# Supplementary material for: Developmental profiling of microRNAs in the human embryonic inner ear
Source: PLoS One. 2018 Jan 26;13(1):e0191452. doi: 10.1371/journal.pone.0191452 (PMC5786302; doi:10.1371/journal.pone.0191452)
Supplement: S1 Dataset — Raw expression data for each sample as provided to us by HTG-seq. Raw counts for each sample are converted to counts per million (CPM), then median normalized in the “Normalized” tab. Spiked in brain RNA is used as a control, expecting high correlation between groups. Samples are matched to their normalized data in the “Groupings” tab, then averaged prior to computing fold changes between tissues in the “Fold Change” tab. (XLSX) [file pone.0191452.s008.xlsx]

## Sheet: Raw
Investigator Name	Admin User				Parser Version	10196100F
Experiment Name	NW Matsuoka 02-May-2016				Date Parsed	05/04/2016
Experiment Date	05/03/2016
Description
	Set 1: PJK20 (stage 15)										Set 2 B218 (stage 13)										Set 3 AS21 (stage 14)
Probe Set	WT-miRNA
Sample ID	1	2	3	4	5	6	7	8	9	10	1	2	3	4	5	6	7	8	9	10	1	2	3	4	5	6	7	8	9	10
Well	A1	B1	C1	D1	E1	F1	G1	H1	A2	B2	A1	B1	C1	D1	E1	F1	G1	H1	A2	B2	A1	B1	C1	D1	E1	F1	G1	H1	A2	B2
Sample Name	1_A1_1	1_A2_1	1_A3_1	1_B1_1	1_B2_1	1_B3_1	1_C1_1	1_C2_1	1_C3_1	1_BrainRNA_25 ng_1	2_A1_1	2_A2_1	2_A3_1	2_B1_1	2_B2_1	2_B3_1	2_C1_1	2_C2_1	2_C3_1	2_BrainRNA_25ng_1	3_A1_1	3_A2_1	3_A3_1	3_B1_1	3_B2_1	3_B3_1	3_C1_1	3_C2_1	3_C3_1	3_BrainRNA_25ng_1
Tissue Type (NC, CVG, or OV)	OV	CVG	NC	OV	CVG	NC	OV	CVG	NC		NC	NC	NC	CVG	CVG	CVG	OV	OV	OV		NC	NC	NC	CVG	CVG	CVG	OV	OV	OV
Total Counts	1439172	960160	933207	1091415	1209365	1024872	1682231	1325477	961544	2008784	924597	892076	780723	769744	1106091	1237702	1416959	1415099	1304761	1763471	1001828	477767	652357	618385	754478	863027	800013	779498	885085	1983357
CTRL_ANT1	7	15	0	22	4	11	0	8	0	0	5	6	8	7	7	0	10	33	46	1	1	13	0	5	0	0	0	13	0	0
CTRL_ANT2	12	52	87	51	53	61	25	34	59	2	39	35	61	35	53	2	23	49	28	2	17	29	26	29	8	3	6	35	38	1
CTRL_ANT3	21	63	34	0	42	33	11	21	8	1	13	30	6	1	9	27	12	16	40	2	8	13	8	8	5	10	14	5	5	0
CTRL_ANT4	21	7	9	0	15	18	1	0	20	0	9	32	1	11	17	4	7	71	29	0	3	0	0	0	4	0	1	2	0	0
CTRL_ANT5	8	18	0	3	6	0	3	0	0	0	0	16	7	11	4	2	12	28	30	2	0	3	0	0	0	0	0	0	2	0
CTRL_miR_POS	224538	255297	359223	207758	289399	352982	107328	171569	292781	7912	264705	258871	275563	253526	178123	140755	131276	162368	95771	6053	61866	116050	89439	86887	83512	66887	84617	84791	97265	6419
HK_ACTB	291	203	88	235	239	145	1009	716	201	210	95	154	100	154	563	801	464	408	555	143	507	121	33	130	165	267	352	335	299	191
HK_B2M	32	7	30	25	0	2	23	23	3	383	6	8	0	18	4	0	0	13	13	281	25	28	6	2	0	0	5	11	5	402
HK_GAPDH	395	160	25	304	193	121	1253	389	149	1874	175	77	82	83	174	335	549	481	562	1139	489	87	64	82	158	333	303	354	423	1774
HK_PPIA	97	61	29	119	94	15	401	159	36	72	26	51	30	45	113	147	210	195	230	26	173	53	17	52	87	101	117	120	138	69
HK_RNU47	146	18	28	74	37	5	374	187	32	2566	17	24	30	27	28	91	166	118	122	1038	110	34	12	29	65	126	80	90	85	2446
HK_RNU75	1364	472	162	1409	870	569	7475	2595	535	1399	706	383	384	361	1638	2781	3847	3438	3823	651	2069	185	141	441	769	1854	1319	1218	1154	1454
HK_RNY3	805	277	81	480	516	293	1518	1005	312	2773	198	78	272	162	678	610	559	670	760	736	1456	134	155	295	459	743	767	1002	1163	2626
HK_RPL19	159	83	1	115	31	36	289	111	50	96	12	22	50	7	19	70	141	116	112	71	172	45	32	76	74	87	125	91	107	104
HK_RPL27	103	43	21	83	64	37	440	148	40	234	54	25	28	54	91	94	206	202	215	92	195	18	17	30	60	136	87	61	111	223
HK_RPS12	215	53	10	138	40	46	777	185	73	245	93	31	39	52	74	213	346	272	337	195	361	38	46	54	111	219	261	217	242	320
HK_RPS20	166	58	22	110	73	35	556	109	4	131	63	14	61	17	97	154	360	305	281	73	361	34	12	30	82	138	143	133	177	98
HK_SNORA66	392	128	58	375	336	121	2079	598	132	339	154	81	98	87	375	688	1141	765	1028	280	550	51	77	130	202	455	438	253	379	349
HK_YWHAZ	27	12	39	69	96	60	290	305	73	409	29	2	35	25	121	123	92	76	115	218	152	23	14	58	37	72	42	66	60	399
let-7a-2-3p	30	1	10	15	11	33	8	5	6	13	16	7	10	8	17	20	21	59	25	11	30	69	41	16	23	40	66	41	45	17
let-7a-3p	25	24	5	0	15	7	2	16	0	0	3	38	1	31	11	6	13	34	33	4	2	19	0	3	6	4	0	0	6	4
let-7a-5p	33	76	92	21	80	24	79	61	179	122056	44	475	33	29	27	24	16	50	198	92298	48	181	12	8	23	11	11	47	143	118710
let-7b-5p	41	86	243	27	220	23	21	68	172	84614	49	635	9	0	21	3	29	49	153	77441	27	131	1	18	4	3	7	84	92	85369
let-7c-3p	0	5	3	0	12	0	6	12	13	15	13	9	8	12	9	5	11	26	33	6	7	17	11	7	3	9	0	0	5	18
let-7c-5p	22	78	172	3	83	37	34	98	131	77437	16	347	6	25	17	18	30	81	125	66918	28	135	0	9	0	7	6	39	92	76136
let-7d-3p	25	28	54	25	18	18	35	33	35	3246	44	46	27	49	52	10	23	54	56	2005	905	1503	1512	1229	1249	894	1341	1613	1548	3333
let-7d-5p	22	31	13	8	6	0	27	27	25	16948	14	117	0	0	6	0	22	39	56	14327	18	31	0	12	6	11	8	9	21	16566
let-7e-3p	31	10	6	8	11	11	29	19	0	162	11	35	0	29	6	19	5	23	36	123	114	265	160	118	193	170	196	174	154	152
let-7e-5p	44	26	31	35	50	7	182	78	44	17276	16	101	22	15	29	44	73	99	125	12220	54	34	1	0	21	24	18	34	57	16766
let-7f-1-3p	5	16	18	27	3	21	6	9	12	16	31	37	24	7	23	14	14	55	26	6	12	42	16	17	18	8	13	7	18	14
let-7f-2-3p	22	4	4	5	0	0	4	13	11	11	1	18	9	0	10	0	1	31	36	8	3	11	0	3	0	0	2	6	0	10
let-7f-5p	25	54	23	5	31	7	14	16	61	33926	27	173	4	7	12	7	2	39	47	23443	21	46	3	0	13	10	11	16	34	31532
let-7g-3p	145	176	166	61	113	136	38	46	140	132	184	213	228	191	176	174	118	174	132	131	221	488	391	336	387	272	380	154	362	149
let-7g-5p	7	17	29	7	6	26	11	7	41	27088	6	128	0	13	9	5	3	44	51	24296	22	38	1	11	0	5	5	16	19	25862
let-7i-5p	16	23	27	0	23	0	32	9	41	24599	34	227	36	6	21	22	21	41	84	24173	60	47	7	7	6	7	2	17	32	24472
miR-1	1	0	33	14	45	0	5	14	1	234	4	11	0	24	17	0	5	10	26	115	17	0	0	7	0	2	5	0	8	198
miR-100-3p	18	14	19	0	0	0	0	10	0	5	10	7	0	26	8	0	4	13	26	3	1	7	0	3	0	3	1	0	0	7
miR-100-5p	157	30	64	91	107	31	251	126	66	13780	12	101	110	18	55	51	84	120	115	11763	303	55	17	9	42	49	83	116	92	13346
miR-101-3p	35	51	14	34	98	21	110	114	1	2313	0	39	17	28	35	33	35	128	50	2313	40	27	7	7	2	9	12	30	66	2258
miR-101-5p	30	10	0	13	27	0	24	8	11	304	1	27	4	19	20	17	6	36	57	363	6	26	16	11	7	3	23	3	18	368
miR-103a-2-5p	50	20	3	46	59	13	85	91	36	226	25	27	0	26	33	44	54	89	79	179	40	15	2	15	10	23	37	20	27	206
miR-103a-3p	1207	782	156	883	669	500	4338	2520	727	15176	573	488	488	491	1916	2297	2702	2050	2484	15229	2113	101	116	216	342	649	715	828	884	14860
miR-105-3p	0	20	0	0	6	21	3	11	0	4	4	28	6	1	9	0	0	32	26	0	3	18	0	4	5	6	3	3	24	0
miR-105-5p	0	1	3	9	1	0	13	0	22	46	26	25	0	9	17	14	6	61	44	34	17	28	0	4	3	18	7	3	3	52
miR-106a-3p	50	32	29	20	63	32	17	18	65	0	57	53	26	50	45	14	24	56	59	1	14	21	21	24	14	14	6	27	26	0
miR-106a-5p	973	454	98	797	611	359	3703	1438	364	664	444	319	400	361	1053	1395	1687	1894	1813	491	1684	123	148	223	282	661	680	659	696	576
miR-106b-3p	204	51	49	158	100	75	544	300	28	227	111	86	80	94	268	349	433	471	427	257	273	22	6	26	49	126	110	128	164	238
miR-106b-5p	1060	556	47	824	651	131	2877	1559	346	2258	366	254	363	341	1034	1117	1685	1450	1516	2530	1344	50	118	183	291	464	479	659	769	2251
miR-107	621	372	65	438	390	133	2417	1158	317	12266	387	357	260	205	867	1052	1378	1230	1301	12233	979	58	56	147	217	444	439	403	407	12106
miR-10a-3p	30	23	37	31	22	48	5	17	1	0	17	37	33	28	1	14	13	27	48	2	10	11	11	0	24	9	12	5	16	0
miR-10a-5p	11	4	27	7	8	0	4	1	0	21	2	21	68	0	5	5	0	18	18	5	3	30	0	0	2	7	1	3	3	18
miR-10b-3p	3	0	0	5	17	0	3	0	2	0	0	22	20	19	12	5	2	35	32	1	11	6	0	5	7	1	12	8	6	0
miR-10b-5p	10	15	0	3	12	0	2	0	27	28	0	14	40	3	4	17	1	21	21	11	10	9	0	5	0	0	3	2	4	20
miR-1178-3p	26	26	0	0	23	0	6	0	0	1	4	42	11	6	0	1	5	39	29	0	4	8	0	0	0	1	4	5	3	1
miR-1178-5p	90	49	75	88	57	57	58	16	17	9	18	34	26	35	22	16	23	63	57	5	20	50	22	24	11	17	24	14	17	3
miR-1179	0	0	0	8	5	0	8	9	0	44	1	16	9	0	11	0	7	48	24	31	4	13	0	0	0	3	0	0	0	32
miR-1180-3p	72	48	38	67	28	8	197	32	16	585	83	31	36	57	50	102	229	220	148	270	71	25	8	15	27	28	26	29	64	532
miR-1180-5p	57	32	18	43	68	32	41	20	35	7	14	34	22	39	28	12	25	34	61	4	15	20	17	10	18	9	18	10	38	2
miR-1182	63	22	17	51	62	13	150	114	12	12	21	33	20	33	79	98	74	117	99	7	56	23	6	13	8	63	47	24	43	24
miR-1183	16	0	24	7	6	16	33	9	5	3	3	13	18	0	2	1	25	38	60	5	6	4	0	0	3	6	6	0	0	0
miR-1184	19	15	0	25	39	3	31	8	0	0	8	25	8	19	5	12	3	63	35	0	32	19	4	4	4	14	22	0	17	0
miR-1185-1-3p	0	7	0	0	21	2	15	6	0	11	1	29	12	0	3	8	0	27	25	10	31	16	0	1	0	6	14	6	0	12
miR-1185-2-3p	13	0	0	11	3	0	11	10	3	18	12	11	2	10	14	5	27	27	22	8	28	33	0	0	5	10	3	0	4	12
miR-1185-5p	1	0	0	0	4	0	4	12	1	245	8	24	4	14	13	4	5	37	11	181	7	18	3	0	0	0	2	0	4	227
miR-1193	9	13	15	13	3	0	27	11	0	5	3	5	5	4	0	16	7	22	24	6	27	25	0	0	0	0	14	1	17	5
miR-1197	1	14	0	0	6	0	12	8	0	23	0	21	15	3	0	0	11	48	22	28	17	15	0	0	0	0	0	0	0	37
miR-1199-3p	79	70	37	74	51	14	43	18	41	2	36	12	34	22	10	24	22	36	64	3	48	45	25	15	34	29	30	38	39	6
miR-1200	26	8	11	13	43	1	17	13	0	1	21	37	9	11	27	12	9	35	33	1	11	46	0	23	5	4	22	0	31	0
miR-1202	360	145	186	292	221	209	730	473	172	29	174	200	234	184	333	286	410	396	440	53	385	128	66	127	163	252	301	212	194	53
miR-1204	7	10	9	10	20	9	2	14	4	2	0	17	0	5	0	1	6	17	36	0	8	25	0	0	2	0	1	2	16	1
miR-1205	0	7	0	0	28	1	7	0	22	0	6	31	6	16	12	4	8	36	46	0	0	55	8	4	0	8	7	0	8	0
miR-1206	0	3	6	17	0	0	0	0	0	0	0	5	0	6	13	0	0	21	21	0	4	4	0	0	0	0	1	0	0	0
miR-1207-3p	66	37	37	54	41	90	20	34	56	0	76	37	31	57	37	38	15	46	55	1	22	37	23	12	26	25	21	16	19	1
miR-1207-5p	4603	2707	2283	3228	3780	2883	7882	5698	2920	610	3278	13165	2356	2410	4762	5852	6094	6486	5992	600	3913	1162	1079	1748	2214	2994	2862	2360	2316	593
miR-1208	15	0	4	6	18	0	8	14	11	0	9	32	8	20	4	14	28	34	39	2	6	24	0	0	1	6	1	7	6	0
miR-1224-5p	213	175	825	191	269	114	383	389	462	306	151	132	165	504	397	567	440	550	593	334	193	51	89	66	98	172	126	202	127	308
miR-1225-3p	2011	1186	1045	1114	1141	1066	2896	1952	867	241	809	795	579	559	395	439	603	779	500	261	1306	413	366	324	646	782	954	567	758	219
miR-1225-5p	2930	1689	796	2033	1680	1177	2402	2109	1240	368	1891	1584	1302	1387	2703	3382	3645	3584	3391	367	1634	756	652	1445	1759	1756	1608	1630	1615	439
miR-122-5p	14	11	11	7	26	0	13	15	6	15	7	17	10	1	2	3	9	31	25	19	0	38	0	0	3	10	4	3	7	11
miR-1226-3p	39	39	2	30	10	0	106	106	15	134	21	39	16	45	60	47	76	75	107	118	34	40	7	9	24	29	25	60	24	114
miR-1227-3p	93	75	124	100	91	86	153	109	95	18	12	103	50	58	20	36	55	75	66	23	76	34	27	30	61	63	47	54	49	17
miR-1228-3p	638	247	105	306	375	220	875	525	211	81	115	146	160	81	89	215	129	228	172	84	409	206	116	180	240	253	289	211	274	87
miR-1229-3p	143	56	63	138	151	122	331	171	125	85	64	71	28	10	66	34	42	82	51	77	131	28	20	47	65	98	102	109	125	73
miR-1229-5p	176	94	54	119	289	123	590	362	119	42	199	228	138	110	403	395	454	468	428	30	238	65	41	88	109	231	152	97	151	34
miR-1231	223	123	82	110	114	97	162	164	44	5	65	31	56	54	83	87	65	148	65	12	106	66	38	51	76	70	84	101	123	8
miR-1233-3p	222	170	124	239	224	131	395	310	144	10	122	112	119	93	38	42	71	66	69	15	136	65	75	48	76	133	125	91	80	8
miR-1234-3p	588	537	479	545	493	623	571	520	582	29	460	378	297	398	313	264	220	332	231	23	307	214	223	179	209	233	260	190	292	39
miR-1236-3p	39	15	3	17	35	6	33	34	38	7	37	1	15	0	17	7	21	33	41	8	20	9	2	10	16	11	13	31	33	11
miR-1236-5p	39	16	9	27	17	0	120	36	18	44	22	38	15	0	81	78	55	133	95	19	66	27	4	24	45	58	31	21	42	21
miR-1237-3p	139	83	135	97	79	90	70	65	100	36	67	91	86	58	38	44	60	96	65	39	85	105	35	21	34	56	30	42	55	46
miR-1237-5p	85988	41945	21162	57191	52431	33518	86338	69119	35631	1370	45942	40973	29361	30202	71949	86984	100747	94186	83323	1380	59775	18882	18228	39435	50385	55260	48431	47921	52606	1537
miR-1238-3p	59	69	20	58	41	51	74	58	11	1	35	65	50	43	17	17	28	42	50	3	95	93	78	83	76	48	104	39	116	5
miR-1238-5p	25	30	13	27	0	7	72	42	7	4	36	27	10	7	19	20	36	24	37	5	36	50	4	1	10	47	26	10	11	2
miR-1243	1	6	10	0	16	0	0	0	0	1	9	1	10	0	7	5	0	34	31	2	12	0	0	0	0	2	0	4	0	1
miR-124-3p	54	773	20	69	789	75	94	2731	440	183243	35	726	408	92	2274	2125	103	104	229	189909	3027	335	28	157	4	17	41	155	132	183901
miR-1244	173	73	26	104	107	61	1035	386	41	407	110	49	97	191	493	573	649	515	761	210	454	20	26	78	86	182	196	200	234	355
miR-1245b-3p	15	5	10	12	27	0	0	4	0	0	20	46	9	21	0	0	3	35	24	0	2	30	3	0	0	0	6	0	6	0
miR-124-5p	14	27	3	28	7	0	32	94	29	351	12	2	12	16	90	73	3	18	9	471	82	16	0	18	6	8	26	13	41	343
miR-1247-3p	121	106	201	122	158	47	68	57	123	6	84	153	109	112	58	144	70	108	61	3	52	25	17	12	24	19	22	16	60	5
miR-1247-5p	106	166	217	79	104	195	91	165	124	105	254	125	127	126	94	85	80	152	98	121	245	101	55	46	57	30	72	67	68	122
miR-1249	367	304	374	261	352	453	171	259	324	2843	626	521	503	468	411	369	284	422	246	1467	2455	4103	3462	3109	3208	2241	3345	3654	3558	2754
miR-1250-3p	19	8	16	10	18	16	7	0	5	0	25	24	18	20	6	8	14	14	17	0	29	46	53	17	38	21	37	27	20	1
miR-1250-5p	29	17	20	25	13	2	47	16	12	46	34	28	8	0	19	3	26	54	60	59	27	45	439	0	13	14	17	9	12	56
miR-1251-3p	10	11	0	5	9	14	19	13	0	4	9	46	7	5	7	13	0	24	38	7	23	2	4	0	1	21	12	4	3	0
miR-1252-3p	3	6	0	9	19	0	0	0	3	0	15	20	0	1	2	4	2	28	38	0	6	4	0	1	0	0	0	2	4	0
miR-1252-5p	9	21	33	6	17	13	0	5	0	0	20	21	0	16	15	5	9	7	31	0	3	9	0	1	0	0	0	0	0	0
miR-1253	18	18	0	8	9	3	12	5	0	4	1	13	0	9	5	0	7	31	41	1	18	34	0	1	2	2	8	5	16	8
miR-1254	1036	327	176	892	629	446	3083	1771	485	70	65	83	27	87	86	161	91	144	88	63	1641	300	186	354	591	996	929	705	838	106
miR-1255b-2-3p	851	456	177	772	586	259	2222	1116	237	21	4	12	25	20	17	20	16	17	30	12	1042	73	103	247	336	664	593	483	709	32
miR-1256	47	5	0	20	1	0	134	51	0	3	1	14	0	10	0	0	1	8	31	5	63	8	8	13	13	34	33	5	22	3
miR-1257	11	6	0	7	10	0	0	0	0	0	9	2	0	0	1	0	2	33	25	0	2	21	0	0	0	6	8	0	10	1
miR-1258	0	3	0	0	5	0	7	13	0	2	1	17	3	19	5	4	4	38	39	7	4	0	0	0	0	0	1	4	0	4
miR-125a-3p	38	17	0	28	66	21	85	57	24	141	13	6	33	57	18	34	88	66	85	110	46	18	2	11	17	32	36	24	17	120
miR-125a-5p	1189	383	144	801	563	314	2409	1028	408	49031	210	225	294	304	353	566	1087	814	1017	30800	881	118	40	80	121	256	521	590	615	46825
miR-125b-1-3p	9	5	0	4	0	17	40	19	0	122	17	25	2	22	29	9	27	45	51	112	31	19	0	0	0	0	0	16	3	129
miR-125b-2-3p	84	51	94	28	72	43	26	43	66	57	51	57	17	84	45	29	39	40	49	88	18	41	40	23	16	23	21	18	29	82
miR-125b-5p	911	330	283	823	473	356	1732	705	357	117893	293	491	441	224	142	394	646	359	733	93392	1019	264	56	99	83	138	404	521	454	114236
miR-1261	21	5	7	4	17	6	0	0	0	0	0	9	4	5	10	0	4	36	24	0	7	14	5	0	4	0	0	0	0	0
miR-1262	11	0	0	1	19	0	6	0	0	0	7	9	0	7	6	3	0	49	12	0	6	0	0	0	0	9	0	12	7	0
miR-1263	0	0	18	10	2	0	12	3	6	0	13	24	0	10	3	5	0	31	20	0	0	17	0	7	5	1	0	2	0	1
miR-126-3p	128	127	730	236	78	654	512	194	875	10477	179	1152	397	68	40	52	43	54	69	8650	350	126	100	50	25	27	388	201	209	10004
miR-1264	8	3	0	0	7	0	2	0	0	17	0	15	0	9	10	0	5	11	30	18	1	2	0	0	0	0	1	0	1	14
miR-1265	26	10	0	17	7	3	17	16	0	0	0	8	12	0	2	4	0	17	30	0	7	17	1	3	0	3	7	2	0	1
miR-126-5p	65	30	65	18	45	105	68	41	150	1062	60	79	104	38	10	9	20	44	35	754	69	27	10	19	21	12	33	33	33	1059
miR-1267	14	14	0	0	15	0	24	9	13	4	9	6	2	8	22	0	3	16	15	7	12	6	5	1	0	5	10	9	1	4
miR-1269a	33	20	26	6	30	38	13	6	2	2	11	30	5	13	4	5	24	20	33	3	17	23	19	6	12	12	10	6	13	1
miR-1269b	55	30	18	7	8	31	63	48	52	3	20	10	14	16	8	2	14	43	40	2	30	32	11	13	7	16	31	7	17	2
miR-1270	28	11	8	9	3	0	37	13	0	5	20	26	0	0	4	7	10	25	27	15	7	2	0	0	10	10	11	13	6	8
miR-1271-5p	47	46	0	33	27	28	82	14	18	232	24	11	6	3	41	33	19	22	45	169	33	21	2	1	10	17	22	49	33	242
miR-1272	5	29	16	2	30	33	7	7	0	1	10	12	0	67	4	2	0	6	31	0	5	12	0	0	0	0	0	7	63	0
miR-1273a	394	178	27	334	212	160	1083	597	146	56	27	17	24	13	92	67	75	106	133	35	485	36	38	55	167	340	289	197	296	53
miR-1273c	668	364	252	552	468	274	1872	1077	272	181	109	58	82	82	129	139	106	110	202	123	973	99	73	177	371	682	647	544	498	173
miR-1273d	9430	3681	1807	7887	5977	3786	26516	15263	3917	1424	289	203	152	316	754	1051	815	927	1233	819	14035	1039	1222	3067	4872	9461	8739	7401	7704	1426
miR-1273e	6392	2689	797	5033	3560	2091	15515	9028	2341	389	245	136	127	189	600	992	1007	790	1113	363	7530	571	521	1351	2575	5267	4625	3816	4305	384
miR-1273g-5p	444	135	78	337	281	185	1192	564	150	60	83	91	70	60	226	363	387	329	406	52	440	57	54	135	206	375	294	151	277	69
miR-1273h-5p	17482	7007	2884	14448	11227	7408	51937	27484	6328	1340	1929	1100	1294	1742	5226	7263	7068	6806	8338	1667	25291	1933	2009	5679	8701	17949	14536	11839	12412	1295
miR-127-3p	22	49	18	34	48	29	172	146	40	4856	24	81	170	20	52	160	255	93	118	4741	392	21	6	17	48	30	44	51	75	5709
miR-1275	2077	906	622	1541	1399	931	5853	3302	1194	643	1137	2171	578	853	1781	2495	3266	3804	3112	1033	3478	285	351	660	1067	2097	1799	1297	1433	665
miR-127-5p	31	52	47	19	12	0	37	9	10	123	26	44	34	26	36	53	19	49	43	85	52	91	47	35	16	32	19	10	62	134
miR-1276	8	15	0	17	15	0	2	24	0	3	12	2	15	20	23	4	3	68	29	1	8	20	0	1	0	2	9	0	6	2
miR-1277-5p	1	22	8	4	31	9	1	10	0	0	8	4	4	5	10	4	4	9	6	0	1	4	3	0	3	0	0	0	14	0
miR-1278	0	7	0	5	0	0	6	5	0	2	4	31	2	6	9	5	0	33	12	2	2	7	0	0	0	0	0	0	0	0
miR-1279	13	10	8	3	39	0	3	7	0	0	2	14	0	13	4	5	19	45	10	0	2	0	0	0	0	2	8	5	10	0
miR-128-1-5p	186	116	165	137	96	85	191	165	112	21	45	92	82	57	35	53	67	131	99	28	115	87	64	74	96	125	100	164	143	18
miR-1282	17	7	0	5	2	22	15	21	8	1	13	17	0	0	12	5	1	17	14	0	12	1	0	4	4	2	0	6	3	7
miR-128-2-5p	5	4	0	13	46	9	14	21	30	36	3	41	14	18	9	10	7	25	6	30	18	25	18	3	0	2	13	3	13	39
miR-1283	8	5	27	19	12	0	10	2	15	5	0	9	0	11	0	6	0	25	33	6	6	17	0	0	0	2	0	2	5	9
miR-128-3p	122	105	23	120	133	28	409	301	138	62593	92	247	74	62	252	251	242	362	432	59793	235	123	26	37	35	84	129	111	192	63205
miR-1285-5p	7250	3526	1009	5634	4136	2651	19414	11215	3072	206	69	68	79	79	117	180	218	287	336	239	9188	540	631	1826	2854	5927	5923	4704	5137	255
miR-1287-3p	6	4	21	5	50	0	9	22	3	5	0	12	8	12	2	4	15	38	58	11	7	14	1	0	2	0	13	7	5	9
miR-1287-5p	261	123	184	144	162	162	110	145	206	36	84	101	136	149	87	68	82	174	49	24	45	61	52	36	62	43	50	39	76	49
miR-1288-3p	21	9	0	12	20	14	10	12	0	0	35	45	9	19	23	25	7	74	28	0	1	19	16	7	6	8	11	0	8	1
miR-1289	47	7	0	31	12	1	63	50	0	2	12	11	1	7	18	0	5	35	27	1	31	20	0	33	5	16	19	16	6	2
miR-1290	253	219	476	87	1594	159	509	510	116	478	35	244	84	75	161	189	196	254	289	291	320	50	28	97	185	225	192	297	233	384
miR-1291	433	220	58	343	317	172	1273	588	216	139	141	87	141	175	501	652	700	643	664	97	561	88	44	115	223	499	328	360	240	142
miR-129-1-3p	43	55	37	26	61	8	7	4	25	5482	16	42	25	51	4	4	16	62	30	2603	28	40	8	10	32	6	11	16	17	5001
miR-129-2-3p	53	91	35	20	31	45	17	61	100	9383	35	45	12	24	26	3	15	42	54	5619	54	71	6	9	10	18	26	25	44	8833
miR-1292-5p	90	54	20	64	95	65	94	114	98	5	95	53	62	83	100	109	183	217	227	8	75	39	21	39	93	53	55	32	47	9
miR-1293	38	2	0	0	2	0	10	14	0	1	13	3	1	5	7	1	1	36	34	4	2	0	1	2	3	17	0	7	7	0
miR-1294	11	10	0	0	5	0	11	2	4	3	8	17	0	0	0	7	5	32	46	2	7	7	0	0	0	6	7	0	1	3
miR-1295b-3p	9	0	10	2	14	10	0	1	7	2	0	28	5	9	6	9	1	11	29	0	0	10	0	0	0	0	6	0	1	0
miR-129-5p	59	55	12	29	77	60	74	79	65	2289	48	70	79	60	32	26	26	88	66	1885	91	103	61	96	22	49	45	78	88	2429
miR-1296-3p	32	36	72	50	55	61	53	28	40	2	49	47	79	52	39	49	41	52	32	2	40	69	99	41	46	39	44	12	46	5
miR-1296-5p	103	21	27	52	3	26	84	105	39	2740	29	49	63	43	52	66	79	99	106	1701	76	19	13	2	9	31	24	45	36	2669
miR-1297	25	16	13	11	23	21	10	8	6	1	4	38	17	31	15	8	52	41	25	2	4	23	0	6	3	0	1	0	3	0
miR-1298-3p	35	19	0	4	15	19	6	18	14	13	0	30	17	18	1	12	4	30	39	18	7	25	4	6	8	1	17	5	15	16
miR-1298-5p	0	9	0	3	0	0	5	4	0	51	3	15	0	5	5	0	4	28	21	46	4	20	0	0	11	3	0	0	0	50
miR-1299	155	84	71	105	92	72	340	126	8	22	0	22	0	10	12	28	12	28	62	28	212	8	9	44	48	98	93	65	93	30
miR-1301-3p	65	29	1	13	19	0	79	4	21	435	0	8	8	27	18	13	24	38	38	284	8	17	5	2	8	8	8	3	12	467
miR-1301-5p	76	26	72	18	87	44	30	77	44	17	84	58	85	131	61	39	51	76	37	11	332	657	438	432	469	387	401	297	498	25
miR-1302	5	5	8	5	13	0	0	4	0	0	2	7	4	14	9	1	0	49	25	0	8	8	0	0	0	0	11	0	1	0
miR-1303	119	73	16	82	38	73	425	227	99	19	52	30	23	28	36	64	94	66	95	6	184	21	9	23	44	103	98	66	87	23
miR-1304-3p	372	144	80	288	148	175	814	392	174	14	53	112	67	42	80	85	45	124	106	9	386	66	70	66	119	341	284	230	252	22
miR-1304-5p	116	17	37	81	37	0	126	76	31	5	16	24	27	5	16	27	19	56	67	6	54	47	5	14	32	28	20	46	23	9
miR-1305	7	9	0	0	8	0	7	0	0	0	7	16	0	5	3	3	8	33	24	0	0	29	3	0	1	0	3	0	3	0
miR-1306-3p	26	11	16	21	58	30	71	26	11	28	28	29	41	30	23	25	52	94	64	56	39	37	18	15	40	41	14	16	19	35
miR-1306-5p	215	184	245	160	200	194	306	288	159	261	151	212	191	161	165	104	119	221	172	245	1716	2814	2235	2188	1911	1711	2427	2613	2220	309
miR-1307-3p	186	94	53	99	132	66	275	193	393	180	231	223	220	208	234	247	288	233	229	229	96	68	50	30	36	42	99	71	99	194
miR-1307-5p	3254	2709	3640	2154	2490	3259	1943	2234	3022	128	1870	2053	2014	1624	1067	1033	1005	1660	999	153	703	848	599	412	609	464	510	440	715	137
miR-130a-3p	3147	2200	445	2082	2555	832	9127	6024	1403	3162	1277	720	1021	983	3412	3691	4734	3882	4129	2944	4799	168	245	586	895	1457	1871	2417	2272	3005
miR-130a-5p	22	0	0	10	9	0	29	17	0	0	0	17	8	0	24	0	23	50	18	1	5	10	2	0	6	8	5	23	15	1
miR-130b-3p	997	596	98	677	653	169	3530	1802	227	315	446	153	354	321	919	1327	2019	1883	2306	403	1667	37	53	182	270	517	460	684	613	335
miR-130b-5p	507	301	270	343	330	171	598	481	200	99	247	216	319	251	251	350	447	526	401	167	209	74	58	65	102	159	189	165	236	118
miR-1321	35	18	0	21	17	0	45	56	1	23	30	34	19	6	15	32	27	67	55	23	43	2	4	10	7	20	20	13	7	9
miR-1322	85	42	39	88	49	27	196	98	30	10	16	23	1	27	10	6	3	18	29	20	99	28	16	17	48	62	85	52	38	13
miR-1323	2	6	15	3	0	0	3	3	7	1	10	8	0	17	34	3	9	28	34	1	9	24	2	0	4	6	0	8	3	1
miR-132-3p	0	8	27	19	41	2	58	12	24	3802	9	13	0	1	25	14	12	53	22	3804	16	31	0	0	17	0	13	12	6	3983
miR-1324	19	0	0	3	7	13	31	30	7	0	7	38	0	1	0	14	5	24	19	1	4	8	0	0	15	7	15	7	15	0
miR-132-5p	19	22	38	11	5	21	19	3	31	400	0	21	13	4	15	10	14	51	23	302	9	32	6	0	6	8	1	10	10	390
miR-133a-3p	69	83	125	44	84	48	34	50	60	221	49	72	43	36	21	23	67	23	45	175	174	32	23	20	25	20	32	21	38	202
miR-133a-5p	95	134	143	51	124	106	63	107	80	5	50	60	82	87	56	36	45	71	54	1	37	69	24	25	53	19	31	24	41	2
miR-133b	47	19	42	12	43	35	18	22	33	166	5	30	29	8	12	10	2	50	23	165	125	19	14	6	9	10	17	39	12	204
miR-1343-5p	2389	1453	784	1760	1768	1052	1792	1946	4926	199	1789	1357	1129	1344	2527	2777	3038	2777	2677	125	1424	749	570	1031	1358	1401	1090	1093	1366	183
miR-134-3p	35	11	0	9	14	24	35	16	11	9	18	39	15	2	8	5	11	28	20	6	8	52	7	6	14	7	1	5	12	10
miR-134-5p	11	11	14	6	34	40	53	36	5	421	3	21	39	24	26	24	44	43	61	455	124	48	0	1	7	9	27	12	4	417
miR-135a-3p	20	0	2	7	17	11	18	11	16	0	0	34	1	5	4	8	10	31	59	0	11	27	0	0	0	3	0	6	0	0
miR-135a-5p	0	0	0	0	0	2	5	0	0	39	1	15	0	2	9	2	3	28	20	7	9	7	0	0	3	3	1	12	5	31
miR-135b-3p	30	7	8	6	58	13	24	1	21	5	20	35	22	7	21	30	40	54	57	3	9	9	14	14	13	18	20	12	13	10
miR-135b-5p	268	52	12	195	77	0	508	209	0	868	52	14	18	52	27	73	261	243	255	444	69	15	26	12	110	137	38	162	194	825
miR-136-3p	25	10	14	7	3	0	3	12	1	554	17	36	7	20	6	2	9	36	30	476	22	5	2	0	0	2	4	0	7	560
miR-136-5p	5	5	5	9	44	28	49	47	18	1587	12	28	15	7	10	12	21	19	32	743	90	2	1	9	1	20	2	11	10	1464
miR-137	1	37	0	0	39	1	0	75	16	1397	0	25	51	19	32	21	5	32	26	776	15	3	0	0	0	0	0	3	9	1201
miR-138-1-3p	4	24	1	0	30	32	10	13	6	182	0	33	1	8	5	3	13	15	2	211	4	21	0	0	2	3	6	0	5	184
miR-138-2-3p	1	0	0	0	12	18	10	13	0	99	0	4	0	11	4	1	1	18	10	103	11	13	0	0	0	1	5	5	0	77
miR-138-5p	94	14	41	53	76	33	262	98	48	9520	30	52	65	3	95	43	135	121	123	11102	261	40	3	13	23	37	68	36	38	10198
miR-139-3p	50	17	18	27	19	8	21	16	1	337	17	14	2	3	37	15	17	34	44	282	24	19	1	3	2	4	4	21	5	336
miR-139-5p	299	276	484	227	471	303	196	281	400	8622	227	299	321	268	186	140	153	223	151	9642	90	105	66	50	75	38	116	33	92	8660
miR-140-5p	43	41	3	61	24	75	209	118	35	1543	26	21	43	22	108	70	80	70	83	1075	153	10	9	11	12	11	62	48	31	1482
miR-141-3p	684	236	186	360	320	105	1512	256	76	10	251	196	68	130	142	238	808	582	686	15	148	42	50	35	201	297	149	288	334	16
miR-141-5p	21	42	72	29	49	31	24	22	25	0	35	44	25	35	41	12	50	60	60	1	10	37	12	12	8	26	7	18	10	0
miR-142-5p	0	4	34	0	72	30	0	25	1	191	5	23	11	16	5	0	2	35	29	107	134	20	0	0	0	1	4	0	30	171
miR-143-3p	36	20	259	80	43	153	108	54	229	10296	88	206	49	32	0	5	16	35	58	11710	188	55	16	7	11	16	45	53	48	10202
miR-143-5p	166	153	172	107	158	117	85	101	102	36	120	141	157	180	56	66	91	124	78	57	81	135	69	60	62	88	79	50	92	50
miR-144-3p	4	10	6	0	11	29	0	17	0	88	5	27	20	7	12	12	3	72	63	123	1	29	2	1	3	9	7	1	4	77
miR-144-5p	3	12	42	1	21	17	2	16	13	106	8	25	10	7	6	5	9	29	20	88	6	16	4	0	2	0	3	27	2	106
miR-145-3p	23	12	50	21	36	5	1	23	16	48	1	38	26	5	15	5	15	38	63	25	15	43	17	11	9	10	2	32	18	49
miR-145-5p	50	76	248	128	89	309	196	146	453	12071	109	200	189	6	25	26	42	75	66	8643	252	80	27	22	21	10	126	90	69	12214
miR-1468-3p	57	317	541	57	792	470	20	213	50	5	19	65	85	80	6	19	15	54	38	0	28	14	20	25	0	1	30	27	28	0
miR-1468-5p	19	12	28	1	52	18	23	29	15	13	6	19	7	13	7	1	3	29	29	13	9	10	12	9	8	14	6	3	21	13
miR-146a-3p	77	71	105	57	83	83	20	52	102	6	41	98	110	52	62	20	16	105	85	0	22	33	41	15	43	20	24	33	42	3
miR-146a-5p	21	14	68	24	29	27	19	11	19	523	20	56	0	48	28	5	13	40	71	346	19	27	2	14	1	2	11	37	18	553
miR-146b-3p	30	18	44	22	23	43	70	37	7	22	0	32	10	38	13	0	9	21	28	4	50	56	0	1	0	20	30	8	30	9
miR-146b-5p	120	109	239	91	250	93	74	81	123	924	113	717	73	111	60	63	14	125	53	641	45	61	44	16	35	23	17	71	56	933
miR-1471	180	126	177	154	93	148	351	237	93	9	102	81	82	61	90	65	155	133	132	3	139	70	26	33	74	114	99	151	114	2
miR-147a	5	32	4	2	9	0	3	14	0	1	0	0	0	1	12	0	0	13	26	0	12	14	4	8	1	0	8	7	0	0
miR-147b	25	9	78	23	36	15	48	23	50	4	31	86	20	50	28	8	34	40	33	4	32	76	54	37	44	23	32	45	40	7
miR-148a-3p	142	56	72	118	137	65	383	251	64	463	88	100	37	22	77	84	194	225	191	433	175	29	7	19	71	83	83	154	105	451
miR-148b-3p	133	91	133	106	36	26	265	179	47	2696	25	73	77	28	120	101	139	169	152	2503	121	9	16	0	40	58	54	80	73	2575
miR-149-3p	26736	12056	9783	19141	17003	16137	50313	36290	14545	3797	13804	9787	8279	10025	20874	27055	31519	23989	22996	3980	21207	5625	240646	11148	13719	17407	21362	12183	13481	3774
miR-149-5p	173	226	3	111	398	60	215	806	129	7306	119	108	291	166	868	760	408	376	428	6462	330	35	15	64	35	77	111	186	165	7452
miR-150-3p	165	109	167	84	709	52	197	99	143	18	88	175	85	87	109	137	110	155	154	27	92	58	44	53	63	78	70	59	93	30
miR-150-5p	34	34	130	43	48	45	13	25	31	1376	28	62	19	32	11	27	34	33	49	1223	25	18	4	6	23	11	25	10	13	1432
miR-151a-3p	143	78	0	98	80	11	330	191	32	1839	44	69	42	64	132	136	200	187	194	1733	123	40	12	14	54	73	79	129	116	1794
miR-152-3p	54	11	10	0	10	4	36	42	27	612	1	61	0	0	22	2	23	22	60	591	43	28	3	6	7	13	10	25	6	563
miR-153-3p	35	29	65	8	73	39	26	58	24	2516	12	66	44	38	31	20	25	58	65	2351	216	20	12	11	13	6	4	30	15	2487
miR-153-5p	1	7	48	9	21	0	13	3	8	5	16	14	0	8	19	2	0	54	52	2	15	15	11	0	0	4	4	37	0	7
miR-1537-3p	21	19	23	5	23	9	2	14	0	9	2	33	25	13	34	8	27	32	35	6	3	9	4	4	0	3	6	15	6	6
miR-1537-5p	17	2	56	7	7	17	8	5	0	1	14	32	5	20	6	1	19	64	48	0	5	16	0	7	0	0	3	8	3	0
miR-1538	184	134	99	108	184	146	356	132	151	3	36	57	95	34	32	55	56	97	79	6	128	119	94	72	70	115	118	87	125	9
miR-1539	188	126	78	36	88	127	91	80	96	5	169	126	151	143	117	88	89	152	61	6	222	506	249	137	256	187	379	156	343	25
miR-154-3p	9	23	43	8	9	58	30	1	18	403	3	57	43	43	7	15	19	24	32	394	77	2	3	0	1	17	0	9	12	475
miR-154-5p	32	23	42	11	18	10	33	24	8	996	14	16	21	21	29	32	46	84	57	997	29	25	1	3	5	12	6	8	5	954
miR-155-3p	13	41	58	24	53	0	0	13	31	0	1	72	4	27	13	0	8	40	33	2	6	4	0	0	10	0	4	28	3	0
miR-155-5p	0	21	0	0	4	11	21	0	1	93	4	39	5	7	0	6	16	26	24	69	16	3	0	0	0	0	4	0	0	99
miR-1587	294	131	35	169	186	114	875	440	119	25	197	181	93	105	451	588	733	637	701	37	369	49	25	86	106	232	172	139	176	33
miR-15a-3p	30	60	42	16	36	34	65	40	27	33	19	53	8	21	23	27	29	34	82	27	19	27	21	27	15	17	4	45	17	33
miR-15a-5p	468	294	417	433	524	266	1414	840	275	14264	233	398	288	274	629	645	630	553	567	14204	907	112	55	108	103	234	300	361	376	14240
miR-15b-3p	22	13	63	27	43	23	32	25	30	13	30	62	12	17	13	14	23	22	36	8	30	21	6	7	26	6	7	33	18	9
miR-15b-5p	626	437	153	428	664	228	1476	1152	282	3130	170	284	235	314	500	591	813	758	819	3470	876	82	68	96	155	360	390	384	435	3249
miR-16-1-3p	36	12	48	38	20	5	7	26	19	4	16	47	10	39	5	8	15	27	40	5	23	21	2	1	15	3	12	27	9	8
miR-16-5p	1790	1129	421	1436	1577	718	4938	3243	1311	39295	544	666	686	496	1845	1755	1949	1714	1828	32010	3039	226	175	320	482	841	1139	1475	1359	38198
miR-17-3p	343	193	154	241	282	68	956	527	127	204	257	158	91	265	608	525	684	607	743	238	488	151	174	170	175	306	351	365	473	235
miR-17-5p	3485	1699	370	2865	2608	719	12305	6195	1403	1764	2049	1080	1118	1897	5515	6583	8555	8177	8109	1609	5695	215	300	1026	1449	2925	2553	3059	3090	1660
miR-181a-2-3p	51	17	29	86	145	73	155	68	8	233	46	63	63	29	32	40	89	61	119	264	61	37	9	8	18	21	38	57	70	215
miR-181a-3p	19	7	42	27	16	0	47	25	53	328	29	15	7	28	12	0	13	116	94	454	22	27	2	0	13	11	1	22	47	374
miR-181a-5p	1248	325	167	834	683	276	3944	1111	454	47637	227	594	223	273	309	725	1718	1245	1803	55427	1409	99	37	106	205	458	573	622	646	47833
miR-181b-3p	3	12	32	8	23	38	26	31	0	15	17	10	0	6	21	9	6	35	45	25	8	2	15	4	3	1	0	6	3	19
miR-181b-5p	983	114	208	769	379	297	2807	713	271	9935	444	368	330	230	234	759	1898	1242	1783	12616	1058	52	33	56	190	319	443	513	463	10024
miR-181c-3p	23	10	31	16	40	0	14	9	29	118	10	40	7	49	0	4	23	39	32	200	12	9	13	12	12	7	20	42	10	135
miR-181c-5p	169	216	279	216	107	207	160	134	237	2099	312	311	355	256	155	214	204	278	198	2110	449	747	620	473	543	359	521	308	536	2135
miR-181d-3p	6	36	0	0	15	9	5	20	22	6	7	27	8	6	21	7	6	24	25	3	12	34	15	0	0	2	2	1	3	2
miR-181d-5p	285	53	20	143	44	75	598	178	66	4586	54	76	60	30	38	116	229	250	217	5569	155	35	4	18	67	72	76	135	72	4439
miR-182-3p	22	21	0	8	23	5	12	74	4	0	11	33	0	12	47	25	27	72	56	0	1	21	0	3	11	3	11	5	8	0
miR-182-5p	954	1714	8	667	1893	296	3005	4910	640	19	324	66	244	569	3787	3819	1996	1384	1576	17	88	40	74	300	240	458	197	460	533	20
miR-183-3p	36	17	27	21	24	6	41	81	0	0	18	12	10	29	37	38	20	34	46	0	4	9	5	13	11	4	20	23	15	0
miR-183-5p	462	790	17	305	1028	144	1207	2311	346	14	207	21	88	268	1630	1568	781	792	728	8	56	11	25	169	91	166	120	286	300	10
miR-184	2	11	49	0	6	21	3	1	9	68	1	54	1	5	18	6	11	85	41	52	3	20	0	2	3	1	6	27	8	54
miR-185-3p	18	21	27	30	22	30	39	48	19	24	16	49	14	23	24	8	28	38	32	22	12	34	54	24	2	10	17	41	18	32
miR-185-5p	40	5	72	38	112	55	149	61	40	1863	76	84	28	50	112	77	85	114	110	1337	71	54	6	4	15	7	19	64	47	1714
miR-186-3p	73	78	167	73	65	101	55	103	70	12	65	77	50	83	81	27	56	64	59	3	24	52	24	19	41	17	31	43	58	14
miR-186-5p	349	250	342	295	301	248	302	401	436	1566	250	199	240	147	220	162	168	229	212	964	203	94	81	124	133	142	139	189	181	1451
miR-187-3p	841	835	1368	687	815	1081	482	670	1045	164	726	715	1013	698	435	308	338	474	253	205	277	415	460	295	268	243	348	366	380	166
miR-187-5p	532	390	733	389	416	474	232	331	558	18	302	345	342	290	244	169	208	300	159	13	152	211	164	187	147	138	188	228	195	16
miR-188-3p	59	74	27	37	14	21	28	25	24	10	44	70	24	52	3	27	23	58	41	11	24	49	23	8	15	17	27	4	35	10
miR-188-5p	71	80	8	46	30	54	97	74	18	66	49	45	72	56	89	64	112	102	120	63	61	41	8	6	18	26	53	24	27	55
miR-18a-3p	117	63	40	98	185	0	291	171	34	32	38	19	54	88	220	321	317	412	355	21	172	25	8	33	61	129	86	180	97	33
miR-18a-5p	705	295	82	440	346	147	2433	1300	242	94	385	206	281	395	960	1366	1569	1559	1718	103	1212	77	69	196	249	707	438	559	555	105
miR-18b-3p	52	35	54	57	38	62	112	43	40	3	42	47	49	39	15	26	31	51	73	4	74	24	13	9	20	23	39	53	34	1
miR-18b-5p	146	57	23	111	85	108	737	376	80	36	67	93	144	91	244	357	506	579	621	41	403	5	13	53	80	155	194	127	162	43
miR-1908-5p	6093	3782	3908	4357	4101	4061	6920	5475	4737	180	3264	2832	2098	2080	3889	5374	6511	6145	5841	254	2818	1844	1249	1719	2368	2426	2382	1953	2862	164
miR-1909-3p	625	328	256	348	517	374	766	482	247	12	274	300	168	161	288	526	532	606	567	14	427	136	92	175	296	273	229	258	335	15
miR-1909-5p	186	219	254	181	252	157	134	171	234	15	335	321	229	284	170	129	132	212	169	15	300	652	446	301	454	381	472	248	496	43
miR-190a-3p	3	17	7	1	6	0	0	1	0	0	1	26	10	0	7	0	4	34	48	1	4	3	1	0	14	0	0	0	0	0
miR-190a-5p	5	4	36	0	15	30	0	5	11	2	28	49	13	12	12	2	4	39	23	0	4	4	0	4	4	0	2	7	3	2
miR-190b	0	9	0	1	10	0	0	0	0	0	0	10	0	1	0	2	2	23	26	1	0	0	0	0	0	0	0	0	9	0
miR-1910-3p	157	54	61	149	41	34	348	171	36	53	53	67	35	23	91	153	141	103	150	49	156	38	25	66	67	127	136	119	95	43
miR-1910-5p	107	51	91	87	71	43	219	105	81	6	32	74	48	18	31	15	40	44	47	10	80	49	19	24	7	57	76	84	56	8
miR-1911-3p	10	8	39	22	18	13	19	10	11	3	16	20	14	15	18	25	10	34	24	0	15	9	4	19	15	5	12	7	14	1
miR-1911-5p	11	0	0	7	6	0	0	14	0	40	0	33	19	6	8	1	9	50	37	33	5	28	0	0	3	1	7	0	3	28
miR-1912	8	13	31	18	14	17	9	8	23	36	36	81	11	18	15	2	13	45	34	29	1	24	11	2	3	2	1	16	11	39
miR-1913	686	360	301	435	361	271	870	456	226	32	191	168	174	216	202	188	256	245	258	35	506	189	70	165	219	311	374	269	394	54
miR-191-3p	16	16	4	13	40	6	16	11	3	5	2	13	4	1	5	3	5	15	15	0	11	5	1	15	0	5	9	19	5	7
miR-1914-3p	1920	939	621	1266	1223	988	1740	1813	990	51	965	646	560	619	1248	1381	1651	1751	1359	42	1031	387	381	625	826	963	973	1108	1013	63
miR-1914-5p	531	228	230	304	293	232	1020	615	282	15	95	117	89	69	100	136	122	150	138	19	436	87	79	82	147	285	288	254	322	19
miR-1915-3p	2803	1552	895	1752	1849	1197	2638	2160	1052	115	972	1556	664	597	1211	1754	1831	2045	1854	126	1764	648	536	1123	1740	1723	1186	1370	1847	123
miR-1915-5p	94	21	82	27	58	52	93	34	22	1	60	45	135	41	53	73	96	81	95	4	36	36	12	4	32	39	34	39	30	6
miR-191-5p	525	290	32	385	380	154	1148	461	184	8214	106	115	122	94	253	289	646	539	563	5934	476	47	28	53	159	251	200	247	277	7880
miR-192-3p	8	12	58	17	72	22	16	51	22	25	30	56	30	44	22	22	26	59	61	18	21	39	2	19	1	10	8	14	20	31
miR-192-5p	18	33	18	25	22	25	53	21	21	592	9	91	0	32	12	18	20	64	51	609	19	25	0	3	12	15	6	9	20	614
miR-193a-3p	64	57	81	47	49	38	57	20	30	64	49	117	108	39	40	43	100	44	74	69	62	60	6	12	17	25	22	32	15	75
miR-193a-5p	15	4	79	36	18	31	56	7	26	414	14	81	28	19	23	15	63	38	59	256	21	23	27	0	6	10	5	37	18	385
miR-193b-3p	67	37	32	73	71	39	104	55	15	1791	99	297	99	76	70	66	45	64	88	1583	120	46	36	7	41	30	38	61	67	1894
miR-193b-5p	26	39	47	8	40	10	38	10	17	77	37	45	27	49	11	31	15	75	40	62	22	21	14	15	26	10	34	34	14	84
miR-194-3p	18	3	25	8	6	0	4	25	10	4	28	42	0	64	8	2	10	37	26	6	10	8	2	0	1	5	1	16	10	6
miR-194-5p	13	12	20	42	34	14	78	40	58	1329	28	92	12	25	19	47	36	84	93	1494	31	13	2	7	9	13	20	38	11	1364
miR-195-3p	5	65	97	21	56	20	15	32	26	27	54	28	48	15	21	13	23	42	49	41	14	43	0	16	13	10	14	34	13	27
miR-195-5p	8	23	1	19	56	10	30	25	22	13736	10	84	17	38	19	21	18	78	60	11739	11	35	9	18	9	19	4	14	20	13724
miR-196a-3p	42	57	88	20	81	49	28	21	18	3	41	42	28	72	22	17	36	52	40	1	14	31	14	3	5	13	9	33	26	1
miR-196a-5p	0	8	60	13	5	23	7	6	23	0	15	27	0	21	6	4	23	58	53	1	12	17	10	4	17	0	1	11	9	1
miR-196b-3p	96	42	55	42	68	100	70	73	49	1	102	130	40	88	90	53	54	119	57	2	26	106	71	33	35	36	55	22	77	2
miR-196b-5p	13	5	77	3	17	9	6	3	6	3	19	31	20	13	3	0	12	42	47	5	8	21	0	7	7	4	2	19	3	3
miR-197-3p	317	140	127	141	218	106	467	341	146	4539	99	117	186	66	276	324	172	227	223	4390	233	77	38	62	67	75	145	201	126	4617
miR-197-5p	1326	1507	3042	1370	1868	2769	1721	1835	2008	100	1735	1770	1747	2035	1465	1014	1114	1392	1010	96	636	1170	817	951	957	1078	993	823	718	116
miR-1976	158	89	69	96	130	76	204	156	127	21	68	67	41	18	42	49	68	121	45	33	95	92	55	37	50	58	95	58	62	28
miR-198	129	69	90	175	188	167	537	266	179	29	71	60	45	71	134	174	194	161	230	23	309	16	118	60	96	120	180	183	161	24
miR-199a-3p	789	246	419	1007	374	636	3100	507	653	590	249	289	526	182	155	137	190	394	259	624	1456	148	61	96	122	51	963	744	568	612
miR-199a-5p	810	155	121	958	196	403	2303	533	422	332	233	174	417	184	132	150	192	307	227	244	1324	121	55	100	85	16	734	593	561	360
miR-199b-5p	306	66	169	289	142	208	656	186	260	58	158	176	220	68	109	49	59	184	111	43	364	48	42	17	27	21	235	243	185	47
miR-19a-3p	884	650	223	670	569	233	1980	1381	284	860	109	109	169	247	564	591	725	833	680	585	1046	96	145	211	384	638	532	864	782	852
miR-19a-5p	32	41	72	42	50	27	38	28	53	0	15	60	35	37	34	15	59	52	48	2	10	37	19	14	29	24	37	18	15	2
miR-19b-1-5p	61	71	22	57	55	44	69	66	41	14	63	91	7	38	87	27	68	99	94	5	64	57	15	17	27	29	61	46	25	15
miR-19b-2-5p	6	30	62	0	0	37	4	11	13	0	15	12	9	31	24	10	29	34	30	0	14	16	1	5	1	13	6	43	14	1
miR-19b-3p	3023	1849	362	2239	2316	773	7514	4565	1169	4976	639	431	678	599	1643	2222	2472	2681	2459	3522	3612	268	253	624	939	1776	1867	2749	2410	4639
miR-200a-3p	742	324	117	819	371	67	2263	411	39	37	234	384	32	130	154	366	1256	1273	1040	42	104	19	15	37	106	273	194	377	430	45
miR-200a-5p	76	66	114	43	98	60	157	54	23	3	80	116	62	52	26	32	70	150	119	2	21	97	29	10	24	22	48	65	59	1
miR-200b-3p	575	289	25	461	229	16	1677	254	22	29	166	178	23	72	83	202	765	735	584	51	38	1	37	39	101	152	122	247	353	44
miR-200b-5p	38	17	40	12	49	0	59	15	9	1	31	46	1	32	18	3	115	120	81	3	15	16	7	2	18	10	16	24	19	2
miR-200c-3p	563	82	33	311	172	8	1424	194	8	27	81	139	19	51	61	252	932	643	783	17	109	5	32	43	161	220	167	250	214	39
miR-200c-5p	5	25	19	0	3	31	18	8	17	0	9	27	24	25	7	8	29	34	37	0	38	21	4	20	22	27	20	37	17	0
miR-202-3p	14	0	0	18	41	8	42	2	0	0	24	17	7	4	11	26	11	56	32	0	18	11	0	5	2	5	17	21	5	2
miR-202-5p	4	4	38	9	0	9	0	0	0	1	25	45	25	7	5	3	28	32	44	1	2	10	3	5	3	3	0	18	2	0
miR-203b-3p	0	17	1	1	41	0	2	14	0	0	3	20	4	11	4	0	10	50	25	1	2	5	4	0	0	0	0	0	6	3
miR-203b-5p	11	5	8	11	31	4	3	0	0	1	15	23	17	21	23	5	18	20	33	0	5	7	10	5	22	8	0	13	5	1
miR-204-3p	567	402	405	400	489	551	689	611	480	330	436	272	404	255	293	285	349	508	306	449	333	263	202	176	258	319	331	287	308	326
miR-204-5p	1084	199	28	417	273	101	1004	279	46	13647	178	99	70	78	173	286	869	1039	915	15549	98	34	38	36	220	255	236	435	611	14342
miR-2052	0	15	0	5	10	6	0	0	0	0	10	18	0	11	9	4	1	37	40	0	2	4	5	2	0	0	0	0	2	2
miR-2053	0	11	15	0	0	0	0	2	0	0	6	26	0	0	0	0	0	4	28	0	0	18	0	3	0	0	0	0	4	0
miR-205-3p	7	4	0	3	19	8	11	8	0	0	0	0	0	10	9	0	9	13	27	0	21	3	0	0	0	7	12	18	8	1
miR-2054	7	9	0	0	3	6	0	3	0	0	2	6	0	11	3	0	2	10	9	0	0	0	0	0	0	0	1	0	3	0
miR-205-5p	385	369	2288	217	2007	210	504	830	465	6	233	5229	147	112	200	173	510	284	398	12	1729	87	41	111	146	181	783	1323	730	9
miR-206	12	16	47	9	31	35	5	14	16	238	1	13	3	18	6	8	9	38	53	209	22	5	5	12	0	0	5	34	9	219
miR-208a-3p	11	26	51	10	74	59	2	0	18	0	63	59	37	64	15	22	32	51	51	2	20	85	15	8	58	2	17	16	19	6
miR-208a-5p	0	7	22	2	11	0	1	12	0	0	5	34	0	9	6	6	4	25	14	0	7	6	0	7	3	7	2	8	0	0
miR-208b-3p	14	54	74	6	27	14	5	3	6	0	9	15	16	14	3	4	10	17	21	2	1	35	14	4	0	5	8	30	12	1
miR-208b-5p	27	12	64	28	59	19	10	15	14	1	17	47	9	21	12	4	19	51	46	0	1	21	4	11	11	4	5	40	16	0
miR-20a-3p	57	76	35	56	40	19	126	137	10	80	34	35	24	38	23	52	58	84	83	62	71	39	8	17	45	35	17	95	83	93
miR-20a-5p	1796	867	175	1423	1044	493	5677	3060	541	1440	924	427	450	977	2474	3288	3804	3576	3763	1152	2454	121	150	428	684	1342	1143	1415	1514	1483
miR-20b-3p	49	35	15	65	49	20	110	42	29	4	13	96	62	14	41	65	63	56	103	3	26	18	1	26	14	36	38	63	43	5
miR-20b-5p	1253	607	103	1039	496	502	4988	1909	580	766	571	586	507	622	1392	1762	2521	2722	2743	552	2682	122	146	266	562	982	1336	1171	1139	674
miR-210-3p	878	616	559	562	681	693	1217	831	629	519	664	514	511	436	810	856	1414	930	915	664	642	194	233	207	352	228	342	354	416	578
miR-210-5p	871	775	1043	1038	1190	943	823	626	773	100	446	428	403	500	357	239	308	430	261	104	440	310	403	360	581	371	346	300	453	87
miR-2110	48	31	61	16	41	9	96	33	20	228	22	67	19	34	16	35	51	61	79	239	38	15	2	3	14	10	24	25	43	219
miR-2113	4	0	0	0	15	0	12	0	0	1	0	9	0	0	8	11	0	4	31	1	9	13	0	0	0	0	3	9	5	2
miR-211-3p	274	87	182	226	170	112	531	373	169	61	154	111	79	177	156	298	329	239	260	66	272	68	6036	148	220	228	204	156	177	78
miR-2114-3p	4	0	0	0	0	18	1	0	0	2	4	29	0	10	21	1	8	34	33	2	15	3	0	0	0	0	17	0	12	3
miR-2114-5p	15	26	89	60	23	20	12	14	11	2	39	27	8	37	12	28	44	62	60	5	10	20	3	3	30	10	15	18	12	7
miR-2115-3p	429	439	710	396	482	478	214	387	659	11	365	387	351	345	252	193	159	230	147	2	108	185	159	97	154	84	111	88	177	14
miR-2115-5p	314	275	627	380	405	393	179	291	386	6	283	259	279	269	204	128	133	177	121	10	116	188	120	95	141	83	100	124	127	7
miR-211-5p	26	16	74	9	7	22	16	20	9	158	30	41	35	31	0	5	26	51	24	242	7	16	6	2	3	2	0	19	5	193
miR-2116-3p	204	217	302	111	237	258	69	190	233	12	224	224	157	103	86	102	61	147	92	12	62	92	59	37	81	65	66	42	75	23
miR-2116-5p	132	123	235	129	143	206	100	115	210	7	112	109	112	122	92	54	95	82	51	3	40	74	43	40	51	28	40	29	58	8
miR-2117	37	10	0	7	7	0	11	17	0	0	0	27	0	13	14	8	9	10	23	0	7	30	4	3	0	2	2	0	12	0
miR-212-3p	440	376	756	402	450	505	225	421	491	256	361	413	372	339	205	214	217	259	217	314	162	332	161	125	196	152	232	169	260	284
miR-212-5p	19	6	2	13	25	1	5	23	4	53	3	39	20	7	15	10	7	43	22	51	26	11	5	5	1	5	11	0	0	51
miR-21-3p	19	54	20	15	29	16	26	19	14	45	18	27	27	26	40	13	22	56	63	42	15	30	0	12	11	0	7	9	13	38
miR-214-5p	72	30	54	68	15	23	141	73	32	4	37	57	45	48	25	22	30	80	71	12	57	21	12	8	13	9	37	34	49	14
miR-215-3p	0	6	0	0	7	0	3	4	0	0	0	31	3	7	3	0	1	13	22	0	3	3	0	2	0	0	8	4	0	0
miR-215-5p	6	18	1	16	15	0	0	2	30	0	26	30	19	8	8	0	0	16	30	0	11	27	8	0	2	6	12	0	0	1
miR-21-5p	169	129	235	131	257	75	446	232	113	4309	49	94	47	49	111	106	177	155	202	3877	267	11	13	26	78	92	91	200	157	4174
miR-216a-3p	7	39	27	25	10	31	15	2	25	0	59	52	13	3	20	20	57	34	27	0	3	19	4	10	10	2	11	3	10	0
miR-216a-5p	26	29	42	77	3	27	12	22	13	5	10	31	55	32	26	28	108	53	28	6	310	41	33	6	4	0	14	22	9	6
miR-216b-3p	0	18	30	0	10	0	15	0	3	0	8	1	0	6	11	13	6	23	30	0	7	31	0	0	0	0	5	0	0	1
miR-216b-5p	9	26	26	40	35	62	14	25	13	11	11	15	43	22	5	22	103	16	24	9	139	26	14	3	1	2	7	6	13	4
miR-217	120	108	130	107	120	149	71	60	197	11	237	255	220	186	70	112	121	190	124	12	300	346	289	184	266	244	255	174	353	25
miR-218-1-3p	46	26	40	120	72	22	28	2	17	4	24	29	14	38	22	39	320	27	28	11	17	41	4	11	5	0	8	6	27	2
miR-218-2-3p	4	39	0	56	36	0	22	18	20	44	42	45	22	15	8	15	143	49	28	59	47	51	14	7	18	8	31	0	9	48
miR-218-5p	130	66	61	125	66	61	300	152	71	5841	34	26	274	40	78	66	256	212	211	6691	474	24	9	17	54	54	150	110	128	5909
miR-219a-1-3p	26	15	11	46	15	1	19	9	21	3	6	12	15	23	6	7	130	37	41	1	65	23	6	9	9	1	17	2	0	0
miR-219a-2-3p	4	10	1	23	16	7	10	7	8	4228	7	32	46	0	19	11	33	58	27	3466	671	11	8	7	7	0	25	42	25	4240
miR-219b-3p	23	2	12	8	14	0	5	12	0	4	21	27	9	5	2	7	3	18	30	0	9	0	1	5	0	5	4	2	0	1
miR-221-3p	203	48	121	210	259	43	739	255	104	7274	198	96	185	53	78	226	757	607	671	4968	403	30	17	43	77	128	128	223	221	7352
miR-221-5p	9	12	10	43	20	14	13	2	0	86	11	15	13	44	0	8	41	21	21	68	19	19	3	1	8	4	5	9	8	105
miR-222-3p	339	102	42	234	117	3	886	211	51	7664	163	138	42	93	149	195	857	645	855	7576	557	46	24	38	79	219	193	266	218	7602
miR-222-5p	50	54	27	29	59	55	11	22	48	3	21	49	24	42	7	15	89	40	33	5	27	51	20	7	39	26	39	4	17	4
miR-223-3p	37	85	837	78	219	107	37	50	115	1511	33	52	60	28	25	31	71	65	30	1086	1467	59	8	31	21	18	23	67	92	1584
miR-223-5p	42	38	44	67	38	37	9	14	47	4	27	41	27	13	20	41	100	45	41	2	21	24	9	10	21	5	19	24	33	11
miR-22-3p	201	245	730	349	1171	193	201	423	252	15368	154	272	53	157	242	173	592	124	129	13575	226	126	72	59	45	82	117	231	140	14801
miR-224-3p	3	0	18	0	25	0	3	0	0	2	0	8	0	10	5	0	0	24	20	2	0	30	0	6	0	3	7	0	3	2
miR-224-5p	10	16	16	7	23	0	21	18	0	15	12	51	13	11	21	5	13	28	57	36	11	15	0	6	0	3	1	13	9	37
miR-22-5p	46	66	59	55	73	94	34	40	42	471	53	57	52	26	29	35	92	41	38	384	15	52	13	16	17	21	16	8	21	459
miR-2276-3p	68	89	15	94	50	79	48	58	81	15	51	83	42	79	54	34	171	89	42	27	26	65	29	8	11	16	18	18	43	11
miR-2276-5p	98	93	94	58	74	58	59	49	66	5	61	45	34	55	19	35	114	48	35	10	17	49	32	24	16	16	22	18	19	7
miR-2278	25	39	14	17	29	37	60	28	22	2	9	16	8	11	9	3	51	41	39	4	27	12	15	6	6	15	19	13	14	4
miR-2355-3p	4	16	0	8	19	0	4	0	11	2	13	11	9	4	1	10	17	12	23	2	12	11	0	3	0	5	3	0	1	7
miR-2355-5p	8	17	23	0	4	0	3	21	0	27	0	13	6	12	7	7	2	48	46	15	0	12	0	1	0	0	9	14	0	16
miR-2392	215	160	119	201	154	102	578	362	145	32	246	118	180	152	504	614	579	547	514	59	242	51	292	101	117	148	227	175	133	50
miR-23a-3p	523	294	1643	407	1354	313	1088	658	385	9782	160	1175	102	105	148	200	418	384	525	10523	453	121	63	63	132	185	198	386	305	9780
miR-23a-5p	273	112	137	119	167	134	273	246	115	18	134	110	66	130	181	306	375	325	327	17	204	55	44	74	143	139	125	101	143	23
miR-23b-3p	945	470	923	658	1000	184	2261	951	216	16801	256	1157	137	87	252	538	1253	971	1164	22681	547	76	30	84	216	372	435	662	599	17239
miR-23b-5p	46	13	30	26	43	12	25	5	22	46	12	21	8	4	7	14	36	32	45	33	25	29	0	10	5	7	2	14	1	35
miR-23c	38	51	134	127	48	122	52	36	20	123	58	88	38	62	56	55	280	59	56	162	14	97	11	26	29	10	31	6	59	118
miR-24-2-5p	1	25	0	43	15	10	4	1	16	21	8	17	14	27	26	17	113	47	21	18	5	6	5	3	0	13	6	0	9	17
miR-24-3p	659	215	183	681	448	246	2088	543	211	16134	249	1323	129	172	317	675	1576	999	1272	14726	700	127	86	91	182	288	291	418	423	16008
miR-2467-3p	268	70	107	134	165	99	437	222	69	54	90	37	87	43	109	189	276	157	170	65	164	40	54	47	106	91	143	93	104	62
miR-2467-5p	0	4	0	0	7	0	2	6	0	0	9	106	0	21	6	6	13	51	27	0	0	4	8	0	3	0	1	2	5	0
miR-25-3p	1141	581	172	684	732	287	2707	1714	395	2117	583	422	519	554	1614	1789	2319	2369	2286	1940	1513	109	82	190	339	551	587	801	883	2258
miR-25-5p	42	4	14	20	46	8	80	28	1	7	20	15	24	20	47	37	76	101	77	14	37	12	11	4	37	14	24	11	40	13
miR-2681-3p	1	26	6	30	42	3	21	0	6	34	15	13	11	0	8	6	121	38	28	25	9	31	6	0	1	0	7	0	10	20
miR-2681-5p	12	11	24	48	13	47	4	14	17	2	32	39	5	9	14	21	56	25	29	2	8	19	4	3	0	3	12	8	3	2
miR-2682-3p	38	45	45	69	25	44	20	28	35	20	17	35	14	64	14	29	89	40	34	9	27	45	10	18	18	22	30	21	12	17
miR-2682-5p	55	14	66	10	15	26	28	31	38	10	14	33	15	25	22	16	32	36	38	9	15	24	2	13	11	8	42	15	32	9
miR-26a-1-3p	14	22	12	24	8	18	22	20	9	10	11	25	2	22	5	5	54	38	31	13	16	21	10	4	12	0	6	2	16	9
miR-26a-2-3p	7	38	36	23	17	29	26	9	8	1	53	29	16	35	11	14	30	37	39	0	14	22	8	14	10	7	13	13	10	5
miR-26a-5p	1145	995	293	932	1061	654	3740	2354	879	141308	392	835	473	387	1123	1409	1352	1442	1541	114597	1574	325	151	209	268	555	828	1116	1157	140695
miR-26b-3p	7	33	11	26	7	10	35	21	2	96	16	1	8	23	15	19	46	35	49	90	14	17	14	2	6	3	11	26	10	102
miR-26b-5p	211	169	102	161	229	27	556	287	122	13018	73	104	14	44	100	164	196	180	210	9112	346	28	11	25	55	60	99	168	190	12329
miR-27a-3p	393	94	365	363	278	288	959	337	245	10673	113	1309	157	90	85	212	446	411	529	10371	544	71	43	83	133	135	289	369	272	10501
miR-27a-5p	27	21	11	72	18	0	26	26	13	3	15	50	21	10	12	20	207	32	31	6	9	16	2	0	0	7	19	4	32	0
miR-27b-3p	745	233	158	528	373	88	1812	543	170	16432	220	1050	135	197	338	441	1229	930	1244	16205	431	61	35	57	148	313	262	464	482	16208
miR-27b-5p	6	6	9	57	18	2	37	8	0	50	12	20	8	3	12	22	94	50	24	58	20	13	0	11	10	9	13	11	24	37
miR-28-5p	58	37	15	80	35	33	204	95	87	785	49	41	45	28	29	58	171	95	75	727	81	26	26	12	15	29	53	23	46	727
miR-2861	115271	59070	29526	78974	79674	46271	112248	100487	50179	4504	53543	44657	34087	35239	87448	105582	127639	118581	120233	5296	87539	28343	23084	67040	76903	88066	70260	79738	84574	4824
miR-2909	13	9	0	15	0	1	4	15	0	0	0	19	0	0	0	2	1	13	30	0	9	18	0	4	5	4	3	4	0	0
miR-296-3p	118	74	51	99	73	79	267	209	72	23	64	37	55	46	197	283	356	325	298	15	155	31	31	47	48	128	106	76	101	15
miR-296-5p	166	129	52	174	196	92	322	283	52	163	71	109	79	58	233	188	234	185	233	104	181	37	21	33	41	57	83	124	99	167
miR-297	17	21	0	7	4	7	57	24	4	1	8	12	0	12	26	14	6	21	33	2	38	32	8	0	9	36	30	32	7	2
miR-298	13	19	23	9	24	14	23	21	0	0	15	28	15	43	7	51	18	34	40	1	4	8	4	0	4	10	16	13	25	1
miR-299-3p	42	51	61	67	50	34	29	18	51	115	25	34	30	47	13	34	143	24	37	171	37	25	20	6	5	11	25	8	8	140
miR-299-5p	23	36	96	54	39	62	47	46	63	1315	48	86	63	31	42	32	62	38	44	1439	44	23	17	11	24	18	24	10	22	1343
miR-29a-3p	86	66	63	77	33	61	83	72	60	36019	24	100	14	37	18	37	97	107	75	25257	85	79	12	6	22	31	21	24	58	35276
miR-29a-5p	11	32	7	25	25	17	10	23	0	41	0	18	0	0	3	2	24	28	19	23	4	9	17	5	8	3	9	8	5	39
miR-29b-1-5p	5	17	0	4	16	0	10	0	3	45	7	12	4	11	6	3	3	34	13	15	5	17	0	0	0	10	2	10	8	39
miR-29b-2-5p	30	16	34	35	47	30	49	17	14	479	14	14	14	1	5	8	85	32	52	455	11	15	0	5	6	3	13	6	7	520
miR-29b-3p	48	55	30	20	25	10	67	30	78	39169	12	145	4	6	5	13	21	71	76	26570	91	61	8	14	2	18	2	30	76	37615
miR-29c-3p	95	47	45	55	58	41	81	49	50	19673	52	90	22	24	15	37	89	66	56	13014	86	51	12	24	30	23	15	60	55	18590
miR-29c-5p	15	8	25	23	30	31	25	14	3	1601	15	34	20	16	23	6	33	13	21	1049	8	2	0	9	6	20	5	11	26	1538
miR-300	15	6	6	9	17	21	4	0	5	2	0	24	10	12	1	17	51	13	37	4	3	11	0	9	10	3	1	0	0	2
miR-301a-3p	355	109	45	238	208	80	874	408	87	351	71	68	44	45	161	182	399	264	301	313	452	4	11	42	60	120	149	172	130	305
miR-301a-5p	13	8	15	17	16	10	16	26	16	13	19	10	0	12	11	16	19	22	47	10	24	13	1	7	6	18	21	18	40	17
miR-301b	334	159	47	258	167	68	1047	489	74	31	88	21	68	54	147	178	340	510	385	19	319	14	6	51	77	162	111	251	171	26
miR-302a-3p	43	26	10	3	24	0	24	36	3	5	11	56	14	21	56	40	48	37	58	4	95	14	0	17	7	30	29	45	52	3
miR-302a-5p	3	16	7	4	12	1	1	1	3	0	0	30	7	0	6	9	3	16	18	1	3	13	1	0	0	0	6	0	0	0
miR-302b-3p	28	1	4	0	0	0	1	2	33	1	5	20	10	20	0	4	8	65	33	1	24	14	4	0	0	1	0	6	9	4
miR-302b-5p	0	25	1	35	8	0	3	3	0	1	14	18	0	7	7	13	42	40	16	1	0	5	0	3	6	14	4	7	7	0
miR-302c-3p	0	9	0	10	16	0	11	13	0	2	0	41	0	12	4	4	11	15	49	2	8	14	0	0	2	7	16	2	5	1
miR-302c-5p	16	18	7	25	10	24	10	13	7	0	23	26	5	1	13	4	87	18	14	0	19	17	4	13	8	8	0	3	12	0
miR-302d-3p	26	29	0	14	17	20	66	27	17	3	21	17	9	16	31	58	112	96	68	2	63	19	11	0	14	14	27	29	29	5
miR-302d-5p	35	21	34	48	13	23	5	0	19	1	0	29	0	0	7	0	42	17	36	0	7	25	0	3	0	0	2	6	10	0
miR-302e	14	10	12	0	11	0	0	0	0	0	18	21	0	6	10	9	28	26	56	4	2	3	2	1	3	0	1	0	4	2
miR-302f	8	14	0	9	0	0	3	1	0	0	0	15	1	46	24	0	18	54	31	1	1	0	1	0	2	0	0	8	3	0
miR-3064-3p	37	0	16	28	39	0	33	27	0	13	4	30	1	18	6	11	29	39	24	20	22	24	7	0	22	35	15	3	18	10
miR-3064-5p	59	61	26	69	118	20	193	163	21	41	26	22	34	34	124	202	122	153	200	82	95	12	8	22	41	93	85	69	55	49
miR-30a-3p	91	53	47	88	37	81	127	45	117	555	23	56	66	65	53	30	124	166	100	355	45	46	11	19	30	23	39	52	57	545
miR-30a-5p	356	329	311	291	314	347	749	355	255	8706	177	259	190	156	185	182	323	384	313	8925	276	112	89	62	133	111	190	237	284	8695
miR-30b-3p	17	29	1	49	27	29	38	17	24	47	26	36	0	42	37	24	101	67	49	29	40	16	22	16	5	12	16	14	8	45
miR-30b-5p	348	204	106	336	198	109	511	303	77	17057	72	133	131	46	137	140	219	277	235	20645	204	68	18	49	84	135	124	207	234	17417
miR-30c-1-3p	24	27	9	22	11	48	25	7	13	34	9	24	11	25	19	23	105	37	41	29	14	3	0	2	2	20	16	14	4	48
miR-30c-2-3p	19	8	0	48	8	22	43	18	19	95	15	5	8	0	8	17	62	35	49	84	14	18	0	0	7	9	9	4	16	82
miR-30c-5p	823	480	65	471	447	158	1334	898	331	25008	151	210	249	114	303	319	519	539	562	27458	611	86	52	88	186	300	360	455	515	25143
miR-30d-3p	30	6	26	67	30	31	20	20	9	20	13	20	43	11	11	25	107	37	59	13	16	17	10	26	15	8	11	11	26	27
miR-30d-5p	616	491	399	511	536	451	1210	637	393	17955	314	418	275	344	311	466	682	691	562	16790	579	218	147	126	230	285	298	387	431	17414
miR-30e-3p	268	304	263	285	233	312	168	192	272	920	178	201	173	141	166	140	191	181	168	605	126	131	82	94	75	94	125	100	125	936
miR-30e-5p	379	251	376	327	411	322	515	349	353	4585	287	228	234	116	159	246	317	278	267	4605	296	119	112	110	142	107	139	278	205	4520
miR-3115	0	0	9	0	9	19	4	4	0	0	2	18	0	11	0	8	4	36	42	0	1	11	0	3	3	2	0	4	10	0
miR-3116	22	20	0	39	28	38	36	25	8	3	27	30	0	23	12	10	84	44	25	5	12	21	0	3	0	22	15	7	17	4
miR-3117-5p	0	24	9	0	10	9	4	0	0	3	5	5	0	1	2	0	2	31	26	3	1	10	0	0	0	0	0	0	0	2
miR-3118	11	33	0	20	0	0	24	9	0	0	0	22	22	19	6	0	0	15	9	0	12	10	1	0	9	4	12	7	18	0
miR-3119	0	7	0	0	9	0	16	0	0	0	0	11	0	0	7	0	6	34	31	0	5	0	0	6	0	0	2	0	0	0
miR-3121-5p	2	5	0	22	5	0	4	1	5	0	10	22	0	5	1	1	19	11	10	0	0	13	3	0	0	0	0	0	0	0
miR-3122	33	29	8	32	50	37	41	23	0	1	3	7	6	10	8	6	51	44	39	1	12	2	3	7	4	17	15	7	0	0
miR-3123	13	15	0	0	14	40	0	5	0	3	10	24	15	0	15	4	33	53	34	0	0	1	0	4	0	0	0	0	12	0
miR-3124-3p	71	94	176	204	116	77	39	26	86	1	216	214	204	141	118	117	366	126	89	19	114	228	164	69	161	120	171	42	140	17
miR-3124-5p	73	60	64	30	57	37	20	7	9	0	65	67	35	58	55	34	32	105	47	2	18	35	22	11	18	7	27	15	22	10
miR-3125	18	40	5	10	34	1	19	43	3	7	25	10	1	9	9	25	24	35	45	5	26	26	6	4	8	15	19	11	14	8
miR-3126-3p	43	41	32	53	72	46	45	10	65	2	43	28	35	58	1	20	74	85	34	3	7	39	18	12	18	13	12	9	24	3
miR-3126-5p	26	29	50	143	46	0	29	50	32	11	60	53	25	65	42	52	395	72	44	13	9	25	19	11	24	10	24	20	18	10
miR-3127-3p	213	122	38	186	177	69	336	176	62	10	71	35	35	46	20	36	146	66	40	13	139	80	39	44	50	102	103	71	92	17
miR-3127-5p	6	6	0	7	0	0	16	4	14	0	9	27	0	0	6	2	14	41	23	5	4	1	0	0	8	3	7	0	5	2
miR-3128	29	18	0	0	16	16	0	1	0	0	1	24	9	20	6	0	0	37	31	0	0	9	0	0	0	7	1	10	8	0
miR-3129-3p	11	13	0	41	20	12	0	28	7	0	11	26	0	11	1	0	38	21	62	1	7	34	6	2	3	0	21	4	0	2
miR-3130-3p	126	99	33	101	65	34	97	151	53	5	87	51	34	72	109	137	132	197	155	6	79	51	27	49	67	70	90	93	42	4
miR-3131	95	8	36	31	0	18	98	62	5	21	46	52	0	19	59	101	115	81	61	12	40	16	10	2	15	30	16	27	14	14
miR-3132	45	29	36	25	16	51	66	83	35	18	28	27	19	27	45	92	37	90	84	9	38	26	14	14	12	16	47	13	58	10
miR-3133	0	40	25	52	57	49	13	17	3	0	9	32	23	15	9	2	52	46	23	0	1	13	0	5	0	3	9	0	7	2
miR-3134	4	48	1	0	26	15	8	1	0	0	1	25	3	6	0	0	2	20	33	0	3	14	0	3	5	7	0	4	11	0
miR-3135a	1035	494	102	715	696	431	2049	1762	385	84	43	47	22	29	122	90	225	133	196	109	1215	142	82	143	388	1020	646	687	683	103
miR-3136-5p	21	31	0	2	0	0	4	0	0	0	0	19	0	3	8	9	1	31	28	0	8	7	0	0	0	0	9	0	2	0
miR-3137	22	14	0	18	10	0	19	13	17	2	13	26	0	43	10	31	27	48	37	0	19	11	0	11	11	3	17	8	9	5
miR-3138	47	10	19	14	14	49	113	83	26	7	14	12	21	16	48	73	22	103	61	5	29	36	0	13	10	28	10	17	32	6
miR-3140-3p	91	89	152	87	71	90	56	46	105	3	87	125	88	101	81	43	87	66	64	1	43	57	53	52	51	38	54	45	51	3
miR-3140-5p	162	104	154	83	89	93	54	105	70	5	103	42	48	136	60	60	50	133	75	1	106	161	80	87	51	48	72	86	105	5
miR-3141	3629	1975	2245	2625	3552	2631	5486	4810	2775	1217	2710	3145	2075	2252	4028	4556	4571	4756	4166	1379	2805	1009	1215	1652	2066	2500	2603	2191	2019	1132
miR-3142	14	6	6	67	5	0	8	0	22	0	21	19	7	4	16	3	62	41	35	2	4	10	0	10	1	0	6	4	8	0
miR-3143	0	13	0	0	18	0	10	0	0	0	0	0	0	19	3	0	0	18	8	1	0	17	0	0	0	1	0	1	3	0
miR-3144-3p	5	19	28	83	17	7	9	17	8	0	19	56	23	2	19	21	108	30	20	4	0	11	1	13	1	3	8	0	2	0
miR-3144-5p	15	61	22	23	31	16	5	6	6	1	4	19	7	14	2	16	62	34	31	1	6	29	0	0	0	3	7	0	8	0
miR-3145-3p	33	5	0	0	10	5	6	0	0	0	17	8	5	7	19	6	2	28	18	0	7	20	1	8	3	1	2	9	3	0
miR-3145-5p	28	45	31	24	54	97	23	50	12	2	23	25	23	2	12	15	28	46	33	1	15	37	25	11	14	12	10	11	28	1
miR-3146	5	33	12	35	44	10	9	10	3	0	32	14	1	21	13	16	123	60	29	0	5	0	0	2	2	5	8	3	3	0
miR-3147	150	69	77	92	101	75	360	204	110	28	196	104	131	138	201	239	192	253	233	13	183	69	36	55	63	69	124	74	84	25
miR-3148	0	14	9	43	27	20	10	33	11	3	31	10	5	1	7	14	78	38	46	2	6	13	0	5	2	5	4	10	0	2
miR-3149	33	12	3	9	29	3	0	2	0	0	41	23	1	0	66	8	15	23	23	0	6	26	16	0	109	0	0	4	67	0
miR-3150b-5p	43	33	40	33	19	14	29	53	14	2	36	6	39	30	26	12	114	25	31	1	39	33	11	6	22	1	11	19	17	1
miR-3152-3p	136	166	216	119	117	113	33	78	148	6	134	114	88	79	77	62	93	127	48	2	36	63	55	46	40	24	43	41	50	2
miR-3152-5p	121	154	116	80	120	122	42	71	117	4	54	51	63	94	68	48	56	63	53	4	45	25	39	29	26	29	24	25	22	1
miR-3153	34	23	9	11	36	22	82	48	83	6	27	21	17	14	31	15	23	76	71	3	23	23	26	10	14	21	36	2	22	7
miR-3154	99	93	66	204	49	115	337	232	132	40	79	67	86	68	202	313	440	252	198	34	123	52	27	45	32	79	79	37	74	38
miR-3155a	65	34	53	46	34	63	45	29	20	0	22	40	13	38	15	30	38	50	21	5	20	32	26	12	24	19	21	4	55	2
miR-3155b	295	253	298	156	218	232	121	151	293	12	246	335	276	276	216	178	167	251	131	18	321	722	419	264	352	324	379	182	388	36
miR-3156-5p	47	24	0	59	30	35	13	24	0	5	9	18	18	24	11	7	180	34	30	8	5	28	0	9	7	3	0	3	17	4
miR-3157-3p	189	184	187	200	200	273	92	114	139	5	188	192	125	130	112	65	278	111	87	4	63	58	39	54	28	55	42	42	79	5
miR-3157-5p	427	336	394	325	233	376	209	167	314	11	441	349	247	182	171	142	395	230	156	25	143	205	205	64	126	114	154	48	185	23
miR-3158-5p	152	57	54	66	66	29	123	90	17	19	53	141	53	55	65	50	55	77	80	12	60	34	18	25	69	56	38	44	87	14
miR-3159	34	2	9	31	31	13	20	10	12	1	10	25	0	7	16	15	49	22	28	2	20	20	6	7	19	11	2	22	7	2
miR-31-5p	829	174	39	496	207	26	2883	253	31	3102	453	73	85	96	154	423	1766	2034	1799	3391	291	28	31	37	164	382	204	277	444	3174
miR-3161	1	12	15	5	10	7	6	11	1	1	5	17	22	2	11	4	0	18	31	1	5	35	5	0	0	5	8	0	1	1
miR-3162-5p	259	197	86	157	205	97	243	256	136	31	126	174	104	61	146	224	201	289	213	17	309	72	98	118	183	188	187	115	193	27
miR-3163	20	27	10	51	29	1	6	1	0	2	17	16	9	12	7	6	150	59	17	0	4	0	6	9	3	2	4	1	4	0
miR-3164	6	11	0	27	4	18	19	11	14	1	8	23	0	7	0	8	56	32	46	4	4	1	3	2	0	18	2	3	9	0
miR-3165	10	50	8	43	26	30	21	15	12	0	9	10	0	0	8	14	52	35	23	1	7	26	9	8	5	9	15	2	6	2
miR-3166	43	6	13	25	27	13	11	1	0	0	14	45	6	17	12	2	12	43	25	1	0	18	0	0	0	8	4	8	4	1
miR-3167	10	20	0	33	26	6	13	0	48	2	1	14	0	0	1	6	45	36	18	0	0	4	1	4	0	0	4	5	6	0
miR-3169	67	29	18	275	76	29	43	2	47	1	73	65	48	76	51	72	647	18	38	17	46	118	56	20	41	34	67	13	44	6
miR-3170	36	79	114	111	40	67	59	47	34	2	57	41	35	45	23	30	137	78	48	3	40	32	28	43	33	7	25	25	10	0
miR-3171	2	0	17	0	4	0	0	4	0	0	5	15	0	8	2	12	4	18	36	0	5	0	0	0	0	1	5	0	0	0
miR-3174	15	10	0	12	3	0	1	7	0	1	14	40	0	7	8	0	8	38	27	1	9	9	0	1	0	0	1	2	6	0
miR-3175	187	95	82	278	161	84	339	195	91	23	47	82	43	26	134	137	355	149	204	38	131	24	30	42	30	93	77	74	56	20
miR-3176	96	74	32	89	186	47	114	80	49	8	35	24	0	35	27	30	56	23	77	10	48	47	12	12	39	36	28	57	32	5
miR-3177-3p	75	103	71	62	106	61	67	78	84	15	47	70	42	46	27	53	28	108	99	32	56	24	48	23	33	47	14	15	35	17
miR-3177-5p	57	35	0	7	11	2	21	24	0	2	20	36	13	8	7	5	9	13	35	5	7	49	1	11	7	5	8	5	0	2
miR-3179	15	5	8	29	34	47	18	22	0	3	4	21	5	17	4	5	101	10	26	1	5	29	0	5	4	5	0	10	3	3
miR-3180	550	420	324	406	389	428	415	401	368	15	334	320	287	307	377	401	547	656	621	17	433	165	174	301	345	437	400	379	545	28
miR-3180-3p	4400	2166	1217	2580	2549	1753	3455	3267	1602	43	2398	2129	2011	1821	3320	3993	4714	5058	4349	67	2873	1290	999	2045	2896	2750	2550	2534	2894	64
miR-3182	18	2	0	10	34	0	15	3	0	2	14	23	9	2	8	2	24	80	22	0	30	15	4	10	26	24	9	34	34	2
miR-3184-3p	107021	120277	183971	103880	145744	173709	51256	86124	138228	1582	125270	120504	130887	123091	86100	66326	60525	75483	42120	1372	36792	67406	53239	51775	48359	39513	49027	49749	53244	1903
miR-3185	47	24	42	20	3	33	46	24	8	7	25	47	0	9	13	13	11	38	42	6	18	21	20	5	28	22	12	8	16	3
miR-3186-3p	11	14	0	16	5	12	10	8	3	1	5	34	4	0	9	0	5	32	36	1	2	25	5	2	6	2	5	0	0	3
miR-3186-5p	26	19	42	34	22	28	9	6	34	0	31	18	12	0	7	13	70	19	23	1	19	16	6	13	6	7	10	9	19	1
miR-3187-3p	9	29	5	35	15	22	42	22	14	1	23	16	14	42	32	38	23	57	45	6	18	25	4	7	17	11	20	11	6	7
miR-3187-5p	54	17	51	40	18	35	99	38	39	12	13	58	31	1	13	28	53	64	74	13	55	9	7	14	12	40	31	38	21	11
miR-3188	3	23	11	14	4	13	27	15	0	0	18	31	32	35	2	30	15	24	40	2	14	27	3	7	8	17	7	10	13	3
miR-3189-3p	13	5	8	8	0	8	41	4	0	1	5	2	0	4	2	7	17	23	33	0	14	3	0	0	1	7	2	9	4	1
miR-3189-5p	62	91	97	80	99	115	40	78	212	6	38	29	37	43	27	17	20	26	20	2	29	25	6	30	23	19	19	72	87	4
miR-3191-3p	73	18	24	44	58	55	70	61	44	2	28	42	19	37	15	17	47	44	50	5	47	15	122	19	11	13	41	22	38	2
miR-3191-5p	17	32	15	28	95	44	38	9	21	3	28	14	22	0	3	3	38	16	34	2	7	11	7	2	9	3	16	14	12	0
miR-3192-3p	38	13	37	31	34	57	61	12	36	0	12	26	3	31	26	18	37	27	35	1	11	35	12	21	20	19	35	33	16	5
miR-3192-5p	12	6	0	10	26	11	17	16	0	0	6	38	13	3	17	12	31	20	29	4	14	9	3	7	3	7	5	12	0	0
miR-3193	29	10	43	19	37	0	10	2	29	0	2	0	0	0	5	16	94	30	39	1	2	4	0	0	13	0	5	2	2	0
miR-3197	42304	14308	8337	25560	21083	14201	67509	33086	13021	726	16130	13781	13295	12170	35784	49239	59537	53076	64711	781	43369	7716	6190	17832	27207	33690	24531	27196	30461	887
miR-3198	175	69	44	99	139	92	250	153	76	8	26	49	40	89	91	163	211	208	160	17	174	44	34	56	75	79	62	50	89	10
miR-3199	15	18	13	8	0	0	6	1	28	1	0	35	0	0	0	5	3	23	19	0	12	10	0	0	0	4	3	0	0	0
miR-3200-5p	4	9	0	0	3	12	6	0	0	43	1	21	2	14	6	3	7	75	31	24	3	22	0	0	3	1	11	0	0	42
miR-3201	18	22	4	6	4	0	0	18	0	0	0	14	4	15	8	0	34	29	28	0	1	4	4	0	0	0	0	0	5	0
miR-3202	19	23	9	12	14	5	13	11	5	5	16	20	20	16	12	7	9	35	42	1	8	4	0	5	0	4	1	0	12	4
miR-320a	467	172	165	371	478	116	1669	847	235	5918	314	263	187	224	716	823	1109	1234	1041	3873	984	70	55	89	137	340	329	324	336	5869
miR-320b	264	136	114	209	458	90	1130	513	124	4565	207	135	95	160	408	547	768	633	680	3041	610	21	28	74	92	158	247	265	210	4577
miR-320c	155	140	247	152	343	42	641	215	45	3608	125	94	41	116	257	250	419	287	438	2416	288	21	45	48	27	106	128	114	117	3398
miR-320d	117	66	165	72	318	41	342	223	75	2650	124	60	45	60	153	110	197	182	220	2456	188	10	0	7	32	57	56	99	59	2623
miR-320e	156	89	126	74	170	76	151	132	55	1300	18	12	67	52	46	121	71	135	182	1380	102	49	42	76	49	44	107	102	76	1145
miR-323a-3p	12	26	22	32	40	21	52	73	4	2152	10	32	33	22	18	38	70	22	56	2573	128	46	3	0	17	26	14	22	26	2178
miR-323a-5p	12	27	12	17	27	48	42	25	3	138	20	49	17	12	17	32	37	88	65	85	42	21	1	25	2	9	3	0	21	116
miR-323b-3p	16	31	9	39	15	0	21	7	8	372	18	32	47	24	0	18	25	33	57	313	76	34	0	4	0	12	19	18	5	328
miR-323b-5p	0	1	0	9	6	0	10	4	0	2	0	31	17	0	2	9	7	31	11	1	19	28	0	0	7	7	9	0	3	1
miR-32-3p	8	14	6	0	0	0	0	0	0	0	13	13	0	5	12	9	4	9	48	1	0	22	4	3	0	0	11	0	0	2
miR-324-3p	330	199	114	260	159	138	693	294	112	2482	151	180	278	161	296	431	566	524	584	2637	482	42	47	74	118	114	172	248	245	2552
miR-324-5p	174	81	10	106	69	25	564	300	109	1773	79	99	89	92	211	268	348	486	375	1329	209	23	20	13	33	108	115	147	107	1597
miR-325	6	0	0	0	13	0	0	0	18	1	0	20	0	0	3	8	1	18	9	0	1	10	0	0	0	7	3	0	0	0
miR-32-5p	42	39	0	57	27	2	51	19	30	69	11	17	12	6	16	27	17	45	30	65	21	21	9	3	19	12	11	34	52	67
miR-326	126	108	177	138	120	162	139	132	157	1549	135	100	146	108	120	123	119	167	125	1320	93	67	17	28	25	33	64	69	90	1586
miR-328-3p	116	128	46	58	141	21	266	187	54	6724	102	147	87	70	118	137	137	245	118	4841	128	73	51	21	20	42	71	75	93	6725
miR-329-3p	29	50	10	11	33	10	50	59	15	1900	14	48	38	12	19	7	36	38	34	1685	108	23	0	1	0	25	28	14	6	2037
miR-329-5p	4	19	11	13	13	16	33	5	4	13	11	6	14	4	13	1	1	22	22	0	10	10	0	11	4	5	4	4	17	25
miR-330-3p	117	59	137	65	100	142	73	84	102	731	125	127	88	52	81	52	38	86	73	579	57	47	92	19	30	44	43	20	22	714
miR-330-5p	13	8	3	5	3	16	29	29	2	638	0	45	26	17	45	40	18	29	37	541	17	17	3	3	2	5	4	11	7	605
miR-331-3p	260	148	18	209	144	14	578	372	145	5130	71	95	180	58	268	355	347	302	379	2928	271	63	30	71	75	134	141	173	154	4823
miR-331-5p	41	15	0	22	23	0	25	40	0	100	5	32	10	1	47	40	56	37	52	66	46	28	1	7	6	11	12	21	14	105
miR-335-3p	12	2	1	5	4	0	0	9	2	1	1	36	12	12	0	11	7	28	25	0	8	28	5	8	10	10	11	7	16	2
miR-335-5p	135	156	132	121	232	38	308	255	1	1439	84	43	58	38	25	24	49	65	75	726	176	35	11	16	22	53	69	87	135	1249
miR-337-3p	15	7	17	2	24	15	10	14	0	26	21	38	21	9	33	9	2	54	34	11	19	28	0	0	3	11	6	7	6	17
miR-337-5p	34	28	54	21	15	14	37	6	59	272	13	10	11	4	49	19	35	53	58	256	82	28	36	17	1	12	23	27	19	242
miR-338-3p	78	76	0	32	45	7	99	90	29	13195	22	84	18	18	22	32	59	85	95	9102	85	35	0	9	0	12	29	32	27	13028
miR-339-3p	778	619	1092	504	486	383	525	186	400	107	1464	1120	939	821	611	535	429	659	489	115	66	181	79	23	67	55	53	5	143	118
miR-339-5p	150	115	49	78	120	88	294	146	43	418	126	181	69	48	115	129	188	206	224	372	202	159	116	59	48	87	105	62	167	376
miR-33a-3p	35	90	54	31	45	47	28	94	89	127	53	68	22	34	34	23	26	73	66	182	34	46	19	15	19	29	35	14	36	125
miR-33a-5p	126	119	28	130	87	50	310	207	81	2093	47	115	57	27	159	200	244	166	184	3138	235	39	6	24	60	78	63	98	83	2094
miR-33b-3p	66	50	70	27	82	40	79	78	38	6	48	45	32	20	27	2	42	43	54	5	25	24	21	10	10	48	20	29	37	4
miR-33b-5p	317	358	412	324	444	405	215	162	296	130	469	714	430	596	372	339	308	350	293	229	517	1061	737	487	852	566	658	161	767	172
miR-340-3p	18	26	10	8	27	27	14	30	6	196	26	39	31	9	11	21	10	47	44	92	24	23	0	8	6	5	13	18	9	188
miR-340-5p	23	54	18	7	7	9	67	48	6	944	7	15	18	37	26	16	18	49	50	533	29	2	2	5	7	6	9	25	5	922
miR-342-3p	393	319	46	344	237	99	867	711	178	9036	102	58	139	62	354	346	324	358	460	4937	371	39	24	52	106	152	117	171	259	8676
miR-342-5p	15	2	15	13	32	0	49	35	4	342	3	11	5	4	21	64	42	72	68	307	51	5	1	11	6	9	4	8	20	403
miR-345-3p	40	20	9	22	16	3	41	12	16	0	37	45	13	20	8	4	25	38	35	1	10	45	7	3	39	13	18	21	23	9
miR-345-5p	277	190	179	194	170	199	589	479	180	740	112	165	145	179	485	420	318	525	453	698	375	96	94	67	89	114	156	118	204	800
miR-346	62	65	21	34	27	6	84	62	9	598	34	15	14	8	18	13	1	11	35	479	72	29	17	6	20	15	18	13	22	603
miR-34a-3p	46	13	12	19	31	29	10	8	14	97	19	48	4	40	17	14	25	62	45	65	69	107	81	89	116	60	79	90	54	107
miR-34a-5p	51	23	62	21	94	10	66	43	54	3356	30	211	14	13	9	21	30	68	58	3195	61	33	18	11	13	6	21	41	20	3286
miR-34b-3p	1200	898	1356	867	981	1333	498	1038	1452	52	892	592	753	725	416	401	394	640	365	62	466	656	586	488	478	323	623	504	613	71
miR-34b-5p	32	0	27	2	15	35	14	7	14	64	60	18	47	28	39	5	13	56	43	43	29	23	24	14	8	18	31	27	7	32
miR-34c-3p	13	14	12	20	29	5	10	17	12	31	6	23	3	5	4	12	6	36	35	58	12	36	0	1	0	0	8	13	5	44
miR-34c-5p	212	166	135	116	157	224	85	144	189	227	150	129	123	79	68	40	44	101	66	199	122	157	153	36	119	119	102	92	114	215
miR-3605-3p	24	48	0	26	37	49	29	16	3	26	54	27	18	20	27	17	6	31	31	27	0	30	7	7	8	4	15	13	19	20
miR-3605-5p	20	19	1	8	17	9	22	8	5	13	80	32	0	1	57	28	10	14	52	4	13	8	6	3	1	12	15	1	7	6
miR-3606-3p	0	6	1	3	2	0	0	0	0	0	4	21	3	7	2	0	6	12	30	0	6	2	0	0	0	0	0	0	0	0
miR-3606-5p	1	6	0	0	0	0	0	0	0	0	7	28	0	12	0	0	0	36	25	1	5	0	0	0	0	0	0	0	0	0
miR-3607-3p	20	18	29	16	22	24	70	47	0	263	6	12	19	40	24	32	18	62	58	272	22	9	3	0	7	28	22	19	11	250
miR-3607-5p	309	83	19	274	186	127	995	545	109	5954	94	51	95	78	256	454	572	482	603	5143	373	32	26	61	138	305	260	215	148	5567
miR-3609	282	124	38	192	178	70	1054	413	151	4862	138	89	89	81	353	491	538	499	548	3573	382	28	30	83	108	180	189	206	179	4888
miR-3611	0	8	11	0	35	16	0	1	0	0	0	13	6	27	0	0	4	55	42	0	3	0	0	3	0	0	0	1	15	0
miR-3612	10	4	0	4	20	7	18	20	2	3	11	28	12	17	12	5	10	23	24	3	7	6	5	0	5	0	8	0	4	6
miR-3613-3p	48	125	84	20	202	85	21	41	33	30	3	6	6	12	5	4	3	3	5	0	21	36	22	7	10	6	11	3	31	24
miR-3613-5p	40	20	72	48	41	54	15	41	70	4	77	50	49	21	57	22	13	36	21	0	24	40	25	32	40	16	15	22	37	104
miR-361-3p	11	3	0	8	0	0	14	24	6	626	44	12	6	0	20	10	5	41	41	285	25	18	5	0	0	10	10	1	21	630
miR-3614-3p	15	5	2	0	9	0	13	5	10	0	5	4	5	22	2	5	5	24	21	1	6	17	6	0	0	0	2	0	0	1
miR-3614-5p	3	6	0	4	33	0	18	20	7	1	66	18	0	0	15	2	6	17	43	1	17	26	12	0	0	12	8	17	19	0
miR-361-5p	126	165	13	114	133	28	391	181	103	3257	40	72	87	45	139	172	179	200	183	2069	222	20	16	17	49	73	49	115	84	3119
miR-3616-3p	10	9	17	0	0	16	8	18	0	2	68	9	4	3	10	2	5	37	12	2	1	12	11	0	4	2	3	3	8	1
miR-3616-5p	61	73	180	117	100	64	45	46	72	2	51	126	39	118	93	23	51	102	70	3	18	67	18	1	20	21	34	23	19	2
miR-3617-3p	6	0	0	0	15	2	3	19	0	1	14	6	0	5	16	0	7	48	22	0	1	15	9	0	0	6	0	0	11	0
miR-3617-5p	0	25	72	6	61	8	1	13	0	3	12	16	0	0	2	0	0	53	30	4	0	24	0	0	0	0	3	0	3	5
miR-3618	8	17	11	0	35	11	0	1	0	0	9	25	0	2	11	1	4	60	38	1	0	7	0	0	0	0	0	0	21	0
miR-3619-3p	92	21	10	25	23	18	134	67	27	6	2	11	1	3	15	12	6	25	20	3	48	24	18	0	20	37	25	34	28	8
miR-3619-5p	103	49	45	110	117	77	52	71	85	17	148	155	94	74	47	43	93	104	41	11	47	52	15	33	14	15	66	21	29	7
miR-3620-3p	279	135	285	264	135	240	182	226	164	23	174	148	111	84	62	108	97	125	100	26	147	124	61	90	112	94	73	86	96	22
miR-362-3p	25	33	2	42	52	19	64	68	17	284	14	12	29	9	19	26	10	55	45	217	33	5	0	14	20	8	15	8	29	248
miR-362-5p	15	20	21	12	14	6	59	12	0	210	9	21	6	42	61	30	30	65	74	120	66	25	1	1	1	15	19	13	39	186
miR-363-3p	654	341	139	665	550	250	1788	627	322	647	385	204	381	251	384	494	846	871	776	652	861	63	71	137	264	373	438	457	460	603
miR-363-5p	14	2	14	13	3	40	44	14	1	1	32	25	13	39	32	25	9	52	57	1	43	11	11	8	25	16	34	19	32	2
miR-3646	40	27	33	7	92	18	17	28	11	0	13	8	9	19	2	5	10	28	20	0	9	37	0	0	1	15	5	0	3	0
miR-3648	5813	2915	2368	4500	4040	2631	10597	5744	4418	143	2524	1436	1555	2403	4607	6429	7642	6859	7656	157	4460	896	699	2086	3255	5835	3631	2611	3218	126
miR-3649	25	4	10	0	15	0	1	7	7	0	0	25	13	12	6	2	14	11	18	1	4	0	4	0	1	0	0	0	3	0
miR-3650	4	5	0	8	0	0	0	0	0	0	0	5	0	0	6	2	0	22	36	1	3	10	0	0	0	0	2	0	1	0
miR-3652	2308	1058	430	1305	1306	720	2026	1574	766	65	1219	997	925	627	2003	2645	2987	3273	3091	112	1484	450	418	913	1367	1720	1190	1674	1674	85
miR-3653	24	5	0	0	5	23	14	24	24	26	19	16	18	10	12	3	9	59	32	21	8	0	0	0	5	7	1	9	2	20
miR-3654	315	83	57	182	77	73	546	229	33	64	78	71	7	41	121	99	270	266	305	86	323	20	53	87	119	190	255	226	240	62
miR-3655	13	34	10	12	13	1	46	25	0	2	4	18	4	14	24	23	65	53	68	9	13	24	1	4	2	6	4	24	27	5
miR-3657	0	0	0	6	0	0	3	6	0	0	14	22	1	11	3	6	6	18	39	0	0	6	0	0	0	2	0	4	3	0
miR-3658	9	30	1	9	35	1	7	10	14	3	2	28	1	0	12	0	11	33	15	0	5	15	0	0	0	2	13	0	3	2
miR-3659	10	28	9	0	23	0	8	10	9	3	8	24	2	7	4	1	0	20	31	3	7	11	7	0	0	5	0	2	12	2
miR-365a-3p	10	17	0	11	27	0	6	7	9	845	1	37	0	0	8	18	5	42	25	244	8	4	0	2	3	0	1	2	1	724
miR-365a-5p	15	3	6	13	14	2	86	35	24	7	55	33	16	32	29	14	33	63	55	3	28	7	8	4	14	8	36	9	14	8
miR-365b-5p	75	43	32	29	1481	26	102	57	78	13	10	26	22	8	29	47	67	104	96	20	84	22	139	27	31	68	23	39	41	22
miR-3660	9	29	7	0	27	6	0	3	0	0	0	4	0	4	0	3	1	27	29	0	7	14	0	2	5	0	6	0	0	0
miR-3661	40	0	10	23	31	26	42	67	31	3	22	12	13	11	16	15	15	17	26	3	19	36	21	5	11	14	10	9	14	3
miR-3662	10	9	7	0	49	10	3	5	8	1	0	7	0	15	10	10	11	15	44	3	0	16	0	9	8	2	2	6	2	2
miR-3663-5p	197	171	271	279	490	291	444	376	220	14	43	65	138	93	60	68	43	97	74	8	213	69	130	113	154	199	130	159	150	14
miR-3664-5p	10	2	15	0	0	0	10	0	0	0	20	23	0	20	0	0	5	25	40	0	0	14	0	10	0	0	14	12	5	2
miR-3666	4	10	0	0	29	0	19	11	0	0	0	19	3	5	8	0	2	28	16	0	25	22	0	5	1	4	6	0	3	0
miR-3667-3p	81	86	163	55	146	113	34	81	58	3	64	83	106	81	48	37	32	84	35	4	45	42	76	55	39	41	59	67	68	0
miR-3667-5p	105	87	143	82	123	198	45	99	194	2	78	96	122	94	41	75	55	109	45	4	61	88	41	75	30	51	78	81	62	4
miR-3668	0	9	22	10	83	34	0	4	2	0	7	8	14	3	8	3	14	33	31	0	9	0	0	0	0	0	13	0	1	0
miR-3670	50	58	61	55	42	46	51	97	31	2	39	46	32	52	21	38	21	71	28	2	33	38	8	14	22	11	29	8	25	2
miR-3671	0	10	15	0	19	5	3	8	8	1	4	5	2	0	0	0	13	20	35	1	2	0	10	0	0	7	3	1	5	3
miR-3672	0	20	10	0	44	0	2	7	14	0	37	7	2	25	9	0	11	34	40	0	10	0	0	0	0	0	0	4	8	0
miR-367-3p	0	13	0	0	2	0	1	0	0	1	3	43	1	22	0	10	10	13	48	4	2	9	9	0	5	0	0	7	14	1
miR-3674	82	26	12	72	63	34	199	106	21	13	1	18	0	1	0	5	0	45	32	11	111	27	11	23	36	54	71	40	71	20
miR-3675-3p	24	7	14	7	14	8	22	37	25	0	3	10	7	13	6	3	0	20	22	1	19	20	1	7	12	11	10	9	29	1
miR-3675-5p	19	0	0	6	0	0	3	10	6	0	43	10	0	8	16	9	0	19	22	1	12	10	0	0	1	0	0	4	0	0
miR-367-5p	16	13	0	8	0	15	4	6	0	1	24	53	0	26	14	4	13	33	12	1	2	39	1	6	0	1	2	0	6	0
miR-3677-5p	77	49	60	33	17	59	54	71	40	3	113	129	62	97	22	26	59	73	41	4	60	64	20	19	37	25	6	10	57	5
miR-3678-3p	29	38	20	45	21	6	18	30	7	1	7	19	17	0	4	6	5	60	27	0	5	18	5	7	6	20	19	16	20	3
miR-3679-3p	29	15	0	16	8	0	16	6	0	2	4	5	0	18	0	0	1	20	20	1	1	16	1	4	1	1	0	2	1	0
miR-3679-5p	28	21	17	47	19	42	161	106	66	19	67	9	28	20	89	103	125	190	171	29	78	33	10	16	11	42	28	48	28	28
miR-3680-3p	17	1	1	24	14	0	21	23	0	1	34	6	1	0	22	0	5	13	15	0	25	16	0	6	0	9	12	3	16	0
miR-3680-5p	1	19	0	9	19	0	19	17	0	3	6	12	17	11	18	1	2	26	21	5	8	8	2	6	8	14	28	4	0	6
miR-3681-5p	4	18	0	4	10	3	3	3	0	0	56	69	15	10	11	5	11	35	18	0	0	0	3	0	0	0	15	0	38	0
miR-3682-3p	30	17	2	10	7	15	0	14	8	7	5	47	0	17	2	8	7	19	65	17	4	14	0	2	4	23	1	4	3	14
miR-3682-5p	22	27	0	0	5	13	2	3	12	0	2	28	0	21	0	1	2	10	16	0	4	12	7	0	0	0	3	1	0	1
miR-3683	0	0	0	18	8	0	2	0	3	0	2	9	6	3	0	0	0	22	23	0	0	2	0	0	2	8	0	6	1	0
miR-3684	0	37	0	0	28	13	4	4	0	0	0	18	0	10	12	0	8	11	17	3	7	8	0	0	2	6	2	0	0	1
miR-3685	0	32	0	0	5	0	0	4	0	0	2	15	2	1	0	2	5	11	23	0	0	22	0	0	1	4	0	0	0	0
miR-3686	6	81	15	5	80	34	0	20	0	1	21	26	0	0	3	0	5	21	27	0	1	2	0	0	0	0	0	0	2	0
miR-3687	10296	3061	1202	8838	5031	4279	31294	11929	3365	3048	3479	1946	1809	1899	11931	18676	21814	13980	21567	2892	8579	920	975	3235	6132	12927	8034	5002	6416	2917
miR-3688-5p	3	21	8	9	16	8	3	16	6	0	0	5	2	5	17	6	17	44	53	0	0	3	9	1	12	3	0	0	1	1
miR-3689a-3p	19	40	12	27	36	39	90	23	0	3	16	43	9	31	4	21	9	74	9	1	34	17	9	10	2	24	31	6	26	0
miR-3689a-5p	19	17	18	4	0	11	14	10	5	0	18	10	0	21	7	0	2	21	21	2	4	11	10	0	0	3	0	4	1	0
miR-3689b-3p	42	15	8	8	20	8	65	19	17	4	8	11	21	34	32	15	41	83	65	2	12	2	3	2	5	33	9	20	8	1
miR-3689d	106	93	99	88	75	117	43	58	98	2	180	174	121	101	52	73	58	79	58	5	175	273	275	180	210	151	209	78	198	23
miR-3689f	6	22	22	1	27	13	24	11	0	0	11	10	0	13	8	0	6	29	34	1	15	14	0	0	0	5	6	7	9	0
miR-3690	34	20	2	4	19	18	67	21	21	2	43	19	0	8	14	5	20	18	30	1	23	30	7	0	12	5	20	13	10	0
miR-3691-3p	12	6	0	12	30	9	22	4	0	0	9	64	3	9	16	0	4	42	21	1	5	27	4	0	19	0	4	0	15	1
miR-3691-5p	3	11	0	5	2	12	14	0	0	0	11	23	7	0	2	1	4	32	34	0	15	13	0	5	0	7	0	8	2	1
miR-3692-3p	7	11	5	0	14	37	5	5	0	0	0	11	0	27	5	11	10	22	22	0	4	1	0	0	2	4	10	6	4	1
miR-3692-5p	15	9	5	18	6	19	13	26	0	0	21	29	7	39	11	26	1	25	24	1	17	23	3	8	10	17	3	0	14	0
miR-369-3p	0	0	0	0	0	2	5	7	1	21	0	12	0	7	9	3	1	28	25	19	9	3	0	0	0	3	4	6	6	19
miR-369-5p	0	23	0	15	4	0	12	10	14	245	11	30	6	24	9	6	9	22	37	168	20	16	8	0	0	2	12	5	1	246
miR-370-3p	50	52	125	97	116	83	155	151	81	909	47	51	105	31	63	78	195	95	112	834	353	72	6	10	38	65	89	47	64	987
miR-370-5p	11	13	0	13	8	28	17	5	0	26	9	18	1	4	15	1	0	39	16	26	11	13	7	10	8	7	14	23	1	23
miR-3713	3	9	0	0	0	0	3	5	0	0	1	12	0	0	9	4	0	25	22	0	1	1	7	0	0	2	0	0	0	0
miR-3714	80	84	73	28	65	62	53	35	39	3	92	131	116	132	83	49	66	95	66	2	78	174	99	44	88	77	115	24	56	11
miR-371b-3p	9	3	19	20	35	19	13	15	0	4	34	27	5	0	8	7	11	28	36	1	21	16	0	4	11	2	10	5	0	2
miR-371b-5p	26	7	5	28	16	18	33	8	33	1	19	13	37	42	17	16	8	54	38	4	15	22	17	7	4	15	30	5	29	2
miR-372-3p	30	69	62	19	61	49	16	38	15	2	134	108	60	22	42	17	10	75	27	0	22	58	12	3	25	18	13	11	28	3
miR-372-5p	22	15	0	4	8	16	11	8	24	0	26	40	25	32	6	4	7	40	35	1	9	29	2	10	12	6	2	3	18	0
miR-373-3p	6	14	0	0	10	0	9	6	0	1	16	17	10	3	5	0	5	22	9	1	8	12	0	0	0	10	9	8	17	0
miR-373-5p	12	12	29	12	18	14	20	19	2	2	18	26	8	1	4	4	4	22	16	0	8	32	5	0	0	3	8	7	4	0
miR-374a-3p	18	22	0	1	2	11	0	28	0	0	6	21	17	26	15	6	4	14	32	1	6	4	2	3	11	1	5	2	8	0
miR-374b-3p	151	77	159	143	85	106	47	90	103	29	151	108	133	73	46	25	34	77	78	22	35	99	49	24	30	46	47	13	52	35
miR-374b-5p	177	96	26	95	124	106	167	175	77	2369	25	27	16	41	56	62	30	108	65	1110	114	60	21	16	28	47	35	70	95	2203
miR-374c-5p	108	73	130	76	76	70	42	49	51	9	52	30	50	29	71	32	19	38	43	10	42	87	15	34	8	25	29	32	55	13
miR-375	9	14	19	8	22	7	27	30	5	66	0	25	0	4	3	4	6	3	37	48	12	17	1	4	1	0	10	0	0	46
miR-376a-2-5p	15	9	24	21	28	34	13	9	28	0	14	25	5	14	13	3	7	49	19	1	2	14	8	0	6	3	3	3	14	0
miR-376a-3p	52	20	85	37	72	16	69	77	42	2233	13	32	21	17	6	46	65	49	46	1654	249	33	0	30	7	13	25	41	38	2206
miR-376a-5p	0	31	0	6	2	0	2	0	11	168	5	1	0	2	2	2	7	28	10	89	16	19	2	4	3	0	2	3	2	159
miR-376b-3p	29	12	28	6	32	1	28	35	12	277	4	22	33	0	9	9	16	41	22	188	127	7	4	0	7	12	12	10	1	276
miR-376b-5p	12	25	23	2	36	15	10	35	0	2	12	44	14	9	13	22	15	17	41	0	15	8	9	8	12	8	11	15	22	0
miR-376c-3p	64	116	119	22	168	93	178	97	47	5710	37	81	114	21	75	51	77	99	58	4750	368	24	19	19	48	64	55	81	34	5485
miR-376c-5p	30	28	37	24	46	47	24	33	57	5	17	14	26	29	32	20	8	19	15	1	11	26	11	9	10	9	13	10	27	1
miR-377-3p	29	29	50	19	16	52	71	86	29	1967	19	69	89	9	24	39	50	73	33	1764	127	64	29	11	53	33	48	44	64	2005
miR-377-5p	23	2	12	0	16	0	18	6	10	101	12	22	0	6	0	4	15	20	27	92	8	11	0	2	3	1	4	1	2	93
miR-378a-3p	20	33	38	5	9	39	44	25	14	282	45	57	19	10	24	9	15	47	51	277	22	7	0	15	2	20	16	12	13	303
miR-378b	37	24	15	7	0	14	26	9	17	15	16	16	18	16	22	36	33	47	38	5	11	14	11	5	21	5	17	39	5	8
miR-378c	3	2	5	11	17	0	8	2	0	23	0	9	5	0	3	0	0	9	11	11	2	9	0	1	5	8	1	0	0	15
miR-378d	5	1	4	8	0	0	10	6	12	84	1	18	18	5	0	6	8	46	38	75	6	17	0	3	4	12	8	0	1	81
miR-378e	33	10	38	12	28	0	37	35	19	88	11	26	0	5	7	13	18	39	36	90	17	31	4	3	8	14	7	8	22	73
miR-378f	52	15	28	22	56	7	30	16	1	98	32	15	22	35	19	11	21	26	35	113	20	18	3	6	13	9	28	5	19	109
miR-378g	94	25	34	17	35	34	81	32	52	139	18	14	74	20	8	8	17	65	49	182	42	32	15	29	26	54	58	17	29	142
miR-378h	4	0	0	2	0	5	19	9	0	3	0	0	0	32	6	4	0	33	36	5	11	26	0	0	0	4	4	7	10	4
miR-378i	58	29	1	21	30	36	18	6	15	243	5	28	34	36	20	18	23	51	47	235	20	16	0	0	7	10	15	29	20	222
miR-378j	28	16	0	11	8	0	6	6	0	1	1	2	2	20	2	0	2	31	8	1	6	0	0	0	10	5	4	2	2	1
miR-379-3p	0	1	7	0	29	0	0	0	0	73	0	29	9	2	9	0	2	38	24	78	5	18	0	0	1	0	6	2	2	59
miR-379-5p	10	8	16	6	30	18	24	30	7	1535	2	4	20	17	1	28	32	16	44	1800	69	36	0	0	0	3	20	8	6	1531
miR-380-3p	0	0	0	0	5	0	6	11	1	82	2	46	2	5	16	1	3	34	24	54	14	20	0	1	6	0	0	15	1	82
miR-380-5p	2	0	5	2	14	0	3	10	0	11	8	20	0	12	4	3	7	24	28	12	8	0	2	0	5	0	13	4	0	10
miR-381-3p	43	36	125	24	23	28	48	46	33	1330	102	108	136	144	23	54	61	110	94	1026	240	428	195	240	224	168	279	172	283	1358
miR-381-5p	36	13	44	22	24	0	10	13	15	175	18	22	34	13	3	3	5	39	18	128	35	14	0	0	18	3	8	0	14	234
miR-382-3p	17	19	15	17	42	3	10	9	0	219	9	16	2	12	4	7	3	15	24	305	3	20	5	9	5	11	5	2	1	261
miR-382-5p	27	8	9	9	33	18	59	37	4	783	7	30	38	18	20	38	81	18	65	807	167	1	0	4	11	20	22	25	18	822
miR-383-3p	45	9	31	1	61	14	5	37	36	24	8	9	22	40	9	5	15	62	34	23	20	26	11	11	0	13	21	3	6	15
miR-383-5p	4	11	15	7	0	24	6	19	1	645	10	31	3	0	7	0	1	25	43	622	13	13	0	0	1	4	0	0	2	688
miR-384	4	13	0	0	16	0	3	0	0	0	12	19	9	0	7	0	4	38	39	0	1	10	0	6	0	0	0	0	0	0
miR-3907	86	96	163	82	90	110	114	83	74	11	173	142	165	173	104	112	96	123	81	13	166	342	182	114	153	136	156	37	199	27
miR-3908	6	8	8	14	0	0	4	0	0	0	0	4	0	3	9	0	5	24	45	0	3	10	0	5	1	0	0	0	0	0
miR-3909	6	13	38	3	4	10	12	9	8	11	7	11	4	25	2	10	15	23	24	31	22	17	0	0	7	4	12	0	18	21
miR-3910	24	114	108	7	243	85	13	48	8	0	7	25	8	0	22	8	6	31	40	2	8	15	5	7	0	3	6	5	13	0
miR-3912-3p	652	597	803	550	623	678	365	417	659	28	458	499	475	439	315	255	220	335	172	18	126	247	196	128	176	104	160	44	218	18
miR-3912-5p	414	302	384	356	376	393	215	193	441	11	270	311	279	278	139	135	111	198	111	2	70	163	104	52	109	84	100	38	111	7
miR-3913-5p	4	4	0	0	0	0	4	11	8	0	0	11	0	6	8	0	0	37	26	0	20	6	0	0	0	0	3	5	7	0
miR-3914	15	57	49	17	226	88	6	34	5	3	1	16	14	4	0	1	0	29	44	0	12	6	0	0	0	4	4	3	16	0
miR-3915	5	9	0	4	22	3	0	5	0	0	8	25	0	44	1	3	5	41	53	0	0	9	0	0	0	0	7	3	0	0
miR-3916	0	6	6	40	19	31	18	0	0	1	5	25	0	43	1	13	5	32	23	0	23	10	0	0	0	11	7	3	89	6
miR-3917	79	32	35	38	77	63	61	50	73	11	29	52	51	40	84	51	54	74	57	10	34	55	29	33	16	20	40	37	51	16
miR-3919	30	9	11	3	36	14	6	33	0	3	0	17	13	41	7	0	21	49	25	4	2	28	0	4	2	0	3	0	0	1
miR-3920	0	0	10	0	9	0	3	0	0	0	2	25	0	5	0	4	1	26	15	0	0	1	0	0	0	2	0	0	4	0
miR-3921	15	12	9	5	24	13	3	13	16	0	33	0	0	20	16	2	8	41	29	0	8	10	5	1	2	0	3	4	14	0
miR-3922-3p	9	0	0	0	0	0	4	5	12	0	27	11	13	1	16	0	5	9	34	0	5	9	0	4	6	10	7	2	0	0
miR-3922-5p	34	28	27	10	29	23	26	25	23	2	118	26	12	45	19	18	31	17	45	0	9	24	14	6	16	5	15	11	9	1
miR-3923	0	8	12	4	18	12	5	5	0	0	8	5	7	0	11	7	7	35	14	0	0	6	0	0	0	0	2	8	4	0
miR-3924	10	16	7	0	22	4	0	0	0	0	0	1	12	0	14	0	8	15	24	0	0	0	0	0	0	0	0	1	0	0
miR-3925-5p	11	7	9	5	2	0	20	4	0	6	3	10	0	16	5	0	5	26	24	0	7	19	0	0	0	1	6	4	1	2
miR-3926	20	32	41	41	79	4	32	40	15	3	12	14	4	11	14	16	10	33	30	4	19	43	3	3	23	14	8	13	26	3
miR-3927-5p	9	21	8	1	0	6	0	0	0	0	6	9	7	9	11	1	0	32	32	0	6	4	0	0	7	1	4	2	0	0
miR-3928-3p	16	43	20	7	15	0	27	24	2	9	3	11	4	10	0	4	16	31	16	9	9	17	5	0	2	21	21	10	22	10
miR-3928-5p	56	20	13	37	13	55	12	16	12	0	53	11	0	11	13	13	22	32	27	2	12	33	6	12	1	1	15	0	15	3
miR-3929	32	56	1	40	49	19	141	151	19	4	38	16	0	1	63	77	34	70	66	6	51	77	9	31	56	92	37	45	108	6
miR-3934-3p	7	20	16	12	35	14	22	6	15	1	0	31	0	23	32	0	6	25	47	4	29	47	11	0	3	2	3	7	19	0
miR-3934-5p	108	21	20	64	74	33	291	115	4	36	23	30	18	67	35	72	32	86	102	26	90	29	156	24	41	47	73	47	26	36
miR-3935	11	25	22	7	15	0	19	10	13	0	0	22	0	6	4	4	3	28	9	2	8	26	0	3	0	3	0	0	2	1
miR-3936	0	4	0	8	12	0	3	0	0	3	0	3	27	27	30	7	6	49	29	3	7	6	0	0	6	0	0	0	0	5
miR-3937	354	360	619	231	506	897	162	461	508	19	960	992	939	850	517	247	219	450	213	9	99	431	232	312	139	126	470	163	207	13
miR-3938	0	0	0	14	12	0	4	15	6	4	1	1	0	6	0	5	11	13	23	0	0	19	0	9	0	1	4	0	9	1
miR-3939	30	24	17	24	67	30	19	33	31	3	42	17	41	35	11	13	21	83	52	0	15	40	28	25	11	4	43	4	23	0
miR-3940-5p	3392	1693	1139	1978	2158	1073	3219	2536	1549	195	2407	2051	1478	1683	3675	4825	5891	5786	5804	246	2075	841	704	1331	1996	2098	1799	1202	2050	181
miR-3941	3	17	0	0	0	10	5	11	0	0	5	36	26	0	12	0	6	40	49	0	0	3	2	2	0	0	4	5	0	0
miR-3942-5p	0	14	17	3	47	1	1	7	0	0	0	0	1	3	13	0	0	31	42	2	8	0	0	0	0	0	22	0	0	0
miR-3943	570	570	954	516	604	563	363	481	618	167	731	472	338	420	365	251	271	428	249	82	204	313	188	140	255	179	236	80	318	155
miR-3944-5p	13	6	6	0	0	1	32	20	19	5	20	6	0	7	18	8	16	33	24	6	15	22	1	5	5	11	21	6	20	2
miR-3945	4	32	0	16	13	35	16	9	0	2	37	21	14	12	11	3	16	28	33	3	16	16	0	0	3	0	0	8	8	0
miR-3973	14	22	10	0	41	8	4	12	0	1	77	8	15	5	5	6	5	29	26	2	4	11	1	0	3	5	0	4	7	0
miR-3974	0	18	15	0	41	6	0	5	0	0	47	9	0	13	10	0	2	28	38	0	0	10	1	0	0	0	2	0	7	0
miR-3975	2	20	0	4	47	0	20	0	0	0	18	20	0	29	10	1	0	33	36	1	7	19	3	3	1	0	19	0	11	0
miR-3976	22	10	47	0	52	21	5	1	0	0	4	8	0	16	3	9	2	34	35	1	0	17	0	0	0	0	7	2	0	0
miR-3977	9	21	19	16	6	9	2	4	9	0	30	13	0	0	6	6	5	28	27	0	0	15	13	0	1	0	5	3	6	0
miR-3978	1	2	3	0	7	7	6	21	0	0	10	6	3	0	8	41	7	32	33	1	0	7	10	0	8	8	4	8	5	0
miR-409-3p	3	19	10	44	10	33	62	60	23	411	9	14	39	9	15	25	116	57	65	439	282	24	1	4	16	21	28	26	11	406
miR-409-5p	0	22	4	4	0	16	15	20	0	225	66	11	5	24	12	9	23	36	27	183	33	35	6	3	0	0	6	5	11	199
miR-410-3p	0	13	0	25	27	41	56	57	21	868	7	3	22	26	3	12	30	36	47	696	76	9	8	17	7	5	22	5	26	943
miR-410-5p	5	7	15	0	7	0	18	8	0	4	2	20	7	1	1	7	5	42	17	3	14	4	8	4	10	3	3	0	0	0
miR-411-3p	0	21	27	15	6	12	0	5	0	110	0	10	0	13	17	6	0	29	23	120	19	13	1	0	0	6	11	0	1	118
miR-411-5p	23	19	0	11	6	7	4	17	2	1199	14	42	21	15	5	2	18	23	24	1319	40	22	2	1	7	9	2	4	4	1210
miR-412-3p	7	9	0	21	1	12	12	7	0	2	11	0	13	14	0	4	17	19	37	4	7	6	2	0	2	3	14	0	3	2
miR-412-5p	24	18	12	0	19	2	7	8	0	8	77	15	1	0	4	7	0	41	28	8	15	16	0	0	0	1	7	5	3	16
miR-421	47	68	35	55	86	9	168	140	15	437	72	46	22	12	54	77	55	101	105	370	124	46	13	9	36	37	35	49	39	410
miR-422a	16	0	20	5	16	37	2	9	10	164	13	17	0	17	5	12	3	43	37	133	11	33	8	3	0	3	10	14	5	161
miR-424-3p	7	8	8	45	11	0	15	12	15	30	14	6	1	49	15	12	16	40	53	38	35	43	7	10	3	18	15	12	10	25
miR-424-5p	55	27	0	6	6	51	43	62	32	246	17	9	6	36	28	12	35	51	57	141	59	12	8	5	9	13	36	36	35	247
miR-4251	8	16	37	34	37	56	12	10	18	3	14	46	10	22	26	10	72	56	34	1	15	12	3	6	17	6	8	9	9	0
miR-4252	61	29	50	73	46	43	97	98	51	4	18	47	16	17	23	23	17	33	36	4	74	51	14	27	46	51	44	50	75	5
miR-4253	216	135	113	92	126	121	228	230	252	50	169	221	88	54	169	131	150	179	222	56	133	76	29	96	144	146	55	136	102	48
miR-425-3p	57	39	10	24	24	24	66	58	5	295	32	31	23	54	32	46	109	86	102	384	51	17	4	6	17	21	21	50	37	297
miR-4254	6	7	0	22	0	4	10	21	0	0	26	26	0	0	15	0	3	3	33	2	11	21	9	4	0	4	14	0	8	1
miR-4255	0	0	0	0	4	21	1	6	0	0	0	12	25	5	10	2	19	60	32	0	0	11	0	0	0	0	11	8	3	0
miR-425-5p	402	294	325	292	321	367	489	309	310	1612	230	196	317	217	240	201	390	363	300	1777	225	64	65	55	82	130	107	145	155	1659
miR-4256	9	4	1	6	11	8	0	4	0	0	16	13	8	14	8	5	15	31	52	0	0	6	1	0	0	0	2	0	15	0
miR-4257	274	117	153	197	194	199	290	256	125	22	197	141	179	186	218	235	200	271	255	34	174	112	67	71	90	132	129	85	104	30
miR-4259	11	3	8	0	19	12	33	50	0	0	8	51	14	8	8	25	4	34	47	0	11	37	7	4	13	17	6	2	6	3
miR-4261	54	17	47	20	24	73	56	76	59	18	18	21	39	42	21	59	47	63	60	26	43	36	42	8	38	46	20	25	38	18
miR-4262	4	6	10	0	17	9	3	13	0	0	0	10	7	18	2	12	25	22	16	0	0	3	0	0	0	0	0	6	8	0
miR-4263	16	13	8	8	1	38	5	6	4	0	7	33	22	0	15	5	11	62	36	0	2	15	6	7	11	0	1	2	0	1
miR-4264	17	6	6	9	27	0	7	0	11	1	1	20	5	19	4	5	22	82	39	1	9	13	7	0	0	0	2	1	13	0
miR-4265	121	118	84	59	99	90	170	123	66	10	74	57	37	41	55	50	82	123	83	4	77	42	31	25	21	71	80	57	58	11
miR-4266	45	54	55	43	42	13	14	16	20	3	71	46	41	53	61	43	149	64	36	5	15	63	16	8	19	2	35	4	39	1
miR-4267	35	49	21	18	57	33	13	9	0	1	21	20	39	10	38	5	55	44	44	3	6	44	18	13	12	0	5	3	21	1
miR-4268	8	5	0	13	4	19	2	8	14	0	8	24	22	10	1	3	6	9	31	0	8	14	5	11	8	12	9	6	1	3
miR-4269	149	41	76	57	57	62	102	96	239	12	68	35	38	50	38	26	41	40	54	11	64	42	49	15	48	50	48	45	89	17
miR-4270	589	182	267	494	330	323	1078	766	271	132	327	493	243	329	685	802	752	948	905	150	446	107	68	127	256	371	350	260	210	106
miR-4271	29554	18443	14845	22027	24997	17144	22611	26919	17358	2386	7483	6156	6342	5908	10332	11123	11692	12596	10562	1840	18697	8784	7336	17149	18724	18010	16043	18790	17537	2307
miR-4272	13	19	0	3	14	0	3	4	10	0	9	26	8	43	18	0	7	47	36	0	1	2	0	5	0	1	0	0	0	0
miR-4273	6	5	0	8	10	1	0	7	0	0	5	11	10	10	2	6	5	48	46	1	3	8	0	0	0	1	8	7	3	0
miR-4274	471	362	451	229	427	420	310	366	321	18	364	276	329	373	186	225	207	255	214	26	242	220	182	165	207	184	216	157	243	17
miR-4275	24	3	10	4	9	0	1	14	9	0	6	0	15	13	19	0	6	17	42	1	1	35	0	2	1	1	0	3	6	0
miR-4276	5	20	20	13	25	3	22	21	2	1	36	64	40	12	6	21	23	84	63	2	1	15	0	13	11	3	27	1	13	1
miR-4277	13	6	3	11	32	5	0	10	1	0	24	23	7	22	0	9	7	14	36	0	12	48	5	5	3	8	4	0	0	1
miR-4278	23	25	13	11	25	0	0	0	0	0	21	7	7	20	8	10	3	25	25	0	7	34	0	3	1	4	7	3	3	0
miR-4279	379	257	371	327	374	288	235	323	283	9	435	453	436	313	334	247	191	344	195	31	227	312	290	171	288	217	362	154	277	27
miR-4280	3	6	0	12	0	9	7	0	0	1	0	17	0	13	6	0	4	26	21	3	0	5	0	0	4	0	9	3	0	0
miR-4282	7	0	10	0	30	10	12	17	0	0	2	12	9	1	11	8	18	43	35	0	5	0	0	3	0	0	2	0	6	0
miR-4283	38	16	26	7	2	26	16	8	10	0	44	33	3	17	21	24	44	27	27	5	16	19	3	2	1	6	5	10	10	2
miR-4287	0	4	0	0	13	0	0	1	0	0	35	38	8	3	11	5	4	32	21	0	4	28	0	4	2	0	3	0	9	0
miR-4288	5	5	0	0	8	0	0	0	0	0	0	16	7	9	11	8	2	38	14	0	9	15	0	13	5	0	0	0	0	0
miR-4289	8	11	20	2	0	0	12	5	0	0	3	3	0	7	6	3	3	26	24	0	3	0	0	0	0	4	5	13	7	1
miR-429	169	53	14	119	116	36	519	51	0	9	45	41	16	40	16	57	259	183	189	8	16	26	3	2	31	71	39	144	130	9
miR-4290	95	126	124	36	80	93	61	45	90	1	70	63	91	40	50	25	23	70	65	6	23	42	31	33	40	32	37	27	45	1
miR-4291	478	469	573	330	434	497	212	322	289	14	578	650	606	674	417	348	366	464	282	40	478	1130	860	441	626	415	757	149	570	58
miR-4292	288	192	173	245	178	188	332	243	198	8	118	117	154	73	153	223	176	150	156	22	172	93	70	95	118	144	152	144	190	17
miR-4293	12	44	12	8	44	54	3	13	44	0	18	31	40	25	6	11	52	56	33	0	2	41	7	6	17	1	17	4	28	2
miR-4294	32	16	56	11	45	69	114	65	80	15	48	41	20	75	59	24	75	84	66	21	51	49	8	25	75	53	55	47	54	20
miR-4295	0	13	0	11	0	0	2	3	0	1	5	38	13	8	11	1	7	36	49	1	0	5	1	0	0	0	4	0	2	0
miR-4296	53	90	63	58	30	36	56	26	37	3	88	83	44	75	54	57	116	105	87	5	100	219	93	84	144	76	145	31	123	17
miR-4297	36	24	35	12	50	81	23	26	9	0	40	48	70	68	38	33	47	46	38	3	17	37	24	14	12	5	12	12	16	3
miR-4299	27	29	50	17	15	64	35	75	23	10	15	36	21	18	19	5	32	69	33	13	16	42	19	11	20	22	50	20	26	6
miR-4300	18	27	0	3	0	0	0	0	19	0	6	22	0	5	11	10	3	19	27	1	7	8	0	0	2	4	2	14	2	0
miR-4301	7	4	13	4	3	6	1	10	1	1	6	31	9	3	10	5	5	20	15	0	4	3	14	10	5	5	10	0	0	1
miR-4302	38	18	41	4	3	0	22	36	13	3	8	17	0	15	4	15	17	30	25	1	11	3	20	10	5	4	9	13	17	3
miR-4303	39	14	3	14	15	79	1	17	12	0	1	10	0	14	28	13	85	51	41	2	4	17	3	0	0	3	5	6	6	1
miR-4304	36	32	15	51	39	16	43	68	36	3	23	13	37	64	29	62	68	60	39	1	29	42	16	22	28	26	46	35	29	2
miR-4305	44	48	26	13	29	29	13	36	26	2	31	14	19	83	14	15	5	60	39	3	18	98	20	5	16	16	10	1	16	1
miR-4306	18	20	26	9	40	11	28	19	7	433	7	44	20	22	24	14	98	60	50	623	24	8	12	2	11	20	12	21	2	445
miR-4307	3	3	0	0	6	0	0	0	0	0	7	15	7	9	14	0	2	42	33	0	0	0	3	0	0	0	0	5	0	14
miR-4308	16	44	10	4	14	19	3	4	16	0	11	32	10	8	18	8	15	59	31	0	3	7	6	7	15	8	6	0	5	0
miR-4309	476	421	542	318	432	390	173	248	391	16	591	660	610	607	359	356	249	433	275	30	608	932	774	548	672	530	800	317	732	52
miR-4310	15	25	4	9	25	7	8	6	0	2	29	8	3	18	16	14	7	37	8	4	14	24	6	0	9	12	7	11	7	1
miR-4311	23	33	2	5	9	2	10	3	13	1	2	35	8	17	23	6	13	33	33	3	2	19	1	2	0	2	16	0	3	2
miR-4312	50	60	51	25	36	56	58	65	42	1	27	32	37	49	16	6	13	42	44	3	40	6	13	19	14	26	36	23	32	0
miR-431-3p	18	25	12	12	30	0	39	33	11	208	5	31	12	16	8	13	33	21	70	130	44	22	18	0	2	1	0	14	21	180
miR-4314	123	71	12	86	47	69	125	109	72	4	38	50	36	40	45	54	71	101	94	2	113	36	19	33	43	63	50	119	85	6
miR-4315	30	9	53	7	37	7	20	22	2	1	33	65	37	71	20	30	26	62	48	0	10	46	10	17	12	14	12	19	23	0
miR-431-5p	13	31	12	51	67	44	84	49	30	23	18	30	34	34	30	45	125	104	96	23	279	33	37	9	19	12	21	52	25	33
miR-4317	0	16	0	5	0	0	3	10	0	0	20	32	0	11	5	0	22	38	32	0	0	5	1	0	0	0	1	0	1	0
miR-4318	3	2	26	9	35	16	0	10	10	1	2	9	1	35	11	7	37	34	21	0	4	36	10	0	4	0	7	6	3	0
miR-4319	72	56	111	90	61	98	25	32	61	0	85	91	96	161	34	58	83	115	71	7	47	159	83	34	33	60	74	26	50	9
miR-4320	11	0	7	14	0	0	0	13	0	0	4	13	3	11	4	8	4	21	45	1	8	9	0	3	0	3	6	0	0	0
miR-4322	189	175	159	173	213	189	279	223	140	6	144	61	70	70	87	109	173	128	99	8	148	61	90	52	42	117	105	131	79	9
miR-432-3p	52	10	23	39	58	13	24	13	12	23	17	35	13	19	12	6	18	39	46	21	28	37	2	4	9	20	5	4	9	10
miR-4324	43	65	53	14	70	63	51	38	45	953	44	30	34	44	38	19	20	56	40	712	20	45	34	5	9	22	22	18	21	782
miR-4325	7	2	17	23	0	0	4	15	15	0	0	8	24	30	8	8	11	8	21	0	6	10	7	6	2	3	3	1	3	0
miR-432-5p	18	0	0	27	3	9	89	41	6	1061	36	27	71	9	21	49	138	25	65	759	198	16	1	1	2	18	26	9	10	1032
miR-4326	29	20	7	2	10	43	7	7	8	8	7	18	6	35	14	3	12	35	38	13	6	3	0	8	2	5	9	0	7	7
miR-4327	73	22	44	73	81	26	170	116	29	12	32	44	28	50	76	73	107	153	138	16	127	43	18	19	32	81	27	53	69	23
miR-4328	19	9	12	3	0	20	9	2	0	0	11	10	11	32	15	6	22	56	59	1	2	28	5	0	0	2	7	0	12	0
miR-4329	29	23	26	31	32	45	26	21	42	0	42	30	30	41	20	18	21	69	74	4	25	62	27	10	12	16	30	13	49	0
miR-4330	95	73	81	37	69	102	20	59	89	2	49	63	38	90	26	37	26	42	55	6	15	65	36	16	34	8	17	13	53	2
miR-433-3p	20	14	11	0	18	2	16	5	5	1146	5	31	17	34	12	9	28	35	44	1073	49	35	0	0	0	0	16	14	14	1100
miR-433-5p	8	14	0	12	27	0	6	5	0	23	11	2	0	41	4	0	13	20	17	23	1	3	3	0	0	0	13	4	0	28
miR-4417	6432	2597	1974	4728	3818	2497	9163	5296	2448	456	1933	1179	1298	1296	3941	5579	6172	6615	6573	592	4152	1382	1110	2384	4468	6976	3526	3763	3560	481
miR-4419a	111	64	73	93	101	56	247	188	79	40	71	33	71	40	115	204	227	170	187	54	126	34	90	36	81	104	69	55	85	36
miR-4419b	99	49	0	35	73	55	327	221	39	73	7	70	42	63	96	112	100	158	145	122	162	40	19	22	113	143	52	103	97	73
miR-4420	25	3	13	19	0	21	7	7	0	0	4	9	0	9	6	10	0	17	29	2	9	11	1	0	0	2	0	1	2	0
miR-4421	58	46	15	53	63	21	145	53	35	6	7	14	0	1	2	3	10	34	16	2	66	15	3	7	19	63	26	55	31	7
miR-4422	19	18	40	13	35	24	9	16	0	3	14	3	27	10	12	2	6	38	40	1	0	0	0	0	1	3	5	0	0	6
miR-4423-3p	14	123	160	12	151	106	3	79	8	2	4	25	5	9	5	0	3	49	54	2	24	40	0	0	0	0	12	0	9	0
miR-4423-5p	15	17	12	13	20	29	12	22	3	3	13	8	1	11	6	6	7	21	18	4	4	45	6	2	3	8	1	7	5	3
miR-4424	4	20	6	0	50	29	0	23	9	1	0	8	10	8	6	2	0	42	19	0	6	12	0	0	0	0	7	6	3	0
miR-4425	15	7	1	0	20	8	20	0	0	0	8	0	0	0	35	1	8	28	53	1	0	35	3	0	0	4	8	0	6	0
miR-4426	12	6	12	21	35	10	17	22	14	1	10	33	6	25	3	8	26	30	35	3	15	3	13	4	23	13	5	9	18	1
miR-4427	0	9	5	3	0	0	0	5	0	0	0	13	0	10	0	7	7	70	38	0	1	3	0	0	5	0	0	0	0	0
miR-4428	34	59	26	49	17	57	83	75	13	21	19	24	7	35	62	31	36	50	47	21	43	40	3	9	19	35	14	19	28	18
miR-4429	91	80	108	72	332	74	268	150	46	3159	77	53	7	50	107	116	116	179	128	2478	114	28	16	23	25	72	62	80	71	3199
miR-4430	334	138	56	137	305	63	505	377	143	84	91	22	42	97	158	156	200	200	331	123	318	60	44	110	138	297	238	211	189	83
miR-4431	13	1	6	12	35	0	3	13	0	0	0	4	27	8	0	5	2	20	39	0	5	2	0	3	0	0	1	0	0	0
miR-4432	5	8	11	1	7	20	1	7	0	0	13	0	0	0	0	16	12	35	29	1	5	15	0	0	0	0	6	0	6	0
miR-4433b-5p	1138	977	1589	987	1430	1463	614	709	1064	29	1135	1083	1029	799	817	518	534	668	390	37	308	576	575	305	350	309	423	324	384	34
miR-4434	5	39	14	6	22	13	0	11	0	0	7	6	0	0	8	2	4	37	18	1	6	8	1	0	0	0	2	0	21	0
miR-4435	29	4	4	3	34	17	8	26	0	0	18	24	5	26	2	3	16	43	28	4	7	48	6	3	4	9	2	0	1	2
miR-4436a	167	140	80	127	136	105	207	103	56	18	64	72	66	64	85	91	77	79	110	25	86	71	38	52	86	66	44	59	59	22
miR-4436b-3p	83	91	54	78	30	84	200	84	51	124	18	24	72	20	71	98	99	171	109	77	87	47	24	28	43	52	67	41	39	79
miR-4437	42	14	0	7	20	18	2	3	11	0	20	6	0	63	3	0	10	53	34	2	6	4	1	0	7	0	13	3	31	3
miR-4438	9	14	50	7	5	19	5	29	0	1	0	70	8	14	10	4	6	38	37	0	5	38	2	6	6	1	4	0	8	0
miR-4439	19	4	0	4	13	12	0	17	2	0	0	6	0	12	1	3	13	11	45	1	5	8	0	0	0	4	16	0	12	0
miR-4440	84	33	28	48	40	12	130	55	19	2	15	46	12	5	31	42	39	78	87	0	68	10	13	1	5	51	46	35	41	8
miR-4441	9	7	38	12	44	0	30	11	23	1	5	17	19	10	50	16	51	55	33	7	14	13	3	0	3	7	31	17	22	3
miR-4442	324	77	99	224	147	182	417	291	144	60	81	109	169	68	113	193	277	200	245	90	233	64	68	94	134	218	159	172	127	54
miR-4444	113	54	14	44	78	9	229	140	39	85	39	9	11	50	97	79	139	197	206	121	118	35	17	35	30	81	61	137	65	74
miR-4446-3p	108	50	57	39	73	81	253	101	62	32	40	99	42	56	65	118	98	192	137	32	92	65	17	26	40	95	88	30	56	30
miR-4446-5p	10	32	0	7	17	10	15	11	1	1	4	16	2	5	0	5	0	43	33	1	11	37	2	6	6	6	6	0	0	0
miR-4447	335	173	143	191	184	221	146	254	230	7	236	136	90	143	138	146	119	211	146	12	97	135	118	83	115	77	136	102	98	14
miR-4449	1465	500	382	1092	860	592	2516	1425	572	127	536	517	341	511	1021	1491	1843	1730	1838	97	1189	357	435	529	1063	1531	906	622	983	125
miR-4450	15	8	0	21	20	14	28	6	6	1	8	36	3	6	20	2	7	42	36	4	12	8	3	7	9	10	0	16	12	1
miR-4451	11	15	3	22	17	5	8	30	2	2	13	0	13	3	23	6	51	34	38	1	19	19	355	21	5	28	12	9	9	1
miR-4452	4	5	9	4	1	0	21	16	6	0	13	7	0	18	7	7	1	43	35	0	32	0	4	1	4	17	9	6	0	0
miR-4453	0	4	2	5	26	6	24	34	20	0	0	16	5	10	2	11	3	22	36	3	16	16	15	6	3	7	10	2	6	2
miR-4455	0	51	20	6	29	13	3	21	0	0	74	16	4	25	30	19	47	18	28	1	19	7	5	0	6	7	3	5	22	0
miR-4456	35	0	6	6	32	1	2	11	23	0	6	15	0	0	0	1	12	24	20	2	8	10	0	0	0	4	6	0	0	0
miR-4457	8	18	13	20	10	0	9	0	0	0	0	15	10	7	7	4	4	39	34	0	0	8	0	11	11	1	1	12	7	0
miR-4458	18	37	5	3	21	13	17	18	0	4	16	30	3	18	23	35	23	73	40	4	23	25	0	0	7	7	27	7	14	6
miR-4459	3558	1543	1056	3221	3345	1643	9648	5825	2149	2056	1577	1390	928	1337	3722	4772	4477	4252	4506	1551	3937	559	603	1237	2108	3519	2997	1803	2256	1866
miR-4460	0	10	0	1	2	23	0	3	0	0	5	25	0	7	7	3	3	14	31	0	0	15	1	1	0	0	0	4	0	0
miR-4461	314	134	82	183	223	150	779	368	125	305	14	45	28	12	26	40	42	66	69	221	690	71	52	108	212	279	190	351	328	286
miR-4462	15	14	0	21	0	2	22	12	18	2	88	0	0	18	12	5	12	71	44	3	17	7	2	0	9	3	7	16	7	0
miR-4463	2712	1509	995	1867	2117	1284	4659	3172	1440	729	1513	2507	1100	1071	2839	3491	3461	4297	3969	900	2980	579	671	1351	1520	2157	1825	2024	2088	740
miR-4464	0	11	0	5	38	4	0	4	0	0	1	18	0	7	6	0	5	27	34	0	8	0	3	0	0	4	0	3	0	0
miR-4465	1	0	3	0	0	0	13	22	0	0	30	25	4	0	2	1	2	51	22	0	1	8	0	0	0	0	7	7	5	0
miR-4467	87	35	77	75	112	76	65	91	13	2	95	53	23	46	84	80	72	140	138	0	86	71	29	65	91	75	87	59	73	2
miR-4468	16	21	8	46	43	7	64	59	26	9	10	29	14	20	29	13	33	71	46	19	42	4	3	11	41	46	61	33	36	13
miR-4470	14	27	2	13	10	24	4	0	6	0	0	8	19	4	5	6	8	35	22	2	9	10	0	0	0	0	10	1	17	0
miR-4471	7	0	0	5	12	0	0	4	0	0	1	3	17	0	9	0	0	23	25	1	0	4	0	0	0	0	7	2	0	0
miR-4472	82	13	32	50	77	42	149	72	51	3	83	40	56	40	121	185	156	171	190	3	56	38	17	17	41	75	30	22	46	3
miR-4473	0	0	0	6	17	7	13	5	6	3	3	3	7	0	2	0	6	36	18	3	5	14	0	0	0	5	3	0	0	0
miR-4474-3p	18	13	4	7	13	22	18	14	22	0	6	48	55	10	9	12	3	29	29	1	25	31	2	4	1	12	13	4	8	4
miR-4475	13	3	17	0	27	14	2	18	5	1	8	24	5	0	5	6	9	34	23	0	1	17	0	5	4	2	0	6	8	0
miR-4476	34	31	1	13	24	0	49	35	7	5	0	35	4	0	10	23	21	49	47	2	26	20	8	11	21	15	22	18	13	11
miR-4477a	7	5	9	11	22	0	0	13	9	0	1	37	0	0	17	0	3	38	33	0	6	0	0	9	10	1	1	1	6	0
miR-4477b	23	2	0	5	6	24	17	0	16	0	0	17	7	0	25	2	6	18	39	1	11	3	0	3	3	0	0	5	1	0
miR-4478	984	491	260	469	620	338	1248	1334	494	167	288	182	152	190	442	580	608	704	663	280	857	142	167	423	561	797	681	705	661	169
miR-448	24	16	10	0	1	10	0	0	0	3	2	19	1	26	0	1	7	34	23	8	10	2	4	0	0	0	5	2	0	8
miR-4480	3	2	0	5	17	0	14	8	0	1	2	5	0	0	0	2	0	26	30	1	4	9	0	0	5	7	0	1	0	0
miR-4481	456	314	358	286	283	360	454	620	253	49	159	156	178	134	345	369	457	365	421	54	366	256	210	172	234	281	343	504	345	52
miR-4482-3p	7	0	3	10	0	0	1	0	0	0	0	28	4	0	0	0	2	41	19	1	2	7	2	1	0	5	4	1	0	0
miR-4482-5p	2	4	17	0	16	11	1	0	11	0	25	7	0	1	6	1	10	9	14	1	4	18	0	1	1	0	0	0	2	0
miR-4483	8	10	0	0	0	11	10	7	0	0	6	0	7	4	11	7	14	24	23	0	14	28	8	11	0	4	11	11	15	1
miR-4484	245	209	86	196	157	137	373	225	104	109	40	7	16	31	55	96	97	160	124	45	288	35	53	88	141	165	135	164	154	77
miR-4486	1706	970	804	1253	1247	705	1985	1653	698	112	559	594	434	479	861	1080	1129	1312	1271	172	1190	447	400	575	829	1268	962	963	1083	137
miR-4487	87	49	101	102	42	39	106	99	75	17	19	72	33	22	35	40	57	65	66	36	47	44	19	8	44	71	52	35	41	14
miR-4489	60	28	14	24	24	20	70	16	19	7	20	24	20	42	30	17	51	60	121	10	26	26	16	8	17	37	14	4	20	15
miR-4490	5	4	5	0	7	0	0	0	0	0	0	61	0	16	18	5	4	43	28	0	6	4	3	0	1	9	0	0	2	0
miR-4491	14	19	18	7	4	6	24	0	0	1	0	17	0	0	22	2	5	28	33	0	28	2	0	0	0	1	9	1	8	0
miR-4493	4	16	10	6	35	29	4	0	4	1	0	8	6	14	3	0	5	20	27	1	10	29	5	3	11	0	1	4	8	1
miR-4494	19	12	8	19	27	43	6	14	0	1	10	13	7	16	7	1	0	35	40	2	15	16	1	0	0	0	3	6	8	3
miR-4495	11	2	0	2	32	8	0	0	0	0	10	24	13	27	7	0	2	34	37	1	5	37	0	0	3	0	2	0	1	0
miR-4496	115	26	19	40	80	54	318	225	40	153	26	32	13	36	74	101	114	103	124	101	184	24	6	20	57	138	91	84	81	124
miR-4498	185	120	114	127	106	195	267	161	55	12	60	91	45	68	107	154	185	236	144	13	144	72	31	35	109	97	68	66	78	16
miR-4499	56	39	16	35	7	42	96	106	27	21	9	39	16	14	6	34	141	106	79	31	60	27	25	14	39	47	40	10	32	14
miR-449a	48	62	53	25	30	18	14	36	20	17	32	46	38	50	56	26	19	36	59	35	38	42	10	4	1	8	18	78	30	29
miR-449b-3p	114	95	85	61	139	51	60	79	70	5	32	61	75	39	66	44	35	74	64	3	36	74	32	29	50	15	33	22	42	7
miR-449b-5p	20	48	33	43	0	10	24	23	10	6	31	20	23	28	10	23	10	15	26	10	13	31	3	17	12	6	2	32	7	8
miR-449c-3p	6	1	0	0	6	6	10	9	0	0	23	14	11	22	3	0	0	33	41	0	0	13	0	0	0	6	2	4	2	0
miR-449c-5p	5	17	0	5	0	0	8	0	0	5	1	11	0	4	0	2	0	48	34	1	0	21	2	0	0	0	7	26	5	3
miR-4500	3	9	5	0	6	0	0	0	6	0	0	5	29	12	6	2	24	26	42	0	0	0	0	1	0	0	0	0	4	0
miR-4501	3	0	0	0	0	6	0	0	10	1	0	7	0	0	1	0	2	9	19	0	2	0	0	0	5	0	4	6	0	0
miR-4502	26	29	8	25	35	15	105	43	33	3	6	21	0	13	21	11	22	41	36	6	46	8	16	9	27	24	39	26	18	9
miR-4503	5	12	21	0	11	33	0	10	0	1	0	0	0	1	4	1	2	9	10	0	3	0	0	0	0	0	2	1	0	0
miR-4504	8	13	0	1	50	18	8	11	0	0	0	5	9	6	0	3	2	28	20	0	7	8	0	7	6	1	22	0	7	0
miR-4505	1314	784	710	622	693	822	1548	1154	609	120	704	532	522	467	1038	1113	1341	1328	1526	180	998	281	268	667	706	818	768	693	702	127
miR-4506	40	12	8	0	13	21	13	17	0	0	0	25	2	0	18	15	12	67	40	2	1	19	4	0	0	13	12	0	3	0
miR-4507	6964	2953	1468	5153	4127	2688	14050	8673	2825	119	5417	5328	3203	3532	10467	13688	18525	15348	17274	219	8526	1365	1182	3889	4720	6624	5464	5860	5822	142
miR-4509	0	6	0	5	6	0	0	3	0	0	0	4	16	0	4	0	0	7	7	0	3	1	0	0	0	0	2	0	8	0
miR-450a-1-3p	3	0	0	0	19	0	3	5	0	0	0	10	0	0	5	0	0	11	16	2	0	0	7	0	3	0	0	11	2	0
miR-450a-2-3p	1	7	0	0	15	9	4	0	0	0	5	20	0	15	5	0	4	23	14	0	0	13	0	0	0	1	0	0	0	3
miR-450a-5p	9	6	1	0	4	10	1	6	0	0	0	29	0	15	6	3	11	35	29	1	3	6	0	0	5	2	13	0	17	4
miR-450b-3p	0	0	0	6	30	9	5	0	0	0	0	10	0	18	0	5	13	30	30	0	4	0	0	0	1	0	3	0	1	2
miR-450b-5p	0	0	6	0	0	20	2	5	0	0	0	14	0	0	9	1	0	27	21	1	0	2	0	0	2	0	11	0	5	1
miR-4510	0	6	7	5	0	0	1	9	0	7	5	12	6	7	10	2	6	18	20	5	1	11	0	9	0	0	2	0	2	5
miR-4511	15	5	9	9	20	3	7	2	0	1	13	11	0	0	6	0	8	19	51	1	3	12	6	0	14	2	11	1	2	3
miR-4512	219	145	100	215	169	147	570	292	175	14	144	119	75	73	87	94	104	71	71	13	266	126	88	133	163	236	257	208	268	12
miR-4513	23	39	159	56	4486	2	79	104	20	0	20	34	20	16	15	20	36	62	33	2	53	60	31	60	9	21	35	71	104	2
miR-4514	44	17	66	54	61	63	107	77	33	13	43	59	29	61	54	89	41	68	99	10	50	24	39	23	11	27	30	24	15	9
miR-4515	139	68	109	80	106	139	50	68	67	5	88	58	44	82	41	49	35	123	63	5	77	45	52	16	24	55	58	24	58	12
miR-4517	11	83	74	0	46	38	9	36	7	2	9	11	18	7	11	2	10	32	32	2	20	7	0	0	3	0	2	4	0	0
miR-4518	3	13	12	9	18	2	6	0	0	0	1	3	6	81	16	1	18	35	24	0	12	27	3	0	0	0	6	0	117	0
miR-4519	152	84	63	116	100	63	73	97	82	9	61	104	87	77	63	31	69	106	118	20	45	37	26	18	44	50	60	41	61	16
miR-451a	100	30	244	83	21	149	96	136	369	26124	419	627	636	132	184	240	71	273	236	23736	127	332	55	43	51	70	79	128	125	25517
miR-451b	0	0	25	0	7	25	0	5	15	0	0	9	7	11	9	0	5	14	13	0	4	0	0	0	0	0	0	0	1	0
miR-4520a-5p	46	156	98	124	142	146	93	52	149	0	107	100	114	93	78	33	39	98	54	3	21	78	42	28	37	26	9	8	32	0
miR-4521	245	95	6	177	170	43	623	383	114	17	121	146	224	205	810	924	708	1036	969	16	673	59	76	116	272	482	269	330	340	15
miR-4522	101	41	33	58	23	33	29	27	39	2	67	131	84	116	44	40	37	112	40	2	37	85	45	33	54	30	51	8	46	5
miR-452-3p	4	13	1	4	42	9	2	0	0	0	0	28	17	5	0	1	8	28	17	2	3	5	1	0	9	0	0	0	1	0
miR-4524a-5p	10	17	4	2	44	19	13	7	6	0	4	19	0	0	0	0	4	71	27	3	7	23	2	1	0	2	5	8	0	1
miR-4524b-5p	0	29	48	4	25	0	0	10	9	0	0	31	0	6	3	7	7	38	20	0	0	12	0	0	0	2	5	16	5	0
miR-4525	1868	684	351	910	702	519	3013	1341	509	355	673	831	349	387	1152	1657	2164	1934	2039	429	1113	211	259	353	768	729	641	248	818	331
miR-452-5p	14	17	3	0	25	18	3	11	13	4	1	12	2	24	13	5	1	47	38	12	4	12	0	0	0	0	7	3	6	8
miR-4527	4	18	0	0	5	0	7	5	0	0	7	1	0	9	8	0	1	23	33	0	7	12	0	0	0	1	0	4	2	0
miR-4528	0	4	0	0	2	0	0	2	0	0	2	31	6	7	3	3	7	30	28	0	0	11	0	0	0	0	0	0	1	0
miR-4530	1028	511	140	459	603	335	1252	857	381	154	171	349	178	116	218	316	363	534	357	235	835	143	150	262	488	638	571	671	672	154
miR-4531	20	15	0	2	13	22	5	5	0	0	11	0	10	13	0	2	24	9	22	3	2	8	1	11	0	2	14	0	0	0
miR-4533	22	29	24	16	16	19	30	43	14	9	21	44	16	18	47	32	21	44	56	25	45	35	14	10	13	23	3	16	21	12
miR-4534	709	383	438	589	692	557	1245	1033	548	187	481	518	314	398	856	1048	1015	1079	1138	243	829	196	229	412	580	808	597	503	543	210
miR-4535	112	82	83	68	136	83	194	126	101	38	40	48	28	45	119	86	90	145	124	37	99	44	27	35	37	72	47	63	83	23
miR-4536-5p	11	22	0	1	16	6	0	7	0	3	0	14	9	14	0	7	7	40	50	1	0	4	0	6	0	3	3	0	8	1
miR-4537	68	42	147	110	97	82	83	97	83	4	177	181	180	173	115	98	86	228	83	5	180	379	221	182	256	174	235	122	281	29
miR-4538	55	13	11	31	20	11	56	71	12	12	4	36	7	4	12	17	14	55	54	8	30	24	4	8	8	34	34	20	27	13
miR-4539	383	152	124	217	235	200	940	597	180	26	56	43	7	50	160	185	119	160	172	27	464	48	49	121	179	294	249	225	246	44
miR-4540	6	17	12	5	0	9	0	11	0	0	2	15	0	0	21	0	2	16	20	0	0	7	0	0	0	0	4	1	0	0
miR-454-3p	80	55	24	39	63	26	280	97	23	696	82	21	20	47	63	38	123	114	153	445	141	3	1	10	32	37	16	99	116	666
miR-454-5p	9	0	0	9	12	1	6	12	0	6	2	15	0	1	12	1	7	27	41	8	17	4	9	0	3	1	7	1	15	10
miR-455-3p	204	53	0	185	97	37	639	117	43	2858	88	45	17	45	74	71	199	311	224	3250	140	32	5	42	81	145	93	128	152	2842
miR-455-5p	19	21	0	45	37	0	75	17	7	493	0	4	1	9	33	11	39	54	44	507	21	6	1	4	3	8	18	34	12	526
miR-4632-3p	60	32	26	81	27	27	79	74	31	0	33	41	38	67	36	21	39	95	34	4	36	24	27	17	10	43	44	41	36	4
miR-4632-5p	62568	35151	19782	45842	44596	25630	42816	44321	29234	276	14263	9988	9645	10725	22464	26675	29557	30076	26592	368	33771	15909	12596	33573	41066	40333	33173	39998	45682	401
miR-4636	11	0	7	0	21	0	4	18	0	3	1	18	6	10	15	8	3	16	29	4	6	29	0	3	0	2	2	3	0	0
miR-4637	22	20	14	5	23	0	3	0	5	0	4	6	0	12	0	26	7	22	12	0	0	10	2	0	0	0	0	0	0	0
miR-4638-5p	67	33	42	21	35	25	14	42	9	0	25	16	4	27	10	30	7	70	57	3	16	34	9	3	6	14	24	6	7	0
miR-4639-3p	6	20	2	11	10	12	15	13	7	0	1	37	0	4	24	7	7	45	41	2	11	23	7	5	9	8	0	3	12	1
miR-4639-5p	4	0	0	6	0	7	8	24	0	1	12	21	7	10	7	15	13	15	33	0	20	3	0	0	0	3	4	7	3	0
miR-4640-3p	150	99	75	98	158	170	68	125	88	23	99	177	104	134	88	96	42	91	48	17	86	39	69	41	53	59	78	39	57	27
miR-4641	15	16	6	21	0	0	31	4	6	1	0	2	10	8	10	7	4	24	27	1	6	27	0	0	6	4	11	0	0	4
miR-4642	10	12	6	15	0	0	2	13	0	0	9	32	17	0	14	15	16	19	25	2	4	26	1	5	3	0	8	3	0	1
miR-4643	8	36	40	0	76	31	7	31	0	1	0	32	0	0	3	8	4	23	17	1	0	14	0	0	0	1	0	2	16	0
miR-4644	31	44	60	12	108	73	47	80	25	52	152	35	15	3	32	10	25	24	49	11	13	19	14	11	22	15	12	30	26	40
miR-4645-3p	17	0	0	3	0	0	7	0	0	1	7	2	0	4	6	7	5	21	34	0	5	12	0	0	0	4	4	0	0	0
miR-4646-3p	104	72	69	47	68	86	21	45	57	6	46	50	33	34	41	30	11	61	31	12	32	51	42	53	51	28	53	33	51	11
miR-4646-5p	146	95	20	139	103	86	415	317	65	73	99	110	117	58	104	249	192	280	235	67	182	78	45	38	74	162	111	100	76	47
miR-4647	2	8	18	13	24	14	35	7	10	1	75	7	0	6	0	5	16	22	55	3	15	26	12	0	9	16	6	6	9	11
miR-4648	20	8	0	20	47	19	25	48	3	2	21	32	18	10	4	34	44	67	40	4	38	12	1	18	7	19	7	15	9	2
miR-4649-3p	90	30	68	63	59	29	81	60	23	1	35	64	41	12	65	39	24	55	37	1	30	22	39	15	33	19	42	27	23	3
miR-4649-5p	136	27	19	53	51	44	166	66	31	11	70	71	50	96	154	213	227	216	179	4	62	37	21	14	39	57	45	10	25	5
miR-4650-3p	1	4	2	5	21	0	5	1	21	0	1	16	0	12	0	0	11	54	30	2	4	10	0	0	0	1	12	7	1	1
miR-4652-3p	41	47	49	22	58	43	28	27	45	4	21	39	20	17	29	24	26	34	34	2	14	49	10	14	10	25	17	24	17	4
miR-4652-5p	54	56	93	67	93	68	24	33	27	1	58	76	71	31	19	22	11	82	55	0	20	28	23	14	28	6	23	11	23	1
miR-4653-3p	67	44	15	50	41	18	124	104	52	0	86	43	34	10	21	50	72	107	66	2	72	5	18	46	51	60	31	51	50	5
miR-4653-5p	0	26	0	6	12	5	0	4	5	0	8	27	2	11	15	48	3	19	57	2	7	9	0	0	0	0	5	0	8	1
miR-4654	65	56	149	75	151	226	103	85	154	5	66	75	60	39	45	52	53	89	71	2	48	67	63	33	32	88	33	43	70	2
miR-4655-3p	665	746	903	585	691	707	374	464	810	15	585	498	509	423	334	331	234	414	148	12	230	321	272	177	218	187	160	136	297	19
miR-4655-5p	888	411	376	675	540	566	1200	1143	413	73	537	554	275	375	619	878	811	988	979	61	741	171	176	298	441	578	509	405	429	94
miR-4656	363	171	28	254	215	137	914	425	165	79	270	150	113	122	554	647	590	555	688	79	335	91	56	91	120	273	227	132	182	82
miR-4657	19	11	0	7	13	2	20	16	0	12	30	4	0	6	33	7	22	24	24	18	18	8	0	0	6	7	14	10	3	7
miR-4658	21	13	0	8	16	0	13	7	4	0	47	8	0	7	10	6	6	37	22	2	3	6	6	0	6	1	9	0	15	2
miR-4659a-5p	6	7	3	5	16	0	3	0	0	1	7	7	0	1	19	3	10	27	17	0	5	11	0	0	0	0	0	6	10	0
miR-4659b-5p	0	3	0	8	16	0	0	3	0	0	15	8	8	20	28	1	9	43	41	1	1	0	0	0	3	0	0	3	5	0
miR-466	14	66	41	20	41	52	15	27	11	2	13	17	9	2	22	5	8	70	16	4	16	3	5	2	14	12	0	6	10	1
miR-4660	21	23	21	20	0	0	12	12	2	3	75	11	2	0	10	12	3	35	35	1	1	28	4	0	0	7	5	6	15	1
miR-4661-5p	3	5	9	0	17	1	15	20	6	2	0	28	0	3	5	6	17	17	31	1	0	20	1	0	1	0	3	1	7	0
miR-4662a-3p	8	57	13	9	35	40	8	11	6	1	8	21	16	9	5	19	13	37	28	0	2	7	0	0	0	0	0	0	3	3
miR-4663	13	13	0	0	4	1	22	0	8	0	5	11	0	20	1	13	9	20	41	0	1	29	2	0	0	2	23	4	3	0
miR-4664-3p	300	215	257	178	138	142	126	157	195	5	213	140	108	115	119	263	145	131	122	4	67	149	81	94	69	63	31	64	89	12
miR-4664-5p	21	1	6	4	11	0	39	28	26	3	22	6	1	25	21	34	26	51	62	1	9	43	0	7	3	9	7	12	5	1
miR-4665-5p	431	228	159	348	321	337	515	403	163	5	696	180	270	144	383	278	397	401	298	2	304	201	135	227	266	251	303	140	293	18
miR-4666a-5p	0	16	0	0	10	0	1	11	0	0	7	17	7	14	0	0	4	24	19	0	16	6	0	0	0	5	0	0	3	0
miR-4666b	0	0	0	1	13	0	0	4	5	0	9	5	0	9	7	0	1	43	28	0	1	3	0	6	0	5	5	0	1	0
miR-4667-3p	131	84	164	58	90	85	22	49	98	14	101	91	73	106	36	27	37	74	61	25	19	42	27	37	35	25	45	15	31	22
miR-4667-5p	185	156	198	175	226	154	220	130	221	29	114	83	99	47	143	91	157	146	160	20	99	98	66	19	77	82	60	24	64	43
miR-4668-3p	29	17	56	35	27	33	5	17	37	1	48	28	22	25	12	6	5	31	23	0	1	39	6	2	11	0	6	9	2	25
miR-4668-5p	35	71	83	26	74	64	14	58	24	0	39	11	14	5	14	2	5	15	11	0	13	4	14	10	10	3	12	8	17	0
miR-4669	73	24	33	22	62	36	93	57	29	7	30	34	9	16	46	48	32	101	91	12	57	23	18	9	7	19	24	8	19	9
miR-4670-5p	19	20	11	10	35	34	22	26	4	0	13	3	0	14	0	12	5	21	40	1	3	7	2	8	0	10	20	0	4	0
miR-4671-3p	0	13	10	0	15	6	0	0	8	0	5	2	3	0	0	1	3	13	27	1	6	15	3	0	0	1	2	6	0	1
miR-4671-5p	0	0	0	4	23	0	5	0	0	0	0	6	2	1	1	23	4	28	15	1	0	23	0	0	0	3	0	5	5	0
miR-4672	48	16	0	9	6	4	23	7	4	0	25	37	20	16	7	11	25	52	43	1	12	8	7	0	7	8	13	6	2	1
miR-4673	37	18	62	53	73	33	21	28	54	2	60	60	64	51	16	132	57	24	56	0	28	24	2	10	12	12	15	4	17	4
miR-4675	14	18	9	5	5	23	29	14	0	4	15	8	6	22	18	24	8	29	47	6	16	15	4	2	7	15	14	8	18	2
miR-4676-3p	54	49	101	41	95	25	41	50	75	3	68	76	51	105	46	54	35	119	57	5	20	68	15	5	32	14	10	20	31	3
miR-4677-3p	2	0	0	17	3	11	0	2	0	0	0	22	4	8	7	18	2	39	20	0	3	28	1	5	0	2	0	0	7	4
miR-4677-5p	5	22	0	20	9	1	22	4	0	2	14	31	6	3	11	37	17	31	44	1	8	8	6	0	2	3	7	4	12	6
miR-4678	0	20	0	5	14	0	2	0	0	0	0	5	13	4	5	3	1	30	33	0	0	9	0	0	0	0	0	0	0	0
miR-4679	7	13	10	0	0	0	2	14	0	0	1	1	15	7	8	5	0	23	41	0	8	5	0	0	0	0	0	0	0	0
miR-4680-3p	0	1	5	4	11	0	0	0	0	1	4	14	0	0	6	0	0	14	46	0	0	0	0	0	0	0	0	0	0	0
miR-4680-5p	7	11	0	13	0	0	8	16	14	4	34	0	0	4	10	0	8	18	21	3	14	0	0	4	0	1	1	0	0	4
miR-4681	38	21	30	8	4	11	10	24	20	0	19	21	0	9	18	18	13	45	40	0	11	39	0	9	0	21	5	57	17	2
miR-4682	7	13	16	6	20	15	32	17	16	0	25	14	0	10	21	4	8	16	19	1	11	26	3	7	10	3	7	5	30	1
miR-4683	15	23	11	6	4	3	25	13	0	1	22	8	14	15	21	10	33	18	35	1	4	31	4	0	5	1	24	10	6	6
miR-4684-3p	70	73	124	33	80	57	35	58	33	0	55	43	37	28	33	56	19	43	69	1	44	52	38	6	18	14	34	18	31	2
miR-4684-5p	67	52	119	48	51	64	41	15	51	1	26	36	67	53	19	13	28	27	32	3	16	35	15	14	12	11	6	14	23	1
miR-4685-3p	76	55	39	30	26	10	64	60	35	23	25	39	17	51	11	36	21	45	37	15	21	32	4	7	8	25	7	2	8	21
miR-4685-5p	47	44	36	34	42	14	118	100	22	15	20	13	12	106	101	122	94	118	122	4	51	33	9	22	29	64	32	13	129	8
miR-4686	0	5	0	1	0	0	2	14	5	0	18	8	6	0	10	0	0	48	25	0	2	17	0	6	0	1	6	0	0	1
miR-4687-3p	258	144	40	188	132	116	567	292	74	44	170	80	39	98	343	345	479	476	501	44	248	73	34	116	129	157	194	167	155	51
miR-4688	2424	1331	560	1697	1493	677	2908	1668	1074	74	868	694	696	725	1729	2150	2729	2615	2964	91	1418	300	327	452	767	896	719	582	1136	72
miR-4689	155	125	105	98	171	209	213	129	168	20	134	203	155	225	166	157	203	220	167	14	95	78	118	58	47	77	60	23	53	10
miR-4690-3p	97	48	37	65	74	18	113	102	101	4	50	36	34	13	6	37	36	50	31	5	60	44	15	20	31	39	56	62	52	4
miR-4690-5p	3803	1857	1109	2165	2331	1166	2685	2523	1423	67	1246	1137	881	940	2024	2550	2687	2817	2561	73	1954	777	660	1421	2294	1925	1621	1712	2004	91
miR-4691-3p	9	13	21	13	13	0	7	19	0	1	92	36	22	13	13	4	7	29	11	0	4	29	6	0	5	3	14	14	14	1
miR-4691-5p	23	4	10	28	4	12	86	54	23	5	91	22	21	36	40	6	7	29	30	0	25	21	6	13	22	39	22	13	6	1
miR-4692	1	15	0	0	6	21	3	9	3	1	16	13	0	23	8	8	3	52	50	1	14	21	4	2	0	2	4	2	2	3
miR-4693-3p	0	4	10	7	16	0	0	10	0	0	38	11	0	7	1	2	0	65	16	0	0	26	0	0	0	1	0	5	25	0
miR-4693-5p	9	26	23	4	14	9	12	1	2	0	25	14	5	9	12	4	24	12	12	0	5	20	0	8	0	4	2	5	18	0
miR-4694-5p	6	0	9	10	0	0	10	0	0	0	1	4	0	8	2	0	5	30	10	0	1	12	0	0	0	0	0	0	10	0
miR-4695-3p	25	21	0	16	28	10	33	22	13	1	12	17	27	12	21	14	11	42	55	4	17	28	5	11	4	16	33	1	6	3
miR-4695-5p	965	421	334	699	669	483	1855	1106	620	225	506	431	171	386	870	1146	1132	1187	1262	211	856	222	141	336	476	671	668	606	564	222
miR-4696	13	22	13	9	11	5	14	17	7	0	1	41	5	22	16	6	14	48	48	2	5	21	0	9	0	0	10	10	6	1
miR-4697-3p	28	61	19	22	13	24	32	61	30	6	11	51	35	52	59	77	11	37	46	4	20	30	28	8	7	21	12	4	31	4
miR-4697-5p	35	40	25	25	22	11	16	62	59	4	66	96	20	39	44	141	57	47	56	5	20	73	12	26	13	14	26	25	26	1
miR-4698	5	15	39	3	42	9	0	23	8	0	98	33	5	27	11	0	4	28	22	0	11	31	0	0	0	0	0	0	5	0
miR-4699-3p	36	41	40	42	2	57	14	33	26	1	30	48	64	8	19	27	17	45	37	0	13	55	19	12	4	10	9	10	13	1
miR-4699-5p	57	70	88	20	29	113	14	34	33	1	66	20	45	61	47	59	28	37	38	0	17	40	22	20	29	4	20	24	32	1
miR-4700-5p	168	115	417	73	78	139	135	101	145	9	88	107	908	108	179	234	145	270	175	3	291	99	75	57	57	70	105	285	142	7
miR-4701-3p	52	18	24	37	2	35	129	76	10	7	36	8	7	41	81	74	109	145	137	4	36	32	11	14	4	29	37	31	35	3
miR-4701-5p	27	15	12	11	19	10	67	36	12	5	30	27	9	20	16	15	34	30	39	4	28	56	1	17	20	13	17	9	15	3
miR-4703-5p	18	15	47	0	57	28	9	23	0	1	34	7	26	0	6	6	0	33	28	0	3	2	1	0	0	0	3	0	16	0
miR-4704-3p	14	15	4	9	22	2	7	6	16	0	14	9	22	24	14	9	6	49	33	0	9	15	2	0	0	0	7	4	3	0
miR-4704-5p	11	16	0	14	26	0	17	0	0	0	12	15	1	5	21	11	16	16	47	5	18	15	0	10	1	6	1	6	4	0
miR-4705	0	19	0	13	13	9	8	5	0	52	4	7	0	0	0	9	4	27	43	53	0	20	0	7	4	0	5	0	8	63
miR-4706	673	321	414	432	365	239	759	593	429	38	487	320	334	443	537	692	777	778	755	31	427	170	154	247	329	358	329	197	337	30
miR-4707-3p	138	81	104	124	134	122	154	83	148	16	140	84	67	100	80	134	99	85	98	21	67	106	35	32	27	67	62	19	40	15
miR-4707-5p	88	49	62	56	98	43	115	67	35	6	156	28	22	45	48	27	44	45	54	0	48	33	19	31	62	31	25	39	66	6
miR-4709-3p	9	15	0	5	0	0	20	7	0	5	62	7	0	31	14	16	10	30	52	7	6	19	1	0	12	6	17	12	9	5
miR-4709-5p	39	10	0	11	42	23	15	5	0	8	3	12	7	28	0	23	23	46	39	9	15	38	2	3	12	21	20	5	8	17
miR-4711-3p	11	13	9	5	7	33	10	6	14	0	11	23	10	14	0	6	8	46	12	0	1	4	0	12	4	2	6	8	7	0
miR-4712-5p	3	7	0	5	5	9	15	0	6	1	0	24	0	0	4	1	3	24	34	3	2	8	2	0	0	5	3	7	5	0
miR-4713-3p	84	87	129	53	139	213	59	64	134	9	168	125	173	100	78	41	37	99	34	10	59	49	52	52	43	28	58	79	86	7
miR-4713-5p	64	60	97	21	73	91	31	31	71	2	39	53	37	37	19	31	34	41	19	1	31	45	24	18	34	21	38	12	23	6
miR-4714-5p	0	0	0	0	17	0	20	0	3	3	2	22	4	0	12	13	6	12	30	0	0	29	0	0	0	1	11	6	3	0
miR-4718	7	14	8	7	5	0	5	10	3	2	14	64	0	0	0	8	5	34	37	0	6	7	0	8	0	1	12	5	10	0
miR-4719	5	7	4	0	25	7	0	12	0	1	8	8	0	7	0	4	3	22	6	0	4	14	1	0	2	0	1	0	6	0
miR-4720-3p	3	5	0	0	22	2	0	11	0	0	6	5	4	8	3	13	1	34	54	0	6	14	6	4	0	6	2	4	7	0
miR-4720-5p	0	2	0	4	0	0	1	0	0	0	0	0	0	7	5	2	5	41	6	0	4	2	0	0	0	0	3	0	0	0
miR-4721	148	85	106	102	78	67	169	93	103	14	111	120	82	22	78	125	115	219	114	8	81	29	58	39	66	76	58	38	76	8
miR-4722-3p	188	113	142	129	152	86	281	214	125	8	130	51	120	50	87	103	74	92	76	11	79	80	70	67	57	70	116	102	103	9
miR-4722-5p	105	29	30	70	131	44	402	233	65	23	120	44	20	54	93	104	140	86	148	10	187	18	13	52	49	70	79	66	88	24
miR-4723-3p	177	174	146	120	164	163	181	209	146	7	138	103	115	85	56	90	87	127	103	1	81	42	36	43	52	71	36	54	93	10
miR-4723-5p	34	4	37	5	36	8	20	35	6	12	2	0	12	31	22	29	12	33	33	2	22	2	0	2	0	10	10	12	8	5
miR-4724-3p	3	5	0	9	5	1	6	2	1	1	7	5	0	0	5	8	0	15	22	0	1	8	0	0	0	0	1	2	4	3
miR-4725-3p	958	371	353	518	612	358	559	619	358	20	283	131	187	102	247	326	328	337	298	10	363	234	200	289	394	499	347	263	531	18
miR-4725-5p	138	42	67	51	106	61	111	119	56	8	52	39	56	46	16	29	26	50	47	4	49	34	16	18	36	68	81	34	66	6
miR-4726-3p	164	165	225	176	229	215	152	179	203	13	221	213	187	275	88	128	113	155	106	10	79	225	154	67	171	135	126	72	153	22
miR-4726-5p	282	215	261	236	249	352	434	219	222	43	358	252	166	126	163	182	214	226	213	24	178	134	104	94	104	193	123	170	168	43
miR-4727-3p	53	32	30	23	29	12	14	7	25	0	15	26	12	16	25	21	12	54	37	1	20	28	14	12	0	6	6	0	0	6
miR-4727-5p	123	134	122	35	50	45	17	37	56	3	45	31	62	46	12	14	40	92	25	1	20	32	12	21	27	22	18	12	32	3
miR-4728-3p	330	76	164	148	195	189	294	197	137	22	88	90	72	39	47	42	45	102	74	4	164	72	88	91	111	118	159	134	123	9
miR-4728-5p	713	262	452	564	544	533	1529	1019	478	215	507	536	347	492	782	971	817	858	870	176	553	164	246	189	349	423	338	296	366	212
miR-4729	0	3	0	0	0	0	1	0	2	1	2	0	0	0	0	18	8	25	29	0	3	0	0	0	0	1	2	0	0	0
miR-4730	19	40	11	1	3	35	2	13	2	0	99	6	37	16	35	7	18	23	39	0	12	53	5	11	0	7	15	2	15	0
miR-4731-3p	11	25	32	10	16	23	15	26	1	1	15	24	3	21	10	0	5	2	14	2	3	13	4	0	4	24	7	7	8	4
miR-4731-5p	25	8	18	26	38	12	44	31	19	5	60	23	32	14	13	63	46	29	49	1	2	22	9	9	9	15	8	8	19	2
miR-4732-3p	73	44	60	60	50	72	152	72	72	5	31	28	25	25	15	7	9	34	36	5	69	25	9	6	26	40	60	38	25	7
miR-4732-5p	31	9	21	19	36	26	99	62	23	9	116	14	22	17	30	12	33	39	86	9	26	45	5	9	15	18	18	11	27	15
miR-4733-3p	34	2	18	17	8	8	12	3	0	0	0	11	11	5	12	10	10	64	26	0	8	17	8	14	10	8	9	4	4	2
miR-4734	8653	4323	2011	5807	5063	3664	7765	7119	4527	68	4382	6081	2713	3207	7410	9296	10696	11071	10328	112	6441	1854	1772	3848	5463	5982	4958	5323	6197	108
miR-4735-5p	0	0	0	0	15	0	2	0	14	0	26	3	4	0	7	24	36	20	37	1	0	3	5	0	0	1	4	1	0	0
miR-4736	36	113	367	104	469	120	51	368	392	3	123	118	107	28	33	26	37	116	33	7	75	43	41	22	13	38	29	178	114	8
miR-4737	25	42	8	36	27	41	36	17	14	3	10	34	3	0	1	20	26	52	39	4	36	19	0	12	1	15	8	15	5	3
miR-4738-3p	26	28	9	16	21	0	48	19	36	10	8	23	0	8	26	26	11	18	32	5	29	5	30	6	12	26	30	27	7	6
miR-4738-5p	50	29	34	32	59	78	43	8	16	0	5	14	2	4	9	4	3	16	19	0	0	15	8	9	10	12	0	0	3	1
miR-4742-3p	12	2	0	13	0	0	11	0	0	7	30	17	0	0	18	1	4	34	12	6	6	29	1	10	2	0	1	3	6	3
miR-4742-5p	11	21	10	1	30	30	12	11	6	4	43	30	15	5	25	0	7	37	59	3	11	27	0	1	0	2	0	5	2	2
miR-4743-3p	6	0	0	0	0	6	10	0	0	0	7	30	4	30	8	0	3	54	41	0	8	15	0	2	0	2	5	0	4	7
miR-4743-5p	69	29	14	66	82	79	184	73	52	41	101	61	21	36	62	81	122	145	131	31	61	23	23	26	19	52	43	31	42	34
miR-4744	3	14	2	2	0	0	4	0	0	0	59	18	11	15	30	7	8	16	52	0	10	0	0	0	3	0	5	1	3	0
miR-4745-3p	1919	1729	2531	1312	1787	2263	865	1995	2485	58	1508	1225	1134	1184	895	676	651	1017	595	31	486	745	570	632	509	393	728	853	946	54
miR-4746-5p	120	120	119	99	132	101	55	113	87	3	602	154	187	123	167	50	76	146	97	6	84	185	162	74	78	40	85	35	136	17
miR-4747-3p	8	24	16	15	23	6	45	31	20	5	24	7	10	24	16	32	27	42	71	3	46	27	0	12	12	20	19	18	14	2
miR-4747-5p	44	58	15	32	4	7	38	19	20	3	28	35	1	10	27	38	44	62	89	7	29	27	4	13	7	7	4	0	28	9
miR-4748	30	8	0	32	31	0	83	13	1	7	7	20	18	0	29	5	53	57	52	3	20	9	3	6	7	17	10	4	9	1
miR-4750-5p	78	66	21	44	78	49	106	49	49	3	28	38	24	28	55	62	107	128	103	6	68	62	10	3	63	41	15	24	34	5
miR-4751	40	36	34	14	25	34	16	33	28	3	5	22	6	35	19	17	16	67	34	1	5	44	9	24	13	13	10	7	22	4
miR-4752	37	18	0	9	0	7	13	14	0	0	8	15	0	0	2	7	3	16	30	0	8	13	0	0	0	0	5	2	3	0
miR-4753-3p	30	21	38	23	62	40	24	12	51	1	34	62	46	22	18	24	15	39	34	1	9	26	10	9	8	14	14	12	15	6
miR-4753-5p	121	184	160	88	265	211	114	166	168	27	163	161	109	104	73	94	111	117	60	16	42	128	37	36	47	47	53	58	84	13
miR-4756-5p	36	36	46	20	45	11	44	31	28	0	112	44	44	26	26	43	27	34	39	2	15	35	3	8	12	17	25	7	27	1
miR-4758-5p	782	316	356	540	613	534	1510	1112	503	47	476	383	333	345	808	856	1177	940	1014	49	771	175	170	367	488	493	715	555	482	46
miR-4759	0	2	0	0	21	2	0	1	14	1	5	1	0	0	0	2	13	27	28	0	0	0	0	0	0	0	0	0	0	0
miR-4760-3p	16	12	31	6	20	0	3	6	5	2	17	20	23	5	10	6	4	17	23	2	4	2	5	3	0	4	11	0	1	0
miR-4760-5p	7	21	25	4	12	8	5	5	34	0	3	17	13	4	20	26	18	40	42	3	7	26	3	8	7	5	9	4	13	0
miR-4761-3p	38	16	11	16	7	5	4	10	16	0	5	24	12	34	10	9	1	31	23	0	0	20	4	1	10	5	3	2	11	0
miR-4761-5p	19	8	37	4	14	13	8	7	14	0	7	21	27	19	0	3	32	25	22	0	7	7	0	0	6	1	8	2	6	3
miR-4762-5p	16	48	0	27	8	6	8	14	0	4	4	40	1	25	2	3	10	19	31	2	9	27	0	0	9	8	1	12	9	0
miR-4763-3p	6533	3181	1636	3993	3930	2399	8987	6050	2943	213	4035	2587	1810	2398	6045	7683	9409	8660	8505	185	5410	1360	1122	2912	3501	4403	4073	3391	4103	198
miR-4764-3p	2	7	0	2	0	0	7	0	2	0	10	34	5	5	1	6	0	11	16	0	0	16	2	0	9	1	4	1	0	0
miR-4764-5p	7	6	8	0	0	7	5	3	6	0	15	24	0	23	10	4	9	18	46	1	0	3	3	4	0	2	8	3	0	0
miR-4765	12	10	0	0	5	0	0	11	4	0	0	14	1	0	0	0	3	13	44	0	4	4	0	0	0	5	0	0	0	0
miR-4766-3p	0	7	0	0	0	0	0	5	0	0	0	2	0	0	0	0	0	22	9	0	0	0	0	0	0	0	2	0	5	0
miR-4766-5p	0	13	0	0	16	0	1	7	0	0	3	19	0	10	6	0	0	44	32	0	3	0	0	0	0	0	0	4	0	0
miR-4768-5p	0	0	0	0	0	8	3	9	0	0	14	9	0	5	9	14	19	32	34	0	0	23	5	0	3	7	1	1	10	3
miR-4769-3p	274	119	99	141	125	64	80	87	141	8	94	63	124	82	120	88	80	116	78	15	73	81	41	40	62	49	55	94	70	4
miR-4769-5p	64	55	40	38	54	5	207	143	30	40	31	17	24	26	70	109	79	140	90	14	136	47	18	43	60	117	58	69	64	28
miR-4770	18	3	26	11	10	23	4	16	0	0	5	19	0	0	1	3	15	27	26	1	0	3	1	0	0	0	10	2	0	0
miR-4771	1	15	25	14	21	4	6	5	23	0	10	19	4	53	4	0	8	25	21	0	7	12	3	0	0	5	0	11	2	0
miR-4772-5p	2	0	10	10	26	0	1	4	18	0	7	23	11	9	4	12	11	16	32	0	4	1	0	0	0	2	4	0	0	0
miR-4773	19	10	17	17	73	29	2	43	8	0	23	19	5	26	33	26	16	77	29	0	8	11	1	1	2	4	0	11	19	2
miR-4774-3p	0	13	0	6	12	3	6	0	0	0	0	0	0	0	7	0	3	0	29	0	8	12	4	6	0	5	7	0	6	0
miR-4774-5p	4	16	0	0	0	0	0	0	0	0	4	3	2	18	9	8	2	11	47	0	0	0	0	0	0	0	4	0	0	0
miR-4775	0	15	0	4	3	0	0	4	0	0	4	19	0	7	0	5	0	13	18	0	0	5	3	0	0	4	2	0	0	11
miR-4777-3p	0	12	0	5	9	2	0	1	0	0	1	16	0	8	8	2	4	9	31	0	4	18	0	0	0	1	3	0	2	0
miR-4777-5p	9	14	16	8	17	11	0	0	2	0	3	0	0	10	4	11	9	30	35	0	1	0	0	0	0	0	0	0	0	0
miR-4778-3p	8	0	0	0	12	0	2	0	12	0	1	0	7	8	0	11	2	33	22	0	0	18	0	0	0	0	5	0	7	0
miR-4779	21	0	31	4	34	14	4	8	0	0	5	8	0	14	13	13	12	24	30	1	2	14	2	1	0	7	6	0	2	0
miR-4780	12	11	75	47	46	19	27	12	20	3	9	25	12	41	16	5	11	12	32	3	11	30	10	0	23	15	3	15	7	6
miR-4781-3p	16	0	5	4	0	0	5	3	0	0	7	0	0	4	1	19	5	19	34	1	5	14	0	0	3	0	0	0	5	1
miR-4781-5p	49	35	17	13	37	23	9	3	5	0	2	6	15	30	9	21	10	42	43	0	16	11	4	6	10	11	19	4	3	1
miR-4782-5p	2	0	5	9	22	9	0	0	0	0	6	52	33	25	0	0	38	33	31	0	0	1	0	0	12	0	2	0	2	0
miR-4783-3p	35	4	12	21	19	36	56	44	42	8	71	16	22	8	25	15	18	56	44	2	22	44	4	21	1	21	26	8	14	6
miR-4784	46	43	44	28	56	37	88	78	33	10	45	66	8	28	33	67	58	94	49	11	30	63	16	11	26	40	50	12	34	8
miR-4786-3p	0	18	6	41	39	13	17	6	0	0	22	121	62	98	16	12	116	37	29	3	10	33	0	3	10	7	33	0	10	2
miR-4786-5p	25	29	16	27	12	11	14	33	9	7	4	65	23	36	18	14	65	67	49	2	17	45	8	5	7	10	6	9	22	0
miR-4788	41	6	0	5	11	12	21	0	0	1	0	58	44	50	25	4	69	6	42	3	15	9	6	0	12	4	13	0	10	2
miR-4789-3p	19	0	16	3	29	10	7	8	16	1	0	10	22	4	2	8	5	37	14	0	2	26	0	0	0	3	0	0	1	0
miR-4789-5p	8	16	24	22	10	4	1	0	6	0	11	90	38	57	3	4	94	24	27	0	0	3	7	7	6	0	2	0	5	0
miR-4790-3p	81	132	100	94	109	95	54	76	107	2	111	90	87	70	65	18	71	53	36	1	30	77	46	18	41	28	39	21	31	4
miR-4790-5p	86	13	12	21	34	30	9	32	36	1	8	13	26	49	28	14	26	59	49	4	29	50	16	16	10	27	19	10	15	1
miR-4791	16	8	7	13	15	0	3	9	11	0	1	20	7	0	0	7	15	32	48	1	0	6	1	0	5	1	0	8	3	0
miR-4793-3p	12	5	0	22	23	10	14	28	6	0	70	16	0	16	14	11	0	42	33	1	6	37	7	5	6	17	8	8	20	0
miR-4793-5p	136	93	66	106	131	123	87	67	77	6	174	218	139	293	88	332	83	205	102	17	188	333	315	155	221	101	232	78	258	22
miR-4794	13	0	3	1	34	0	3	0	0	0	5	60	38	9	0	0	11	48	31	0	0	12	8	0	1	2	5	1	12	0
miR-4795-3p	98	78	103	66	159	168	80	116	134	6	120	106	67	95	43	33	51	124	60	4	56	114	79	98	54	53	64	54	76	7
miR-4795-5p	99	79	55	58	107	53	30	121	58	4	61	87	67	85	45	28	23	67	59	1	73	100	51	53	36	25	58	62	87	7
miR-4796-5p	21	10	5	0	13	0	2	0	4	0	2	29	8	19	5	10	21	48	26	0	33	42	15	21	18	23	27	20	29	0
miR-4798-3p	76	37	72	61	87	65	47	24	19	1	42	96	62	79	49	24	41	50	55	3	10	22	33	19	11	24	28	16	12	5
miR-4798-5p	47	71	85	49	89	54	31	27	81	3	44	99	71	67	31	57	53	91	54	2	23	57	44	36	29	25	36	16	43	1
miR-4799-5p	32	8	0	0	34	4	0	24	10	0	0	56	14	23	3	1	20	34	29	0	5	11	0	0	0	0	3	6	12	0
miR-4800-3p	7886	4008	1587	4020	3749	1978	7045	5805	2708	19	1744	1188	2267	1505	3376	4483	5698	6186	6734	57	4495	1040	1018	2034	3212	3898	2333	4490	4440	52
miR-4800-5p	146	133	96	82	148	119	197	132	149	42	59	77	44	74	54	93	85	146	111	23	65	33	19	41	43	75	62	56	69	31
miR-4801	6	48	66	1	134	31	5	60	2	2	10	88	49	26	7	1	42	24	19	4	10	14	8	0	2	0	8	0	10	1
miR-4802-3p	8	8	10	0	7	5	9	7	0	0	52	14	13	18	12	0	9	28	39	0	0	3	0	0	2	0	0	3	4	1
miR-4802-5p	11	0	5	0	0	0	0	5	0	0	10	26	23	18	2	0	22	15	35	3	0	0	0	0	0	0	6	0	0	0
miR-4803	10	0	12	12	6	0	0	8	0	0	0	9	3	14	20	7	14	37	48	1	0	3	0	0	0	0	0	4	0	1
miR-4804-5p	0	6	0	0	0	18	5	23	18	0	4	36	4	0	3	0	9	40	31	4	8	18	0	0	0	0	0	0	4	3
miR-484	893	587	289	800	644	343	1857	1090	369	4390	556	353	566	424	1210	1327	1687	1647	1477	4287	1147	151	100	221	288	372	379	595	740	4447
miR-485-3p	10	8	3	17	18	0	20	46	19	1162	6	8	54	0	15	25	32	38	56	1170	72	32	4	22	15	7	11	11	7	1230
miR-485-5p	0	0	0	13	24	14	6	19	1	301	3	32	19	2	7	3	43	12	12	241	18	15	1	0	5	16	22	0	2	297
miR-486-5p	24	29	9	15	44	26	33	111	14	1910	30	76	82	24	163	158	35	44	44	1802	19	36	15	14	13	7	0	8	6	1925
miR-487a-3p	7	4	9	8	35	17	34	11	14	437	4	36	19	5	12	5	56	39	74	377	84	13	0	4	9	7	17	8	22	448
miR-487a-5p	4	0	0	0	16	0	16	23	14	219	0	28	4	31	5	7	13	16	29	250	17	15	0	1	2	8	9	4	0	218
miR-487b-3p	46	38	16	17	86	11	57	51	43	3376	6	57	51	16	2	25	58	43	62	3358	191	20	10	0	7	15	22	47	29	3411
miR-487b-5p	15	7	3	7	8	0	17	0	0	24	11	16	5	3	7	2	11	30	18	10	10	25	2	3	1	9	8	1	0	22
miR-488-3p	0	1	0	0	9	0	21	8	12	385	13	26	10	4	10	2	6	18	45	315	28	4	0	0	0	3	1	2	7	384
miR-488-5p	3	11	5	10	13	0	3	12	17	75	0	8	6	17	16	7	13	37	49	65	5	5	5	6	0	10	15	11	0	59
miR-489-3p	0	0	7	11	15	0	4	1	14	12	4	35	8	17	0	0	16	13	23	18	9	16	0	7	6	6	23	2	4	10
miR-489-5p	8	3	12	12	16	1	12	5	0	0	8	27	8	10	4	0	30	32	21	1	13	8	0	0	0	3	0	1	8	0
miR-490-5p	30	5	8	3	18	0	5	4	0	98	2	19	4	6	12	5	17	54	29	59	8	10	0	4	0	3	0	0	19	68
miR-491-3p	5	15	8	6	21	0	0	10	0	28	0	33	13	16	8	0	18	17	36	15	2	24	0	0	0	0	3	0	0	20
miR-491-5p	28	15	23	17	29	0	47	24	0	710	27	110	51	66	44	15	88	71	60	716	19	13	9	10	0	3	10	12	17	709
miR-492	59	9	0	30	0	0	53	10	0	0	53	3	16	10	4	0	12	15	21	1	6	18	3	1	17	9	8	5	26	0
miR-493-3p	44	27	16	7	9	2	43	21	13	8	0	50	13	21	18	3	89	51	39	10	20	26	0	7	21	27	16	9	16	6
miR-493-5p	7	11	0	0	9	14	43	4	37	22	3	38	1	40	8	13	42	50	28	15	7	0	0	5	9	5	8	5	2	19
miR-494-3p	6	13	34	9	52	12	33	35	10	357	15	52	37	35	36	4	64	26	42	248	74	29	20	12	3	21	23	11	9	337
miR-494-5p	25	27	0	3	29	0	0	8	4	1	19	15	10	0	11	0	0	27	23	0	7	17	0	0	6	0	2	0	0	0
miR-495-3p	12	56	26	15	101	25	104	36	11	3120	24	85	63	35	13	27	69	39	38	1799	170	22	29	0	8	17	29	21	37	3002
miR-495-5p	18	9	0	7	7	0	8	12	6	21	19	9	6	25	0	4	6	17	16	9	7	15	0	0	0	9	4	10	3	25
miR-496	5	0	0	0	16	21	1	3	0	17	3	35	10	6	2	3	33	8	35	19	21	8	0	0	0	0	1	6	15	27
miR-497-3p	238	238	280	174	233	231	70	155	225	9	290	695	484	519	175	158	498	213	150	8	286	586	520	229	316	289	488	213	348	38
miR-498	13	13	43	8	11	10	10	7	2	0	21	21	13	32	17	6	10	25	11	1	0	13	0	1	0	2	11	2	6	0
miR-4999-5p	0	14	0	0	14	0	6	0	0	3	0	22	21	5	6	5	0	22	27	8	3	0	0	0	0	0	0	0	0	5
miR-499b-3p	0	29	22	11	35	3	0	0	0	0	5	36	14	17	0	4	10	12	23	1	7	22	0	0	0	0	2	0	0	0
miR-5000-5p	8	4	0	0	0	6	0	7	0	1	7	92	22	48	10	5	33	43	29	1	6	22	10	0	0	3	8	3	8	0
miR-5001-3p	92	14	8	11	3	21	15	21	13	10	6	51	19	44	12	17	26	52	35	4	20	23	9	0	5	4	13	4	43	21
miR-5001-5p	1251	1000	497	787	857	578	1072	1053	786	42	586	532	355	336	793	796	1011	1080	906	19	814	382	286	550	704	717	720	824	828	46
miR-5002-3p	22	3	3	27	34	43	25	27	21	2	14	43	16	14	3	5	16	48	28	1	17	33	35	5	4	10	18	11	4	0
miR-5002-5p	0	0	0	0	23	0	4	0	0	0	5	31	6	8	4	19	0	8	34	0	3	9	0	0	0	1	8	0	0	1
miR-5003-3p	5	17	0	5	0	0	1	4	0	0	0	18	0	10	0	2	2	10	51	2	3	5	7	0	0	0	0	0	0	0
miR-5003-5p	8	1	14	12	35	16	0	13	0	0	0	29	0	10	22	7	1	43	22	1	5	17	0	0	4	9	8	0	0	0
miR-5004-3p	21	7	0	25	3	12	24	7	0	0	0	21	7	16	11	5	20	21	33	1	14	14	0	1	0	30	4	5	1	0
miR-5004-5p	19	2	34	10	16	0	3	32	13	0	0	59	8	31	2	10	54	30	20	1	10	11	14	1	0	4	18	0	2	0
miR-5006-3p	20	21	7	13	35	0	16	2	10	11	4	20	14	24	0	3	11	46	43	17	4	8	4	0	16	4	8	6	0	3
miR-5006-5p	112	89	101	62	44	58	171	83	109	21	124	91	57	70	121	166	157	163	173	26	62	78	15	33	56	69	77	25	39	29
miR-5007-3p	3	10	34	5	31	19	0	14	5	0	23	49	21	27	4	3	18	16	30	0	10	16	0	0	0	5	0	2	3	0
miR-5007-5p	2	11	0	3	34	33	4	0	0	0	10	37	11	25	0	1	12	60	36	1	0	11	12	0	0	0	11	0	2	0
miR-5008-5p	36	26	60	31	106	31	35	38	36	1	6	275	152	180	10	38	270	21	26	4	6	13	10	0	6	5	26	0	6	3
miR-5009-3p	12	34	42	0	59	9	1	6	9	0	1	60	34	57	16	3	27	28	23	0	12	13	8	0	0	5	8	0	9	0
miR-5009-5p	6	6	7	27	30	18	28	14	0	0	13	11	0	37	15	20	10	25	40	0	8	4	0	5	13	7	2	9	8	0
miR-500a-3p	26	33	3	14	17	8	21	42	12	55	7	46	33	38	41	28	47	17	53	34	46	6	1	4	0	3	11	12	1	64
miR-500a-5p	38	20	0	12	8	21	53	19	10	137	30	29	25	39	19	77	38	49	69	119	60	10	2	2	18	24	18	15	13	133
miR-500b-3p	101	117	93	94	51	169	99	126	103	57	57	104	108	55	40	52	67	96	70	41	44	84	32	31	54	25	49	66	23	41
miR-500b-5p	28	7	2	15	65	10	15	17	4	61	27	78	19	29	29	12	14	43	52	77	25	35	27	7	6	18	8	21	8	41
miR-5010-3p	22	18	14	31	0	6	24	0	0	37	0	17	25	16	8	4	18	38	20	35	11	21	1	0	2	4	7	4	1	43
miR-5010-5p	849	227	111	642	613	371	1513	673	381	25	381	328	285	343	599	852	1067	744	850	27	270	149	159	169	233	205	363	37	182	29
miR-5011-5p	6	0	0	0	4	0	0	0	0	0	0	9	0	7	7	4	5	38	21	0	3	5	4	0	0	0	0	0	0	0
miR-501-3p	14	20	0	10	0	0	26	35	19	83	16	27	30	29	11	27	60	30	46	45	39	23	3	0	3	3	4	2	12	69
miR-501-5p	22	25	35	24	17	29	47	53	12	82	29	46	40	24	38	29	64	61	46	92	64	29	0	6	7	16	27	19	19	87
miR-502-3p	5	31	1	30	19	12	50	30	1	89	24	36	29	26	14	10	27	45	36	72	38	22	8	7	6	10	4	16	4	88
miR-502-5p	17	56	21	28	36	56	20	34	20	22	30	64	31	48	7	25	16	43	31	34	39	105	56	39	35	27	60	65	65	33
miR-503-3p	12	0	0	5	0	8	7	8	8	0	0	8	3	5	4	3	1	16	12	2	13	29	8	1	4	11	7	28	14	0
miR-503-5p	47	30	9	0	9	7	33	16	7	28	12	50	27	7	15	18	15	65	25	17	78	16	0	0	0	0	21	17	35	25
miR-504-3p	465	305	288	339	321	246	1035	607	390	108	272	350	161	331	562	734	696	734	841	67	482	116	103	174	358	438	308	329	332	84
miR-504-5p	14	13	0	5	7	0	34	26	1	240	5	30	23	18	24	28	51	20	55	201	49	41	0	1	0	5	6	17	14	264
miR-5047	33	35	13	32	13	33	40	1	36	2	28	5	45	40	57	29	29	39	93	7	16	19	0	9	2	4	21	9	36	2
miR-505-3p	102	38	39	74	50	44	88	91	38	315	26	94	75	74	91	83	139	134	93	303	82	33	14	0	24	14	34	25	25	316
miR-505-5p	12	13	6	12	19	33	30	26	12	52	15	10	34	30	11	9	49	38	47	36	59	2	5	4	0	18	5	4	25	57
miR-506-3p	44	19	40	65	11	23	20	38	37	0	57	62	29	76	50	27	13	108	35	0	9	33	10	0	12	6	5	1	4	1
miR-506-5p	7	10	8	2	8	0	0	0	0	0	0	56	19	4	3	1	40	33	27	1	1	0	0	0	0	0	0	0	0	0
miR-507	0	2	4	6	22	0	6	0	0	1	7	7	20	7	0	0	1	27	30	1	1	9	0	6	0	0	1	3	7	0
miR-508-3p	0	12	0	5	20	7	1	4	0	1	0	12	0	16	0	11	3	18	41	1	0	16	0	0	3	0	5	0	0	2
miR-508-5p	5	0	0	0	1	4	4	4	0	2	2	17	0	2	0	8	2	21	17	1	1	4	2	0	0	0	0	2	0	0
miR-5087	8	16	0	0	11	0	13	5	0	0	0	7	6	12	0	0	0	16	12	0	21	3	0	7	0	4	5	4	0	0
miR-5088-3p	38	79	52	13	37	23	59	86	63	2	27	14	23	8	10	9	12	42	27	8	37	63	14	20	24	7	13	18	23	4
miR-5088-5p	77	38	46	38	72	61	196	137	66	17	40	84	26	50	143	102	74	110	100	10	86	21	15	47	20	67	46	75	42	20
miR-5089-3p	0	25	0	0	0	8	11	4	0	3	1	5	0	0	8	3	1	10	26	0	0	26	0	0	0	1	7	0	1	2
miR-5090	95	106	97	80	116	110	98	110	158	10	60	91	66	67	69	63	106	107	78	6	82	54	33	33	14	52	65	36	47	16
miR-5091	18	0	0	0	13	0	23	12	0	2	11	10	16	10	5	10	7	32	43	2	31	24	2	16	0	0	14	5	0	2
miR-5093	23	19	19	45	9	47	59	23	15	6	8	36	7	13	30	38	43	70	59	4	31	23	19	16	10	7	20	25	18	5
miR-509-3-5p	23	12	20	0	32	9	0	0	0	0	17	66	27	25	4	0	24	25	13	1	1	27	0	0	0	0	11	4	5	0
miR-509-3p	8	0	0	0	3	10	13	2	14	0	6	46	0	9	4	4	26	14	31	0	2	9	7	0	2	8	12	3	4	0
miR-5094	39	6	14	10	14	0	3	0	0	1	2	23	18	21	0	2	13	37	22	1	3	11	8	0	0	0	12	0	0	1
miR-509-5p	10	1	8	16	13	0	8	17	9	1	6	12	0	25	0	0	7	43	36	0	3	27	0	0	0	0	7	0	0	2
miR-510-3p	30	7	6	9	24	65	3	37	8	0	0	4	0	28	13	6	2	40	19	2	10	20	5	0	0	0	15	5	0	0
miR-510-5p	0	16	8	17	12	0	0	1	0	0	10	69	40	8	3	0	54	49	6	0	1	20	7	3	0	0	2	0	0	0
miR-511-3p	7	33	24	2	47	33	4	14	0	14	15	19	0	0	21	0	13	72	35	14	2	14	0	0	0	0	0	0	4	14
miR-511-5p	41	6	20	0	28	11	11	20	6	3	27	27	28	12	9	1	5	25	28	4	14	28	3	4	5	7	1	8	15	6
miR-512-3p	0	10	0	0	9	7	5	0	5	1	6	75	7	19	3	2	33	17	14	2	2	17	6	0	0	0	5	9	0	0
miR-512-5p	33	0	4	17	31	7	5	0	0	0	0	11	0	24	5	4	5	36	32	0	16	18	2	1	0	0	4	1	9	1
miR-513a-3p	18	5	15	0	16	0	22	9	1	0	25	16	6	25	28	0	14	55	28	0	0	4	4	5	0	4	6	0	8	1
miR-513a-5p	21	28	20	3	0	6	18	0	8	1	9	19	24	7	8	7	9	21	37	2	7	16	3	0	1	4	0	3	6	2
miR-513b-3p	3	0	2	1	0	0	0	8	0	0	6	41	40	6	17	0	28	43	19	0	2	7	7	0	0	3	0	0	8	0
miR-513b-5p	11	0	0	1	4	18	14	0	0	3	0	48	27	6	0	0	30	36	32	0	0	5	0	0	1	9	0	0	0	0
miR-513c-3p	8	1	19	6	6	21	4	0	9	0	1	27	11	15	1	18	0	28	26	1	11	18	0	8	0	6	12	5	11	0
miR-513c-5p	0	13	15	2	12	0	4	4	9	4	0	91	39	45	19	2	37	34	57	3	4	2	3	2	0	0	2	0	6	5
miR-514a-3p	4	1	1	0	6	0	2	5	0	0	0	20	0	0	5	2	12	36	28	2	9	13	0	0	0	4	0	0	2	1
miR-514a-5p	7	27	2	0	10	0	2	2	0	0	0	2	0	25	1	4	2	52	17	0	2	14	0	0	0	10	9	0	3	0
miR-514b-3p	0	6	20	0	0	3	4	0	5	0	2	4	0	16	0	5	0	37	24	0	2	10	0	0	0	0	0	0	2	0
miR-514b-5p	0	13	8	16	6	25	4	10	0	0	10	59	31	37	0	8	50	41	48	0	3	21	8	0	0	2	4	3	12	0
miR-515-3p	30	10	15	16	0	0	24	39	15	0	0	16	14	32	11	3	20	11	25	2	5	0	4	0	0	5	12	0	10	4
miR-515-5p	26	1	1	7	3	0	8	1	2	1	5	8	0	6	2	22	4	34	17	0	11	21	4	0	2	9	9	10	6	0
miR-516a-3p	9	6	0	1	12	0	5	7	0	0	0	3	18	10	3	2	13	41	43	2	3	1	0	0	2	0	0	0	9	0
miR-516a-5p	13	7	0	13	5	0	6	0	0	18	7	0	0	13	6	1	8	21	10	14	0	15	0	0	0	2	5	8	6	21
miR-516b-5p	6	12	0	0	4	9	4	3	2	3	2	11	29	7	2	4	22	22	15	3	3	9	12	1	0	3	1	0	7	4
miR-517-5p	47	22	33	14	16	1	9	24	30	4	4	64	59	60	16	22	34	48	18	1	14	6	12	0	18	1	31	9	23	0
miR-517a-3p	8	5	1	2	13	0	17	4	3	6	0	28	27	6	3	0	20	13	16	7	9	5	0	0	7	3	0	13	0	3
miR-517c-3p	11	13	0	0	15	1	4	2	0	4	1	43	19	7	0	0	12	34	2	1	4	22	0	5	0	0	3	0	0	3
miR-5186	19	0	6	0	0	0	0	23	0	0	0	12	10	0	1	3	4	34	50	0	0	3	0	0	0	0	4	4	1	0
miR-5187-3p	2	7	0	12	14	4	21	0	0	2	0	9	0	21	14	2	0	37	32	0	8	35	0	3	0	0	8	0	8	3
miR-5187-5p	14	24	0	1	29	9	10	24	0	12	4	78	46	61	16	9	82	25	40	13	10	8	12	9	9	17	3	8	29	8
miR-5188	12	9	0	10	12	0	18	4	11	0	6	41	3	12	3	0	5	32	29	0	12	22	0	0	0	3	0	0	0	4
miR-5189-3p	38	14	32	21	71	31	31	30	10	3	14	28	12	48	30	9	9	33	39	1	30	54	32	24	30	49	16	3	16	2
miR-5189-5p	114	126	70	100	94	26	102	72	56	11	80	81	57	58	93	122	71	89	68	19	57	35	2	17	28	39	30	29	68	5
miR-518b	24	5	61	4	15	1	5	4	20	3	16	93	33	70	10	14	71	46	28	0	3	24	7	31	9	0	5	4	0	3
miR-518c-3p	10	6	0	0	6	9	3	20	0	1	6	10	2	7	4	5	0	29	14	0	3	6	2	0	0	2	3	4	7	0
miR-5190	42	27	43	78	43	36	81	61	47	4	22	36	33	39	21	2	32	43	43	5	31	52	8	8	43	54	39	8	13	7
miR-5191	0	30	50	6	36	2	15	10	0	0	1	69	25	19	9	2	53	14	39	0	2	1	0	10	15	0	2	2	0	2
miR-5192	79	45	73	34	75	74	76	100	30	6	64	100	147	68	64	56	62	78	50	6	36	66	36	69	42	44	48	86	75	4
miR-5193	40	11	27	9	110	33	16	9	0	2	12	42	48	26	13	28	35	54	14	1	9	32	3	8	16	12	16	15	11	4
miR-5194	26	2	18	23	29	11	70	33	0	1	8	54	43	16	53	61	50	75	92	2	26	19	5	14	18	12	15	5	12	5
miR-5195-3p	19	5	9	11	8	6	19	19	0	0	10	21	7	20	2	7	5	34	29	0	2	16	2	0	3	1	0	8	2	0
miR-5195-5p	16	23	0	7	15	0	8	5	0	5	5	43	36	21	12	0	15	51	31	3	4	11	4	0	0	1	0	0	12	0
miR-5196-3p	94	68	41	71	78	49	64	40	44	7	36	38	49	16	42	16	36	78	55	14	15	45	14	14	44	20	18	15	18	9
miR-5196-5p	815	413	419	591	763	508	1642	1322	703	250	559	593	417	400	820	1158	1282	1238	1340	222	846	197	727	357	473	597	627	601	500	266
miR-5197-3p	9	32	21	0	39	5	6	40	0	0	0	21	0	12	8	2	4	33	32	0	0	12	0	0	0	0	5	0	11	0
miR-5197-5p	3	12	14	1	12	5	7	28	3	0	14	28	0	0	5	4	0	15	34	1	6	14	6	0	3	0	6	11	3	0
miR-519a-3p	1	13	20	0	11	0	2	5	0	22	17	65	10	9	0	1	13	19	27	28	3	10	1	0	0	8	0	0	0	33
miR-519b-3p	17	3	11	7	23	9	1	6	6	2	11	45	13	36	10	0	19	41	37	0	1	8	0	6	0	2	9	1	13	4
miR-519c-3p	9	12	20	7	4	0	7	9	9	0	2	32	35	14	3	2	34	16	41	1	0	6	4	0	0	0	0	0	0	0
miR-519d-3p	23	25	48	19	20	28	21	14	11	3	34	62	30	39	13	5	36	41	36	7	16	44	4	16	6	9	21	19	9	6
miR-519e-3p	3	17	49	3	11	0	1	9	0	0	4	39	15	6	0	1	14	24	22	0	0	29	4	0	7	2	6	0	9	0
miR-519e-5p	16	15	43	9	11	49	8	4	19	1	52	91	23	53	13	5	64	41	40	1	7	30	9	16	15	5	10	1	22	1
miR-520a-5p	26	15	23	15	0	0	3	0	0	0	10	36	0	17	0	0	6	24	28	2	2	2	0	4	2	0	7	1	1	1
miR-520b	26	10	14	1	33	13	8	12	28	1	1	9	3	5	27	2	21	17	16	2	17	20	0	4	1	3	2	5	2	0
miR-520c-3p	27	34	29	6	2	49	7	29	9	0	3	47	24	46	2	14	30	12	20	0	6	12	5	8	0	8	9	1	2	0
miR-520d-3p	0	13	6	0	9	0	14	6	0	0	1	34	18	14	7	7	18	25	10	0	2	9	0	5	7	2	0	0	11	1
miR-520e	22	18	37	4	13	18	9	9	11	0	16	36	6	29	6	3	7	17	37	0	7	20	0	11	2	7	2	2	0	0
miR-520f-3p	27	24	15	22	16	9	9	6	17	1	2	50	15	14	7	5	35	28	37	1	7	11	17	1	1	6	3	1	2	0
miR-520g-5p	5	2	0	0	7	0	7	1	0	0	0	2	0	14	0	1	2	12	34	0	5	21	0	0	0	2	5	2	0	0
miR-521	0	28	7	16	8	0	12	1	1	12	2	12	1	12	0	0	9	23	39	13	0	8	2	0	0	0	11	4	12	11
miR-522-3p	10	14	0	0	6	0	5	0	0	11	0	52	31	17	11	1	28	23	20	9	2	3	0	5	0	3	0	8	0	8
miR-523-3p	2	16	9	8	16	1	5	0	0	0	0	0	3	0	0	7	3	12	11	1	3	10	1	0	1	1	4	0	6	0
miR-525-5p	28	40	64	23	20	32	5	13	18	0	16	29	8	4	19	0	8	34	28	0	6	12	0	4	0	10	26	9	0	2
miR-532-3p	165	94	104	89	115	87	149	208	46	460	89	94	115	137	190	128	187	157	211	410	130	40	17	68	51	78	71	84	146	461
miR-532-5p	30	52	24	28	83	26	102	51	29	291	29	118	76	78	76	58	120	122	105	343	104	22	5	17	38	40	65	44	41	285
miR-539-3p	1	12	14	2	16	5	0	2	0	39	3	58	17	15	5	0	12	36	24	16	7	0	0	0	0	0	7	0	0	41
miR-539-5p	0	5	0	0	0	0	9	7	0	382	0	17	8	4	2	1	19	43	18	208	17	15	1	0	0	3	2	8	7	348
miR-541-3p	59	45	96	76	112	86	47	49	77	6	39	80	86	41	18	36	62	76	54	7	59	44	46	27	57	18	21	6	60	6
miR-541-5p	0	10	3	0	3	0	6	11	0	1	0	9	0	11	0	5	0	31	34	5	19	19	0	0	0	0	0	8	5	2
miR-542-3p	6	25	17	9	19	0	6	23	0	14	0	66	16	20	1	0	36	41	25	5	1	0	0	0	0	2	0	0	4	8
miR-542-5p	43	40	67	55	42	42	43	56	33	9	21	31	4	40	49	30	49	147	84	11	65	39	18	9	5	7	35	3	38	10
miR-543	7	12	11	9	30	7	44	16	2	880	15	35	57	14	9	16	58	55	43	604	96	13	6	3	13	11	12	27	16	863
miR-544a	3	0	6	0	8	0	5	4	0	1	5	14	0	6	16	0	0	21	20	1	3	0	0	1	0	0	9	18	10	1
miR-544b	11	5	0	0	13	0	22	0	10	0	23	19	6	1	9	0	7	25	33	0	6	18	0	0	0	1	3	6	0	0
miR-545-3p	8	22	10	3	0	4	17	12	6	2	20	21	4	0	4	10	0	30	24	3	7	14	5	7	2	2	9	11	8	0
miR-545-5p	6	2	6	0	37	0	0	1	0	0	22	10	0	21	2	11	0	35	16	1	1	0	0	0	0	0	0	0	4	0
miR-548ab	0	10	15	0	12	7	15	3	0	0	33	6	0	0	3	2	3	44	14	1	2	10	0	0	0	3	9	5	21	0
miR-548ad	47	50	26	10	76	10	14	27	37	0	48	34	9	38	22	3	2	39	19	0	18	38	5	2	13	6	8	2	15	1
miR-548ae	138	126	174	161	218	178	61	117	105	3	91	131	106	96	61	59	74	86	104	1	68	46	54	60	56	41	24	37	75	4
miR-548ag	15	3	5	0	21	0	9	5	0	0	15	13	0	19	15	2	4	18	30	1	1	0	0	0	0	4	7	0	0	0
miR-548ak	375	392	372	342	313	366	154	289	403	11	276	200	258	193	90	86	97	149	73	3	113	179	84	70	98	57	69	137	188	7
miR-548al	20	36	0	3	5	5	15	5	0	0	45	14	0	13	2	2	3	31	40	1	10	7	0	0	0	4	8	9	22	1
miR-548an	0	11	10	0	0	0	0	1	0	1	9	21	1	3	0	2	11	38	27	0	4	6	0	5	2	2	0	7	6	1
miR-548ao-3p	24	3	22	29	19	15	0	11	10	0	32	38	7	27	14	21	9	42	17	0	16	9	4	4	12	3	24	1	6	0
miR-548ao-5p	0	11	0	7	16	0	10	5	0	0	48	20	0	3	24	4	4	15	9	0	6	12	8	3	2	0	7	12	3	1
miR-548ar-3p	8	25	33	33	0	16	8	10	8	0	3	16	20	28	5	1	7	53	23	0	8	12	2	1	9	4	4	7	10	0
miR-548as-3p	22	33	30	4	18	21	2	8	3	0	24	10	0	12	3	0	0	40	29	0	1	3	0	3	0	1	0	0	0	0
miR-548au-3p	17	11	0	31	0	7	35	14	1	1	8	22	16	0	0	4	0	32	20	1	9	10	0	2	3	8	4	0	13	1
miR-548av-5p	0	0	2	4	0	6	0	0	0	0	3	16	5	25	0	7	12	29	20	1	4	8	0	0	0	0	0	1	6	0
miR-548aw	64	18	31	17	7	29	55	60	46	8	8	34	33	16	30	29	26	35	60	21	49	45	15	29	23	18	64	34	37	11
miR-548ax	28	51	23	32	44	30	64	28	14	2	21	30	9	36	9	9	11	37	20	0	26	25	14	6	11	39	37	26	3	1
miR-548ay-3p	118	71	57	42	105	75	69	66	75	4	113	72	85	84	35	42	35	57	34	0	43	47	25	34	25	54	62	61	32	6
miR-548ay-5p	276	115	98	116	159	69	335	250	132	13	54	50	31	34	31	26	24	75	50	0	216	37	53	30	60	139	123	119	143	2
miR-548az-5p	95	116	18	65	81	62	156	93	65	2	30	38	26	29	35	12	20	50	24	2	109	6	20	13	37	54	37	48	52	6
miR-548b-3p	26	12	58	39	27	22	14	24	43	19	50	39	2	21	17	12	3	21	28	1	13	36	8	7	14	8	2	1	25	7
miR-548b-5p	85	32	23	47	49	17	159	127	14	2	32	23	23	15	15	7	18	27	30	3	123	14	15	3	10	62	51	35	95	6
miR-548ba	2	4	0	7	4	0	1	6	0	2	14	46	0	7	0	3	4	59	49	2	11	3	0	0	2	0	0	6	3	1
miR-548d-5p	649	304	102	414	292	193	1313	880	254	11	36	17	6	2	10	19	9	23	24	5	705	49	58	125	251	399	438	335	464	16
miR-548e-3p	31	17	15	18	29	13	11	11	0	2	39	28	3	8	15	1	14	38	36	0	7	6	5	2	1	0	3	0	0	4
miR-548e-5p	121	142	133	67	222	69	288	154	148	7	30	49	33	28	32	23	32	37	42	1	192	50	32	31	77	134	132	106	88	3
miR-548g-3p	22	21	22	8	12	4	9	14	8	0	37	28	3	11	0	8	0	33	47	1	1	18	3	0	4	10	0	3	3	0
miR-548h-5p	58	27	19	64	39	29	133	108	59	5	37	21	30	22	33	14	11	43	21	1	57	39	25	19	22	34	33	49	45	3
miR-548j-3p	163	149	217	108	153	239	143	142	170	7	100	128	128	66	55	44	49	99	54	1	97	69	40	42	88	65	108	95	111	2
miR-548k	15	1	22	17	0	2	16	8	8	4	37	11	12	0	9	0	9	46	23	1	7	14	0	0	0	0	5	5	5	5
miR-548l	0	0	0	4	2	0	17	0	0	1	28	1	0	0	6	5	4	3	28	1	5	4	0	1	2	0	0	1	2	1
miR-548m	0	0	0	11	20	6	3	2	4	0	0	21	11	4	0	3	17	21	30	0	7	13	0	5	0	2	2	0	3	5
miR-548s	48	27	73	35	38	69	18	34	46	1	58	39	31	51	32	26	33	36	72	2	6	21	27	20	15	8	15	15	13	2
miR-548t-5p	27	18	55	35	14	5	10	4	4	4	8	8	5	23	20	6	10	29	20	0	25	18	7	6	5	6	8	13	20	1
miR-548v	6	10	14	0	14	28	26	18	15	7	1	8	0	24	0	3	1	23	25	13	6	20	0	9	4	11	9	23	7	10
miR-548w	140	44	16	111	120	55	320	199	69	6	17	41	21	22	13	32	14	22	63	3	201	43	27	31	42	105	120	59	100	3
miR-548x-3p	20	10	6	14	30	12	9	9	4	0	17	34	9	24	6	2	10	15	19	0	0	21	8	4	2	0	6	1	1	0
miR-548y	51	56	32	29	33	26	29	22	20	2	18	32	9	13	1	8	7	27	33	1	20	10	11	11	15	9	12	2	12	1
miR-549a	7	0	4	0	13	1	2	12	1	5	0	27	5	4	12	5	9	32	26	2	0	8	1	0	0	2	13	0	2	4
miR-550a-3-5p	20	38	9	0	16	0	15	9	19	11	24	22	20	0	9	23	5	78	18	5	28	19	14	3	21	13	14	3	9	17
miR-550a-5p	136	20	7	26	24	57	137	84	70	9	20	20	39	14	25	40	68	101	68	8	62	33	8	19	26	40	39	34	44	5
miR-550b-2-5p	15	6	0	14	14	19	13	6	9	2	28	5	3	16	8	1	5	9	21	3	16	0	0	1	0	8	10	5	0	1
miR-551a	27	37	23	9	82	34	101	51	23	10	9	47	28	30	59	54	36	101	81	6	51	24	6	11	18	21	15	68	23	10
miR-551b-3p	147	162	8	54	172	42	252	430	97	503	48	23	40	85	448	393	153	270	205	341	272	32	7	27	78	100	87	149	110	501
miR-551b-5p	11	7	11	7	32	0	11	5	1	3	43	8	4	16	13	17	8	31	23	2	15	20	0	19	0	11	1	4	0	1
miR-552-3p	26	28	0	5	55	12	17	6	1	0	5	13	0	5	14	17	8	69	49	5	12	9	0	0	5	6	12	2	3	2
miR-552-5p	23	13	0	5	4	0	18	7	0	1	0	13	0	3	0	0	7	9	16	0	6	15	0	0	1	6	1	7	5	1
miR-553	0	6	0	5	0	0	6	2	0	0	6	6	0	6	6	2	4	29	38	1	0	11	0	2	0	0	0	0	0	0
miR-554	69	15	8	15	0	15	12	7	3	0	10	5	14	35	6	1	9	39	15	1	6	32	11	4	3	7	7	0	0	2
miR-555	0	2	6	0	9	0	4	4	0	3	0	23	14	12	20	6	1	74	37	3	0	22	6	0	3	3	9	0	0	0
miR-556-3p	47	69	120	79	91	68	27	41	81	2	40	54	20	13	46	25	11	50	36	0	11	21	20	15	12	22	21	12	17	0
miR-556-5p	42	80	35	30	33	35	32	39	35	4	118	50	41	70	29	26	18	37	36	0	18	51	30	11	18	15	29	23	22	2
miR-557	7	11	0	0	10	0	19	1	8	1	1	5	0	12	7	0	1	30	11	0	6	14	1	0	4	7	1	14	0	1
miR-5571-3p	14	9	0	2	11	17	20	16	14	0	19	19	7	30	8	1	7	10	47	4	10	42	8	8	6	16	4	12	11	0
miR-5571-5p	24	6	0	6	11	2	15	9	10	0	0	33	0	6	8	6	2	42	38	1	5	12	1	0	7	2	4	0	2	0
miR-5572	178	124	63	129	122	74	235	249	72	4	81	102	81	46	248	213	229	253	249	7	155	76	37	62	111	114	83	76	126	4
miR-5579-5p	0	20	0	0	1	0	6	4	0	0	4	21	0	9	0	0	4	36	18	0	4	0	0	2	3	0	0	0	9	0
miR-558	7	0	0	12	18	0	7	6	1	1	1	31	0	3	15	3	4	16	42	1	5	12	1	1	4	1	0	0	1	0
miR-5580-3p	31	18	0	0	35	9	5	7	0	0	44	28	5	6	20	7	0	16	18	0	11	20	0	0	1	6	11	0	2	0
miR-5581-3p	7	15	0	0	0	0	4	0	2	6	15	25	0	9	6	7	5	11	30	4	15	17	1	9	1	2	0	0	2	7
miR-5581-5p	14	27	14	8	21	5	4	5	1	3	73	7	0	3	5	9	4	19	25	2	2	22	0	2	0	2	3	3	11	3
miR-5582-3p	28	29	18	6	37	9	10	17	11	2	29	36	24	18	6	4	8	24	25	0	6	18	9	7	0	16	21	6	22	2
miR-5582-5p	79	44	57	26	38	89	21	40	45	3	42	62	45	65	5	35	17	40	38	2	17	33	17	14	16	7	20	23	24	0
miR-5583-5p	2	12	2	0	6	0	0	12	0	0	2	17	0	7	14	0	3	18	29	0	6	0	0	4	0	0	3	0	0	0
miR-5584-3p	25	20	58	45	13	27	6	5	5	0	21	25	23	14	20	12	7	26	31	2	4	23	3	5	2	13	4	0	9	0
miR-5584-5p	39	19	76	27	59	25	37	32	13	18	95	54	56	43	20	7	21	31	35	17	11	24	7	7	5	11	10	15	10	19
miR-5585-3p	6938	2980	965	5314	4159	2246	16846	9449	2197	592	655	424	496	482	1673	2242	2273	2553	3012	486	8625	661	639	2057	3664	6539	5020	4892	4816	523
miR-5585-5p	8	20	0	2	43	0	11	10	8	0	18	30	13	19	0	1	2	46	41	1	1	34	0	0	3	5	3	0	3	1
miR-5586-3p	16	5	1	18	27	13	15	19	0	4	71	39	20	8	7	6	1	16	15	3	12	9	0	1	0	12	7	2	5	3
miR-5586-5p	3	4	24	3	18	0	4	9	0	2	16	19	11	0	1	0	6	35	35	1	1	4	0	0	0	0	2	0	0	0
miR-5587-3p	49	43	68	19	75	77	35	30	56	0	70	78	64	66	41	29	26	48	62	5	21	39	15	18	9	20	35	31	20	2
miR-5588-5p	13	39	34	26	10	14	14	31	9	0	30	29	4	9	10	18	9	29	35	2	10	12	3	14	12	7	16	4	13	1
miR-5589-3p	7	8	3	14	39	7	25	1	0	2	0	20	0	13	11	6	6	54	17	0	12	39	4	4	3	3	11	4	20	1
miR-5589-5p	40	0	31	35	28	96	135	60	29	3	31	20	48	22	3	16	11	36	40	1	55	28	11	34	18	35	50	53	78	8
miR-559	20	53	93	0	202	62	10	38	7	0	10	19	9	2	14	5	6	10	48	0	14	1	0	0	0	3	4	1	11	0
miR-5590-5p	6	0	0	2	15	13	0	9	0	0	0	22	0	0	3	4	4	23	38	0	2	6	0	0	0	0	1	6	4	0
miR-561-3p	448	437	423	236	278	556	202	455	384	11	358	245	173	192	139	109	149	303	131	6	131	273	208	172	181	106	158	200	192	15
miR-561-5p	214	225	253	166	257	150	93	306	250	4	250	132	182	140	79	104	61	171	96	5	102	165	153	81	105	71	137	89	152	9
miR-562	0	13	0	4	0	0	2	8	4	0	12	19	0	0	0	9	2	19	28	1	2	0	1	0	0	5	4	0	7	1
miR-563	0	32	36	21	35	19	2	0	21	1	38	33	59	38	15	9	23	66	66	6	78	128	65	95	92	60	108	36	91	15
miR-564	168	119	109	79	121	132	244	155	111	16	36	48	68	70	87	139	156	137	156	22	178	73	67	48	60	140	84	104	91	22
miR-566	1174	573	210	917	721	331	2944	1690	421	89	76	41	20	36	171	179	214	234	328	110	1462	131	135	296	516	1099	993	700	823	88
miR-567	9	6	12	16	6	0	16	9	0	1	12	20	0	26	2	15	27	59	42	1	4	27	5	4	2	12	12	1	15	1
miR-568	3	17	30	8	38	7	7	3	0	0	4	8	0	19	4	2	5	39	21	1	0	4	0	0	0	0	0	1	9	0
miR-5680	0	9	0	14	7	0	7	4	0	0	19	10	0	2	0	0	7	33	29	1	4	18	0	1	5	2	2	9	0	3
miR-5682	6	0	25	3	0	19	7	0	0	17	56	3	0	0	12	1	7	12	28	14	4	12	5	0	0	1	6	5	1	16
miR-5684	346	170	54	283	147	123	552	406	155	22	6	17	27	30	55	69	61	89	116	27	351	53	24	88	125	309	181	202	273	24
miR-5685	18	31	0	19	53	25	15	0	0	2	39	7	12	7	4	24	11	46	10	1	42	64	29	46	20	31	60	32	14	1
miR-5687	15	8	7	8	1	10	0	0	0	0	50	14	12	6	11	4	4	40	19	0	0	13	0	0	0	0	3	0	0	0
miR-5688	4	30	73	11	70	0	4	8	6	3	55	3	2	11	4	1	3	29	31	0	1	0	0	5	8	0	0	0	10	1
miR-5689	31	59	2	74	11	10	101	70	9	3	36	11	16	16	16	12	14	45	33	4	43	48	2	9	12	43	8	18	40	5
miR-569	0	0	17	0	0	7	6	17	2	0	0	35	2	14	0	1	4	18	43	1	0	7	0	0	0	0	0	6	3	0
miR-5690	1	0	4	0	22	0	0	0	15	1	0	25	0	0	3	3	0	16	9	1	0	9	0	0	6	0	9	0	0	0
miR-5691	17	8	24	9	7	9	16	11	3	0	56	0	5	19	8	6	16	36	23	1	0	39	1	3	1	1	25	0	1	0
miR-5692a	0	25	17	19	38	1	5	14	0	2	58	5	0	9	4	0	14	28	24	1	3	18	0	0	0	1	0	7	5	0
miR-5692b	0	3	5	3	3	0	0	12	0	1	6	5	3	0	0	4	3	10	37	2	0	3	0	4	2	0	1	0	0	1
miR-5692c	5	0	14	0	15	12	6	0	0	0	29	3	7	0	2	2	3	22	16	1	0	10	0	0	0	0	0	0	0	0
miR-5693	9	17	0	0	0	15	11	15	5	0	5	9	0	8	15	0	1	18	29	0	1	30	0	0	0	4	1	3	0	0
miR-5694	102	121	234	117	163	175	86	61	127	6	110	178	200	160	89	63	65	130	98	4	24	39	38	21	48	26	31	12	30	2
miR-5695	13	22	13	2	53	9	16	2	0	0	66	8	18	0	12	0	9	30	35	0	1	23	0	5	2	3	6	0	5	0
miR-5696	5	10	0	17	16	3	9	0	5	0	29	12	0	10	8	0	1	42	27	3	7	7	0	4	0	0	6	0	5	0
miR-5697	4	0	0	3	2	13	12	2	0	0	17	31	1	0	2	3	5	21	30	1	3	0	0	0	0	0	0	0	0	0
miR-5698	43	30	22	15	24	9	108	90	15	2	70	9	10	9	45	37	15	67	101	4	33	42	15	10	15	23	29	8	31	4
miR-5699-5p	7	7	0	0	31	8	13	0	0	14	45	0	3	0	0	16	14	56	36	7	12	10	5	1	2	21	0	0	7	11
miR-5700	0	22	11	11	39	0	2	0	0	0	16	14	8	4	7	0	0	11	19	0	0	8	0	0	0	1	0	0	0	0
miR-5701	11	7	0	14	0	0	0	0	0	0	0	25	0	3	3	0	10	69	48	0	0	11	0	0	0	0	2	1	0	1
miR-5702	4	2	0	9	17	18	15	16	0	0	30	12	0	4	3	0	0	37	23	0	0	6	2	1	0	0	0	0	1	0
miR-5703	55	51	53	21	41	22	59	75	48	24	17	38	29	78	47	55	36	78	72	55	50	42	62	18	50	47	31	49	41	27
miR-5704	0	9	7	7	4	0	0	0	0	0	5	4	0	0	5	0	3	25	21	0	4	23	0	0	0	1	0	0	0	0
miR-5705	2	3	0	0	24	5	23	8	10	0	10	4	0	18	0	7	7	12	15	0	4	19	10	11	0	6	5	0	9	0
miR-5706	5	23	14	6	11	0	10	10	10	0	40	28	1	0	3	0	1	23	23	0	11	8	3	0	0	2	5	3	1	0
miR-5707	5	7	6	0	6	9	1	12	0	0	21	13	0	0	0	0	7	26	37	0	9	27	2	0	0	0	0	0	8	0
miR-571	6	10	0	0	4	0	15	3	4	0	3	38	0	5	15	0	9	25	20	3	3	13	0	0	0	6	0	6	8	1
miR-572	156	141	233	137	162	157	135	161	208	6	190	168	148	142	92	88	64	134	107	16	547	937	668	506	636	520	678	393	645	60
miR-573	9	0	0	0	24	0	5	3	0	0	7	28	0	31	5	18	7	46	39	1	3	3	0	1	0	0	5	5	0	1
miR-5739	2077	1647	2221	1498	1948	2237	1549	2087	2037	252	2105	3563	2082	1655	1664	1475	1382	1905	1034	200	997	976	828	1059	1099	1069	1788	1113	1027	229
miR-574-3p	855	347	292	553	507	420	1546	963	365	1561	82	81	96	46	89	47	75	113	103	1780	854	263	152	219	272	478	629	557	474	1614
miR-574-5p	10739	4074	1723	8019	5594	3718	33716	17131	4418	1264	3532	1968	1600	2114	8375	12491	13620	14323	12012	1140	10068	836	1029	1356	3105	6351	6378	3155	4928	1073
miR-575	21	4	10	35	15	8	61	38	14	11	31	20	4	25	13	32	39	31	44	8	31	14	5	3	24	15	5	33	24	9
miR-576-3p	9	15	29	28	31	38	31	13	7	9	46	14	12	10	1	9	1	56	41	2	3	22	5	0	10	8	3	12	24	1
miR-576-5p	20	13	30	0	18	9	6	15	7	0	7	21	7	20	21	1	2	24	12	0	6	3	0	0	0	4	0	7	12	0
miR-577	0	8	6	0	3	0	3	11	0	9	1	22	0	4	0	1	2	38	14	2	0	0	0	0	0	0	0	0	0	14
miR-578	5	0	1	0	3	0	5	2	8	0	14	12	0	5	5	0	0	28	21	0	0	7	0	0	0	0	0	3	5	0
miR-579-3p	6	0	0	4	0	0	6	4	0	2	12	0	14	8	4	0	0	30	23	3	1	12	3	0	0	4	0	0	0	7
miR-579-5p	16	27	9	2	28	24	29	23	41	4	21	5	10	30	8	10	0	37	32	3	12	70	5	13	8	8	13	9	16	4
miR-580-3p	7	9	10	0	5	5	0	10	13	0	55	13	9	10	12	10	3	18	13	1	1	5	1	5	0	1	0	0	8	0
miR-580-5p	13	37	0	2	7	6	1	3	9	0	45	43	0	5	10	16	7	33	28	1	0	12	0	0	3	0	3	5	3	0
miR-581	8	9	0	6	9	8	5	8	0	0	5	14	0	0	0	1	8	20	33	0	0	17	6	2	0	0	0	7	2	1
miR-582-5p	0	0	0	3	4	17	2	0	0	112	3	0	0	12	0	0	0	34	42	77	0	13	0	0	0	0	0	0	3	109
miR-583	0	3	19	5	2	3	8	4	4	0	0	0	4	13	10	1	6	74	33	0	2	13	1	0	7	0	12	5	2	0
miR-584-3p	46	22	11	5	75	20	24	23	29	8	25	30	22	20	19	22	17	21	24	7	11	35	1	10	11	5	23	7	28	19
miR-584-5p	17	12	13	7	0	29	20	0	15	441	37	3	23	4	9	16	14	38	30	360	3	15	1	1	6	12	14	0	18	421
miR-585-3p	0	6	0	9	0	0	5	5	0	4	0	21	0	0	5	0	2	20	37	4	2	33	0	0	0	0	4	0	14	5
miR-586	10	15	17	7	10	1	0	0	0	0	27	8	0	3	10	0	5	15	25	0	1	3	3	0	0	4	0	0	9	1
miR-587	15	0	0	8	15	8	1	0	0	1	0	36	0	15	4	3	6	23	56	1	0	6	0	0	0	0	0	0	3	0
miR-588	0	26	0	4	18	0	9	7	0	0	10	31	0	1	2	7	2	44	25	0	1	5	3	9	0	0	0	0	1	4
miR-589-3p	19	9	11	11	42	20	11	8	0	13	0	0	0	32	13	38	0	32	40	14	17	8	0	0	1	3	12	18	7	20
miR-589-5p	14	35	0	3	11	0	20	36	15	47	21	30	0	16	20	0	12	54	27	31	9	44	0	0	7	9	13	13	14	45
miR-590-3p	0	14	0	3	0	0	9	0	0	0	11	26	4	3	0	0	4	24	27	0	0	4	0	0	0	0	4	2	0	0
miR-590-5p	44	15	0	19	16	21	36	40	17	307	8	16	19	4	25	17	18	31	16	201	29	11	0	6	10	24	13	1	4	332
miR-591	0	5	0	0	10	0	4	0	4	0	9	16	0	12	4	5	3	17	20	0	1	1	0	0	0	5	1	0	0	0
miR-592	7	23	0	7	10	0	24	5	0	96	13	7	7	0	20	11	4	77	31	109	14	3	3	0	0	5	5	6	4	78
miR-593-3p	8	0	6	6	0	0	9	0	4	0	18	12	29	4	0	6	3	39	51	0	9	13	1	0	0	4	0	1	12	1
miR-593-5p	25	11	13	15	17	33	18	18	12	2	1	25	4	11	12	5	7	28	18	1	20	32	3	4	2	4	29	5	5	0
miR-595	29	11	5	2	27	16	38	20	18	0	5	6	4	5	1	13	12	31	22	2	9	22	0	4	0	10	5	0	5	1
miR-597-3p	20	0	0	3	15	26	9	7	0	2	0	4	3	5	3	3	18	16	37	1	23	22	3	2	0	9	9	2	11	4
miR-597-5p	6	11	8	8	23	4	13	14	8	5	61	23	0	9	6	6	27	39	57	12	1	6	0	0	8	0	2	0	0	8
miR-598-3p	51	31	25	10	55	9	63	48	18	2301	28	6	25	11	29	53	21	47	71	2429	32	21	0	4	11	22	11	40	25	2204
miR-598-5p	24	12	4	6	20	13	20	4	24	9	11	20	7	0	3	21	19	28	40	6	11	20	0	0	0	5	8	15	3	8
miR-600	9	27	12	6	16	11	9	5	0	2	4	8	6	28	0	2	0	43	19	0	2	13	0	0	0	6	2	5	5	3
miR-601	0	3	0	0	0	5	20	0	6	1	15	11	4	4	0	0	9	27	36	0	1	17	2	0	0	5	5	0	0	2
miR-604	16	3	6	6	0	10	28	0	0	0	24	7	1	21	11	1	20	27	33	2	16	6	8	1	17	18	20	20	4	1
miR-605-3p	18	91	111	60	168	88	27	88	85	3	117	49	69	27	29	21	29	44	37	0	29	61	29	17	34	18	40	44	30	2
miR-605-5p	22	25	36	15	22	7	22	14	14	2	43	24	11	6	1	20	9	55	47	0	11	26	21	16	4	3	6	10	16	1
miR-606	2	77	62	13	98	36	10	26	0	2	11	18	0	14	7	0	0	39	25	1	10	13	0	5	3	0	22	6	1	0
miR-6069	148	133	149	67	108	112	92	55	125	3	166	163	92	116	46	57	93	119	73	9	95	158	102	61	95	61	74	16	105	10
miR-607	2	4	23	3	4	0	0	0	0	0	0	15	0	9	2	8	4	9	31	0	0	0	0	0	0	2	6	0	10	0
miR-6071	13	26	13	30	8	22	11	18	4	0	0	47	23	24	14	9	13	55	14	0	7	59	9	8	0	1	10	0	4	1
miR-6072	46	23	34	7	25	40	14	22	15	0	58	36	30	19	6	2	1	60	43	1	16	70	3	5	14	12	24	0	17	2
miR-6073	0	0	10	3	11	0	5	0	5	1	2	20	3	8	4	2	4	27	29	3	0	14	0	7	0	3	0	0	5	0
miR-6075	192	119	78	172	169	51	283	205	71	1	48	69	87	78	83	126	138	233	190	6	162	63	55	91	101	118	109	98	107	1
miR-6076	94	85	45	73	53	47	110	103	63	30	27	29	22	17	65	65	67	123	58	47	67	57	59	5	22	49	37	62	37	48
miR-6078	60	29	1	19	39	18	33	39	3	2	15	9	15	28	10	6	11	24	12	1	28	21	4	7	0	4	23	14	24	1
miR-6079	12	0	12	8	0	0	8	8	0	2	0	19	5	21	0	14	6	18	38	0	8	8	0	0	0	7	0	2	5	0
miR-608	6	13	0	41	23	13	108	35	12	7	32	39	20	6	23	33	76	114	84	3	19	19	8	9	0	47	5	0	18	4
miR-6080	49	17	34	9	15	12	16	8	4	1	19	45	22	28	7	43	14	61	39	1	0	10	2	8	6	0	4	0	13	0
miR-6081	70	58	1	28	43	78	80	47	8	8	14	54	3	107	8	159	45	54	41	10	31	33	26	24	12	33	32	12	35	8
miR-6082	21	9	0	6	10	0	11	16	6	1	0	30	0	20	8	0	1	43	22	2	3	13	6	10	0	0	1	0	0	0
miR-6083	22	20	0	1	0	0	5	1	0	0	0	21	0	6	5	6	14	41	20	0	8	7	0	9	0	0	0	8	0	0
miR-6085	1888	833	612	1529	1636	1033	3358	2224	1058	279	1253	1000	822	867	2217	2732	2723	2932	2782	352	1598	461	440	808	1067	1431	1229	873	979	305
miR-6086	378	248	117	299	269	325	1042	796	293	167	260	128	124	159	473	652	589	693	698	149	501	49	99	135	220	371	314	285	315	154
miR-6088	3665	1300	1171	2567	2510	1513	11813	4816	1688	935	1961	2301	1240	1691	4602	7617	9391	5985	8914	1010	2424	490	12722	875	1147	1805	1970	746	1244	721
miR-609	0	0	0	0	0	0	0	0	0	0	0	0	5	13	0	0	2	16	23	0	6	2	0	3	0	0	1	0	0	1
miR-610	0	3	0	7	21	0	26	9	2	0	6	5	0	0	0	0	17	11	23	0	5	0	1	0	4	1	6	5	8	1
miR-612	79	0	31	23	44	12	52	43	19	35	0	19	14	6	24	10	30	62	36	15	28	26	4	18	20	23	33	12	13	23
miR-6124	874	376	483	609	1083	462	2031	1776	868	481	454	422	354	372	1019	974	988	906	1003	349	957	157	207	328	424	767	663	602	514	392
miR-6126	55580	21723	15489	35011	31687	16681	87336	43345	17602	3431	19328	26276	15081	14670	40977	54262	68189	55885	69785	4730	44716	8959	7623	20750	30002	41431	32141	28325	35160	3323
miR-6127	627	368	269	509	777	491	1997	1306	400	194	674	605	534	574	1563	1817	1797	1909	1920	212	927	140	202	320	427	667	596	342	375	201
miR-6128	0	12	0	1	25	6	0	13	13	0	17	28	0	6	9	8	0	52	38	0	0	18	0	0	0	0	8	4	0	0
miR-6129	5	0	0	10	10	0	17	4	0	0	5	5	0	15	4	15	28	44	69	5	6	0	0	10	0	0	11	2	1	0
miR-613	0	4	0	1	0	4	1	2	0	0	0	32	1	11	5	1	4	30	22	0	0	10	0	1	3	0	0	0	0	0
miR-6130	0	0	0	8	18	8	3	0	0	0	6	15	0	2	1	3	7	40	34	0	3	6	0	0	0	0	5	6	3	1
miR-6131	369	271	376	251	318	296	892	705	294	17515	303	273	223	129	632	836	988	914	1106	19653	1571	134	169	317	376	588	678	1011	888	18637
miR-6132	271	153	209	253	373	337	460	297	243	29	93	139	77	127	210	283	322	311	420	47	154	111	77	58	178	187	77	155	107	30
miR-6133	98	69	68	71	133	46	202	222	86	19	100	124	56	90	186	226	219	314	205	36	98	20	12	44	62	115	102	43	52	17
miR-6134	0	8	0	5	17	0	6	0	9	0	5	9	13	14	4	8	10	33	38	0	2	10	1	1	4	1	0	3	16	1
miR-614	18	11	0	13	19	60	6	5	0	0	14	25	8	30	7	5	2	10	27	0	9	66	2	6	0	12	2	18	8	0
miR-615-3p	307	131	47	226	134	116	248	112	58	3	175	165	128	88	98	145	171	235	231	3	108	83	22	65	104	112	77	79	172	2
miR-616-3p	20	31	53	43	42	24	73	44	52	1	44	40	13	35	15	30	20	30	59	8	38	42	4	9	12	59	21	23	30	5
miR-6165	1322	822	847	1124	1153	693	2724	2162	863	282	1166	866	1053	830	1622	1469	1857	2076	1918	319	1192	479	436	721	756	784	1255	784	893	286
miR-616-5p	38	24	38	32	48	35	41	36	48	9	23	25	21	7	12	8	4	33	42	2	39	27	17	14	11	4	10	19	12	8
miR-617	0	5	0	3	4	0	0	0	9	0	28	14	2	11	6	17	0	29	11	0	3	29	0	0	0	0	0	0	1	0
miR-618	0	0	0	0	7	0	6	8	0	35	0	6	0	15	14	6	5	52	39	42	14	38	4	0	0	4	0	10	0	37
miR-619-3p	39	39	17	40	18	15	14	37	0	0	29	35	12	66	11	188	8	47	37	0	18	17	2	6	1	4	28	1	50	4
miR-620	3	37	20	2	13	11	0	13	0	0	0	26	16	22	0	0	11	23	19	0	3	5	0	2	0	0	2	0	3	0
miR-621	6	20	21	2	20	15	8	9	0	0	2	6	25	3	13	8	8	18	16	1	6	9	0	12	0	3	16	0	8	0
miR-622	66	1	3	26	13	16	82	25	10	0	10	22	19	20	6	21	57	99	46	5	13	16	8	9	27	42	28	32	13	4
miR-623	9	12	8	18	11	10	2	7	11	0	15	47	10	21	8	13	27	30	63	1	5	25	5	0	0	5	14	11	6	2
miR-624-3p	1	0	0	16	0	6	7	0	0	1	12	9	8	53	6	2	4	38	25	4	1	21	0	0	0	0	0	0	0	2
miR-624-5p	14	7	0	0	0	0	9	15	10	15	34	1	0	10	0	19	6	24	32	11	0	26	0	0	0	0	3	0	3	17
miR-625-5p	58	61	83	62	101	104	57	57	36	758	28	54	10	17	89	76	36	62	63	639	57	24	30	22	17	21	31	31	27	732
miR-626	10	0	0	7	3	0	0	0	6	0	0	5	0	14	0	2	8	39	12	1	1	9	6	0	0	0	1	0	0	0
miR-627-3p	7	5	0	2	10	0	4	0	3	0	14	29	0	0	0	0	3	9	31	1	0	8	0	0	0	0	0	0	4	0
miR-628-5p	0	18	0	8	40	1	13	17	0	228	15	4	0	8	0	4	8	56	34	158	7	11	4	11	0	0	0	10	4	205
miR-629-5p	19	2	15	5	31	12	39	37	0	31	0	26	14	24	27	31	36	65	80	51	52	8	6	3	0	14	9	44	4	32
miR-630	0	2	0	1	9	0	12	6	0	1	44	8	7	14	0	1	1	27	35	1	0	11	7	0	0	2	0	0	0	1
miR-631	185	35	18	20	70	57	94	82	11	11	28	10	57	39	13	31	22	62	63	13	62	40	32	9	33	57	59	43	62	9
miR-632	42	31	10	17	5	18	87	42	9	14	28	25	6	41	54	56	58	115	60	10	18	22	0	10	7	31	38	34	18	17
miR-633	4	66	45	13	44	12	13	14	0	1	1	30	10	10	2	0	4	58	38	0	1	2	0	0	0	0	1	0	3	0
miR-634	5	32	40	0	4	0	9	0	4	2	30	6	3	12	11	4	2	21	40	3	9	25	4	0	0	6	8	16	6	0
miR-635	10	26	18	8	24	41	9	15	15	1	1	32	10	37	15	10	24	74	45	4	25	112	59	19	30	42	40	39	40	7
miR-637	67	21	50	47	86	60	55	67	22	1	33	31	26	1	37	54	55	97	74	0	41	38	6	21	30	32	23	18	55	0
miR-640	340	271	583	313	436	450	154	236	373	12	619	515	578	549	341	273	269	384	242	13	698	1465	1136	806	863	712	971	578	1049	87
miR-641	17	29	25	2	47	11	16	12	0	12	6	0	0	19	9	12	2	27	46	15	16	26	5	0	0	0	2	0	7	25
miR-642a-5p	3	0	0	7	9	0	15	7	5	73	25	6	0	0	2	0	0	51	16	78	13	4	4	4	0	0	0	10	3	88
miR-642b-5p	6	9	0	17	0	1	4	0	9	0	8	10	0	7	8	0	1	10	10	0	1	21	0	0	0	3	0	0	0	0
miR-643	8	2	0	7	4	0	15	0	0	3	16	2	5	0	10	0	8	29	25	2	5	15	0	0	0	0	11	0	0	4
miR-644a	4	8	0	0	11	0	0	11	0	0	5	5	0	2	4	1	4	35	38	1	4	18	0	3	0	0	4	0	10	0
miR-645	19	0	0	1	0	0	3	12	0	0	8	37	4	2	6	13	7	49	45	2	5	0	0	0	0	6	7	8	6	0
miR-646	28	35	17	39	46	13	25	45	9	0	8	19	38	24	33	12	18	36	44	4	23	36	5	5	12	8	20	4	26	0
miR-647	50	46	49	36	37	39	41	43	8	1	36	35	53	46	37	14	16	31	27	3	36	26	9	17	13	15	31	10	14	1
miR-648	125	54	184	105	39	84	69	75	80	1	138	114	117	158	90	62	109	135	120	4	127	181	159	68	111	80	125	24	173	16
miR-649	145	38	52	51	97	29	244	120	53	14	29	2	0	9	13	15	13	19	31	11	121	4	6	27	29	80	51	98	73	11
miR-6499-3p	19	3	7	13	0	12	22	5	3	2	16	15	0	9	3	2	1	32	36	8	2	12	0	0	4	2	0	0	9	3
miR-6499-5p	13	13	37	17	0	8	4	14	6	31	102	25	0	10	24	1	9	32	39	27	4	10	0	0	5	7	4	3	2	23
miR-650	35	16	8	26	69	0	49	39	0	3	33	16	10	19	6	20	47	62	57	11	27	38	14	9	23	24	19	7	24	12
miR-6500-3p	55	14	3	77	60	12	96	35	17	2	0	7	0	0	1	0	11	26	23	8	80	7	4	5	11	43	19	42	53	8
miR-6500-5p	16	6	0	23	0	4	14	1	9	1	7	30	0	37	1	48	12	24	27	0	3	20	0	1	0	5	5	3	10	2
miR-6501-3p	32	41	54	35	50	13	117	58	0	16	16	31	15	12	20	18	22	67	62	14	46	43	8	10	18	20	41	13	16	17
miR-6501-5p	65	24	63	47	53	37	87	29	47	3	70	68	41	28	42	36	61	96	71	5	35	41	9	20	11	16	31	15	45	9
miR-6502-3p	0	3	0	5	14	0	1	0	0	0	0	2	0	9	0	2	0	16	14	0	2	0	0	0	0	0	0	5	0	0
miR-6502-5p	0	10	0	7	18	0	6	1	0	0	8	10	1	15	6	2	3	38	20	0	4	10	0	0	0	1	3	4	1	0
miR-6503-3p	16	14	0	35	12	0	56	11	0	6	31	3	0	9	1	5	9	56	36	5	22	12	16	2	0	22	16	15	17	6
miR-6503-5p	15	0	9	15	17	6	6	21	0	0	4	0	3	18	5	0	2	8	27	1	0	20	3	0	0	2	0	0	17	0
miR-6504-5p	19	18	1	11	12	27	24	11	4	1	6	42	0	0	17	1	0	31	35	2	5	31	3	0	2	0	8	0	0	0
miR-6505-3p	20	21	14	16	19	4	8	3	4	3	9	35	16	1	9	20	10	43	36	5	1	8	1	8	0	6	8	5	0	2
miR-6505-5p	10	6	0	0	0	0	0	2	0	2	0	11	10	18	0	10	4	22	24	2	5	12	0	6	0	0	3	0	0	1
miR-6506-3p	20	24	14	17	46	24	15	8	0	15	14	19	10	27	8	12	7	28	17	9	1	20	2	2	2	2	6	2	10	14
miR-6506-5p	6	0	9	7	0	11	29	3	0	4	0	11	4	3	10	11	16	19	39	4	3	6	0	0	0	3	11	0	0	0
miR-6507-5p	17	24	8	2	11	23	6	0	0	0	1	5	3	11	2	0	7	43	28	5	0	4	0	0	0	0	3	4	0	1
miR-6508-5p	8	0	0	0	15	17	4	9	0	0	0	11	0	6	7	1	3	22	55	1	8	10	0	0	5	2	7	18	10	1
miR-6509-5p	19	1	20	17	13	0	9	1	0	3	14	0	0	9	0	1	1	60	37	4	10	14	0	0	0	0	5	0	3	0
miR-6510-3p	101	109	59	115	67	148	60	65	91	2	68	90	92	86	74	76	60	84	60	12	41	47	51	33	18	37	46	18	30	1
miR-6511a-3p	179	107	132	97	127	81	133	107	105	177	45	69	81	99	65	61	42	64	63	158	93	53	41	18	64	42	45	65	90	190
miR-6511a-5p	443	209	321	215	274	202	505	338	268	44	134	170	184	158	220	230	205	320	267	42	219	138	102	93	180	175	179	155	147	45
miR-6511b-3p	306	347	511	273	353	303	326	302	290	234	141	129	98	75	118	74	80	89	72	165	158	127	89	99	198	153	121	142	188	231
miR-6513-3p	34	10	17	0	0	0	3	0	0	0	3	17	0	16	0	0	1	29	40	4	6	12	0	0	0	2	0	0	2	3
miR-6513-5p	3	3	0	0	0	0	6	0	0	2	0	27	7	0	0	3	0	8	13	0	5	5	0	0	0	7	6	1	1	0
miR-651-3p	5	36	35	18	53	30	0	26	18	0	4	30	2	0	8	0	8	12	26	0	22	18	1	0	0	2	4	0	5	0
miR-6514-3p	48	41	27	16	46	21	71	13	37	6	18	14	15	27	21	15	21	36	39	2	38	56	5	11	14	17	24	22	18	5
miR-6514-5p	13	18	8	0	13	0	2	0	11	3	6	31	0	14	0	3	1	16	40	1	4	23	0	0	0	7	5	4	8	3
miR-6515-3p	66	54	48	40	38	35	60	71	17	8	19	24	82	6	5	29	10	23	33	14	21	35	17	19	5	42	13	36	34	8
miR-6515-5p	14	20	8	9	0	28	30	10	7	4	0	25	20	10	14	33	23	47	31	5	24	16	7	0	5	17	6	5	20	1
miR-651-5p	19	7	0	1	0	6	4	0	0	2	10	4	0	6	3	0	5	27	10	0	0	10	0	0	1	0	8	0	2	4
miR-6516-3p	23	26	14	11	36	9	43	25	8	13	2	14	0	11	15	7	29	33	45	12	42	7	2	14	6	26	23	4	14	14
miR-6516-5p	53	32	20	74	78	26	295	77	22	116	7	11	9	31	29	36	22	106	52	97	124	28	0	37	26	102	59	71	39	100
miR-652-3p	196	99	86	140	120	30	510	251	50	1542	164	73	65	117	274	303	416	451	469	1587	331	19	12	54	69	109	88	146	122	1534
miR-652-5p	22	26	5	6	6	18	29	13	0	7	17	15	31	10	46	3	19	34	35	6	1	14	10	4	3	6	6	2	6	11
miR-653-3p	6	0	0	0	0	5	0	0	0	0	0	16	6	0	0	7	2	24	32	0	4	0	0	0	0	0	3	0	2	0
miR-654-3p	3	7	0	0	24	0	36	7	3	384	27	34	41	18	13	25	38	17	25	470	75	10	12	1	14	5	14	20	4	376
miR-654-5p	468	190	117	201	350	107	630	420	225	45	179	5394	85	74	159	348	431	472	447	41	435	101	67	154	205	283	242	220	285	45
miR-655-3p	0	10	1	7	7	8	1	5	4	57	1	17	6	4	1	2	0	24	42	35	3	0	0	3	0	0	0	4	0	76
miR-655-5p	22	6	13	7	7	46	8	5	19	0	15	25	3	9	3	4	9	30	28	4	15	10	10	0	1	7	21	1	13	6
miR-656-3p	0	35	4	0	16	8	0	7	0	46	0	11	0	2	2	0	0	39	25	21	5	15	0	0	0	0	0	0	0	36
miR-656-5p	2	16	11	5	6	0	33	10	0	3	0	27	0	11	7	17	8	26	45	7	5	5	0	0	0	4	19	0	2	14
miR-657	31	35	18	29	24	26	28	5	22	3	9	5	21	0	25	1	1	15	11	0	9	40	3	2	16	13	21	9	13	0
miR-658	1056	1431	2235	935	1348	1711	516	867	1704	37	1028	965	1143	1033	714	503	340	649	366	27	236	690	521	332	442	231	466	190	353	25
miR-660-3p	0	24	0	8	11	0	6	5	0	39	12	14	17	24	23	5	12	66	31	52	11	0	0	0	0	1	6	3	13	39
miR-660-5p	60	32	5	38	56	9	147	83	29	513	24	22	33	35	66	82	65	92	115	503	87	21	12	31	23	29	55	38	72	547
miR-661	65	75	20	43	72	47	94	46	24	3	41	15	26	7	8	32	4	16	43	0	34	43	9	5	19	23	31	14	32	0
miR-662	158	138	192	117	156	290	93	150	118	1	140	132	122	195	107	77	102	107	88	26	72	133	44	36	70	47	64	31	99	8
miR-663b	1689	671	277	1469	1183	679	4154	1755	548	289	898	483	544	578	2296	3135	3927	3476	3816	273	2022	300	340	771	1401	2327	1554	1074	1195	327
miR-664a-3p	140	64	13	36	50	9	143	53	37	376	10	15	0	0	38	8	9	38	41	278	30	15	3	6	63	46	35	82	75	378
miR-664a-5p	110	61	59	86	72	6	431	211	25	152	36	42	3	46	74	126	164	134	195	109	180	23	9	18	57	106	102	39	140	139
miR-664b-3p	223	140	63	128	121	87	481	220	65	303	33	34	28	36	126	118	144	189	230	322	123	38	21	36	105	117	120	145	123	337
miR-664b-5p	332	99	79	303	160	146	1629	622	84	458	128	81	109	90	560	908	1061	743	942	393	355	19	36	94	123	416	308	248	245	464
miR-668-3p	8	8	6	16	15	0	22	14	0	55	15	18	18	23	11	8	8	35	15	60	13	24	10	2	5	13	9	3	0	55
miR-668-5p	48	43	23	22	49	4	20	18	9	1	26	43	16	30	6	31	32	58	59	4	19	39	3	14	22	23	12	25	13	1
miR-670-3p	124	180	231	195	168	120	35	120	219	3	281	202	307	354	236	184	130	266	188	17	407	740	527	363	518	416	447	385	583	44
miR-670-5p	3	18	9	22	10	0	13	4	6	3	11	51	1	6	8	0	6	29	28	5	10	17	0	1	0	5	15	1	2	6
miR-671-3p	69	47	35	18	38	60	75	2	8	87	4	44	19	17	49	35	37	103	68	65	46	19	5	10	22	22	22	14	23	71
miR-6715b-3p	85	67	80	59	145	182	32	83	96	1	196	142	127	146	94	69	104	121	67	1	145	278	202	100	185	141	167	103	242	22
miR-671-5p	145	132	226	144	123	97	135	82	409	32	182	285	164	139	113	103	154	143	162	9	126	155	140	40	99	75	109	18	97	33
miR-6716-3p	293	316	233	168	201	269	140	126	341	7	195	203	155	168	176	88	119	146	89	19	103	235	89	115	115	78	155	115	126	18
miR-6716-5p	214	105	92	138	109	90	456	251	137	56	197	156	185	115	373	396	384	535	426	47	202	67	32	70	107	156	124	78	117	61
miR-6717-5p	11	48	60	15	45	73	56	51	40	3	123	79	65	98	46	31	45	40	71	9	38	49	1	66	11	33	31	5	22	6
miR-6718-5p	17	39	13	3	12	23	6	11	6	0	1	66	0	55	16	0	6	52	55	2	4	8	1	6	5	6	3	1	1	1
miR-6719-3p	39	0	3	0	13	0	13	10	0	0	2	0	11	5	0	0	3	25	38	0	1	18	0	0	8	24	3	0	5	1
miR-6720-3p	35	19	17	13	15	7	26	15	5	5	31	32	8	3	26	26	19	77	60	9	19	20	8	13	23	0	15	7	16	6
miR-6720-5p	12	67	18	44	58	20	40	18	15	2	18	40	22	44	6	15	34	45	37	2	17	26	10	0	9	10	22	10	11	3
miR-6721-5p	6	11	0	9	41	7	24	15	25	10	16	15	3	22	6	19	15	23	46	2	16	21	17	21	3	19	15	16	32	2
miR-6722-3p	2505	1364	1023	1501	1607	1245	2850	2314	1370	77	1671	1170	929	1074	2278	2863	3413	3421	3162	66	1978	515	425	796	1262	1432	1353	899	1323	58
miR-6722-5p	138	137	199	57	130	127	165	127	118	16	68	67	99	96	64	46	65	65	82	6	41	104	30	38	67	68	56	34	55	8
miR-6723-5p	79	19	0	32	38	28	251	59	53	61	8	19	4	18	34	20	20	41	44	66	98	46	13	15	35	38	58	30	46	57
miR-6726-3p	99	83	64	106	169	76	125	70	59	38	35	62	46	107	41	43	25	95	34	36	86	84	50	35	23	42	64	45	70	44
miR-6726-5p	2156	1158	485	1795	1353	1017	2133	1791	1097	59	1488	1208	880	961	1779	2339	2725	2668	2494	55	1338	623	571	1262	1636	1581	1266	1310	1435	42
miR-6727-5p	37081	18040	8756	25572	21865	13022	37310	28428	14859	1056	18726	13597	11463	12577	29734	36689	41874	45427	39621	874	25464	7021	5846	15058	21974	24012	19669	18987	24554	1061
miR-6728-3p	195	88	81	155	161	97	133	171	70	3	57	32	48	95	42	96	43	103	105	5	104	50	43	34	53	59	71	58	47	8
miR-6728-5p	33	21	38	7	50	15	54	59	25	15	27	30	1	20	43	49	39	111	61	10	34	34	2	9	14	15	31	3	9	10
miR-6729-3p	914	794	1322	692	788	1194	568	733	766	26	888	849	1026	687	481	499	535	571	398	28	279	384	287	225	256	245	372	172	300	23
miR-6730-5p	12	2	9	17	27	14	15	52	0	9	0	61	0	21	21	14	5	55	57	4	9	13	0	7	3	2	0	14	3	6
miR-6731-3p	205	152	177	95	161	175	108	95	150	5	146	222	207	103	113	83	80	164	110	7	48	123	52	48	64	32	47	36	77	4
miR-6731-5p	20	43	23	14	25	0	51	12	27	1	34	33	13	19	18	61	39	69	69	3	13	66	4	9	10	26	49	28	0	3
miR-6733-3p	0	18	0	2	14	0	4	7	2	0	0	0	0	0	6	3	2	20	43	1	2	5	0	0	0	1	8	0	11	0
miR-6733-5p	17	36	32	20	8	17	4	1	0	1	2	21	12	12	11	0	4	61	41	1	3	11	0	0	0	0	0	8	3	3
miR-6734-3p	54	82	28	103	36	22	54	56	50	13	57	48	41	34	36	27	28	48	53	7	26	55	6	7	23	22	27	15	32	10
miR-6734-5p	57	14	0	19	51	30	90	83	68	19	41	48	8	37	68	39	65	136	127	13	41	2	0	1	25	34	30	7	6	24
miR-6735-3p	44	56	13	55	30	26	33	23	9	2	15	61	25	55	25	20	22	56	39	1	31	27	9	9	29	10	18	5	26	4
miR-6735-5p	61	23	28	19	25	26	133	79	1	21	17	24	17	9	44	68	48	51	79	8	61	42	11	25	37	14	30	22	30	17
miR-6736-3p	191	151	340	123	209	206	96	160	193	0	206	162	159	170	115	81	88	155	85	6	69	75	86	69	85	45	65	36	104	3
miR-6736-5p	55	30	8	41	37	43	91	51	28	9	27	39	28	15	61	59	53	99	118	8	63	16	8	16	20	43	30	20	25	4
miR-6737-3p	25	37	7	32	32	9	22	42	13	4	18	1	10	23	12	3	13	35	19	3	15	38	3	7	3	7	16	15	18	12
miR-6737-5p	62	37	10	1	52	4	89	62	34	6	31	67	20	26	46	32	78	77	42	0	44	31	3	16	20	19	26	16	20	3
miR-6738-3p	18	6	18	10	4	19	25	17	40	1	8	31	6	13	5	7	6	10	31	1	7	49	2	4	16	9	18	0	17	2
miR-6738-5p	2664	1612	1216	1851	2107	1279	2042	2481	1530	62	675	585	520	483	1055	1077	1063	1289	1165	40	1652	756	649	1184	1437	1373	1411	1470	1405	85
miR-6739-3p	3	10	0	5	10	17	7	1	1	0	10	3	5	5	32	0	0	25	13	1	8	4	6	0	0	0	5	2	1	0
miR-6739-5p	34	85	95	16	218	77	17	51	0	8	24	33	37	21	19	11	7	45	41	1	7	10	7	14	5	22	11	0	31	2
miR-6740-3p	18	21	0	17	5	7	13	10	29	6	7	16	0	17	0	0	4	40	38	5	9	15	9	5	5	3	1	1	11	2
miR-6740-5p	33	15	8	24	47	31	41	35	27	8	26	58	35	65	53	27	42	48	56	5	43	42	23	10	14	16	22	11	12	3
miR-6741-3p	107	65	56	43	59	85	51	61	21	4	41	31	45	43	58	33	43	64	49	0	18	32	6	23	17	16	40	11	37	8
miR-6741-5p	3580	1293	1427	2380	2526	1440	8773	4998	1846	170	857	1508	605	701	1635	2426	3361	2324	3172	174	3805	571	646	1612	1835	2733	2635	2273	2390	192
miR-6742-3p	11	27	0	9	5	0	1	0	0	3	24	16	5	6	9	4	7	39	34	2	13	10	3	6	8	16	4	11	4	1
miR-6742-5p	321	343	365	240	351	422	186	270	300	19	615	525	504	603	369	284	245	418	240	11	418	728	584	308	400	348	396	170	512	68
miR-6744-3p	26	40	17	28	42	29	40	38	56	0	26	22	12	20	16	7	12	31	21	3	23	14	13	3	1	22	12	24	24	2
miR-6744-5p	54	31	20	25	32	58	114	49	31	12	50	79	40	42	75	58	53	74	137	17	56	26	32	41	18	47	21	28	37	10
miR-6745	69	44	32	10	7	40	43	31	5	1	37	82	40	72	34	30	23	58	63	2	17	20	17	26	25	20	18	16	9	3
miR-6746-5p	530	596	1084	688	1427	594	1080	1235	570	173	402	550	413	226	454	657	587	599	709	124	651	220	319	225	260	372	384	421	512	160
miR-6747-3p	97	96	25	54	87	73	71	67	53	22	20	34	32	23	34	14	41	57	40	29	67	72	12	16	19	39	59	37	64	17
miR-6747-5p	67	50	4	76	57	77	176	88	31	28	20	48	22	80	63	133	100	177	172	14	80	25	16	21	38	30	49	43	52	30
miR-6748-3p	82	98	44	50	106	99	43	37	84	2	46	42	65	72	70	10	35	36	65	7	16	50	7	13	22	40	13	20	26	3
miR-6748-5p	24	3	0	39	50	17	98	20	12	8	35	33	18	21	55	80	64	69	181	17	45	17	4	19	10	22	11	3	17	17
miR-6750-3p	67	46	25	30	66	30	69	49	25	16	34	68	58	57	41	7	10	39	30	9	61	131	36	68	74	53	61	60	37	12
miR-6750-5p	110	104	102	67	70	106	93	70	114	7	101	105	68	233	66	434	68	169	46	14	73	93	59	34	61	44	89	37	150	15
miR-6751-3p	46	56	6	11	24	62	33	5	24	1	30	9	16	2	5	6	7	36	20	2	15	15	6	6	6	2	28	19	19	2
miR-6751-5p	83	60	61	69	82	50	88	96	29	8	109	65	93	87	62	102	128	111	94	2	47	20	13	12	30	32	40	27	28	3
miR-6752-5p	11422	5894	4761	8906	8536	6690	13139	11777	7649	405	10572	11575	5079	5361	11674	12499	15188	12452	11565	262	7620	2882	2604	6281	6442	7303	7680	6816	6656	406
miR-6753-3p	38	6	0	11	17	0	48	43	0	1	19	28	4	23	12	5	14	8	47	0	24	25	10	13	6	24	27	14	5	1
miR-675-3p	48	32	18	27	42	37	18	20	52	1	6	34	41	4	19	8	42	46	46	10	340	109	37	29	54	42	102	145	118	5
miR-6754-3p	51	24	17	27	22	4	29	18	14	3	19	35	0	8	24	7	14	34	31	0	11	34	0	12	8	7	15	7	8	1
miR-6754-5p	130	63	60	126	95	96	307	185	117	31	97	50	46	32	74	176	165	177	181	26	209	15	31	40	102	113	120	112	108	24
miR-6755-3p	2	15	0	3	10	4	4	14	0	0	7	11	0	3	3	0	3	46	21	1	2	3	6	6	1	3	2	0	0	3
miR-6755-5p	10	11	16	6	20	0	8	3	9	3	10	21	0	21	9	7	4	43	37	3	0	18	0	4	0	3	9	0	0	5
miR-675-5p	64	14	15	20	71	21	49	43	19	9	17	35	56	43	7	33	46	53	68	6	397	47	6	11	21	38	63	74	31	7
miR-6756-5p	20842	9497	5298	14043	12015	8304	24695	18735	9342	876	16093	16031	8857	10427	25312	31723	38331	31341	32348	754	15272	3959	4090	10409	11699	13686	12238	10250	12880	899
miR-6757-3p	7	4	15	27	1	10	24	24	26	3	0	26	8	1	21	7	2	48	53	3	6	12	3	4	7	4	15	2	16	3
miR-6757-5p	89	26	61	35	104	72	363	185	49	32	53	119	37	41	108	256	185	228	291	29	88	31	6	40	39	76	93	53	24	19
miR-6758-3p	4	22	4	7	9	23	16	5	0	2	15	35	9	13	14	18	0	37	22	1	11	20	6	1	3	3	2	4	14	1
miR-6758-5p	3	17	0	20	10	0	55	21	10	6	56	12	0	9	51	62	30	66	61	6	21	31	0	5	7	13	8	4	10	3
miR-6759-3p	27	16	13	35	13	11	31	11	19	4	42	12	11	1	16	15	7	23	44	1	10	31	22	8	6	18	9	6	12	4
miR-6759-5p	20	3	16	15	60	6	25	26	17	1	11	5	6	44	19	10	20	60	39	1	7	0	4	5	5	8	7	5	6	1
miR-6760-3p	248	182	194	122	127	189	93	145	113	12	132	182	169	93	88	73	75	93	87	13	93	108	113	56	69	78	110	87	134	17
miR-6760-5p	166	76	71	113	50	104	335	218	31	64	90	51	70	104	187	149	195	209	192	59	137	31	63	66	70	119	112	31	95	86
miR-6761-3p	41	13	22	45	2	21	113	63	7	5	0	16	1	1	11	19	2	26	39	5	35	8	5	1	11	27	35	8	7	2
miR-6761-5p	71	46	82	43	56	36	35	40	70	2	86	38	35	25	18	17	17	71	60	5	18	44	12	9	13	14	22	8	18	2
miR-6762-3p	73	77	52	60	43	56	55	86	56	4	33	21	17	38	19	7	35	84	48	8	25	41	6	9	21	18	22	17	43	15
miR-676-3p	32	0	21	0	19	20	6	3	0	4	14	22	24	11	14	4	9	20	42	6	13	8	6	4	6	6	3	0	5	9
miR-6764-3p	30	8	0	3	10	5	8	4	0	0	0	11	6	28	6	5	0	12	32	2	2	28	0	6	3	4	3	0	6	2
miR-6764-5p	21	19	20	17	25	6	44	2	17	0	4	43	3	5	7	2	6	43	34	0	22	6	6	0	0	19	14	2	5	2
miR-6765-5p	1157	589	306	887	665	493	1515	1085	617	31	800	771	409	510	1183	1458	2015	1717	1314	13	673	186	160	281	417	658	518	351	600	26
miR-676-5p	20	4	0	0	15	1	4	6	0	1	1	11	4	11	2	5	10	53	41	1	11	22	2	0	6	3	2	0	5	0
miR-6766-3p	56	28	16	25	22	5	6	4	16	3	14	21	4	16	6	2	12	22	25	2	6	34	5	2	14	7	8	0	19	7
miR-6766-5p	8	29	0	23	2	14	26	0	0	0	21	8	0	56	3	19	4	31	39	2	22	15	0	0	15	4	5	0	2	0
miR-6767-3p	60	109	97	75	82	66	35	36	87	4	78	86	96	43	40	29	35	89	41	1	24	42	3	22	24	11	31	11	32	0
miR-6767-5p	33	38	69	8	24	32	50	25	16	5	16	33	53	25	44	18	14	53	72	6	15	44	5	2	3	2	23	12	34	3
miR-6768-3p	0	2	13	0	13	0	25	16	16	0	11	10	13	26	0	24	11	46	45	0	0	37	0	2	5	1	6	4	22	1
miR-6768-5p	176	125	187	74	131	194	152	129	180	13	179	141	170	191	119	78	119	117	110	13	60	49	57	34	63	64	57	76	46	11
miR-6769a-3p	111	41	45	35	70	65	69	94	77	3	41	33	50	28	27	24	19	27	24	0	56	57	9	4	29	30	30	37	47	3
miR-6769a-5p	270	184	237	193	329	262	330	433	232	42	187	180	128	213	291	300	276	259	329	54	199	101	99	106	79	121	109	113	113	28
miR-6769b-3p	449	435	461	291	417	437	238	304	387	16	410	321	375	325	259	219	171	240	197	15	123	274	179	105	151	118	132	179	179	10
miR-6770-3p	71	48	0	10	42	7	47	30	24	1	26	37	15	43	19	13	26	67	35	16	37	71	9	1	5	3	33	13	30	3
miR-6770-5p	31	21	8	23	18	0	36	8	13	2	15	22	13	21	6	39	0	41	44	7	42	25	8	1	11	17	10	24	12	1
miR-6771-3p	323	300	378	238	360	343	162	252	335	9	298	306	296	300	279	128	149	271	138	12	81	196	108	116	122	111	85	74	80	9
miR-6771-5p	43103	23098	10150	28655	27730	14702	28320	27015	15737	154	10945	8048	8085	7646	18323	22021	23729	24270	23925	225	27340	11622	9116	23157	31679	30362	23767	30662	34606	310
miR-6772-3p	58	18	1	8	27	37	60	3	19	0	14	31	43	15	6	11	12	78	17	1	17	51	12	1	11	5	24	18	6	1
miR-6772-5p	58	16	21	35	21	15	112	78	26	6	60	19	47	1	29	72	103	80	148	10	66	34	7	18	12	33	44	37	28	7
miR-6773-3p	0	4	0	5	0	0	7	4	0	0	0	14	0	0	0	0	6	26	11	0	7	35	17	4	4	7	5	12	8	0
miR-6773-5p	15	7	0	5	2	24	11	21	11	0	0	30	1	7	8	1	4	32	49	1	2	10	4	1	0	14	1	3	9	0
miR-6774-3p	94	36	128	41	56	48	33	20	58	2	90	74	80	104	49	43	40	87	65	16	68	114	90	57	62	33	71	3	49	13
miR-6774-5p	30	9	0	4	14	26	17	8	22	0	24	40	3	0	9	3	7	18	31	0	10	24	5	2	1	3	5	1	7	2
miR-6775-3p	646	474	562	501	617	755	559	673	676	31	309	411	428	307	341	257	269	322	227	19	270	265	183	201	231	220	267	232	317	36
miR-6775-5p	4488	2096	2082	3252	2881	2122	7584	4981	2902	377	4044	3222	2291	2999	6113	7638	8824	7043	6842	322	3800	789	933	1962	2396	2970	3234	2007	2521	383
miR-6776-3p	150	74	38	34	73	45	51	37	101	2	23	26	15	26	39	15	30	85	22	4	42	29	15	37	22	37	16	41	49	3
miR-6776-5p	102	69	0	63	77	29	342	157	39	18	68	97	107	89	215	350	301	381	313	25	186	24	17	43	81	122	71	62	96	22
miR-6778-3p	35	21	13	11	27	30	12	3	23	0	25	20	10	50	22	7	0	26	35	2	19	43	0	4	4	5	22	7	10	0
miR-6778-5p	1073	394	270	760	784	573	3371	1896	443	251	576	423	420	558	1688	2109	1774	1828	2139	285	1052	143	186	319	563	949	666	531	602	312
miR-6779-3p	42	28	38	56	27	13	34	57	23	0	10	46	8	20	18	43	15	26	51	0	21	51	23	5	10	13	24	17	32	2
miR-6779-5p	212	71	64	166	110	57	438	202	107	25	119	139	101	137	329	442	485	475	412	31	189	42	40	53	93	182	164	137	98	31
miR-6780a-3p	0	11	3	7	0	0	4	2	8	0	5	20	4	33	6	4	4	20	25	0	9	16	0	0	0	0	5	3	0	5
miR-6780a-5p	306	126	212	331	410	256	605	471	250	44	227	135	173	155	269	296	248	253	331	33	152	104	6998	163	172	292	274	128	166	35
miR-6780b-3p	28	44	56	33	13	51	27	29	41	7	54	22	15	23	41	20	16	41	22	7	6	36	19	3	5	10	19	9	15	9
miR-6780b-5p	3659	1164	616	2276	1631	1175	8238	3718	1446	340	1319	890	849	859	2564	3675	4636	3792	4374	276	3039	519	441	1021	1703	2360	2224	1492	1738	333
miR-6781-3p	12	21	22	39	14	1	57	36	14	1	12	32	5	9	1	14	7	71	43	3	18	27	18	10	28	7	10	18	28	0
miR-6781-5p	7822	3442	2496	5463	4671	3744	6102	6573	3223	249	4315	3647	3003	2973	6655	7788	8822	8126	6699	220	5437	2230	1871	5444	5542	5855	5045	4862	4970	220
miR-6782-3p	17	48	12	23	23	13	46	29	27	3	13	53	10	26	18	10	8	24	30	0	34	30	1	0	4	10	19	14	8	2
miR-6782-5p	227	60	28	149	147	99	783	364	105	31	127	105	64	100	223	407	460	433	335	7	168	40	37	24	80	164	94	41	110	16
miR-6783-3p	15	25	3	16	13	0	1	6	0	0	6	13	0	13	0	1	13	33	24	0	0	26	0	0	5	4	6	14	1	0
miR-6783-5p	0	7	0	10	0	0	7	11	0	1	6	19	0	2	0	9	2	27	22	1	4	10	1	0	0	2	0	0	17	0
miR-6784-5p	497	454	642	422	493	296	789	729	1262	52	456	651	426	934	563	771	762	736	582	37	419	221	204	450	318	441	532	350	346	35
miR-6785-3p	550	447	509	347	474	418	221	395	394	14	340	329	328	413	243	186	191	321	203	28	160	304	274	245	181	193	259	318	264	19
miR-6786-3p	7	3	7	14	24	0	10	16	0	1	13	11	2	7	0	6	12	12	27	1	12	42	16	11	11	9	34	18	5	3
miR-6787-3p	68	32	13	63	0	39	111	45	22	0	23	23	5	34	10	24	36	44	24	1	51	25	0	35	33	13	32	16	8	0
miR-6787-5p	497	318	375	373	388	256	515	319	250	13	377	346	129	172	416	508	507	630	518	18	382	131	66	103	265	221	253	140	271	11
miR-6788-3p	95	33	54	33	58	45	83	52	45	5	45	90	11	35	56	12	10	28	54	8	33	24	11	13	21	15	26	27	22	4
miR-6789-3p	277	191	245	260	281	211	241	254	145	10	142	170	166	165	206	139	152	309	125	12	195	192	147	80	128	127	179	106	146	14
miR-6789-5p	1168	694	562	730	1047	544	1070	869	563	50	684	535	483	452	799	1015	1037	1086	932	30	666	333	251	441	518	592	502	446	588	46
miR-6790-5p	29	5	0	13	14	1	33	17	8	0	8	16	0	5	17	23	20	44	48	2	30	33	0	11	16	13	18	14	16	1
miR-6791-3p	115	67	78	74	96	71	42	36	56	1	107	56	96	94	41	39	46	61	53	23	33	54	13	12	17	12	15	6	44	1
miR-6791-5p	757	5145	299	502	433	370	947	691	353	41	391	334	257	233	443	642	772	752	702	39	620	167	444	274	419	503	469	368	493	51
miR-6792-3p	200	98	160	133	150	196	147	144	139	6	83	80	106	84	112	55	42	93	93	6	115	78	63	93	53	96	62	65	99	12
miR-6792-5p	40	5	31	15	17	19	47	22	5	0	9	0	15	8	20	10	21	76	41	4	8	42	7	4	17	18	10	11	7	3
miR-6793-5p	64	18	10	24	44	45	80	58	47	7	50	49	31	29	31	48	101	100	122	4	23	15	10	3	24	34	19	27	25	5
miR-6794-3p	528	465	900	453	668	653	273	434	667	37	501	355	393	405	327	252	207	400	194	49	166	248	236	209	209	130	227	184	210	46
miR-6794-5p	2242	1199	1180	1626	1930	1754	3508	2852	1637	148	1828	1513	1135	1220	2828	3155	3261	2962	3138	140	1644	538	587	1041	1144	1247	1272	987	1195	155
miR-6795-3p	381	429	472	280	417	507	166	340	489	13	360	375	238	245	281	191	206	284	132	6	189	214	168	95	135	144	151	151	171	17
miR-6796-3p	182	168	163	91	172	126	253	186	102	22	156	153	51	103	106	55	68	115	55	21	90	72	81	34	49	63	126	50	80	17
miR-6796-5p	11	42	64	40	28	22	97	56	15	9	26	41	22	65	79	69	52	94	98	5	49	33	0	12	8	26	27	33	1	9
miR-6797-3p	41	79	38	11	32	49	21	58	19	4	28	16	38	27	13	17	17	60	19	4	15	31	16	16	7	21	17	14	15	3
miR-6797-5p	257	113	89	207	221	271	682	483	120	137	169	109	76	194	305	396	434	374	397	77	216	55	854	83	113	270	187	122	131	134
miR-6798-5p	1280	661	416	687	698	373	1833	834	345	136	699	732	338	456	1073	1424	1674	1681	1668	85	653	164	147	271	508	550	563	255	696	129
miR-6799-3p	34	13	8	36	4	14	37	17	33	15	7	27	15	15	21	0	18	36	30	20	24	26	5	10	14	16	23	6	50	17
miR-6799-5p	1729	864	660	1500	1371	1007	3504	2333	1083	174	1062	2122	850	788	1775	2161	2205	2189	2247	258	1733	414	436	898	995	1389	1349	1151	1222	222
miR-6800-3p	195	84	88	109	99	166	114	81	78	3	78	83	122	123	75	57	79	133	110	14	121	114	225	90	85	121	104	100	143	6
miR-6800-5p	1022	875	3459	806	8336	1018	646	1213	1058	26	467	655	378	580	239	168	284	368	239	29	359	917	11748	285	242	389	194	367	431	24
miR-6801-3p	75	31	45	42	50	67	77	94	47	11	57	36	35	64	18	15	33	30	46	12	57	39	24	15	48	61	38	49	51	8
miR-6801-5p	48	41	22	20	55	51	47	41	31	5	16	53	22	53	35	13	37	35	55	3	21	45	7	12	19	10	6	6	15	8
miR-6802-3p	34	18	9	9	34	9	10	3	0	4	14	0	16	18	14	5	8	40	33	2	4	20	3	2	10	2	6	0	4	10
miR-6802-5p	785	931	1106	581	860	1008	392	746	928	5	811	808	653	389	315	255	216	417	221	11	449	385	282	301	319	183	241	500	441	6
miR-6803-3p	120	71	61	82	43	69	69	62	94	78	26	33	24	24	40	46	19	54	62	76	42	71	19	22	18	19	24	26	56	84
miR-6803-5p	96776	45871	22042	68558	58305	35552	113485	83456	40683	1637	65679	46136	36871	40856	106456	127259	159892	138251	131695	1545	75080	18158	18856	49195	58511	65900	56060	50941	63723	1674
miR-6804-3p	358	323	453	363	335	397	366	331	346	16	325	362	397	249	288	205	196	273	166	23	1251	1866	1561	1409	1378	1391	1721	1912	1740	81
miR-6805-5p	144	77	41	103	72	103	183	122	47	1	104	106	57	53	138	236	249	403	209	4	81	12	5	22	58	69	60	19	61	3
miR-6806-3p	19	12	18	0	50	8	19	10	1	0	4	19	34	8	24	1	18	33	29	0	3	24	2	0	0	9	6	2	9	2
miR-6806-5p	34	28	16	18	28	10	81	32	25	9	21	21	14	18	41	78	43	70	50	5	24	43	7	15	6	12	28	12	33	7
miR-6807-3p	138	16	78	76	72	58	181	96	13	1	7	26	31	2	0	48	20	55	55	11	67	34	9	36	42	96	51	63	60	3
miR-6807-5p	37	27	45	43	5	63	130	56	55	23	16	30	29	22	52	63	50	76	101	16	65	27	0	9	18	24	37	47	36	26
miR-6808-5p	380	121	100	340	185	167	878	519	152	88	292	179	93	136	465	482	649	662	661	58	399	111	73	119	152	300	208	176	303	69
miR-6809-3p	90	29	36	69	36	52	53	39	24	5	48	51	23	36	44	21	26	67	35	1	31	11	24	11	7	18	20	33	33	1
miR-6809-5p	968	989	1256	610	983	1112	368	722	975	19	501	393	400	393	295	212	265	374	211	22	250	541	305	200	272	195	163	280	420	24
miR-6810-3p	197	236	154	196	279	292	106	167	217	12	177	168	215	162	106	119	106	145	124	4	92	138	100	40	72	99	124	122	142	15
miR-6810-5p	67	18	40	17	11	20	92	56	23	18	12	27	19	42	50	68	41	54	62	25	40	24	30	4	13	10	30	20	27	10
miR-6811-3p	45	7	42	26	53	19	113	79	11	1	19	55	40	39	17	5	6	43	39	5	43	48	8	13	35	22	41	25	39	2
miR-6811-5p	20	28	1	0	10	0	5	2	2	1	19	20	11	21	2	1	8	47	32	0	4	25	12	0	7	1	14	6	0	2
miR-6812-5p	345	165	231	333	243	147	764	608	223	129	300	298	142	237	577	672	571	719	594	95	308	85	40	70	137	227	253	166	153	123
miR-6813-3p	357	284	291	157	320	265	168	145	296	20	276	267	180	155	144	122	136	228	90	26	61	148	94	85	91	68	129	80	71	16
miR-6813-5p	26	27	0	12	6	5	66	22	10	1	45	47	23	28	35	35	28	85	89	1	40	15	16	15	16	13	22	0	13	5
miR-6814-3p	8	11	0	30	8	2	2	12	19	0	29	24	16	8	9	6	12	68	21	0	13	56	7	1	4	8	3	1	6	0
miR-6814-5p	32	3	1	15	15	21	1	8	9	1	9	31	8	19	16	6	8	14	27	2	10	37	8	3	0	13	7	0	18	2
miR-6815-3p	26	15	19	27	23	16	20	11	8	0	20	13	32	3	9	5	20	30	41	1	23	27	24	1	7	24	22	19	16	2
miR-6815-5p	6	5	0	3	0	7	33	12	0	4	14	31	29	6	9	11	53	67	70	0	5	28	27	10	1	0	5	9	0	2
miR-6816-3p	158	219	251	130	145	241	122	171	206	7	222	132	116	201	86	88	101	176	107	12	61	127	54	53	74	47	105	62	107	9
miR-6817-3p	25	20	21	15	14	1	5	17	23	0	33	34	15	34	16	5	16	46	33	0	4	7	10	2	3	4	12	0	4	1
miR-6817-5p	20	0	11	16	15	18	11	6	18	1	11	31	0	20	21	12	8	23	35	0	4	5	5	1	4	7	9	3	10	2
miR-6818-3p	25	15	6	7	1	0	10	19	10	0	5	34	13	2	17	12	10	31	20	0	3	46	8	1	0	6	5	0	5	0
miR-6818-5p	3	24	21	20	7	16	2	7	0	2	23	40	15	16	23	12	3	62	22	1	10	17	0	2	5	6	4	4	5	1
miR-6819-3p	589	410	556	385	704	560	479	457	541	25	379	369	466	364	319	311	254	439	252	32	249	216	181	201	229	255	288	196	240	27
miR-6819-5p	961	875	1022	706	1152	983	631	782	786	62	825	838	825	1041	818	738	731	751	739	58	168	137	73	91	165	162	150	104	123	31
miR-6820-3p	22	22	19	14	4	28	34	41	22	6	26	34	0	32	23	6	35	55	16	12	13	12	9	10	25	3	15	3	11	6
miR-6821-3p	57	46	41	17	44	35	19	17	65	22	71	116	99	83	28	62	76	72	41	34	87	102	126	24	78	55	115	39	109	25
miR-6821-5p	3285	1580	967	2031	2122	1278	3114	2472	1438	115	1432	1314	1052	892	2295	2933	3186	3277	3195	117	1963	618	581	1237	1442	1901	1408	1553	1864	117
miR-6822-3p	14	12	28	17	1	11	14	13	15	0	22	27	10	11	14	21	0	41	23	0	7	2	3	2	0	8	7	0	0	1
miR-6822-5p	39	52	15	54	48	61	76	50	18	2	47	72	45	14	48	43	68	87	66	10	39	29	520	23	18	24	6	23	20	6
miR-6823-3p	24	51	48	52	38	21	56	18	29	3	21	52	18	7	17	12	9	65	61	3	18	40	14	3	15	9	24	16	13	2
miR-6823-5p	36	15	1	43	16	12	28	41	11	7	41	25	49	34	17	61	40	108	56	6	23	19	2	7	1	15	4	14	21	6
miR-6824-5p	216	145	141	210	159	176	472	434	222	29	136	175	141	118	319	363	480	352	475	27	230	30	84	78	170	199	232	129	167	24
miR-6825-3p	481	211	265	252	274	198	467	346	333	6	109	90	119	83	157	205	240	288	314	5	219	93	56	75	119	123	177	113	269	3
miR-6825-5p	247	124	84	176	144	198	261	219	124	15	182	119	82	93	243	197	247	344	277	31	169	117	89	121	129	144	179	103	166	33
miR-6826-5p	13	0	9	8	11	1	5	5	0	0	6	4	5	14	13	0	3	42	28	0	10	9	0	0	0	0	8	0	3	1
miR-6827-3p	36	45	51	15	56	40	29	23	30	2	16	27	21	19	6	16	6	50	47	3	53	92	34	59	44	34	42	41	44	3
miR-6827-5p	71	35	30	13	37	37	142	51	17	2	20	37	12	44	48	38	34	57	121	12	81	27	11	8	26	34	33	14	35	9
miR-6828-3p	5	11	16	0	0	0	13	0	8	2	11	22	8	6	0	1	1	20	8	4	15	33	13	0	3	14	9	0	9	2
miR-6828-5p	18	10	10	17	42	18	4	9	24	7	13	21	29	15	0	9	3	45	25	1	10	32	6	2	0	6	11	2	6	10
miR-6829-5p	109	42	10	75	72	66	207	127	90	40	45	90	48	38	156	147	173	194	207	61	137	36	28	52	53	145	103	64	77	31
miR-6830-3p	4	0	4	2	0	0	2	0	9	0	0	9	0	8	9	0	7	7	22	1	11	16	1	0	0	0	7	5	6	2
miR-6830-5p	40	28	10	15	61	22	97	59	35	40	19	27	0	33	23	51	25	59	87	35	36	39	0	14	35	52	5	31	32	29
miR-6831-3p	14	0	0	4	7	0	9	1	0	0	0	6	14	0	0	4	4	10	36	2	4	7	5	4	4	0	8	0	0	1
miR-6831-5p	42	7	19	38	56	40	48	49	15	17	32	23	5	36	59	90	32	53	103	8	42	15	3	18	0	23	24	1	12	23
miR-6832-3p	16	14	5	22	25	0	11	16	9	0	30	48	35	30	22	3	13	36	28	1	11	10	19	19	0	12	0	5	5	6
miR-6832-5p	9	2	8	14	7	17	6	26	0	2	21	2	10	5	8	15	4	53	38	2	6	22	1	25	19	3	3	4	0	1
miR-6833-3p	32	1	6	7	27	13	14	3	3	0	4	21	10	4	4	8	8	30	31	2	11	41	3	16	2	9	6	4	10	6
miR-6833-5p	44	33	18	39	56	36	210	112	49	30	44	36	19	45	76	85	99	99	104	16	62	34	7	25	30	47	46	10	34	28
miR-6834-3p	17	40	51	26	18	42	5	11	27	3	37	10	43	18	9	21	18	85	36	5	17	32	6	2	9	11	18	3	17	2
miR-6834-5p	34	9	7	18	14	6	50	34	9	15	6	18	7	3	47	14	48	47	44	9	30	47	7	15	10	35	32	18	4	15
miR-6835-3p	7	0	0	0	17	16	12	0	0	2	0	8	0	7	0	4	0	33	22	0	8	26	4	0	0	4	6	0	9	0
miR-6835-5p	38	15	20	30	14	19	55	18	3	8	27	16	5	5	25	18	29	61	77	1	35	31	4	15	21	11	13	27	14	3
miR-6836-5p	855	418	451	488	476	432	826	552	475	36	335	303	255	273	498	683	592	670	784	34	550	279	151	295	346	449	446	309	505	45
miR-6837-3p	20	6	10	31	24	6	4	4	0	3	4	1	0	35	6	9	11	35	49	3	20	42	0	12	5	11	12	8	4	2
miR-6837-5p	156	20	29	11	39	72	142	103	24	19	21	63	18	48	44	92	70	63	122	27	63	61	11	23	26	76	49	27	29	18
miR-6838-3p	47	14	0	24	28	0	0	4	0	0	0	19	8	36	4	3	13	30	42	3	12	32	1	0	1	0	11	0	21	0
miR-6839-5p	11	4	5	5	3	16	1	7	22	0	13	18	12	4	4	15	0	45	28	1	1	27	0	1	0	11	0	15	9	0
miR-6840-3p	75	9	37	37	42	18	107	33	6	0	9	6	6	9	7	11	23	24	30	2	66	39	6	19	28	19	16	49	27	5
miR-6840-5p	35	5	17	9	9	3	36	12	8	2	3	11	0	24	0	25	19	25	26	4	6	40	3	2	7	15	7	0	4	8
miR-6841-3p	37	33	15	18	12	37	21	13	43	2	32	22	19	35	8	12	16	61	36	4	3	35	4	7	0	0	14	10	13	1
miR-6841-5p	18	14	0	0	7	21	0	5	3	1	0	23	0	0	3	26	0	43	39	0	1	1	0	0	5	0	0	0	10	0
miR-6842-3p	12	44	25	55	39	9	24	26	19	12	35	31	21	56	18	83	23	42	41	14	7	3	24	15	10	8	16	3	80	19
miR-6842-5p	12	10	0	2	3	5	9	17	0	2	4	2	1	0	11	25	10	36	54	4	14	15	1	0	6	9	9	2	9	2
miR-6843-3p	30	4	0	12	14	11	11	15	0	5	4	0	2	8	18	0	5	31	8	5	15	15	5	4	9	2	11	0	11	3
miR-6844	0	0	0	0	4	7	1	6	0	0	1	24	0	0	0	1	3	21	31	0	0	0	0	0	0	0	0	0	3	5
miR-6845-5p	1031	663	970	771	940	789	1224	960	856	128	660	1016	514	704	807	885	1087	883	869	178	620	431	322	565	517	572	550	576	471	176
miR-6846-3p	135	149	141	73	220	113	66	99	101	3	120	97	92	89	57	34	74	63	78	2	28	44	48	16	58	23	28	12	41	4
miR-6846-5p	190	99	103	168	177	93	459	295	87	21	179	201	149	148	352	558	502	546	631	25	166	32	91	72	129	179	139	102	164	26
miR-6847-3p	18	12	4	26	28	0	16	21	21	0	3	19	0	2	21	5	0	35	35	0	8	10	4	7	12	8	5	1	16	0
miR-6847-5p	5	21	0	10	34	14	42	15	7	7	1	40	25	25	24	13	24	50	54	7	21	9	0	1	4	19	34	13	13	4
miR-6848-3p	95	123	99	84	96	69	61	84	65	2	31	32	63	62	37	29	14	59	29	4	50	60	39	15	28	25	14	26	44	2
miR-6848-5p	126	116	50	160	201	131	524	257	95	23	131	114	185	147	373	420	468	389	472	22	201	68	1175	78	105	157	152	88	105	27
miR-6849-3p	74	40	40	56	44	43	58	80	39	4	73	31	52	64	49	44	23	24	31	4	53	73	39	10	18	31	28	27	43	9
miR-6849-5p	61	34	50	22	55	34	135	116	78	6	50	30	23	44	87	71	113	63	141	7	45	13	13	14	19	46	30	38	22	7
miR-6851-3p	73	32	85	51	111	89	30	69	65	1	89	39	95	82	64	56	38	44	63	3	42	50	46	31	24	45	58	42	52	5
miR-6851-5p	118	105	82	86	101	78	353	290	75	49	105	72	62	65	178	180	218	239	224	33	158	93	80	55	97	132	100	119	167	77
miR-6852-3p	77	84	59	66	64	55	43	40	73	1	31	61	91	60	50	36	60	84	53	1	17	19	20	7	20	16	13	7	30	1
miR-6852-5p	119	46	88	48	76	118	36	53	76	3	18	52	47	43	52	28	40	74	53	4	21	53	37	26	19	26	9	14	27	7
miR-6853-3p	22	1	0	6	12	7	9	4	0	3	0	8	0	1	0	7	8	44	22	0	7	15	0	0	0	0	6	8	9	4
miR-6853-5p	15	0	0	20	23	0	31	16	0	0	5	26	11	11	0	16	0	29	36	2	11	38	0	6	0	2	12	14	6	0
miR-6854-3p	9	15	0	0	18	0	18	5	22	0	9	29	8	3	1	7	5	45	24	1	14	14	0	0	1	2	9	9	1	0
miR-6854-5p	12	0	0	0	3	0	12	15	3	0	0	16	0	7	29	27	5	35	16	0	4	11	0	0	0	1	0	0	7	1
miR-6855-3p	23	11	15	7	0	18	3	10	0	4	0	16	0	15	0	4	11	15	12	0	6	18	0	10	7	1	2	0	0	5
miR-6855-5p	8	8	0	1	2	0	13	13	3	4	3	20	0	4	21	14	18	23	55	2	9	7	0	0	0	6	5	9	1	1
miR-6856-3p	0	4	18	3	0	0	8	0	12	0	0	11	1	11	11	12	0	25	26	0	2	23	14	4	0	4	4	11	5	0
miR-6856-5p	48	1	11	55	16	0	98	36	0	15	31	34	18	48	25	56	44	72	109	5	18	32	15	12	5	15	23	6	16	8
miR-6857-3p	29	21	0	11	0	0	10	3	0	1	17	22	9	20	6	1	1	40	28	2	12	11	10	0	2	0	9	0	5	3
miR-6857-5p	37	6	28	8	29	11	54	37	26	3	18	18	16	24	30	22	69	55	40	7	15	19	5	7	22	19	23	14	10	3
miR-6859-3p	19	5	17	21	43	42	87	13	10	4	16	22	3	7	13	27	26	53	29	2	14	14	0	4	12	23	30	15	18	5
miR-6859-5p	39	21	81	53	78	13	179	134	12	28	16	38	20	26	66	56	73	172	151	27	80	29	15	13	29	54	56	40	19	30
miR-6861-3p	116	34	51	53	16	60	58	30	97	17	16	31	30	25	30	15	35	50	45	20	26	29	18	19	30	17	37	32	30	21
miR-6862-3p	306	205	249	146	294	141	203	250	331	12	157	126	91	120	111	110	46	166	94	6	126	144	81	62	129	111	111	63	118	11
miR-6862-5p	58	36	43	45	66	40	83	115	8	8	56	17	22	19	20	50	81	75	94	6	77	64	29	32	31	39	46	34	68	10
miR-6863	22	5	11	14	0	0	0	12	0	0	4	46	14	27	20	4	8	19	44	3	8	22	0	0	0	0	11	0	3	0
miR-6864-3p	55	39	44	49	59	35	17	17	32	1	71	47	55	32	17	39	16	64	20	7	24	52	23	12	6	5	25	2	37	1
miR-6864-5p	0	20	0	0	22	12	16	23	0	2	0	1	0	15	16	31	5	32	42	0	9	13	4	6	0	11	3	15	0	1
miR-6865-5p	111	37	9	72	72	9	250	97	34	32	58	53	81	105	101	172	100	169	165	18	95	40	23	22	27	37	37	3	32	25
miR-6866-3p	0	5	3	0	15	6	11	4	4	1	0	20	0	4	14	9	1	41	29	2	7	5	0	0	0	0	0	0	4	1
miR-6866-5p	4	0	0	0	1	0	0	0	0	0	0	0	0	0	0	0	0	11	20	1	5	0	0	0	0	0	0	0	7	0
miR-6867-3p	84	16	41	26	40	116	24	57	62	1	23	43	31	51	44	15	25	43	67	7	27	25	3	30	9	18	8	5	38	1
miR-6867-5p	17	13	7	2	17	8	26	33	12	3	2	49	0	4	13	46	10	49	44	1	20	7	0	0	3	6	20	4	2	1
miR-6868-3p	0	0	0	8	13	0	8	0	8	4	7	0	0	7	20	15	15	41	25	3	0	24	0	0	1	9	1	6	1	7
miR-6868-5p	8	19	0	15	32	36	6	3	9	2	7	3	7	22	14	27	5	29	49	1	12	46	1	5	0	4	21	0	14	3
miR-6869-5p	753	536	537	522	654	347	595	637	382	96	434	457	314	507	785	1111	1101	1179	1143	108	515	226	207	242	380	538	377	378	492	98
miR-6870-3p	232	280	251	190	230	198	147	158	290	14	155	160	169	107	87	80	89	123	93	4	39	68	47	17	48	31	36	44	80	6
miR-6870-5p	697	467	547	548	823	688	1324	1130	455	114	674	610	446	665	1460	1593	1613	1500	1514	136	595	207	188	283	411	578	653	357	416	114
miR-6871-5p	25	29	26	17	32	29	44	46	15	1	44	31	35	11	17	32	24	69	85	4	32	21	3	15	6	13	45	23	36	8
miR-6872-3p	253	108	114	195	199	222	145	220	165	7	99	94	111	108	93	64	60	80	108	14	104	101	85	77	73	69	119	123	111	13
miR-6872-5p	45	13	17	2	32	46	27	8	9	2	13	18	8	7	9	6	14	53	47	2	11	36	9	27	0	6	21	11	4	3
miR-6873-3p	70	31	83	70	124	34	111	113	56	8	13	19	1	17	53	36	15	37	97	7	57	38	26	10	17	55	31	40	21	7
miR-6873-5p	50	37	24	37	38	21	74	40	26	7	33	14	13	0	14	62	22	40	65	9	33	33	13	5	17	21	33	21	27	22
miR-6874-3p	72	46	19	35	31	41	31	33	88	0	36	61	76	56	34	24	31	59	48	3	13	29	36	14	11	19	32	13	36	2
miR-6874-5p	0	25	6	4	16	15	15	2	2	3	0	9	9	8	27	5	5	33	23	3	4	29	11	0	4	6	11	2	6	3
miR-6875-5p	2601	1279	927	1476	1468	925	1963	1604	1027	198	797	745	759	651	1172	1289	1325	1612	1633	148	1263	687	662	919	1275	1357	1072	886	1342	187
miR-6876-3p	15	10	1	7	20	13	36	13	0	1	0	14	0	1	5	13	7	36	28	0	5	11	0	0	4	5	15	8	2	2
miR-6877-3p	629	234	200	515	528	331	1302	868	323	26	114	99	159	142	62	57	92	115	121	11	644	136	135	205	271	452	425	302	328	13
miR-6877-5p	533	229	207	432	366	306	685	391	225	54	293	271	256	378	432	584	616	647	557	90	303	136	62	129	214	266	254	168	268	62
miR-6878-3p	10	15	21	22	10	23	9	14	21	4	5	16	0	33	9	4	15	20	18	2	14	5	5	0	0	2	13	8	2	0
miR-6878-5p	5	8	21	30	37	28	22	38	0	3	4	26	0	13	9	4	13	39	57	1	5	12	0	0	7	12	27	0	7	0
miR-6880-5p	308	158	142	162	194	219	694	429	174	134	274	99	166	175	465	475	461	560	538	138	339	92	103	91	137	273	234	142	162	118
miR-6881-3p	8	9	6	1	11	10	22	8	5	5	8	27	11	27	0	4	11	36	32	7	24	1	0	9	4	3	14	5	11	5
miR-6881-5p	31	17	54	17	28	31	99	85	17	15	46	35	9	39	98	101	66	163	135	8	46	53	6	4	13	35	33	37	52	21
miR-6882-3p	81	37	22	28	42	52	86	54	55	3	25	49	13	16	6	46	9	10	31	0	63	15	3	18	16	32	30	17	37	3
miR-6882-5p	4	14	10	2	5	0	6	22	0	2	11	31	14	10	5	64	7	31	30	7	2	17	0	0	1	0	5	5	65	0
miR-6883-3p	10	54	21	4	38	23	14	5	15	6	0	11	6	53	4	4	15	29	27	8	3	31	6	4	13	5	20	30	7	2
miR-6883-5p	29	13	14	41	13	24	37	77	4	5	26	21	43	16	54	83	74	87	75	5	31	7	2	11	8	36	30	9	20	1
miR-6884-3p	74	75	45	56	93	103	72	49	78	4	143	111	75	47	52	26	56	59	70	6	52	56	71	28	44	41	57	34	70	4
miR-6884-5p	17	25	0	0	22	15	48	8	5	7	9	20	5	8	24	44	23	56	45	2	21	21	3	3	14	18	2	6	26	5
miR-6885-3p	90	19	10	11	35	18	14	16	28	9	17	5	9	30	9	27	12	39	33	25	26	50	12	12	17	3	16	12	11	14
miR-6885-5p	320	195	233	198	162	161	130	153	266	9	130	173	138	219	119	96	106	188	109	2	123	146	123	39	55	42	45	38	87	6
miR-6886-3p	62	58	71	76	103	64	117	145	81	3	43	54	59	51	54	79	30	55	44	5	85	80	45	13	56	33	88	48	82	6
miR-6886-5p	94	78	77	33	80	39	65	79	73	11	11	22	32	32	35	38	48	93	84	11	39	40	16	20	32	28	40	33	46	5
miR-6887-3p	95	29	96	54	117	71	45	105	71	0	109	89	87	40	57	32	26	94	40	2	50	105	24	25	19	22	28	22	20	3
miR-6887-5p	671	616	1175	567	843	931	696	961	972	80	546	687	615	417	579	478	408	585	509	55	291	459	262	198	336	281	257	254	310	82
miR-6888-3p	7	1	0	10	1	7	3	5	18	0	0	15	11	17	26	0	3	47	24	1	5	19	0	4	0	5	0	5	0	2
miR-6888-5p	24	16	15	5	5	0	17	14	0	3	12	43	7	15	16	8	5	28	47	0	19	39	8	0	0	9	6	6	2	3
miR-6889-3p	18	19	9	3	26	16	11	10	6	2	25	33	13	19	9	10	23	58	38	0	9	35	3	8	7	10	20	16	9	0
miR-6889-5p	402	260	115	287	215	118	368	267	206	9	222	285	218	113	304	424	659	807	721	5	255	122	80	73	201	180	145	60	233	7
miR-6890-3p	42	55	38	50	28	51	54	108	50	2	52	46	30	31	39	13	13	65	18	5	62	63	85	41	53	55	82	60	51	2
miR-6890-5p	121	54	62	97	91	55	268	210	68	23	87	59	66	62	224	269	246	277	247	23	102	48	20	46	43	94	44	57	53	21
miR-6891-3p	91	85	75	53	148	191	67	88	96	0	114	110	93	87	44	51	54	96	60	5	56	85	38	13	39	32	42	40	52	5
miR-6892-3p	1486	1133	1286	974	1073	1161	990	1208	1046	38	763	810	727	565	705	516	650	683	514	45	697	414	405	451	481	578	591	903	790	46
miR-6892-5p	26	26	2	25	22	32	17	30	18	15	15	25	6	12	31	9	12	19	28	10	22	31	1	21	1	15	8	18	8	7
miR-6893-3p	110	90	84	54	55	60	184	118	47	6	32	51	50	36	31	50	31	24	69	4	85	69	23	33	48	69	70	54	125	10
miR-6893-5p	501	254	112	259	289	241	450	523	266	52	167	156	188	158	357	429	442	621	544	24	266	111	93	134	273	227	230	272	256	46
miR-6894-5p	341	141	64	224	247	233	941	658	157	189	206	99	73	140	338	517	515	503	492	102	390	56	99	174	175	216	213	182	229	164
miR-6895-3p	28	26	14	2	2	17	26	4	34	1	14	28	11	29	28	24	10	26	23	2	19	19	14	5	27	5	25	10	31	9
miR-6895-5p	93	70	88	122	98	72	274	166	79	35	64	34	37	62	65	111	88	112	133	31	100	35	33	60	73	101	79	55	80	21
miR-708-5p	378	194	64	269	193	77	1227	506	173	1272	238	136	66	33	231	300	512	634	369	975	280	32	32	49	95	110	145	264	235	1255
miR-7106-3p	78	46	64	22	43	55	28	49	14	2	7	34	23	50	16	3	15	86	38	1	25	42	6	23	28	32	37	20	27	4
miR-7106-5p	209	93	108	175	184	140	560	361	113	48	179	183	159	169	475	536	484	542	601	71	221	52	30	106	114	183	230	76	122	54
miR-7107-3p	3	6	16	4	23	3	6	14	6	0	10	0	7	0	6	1	0	24	13	0	7	23	3	0	0	2	0	5	5	17
miR-7107-5p	11034	6621	3315	7486	8005	4720	9432	9148	5413	291	3880	2878	2822	2769	6255	7132	7461	7947	6608	254	5871	2184	1964	4113	5466	5516	4480	4939	5560	306
miR-7108-5p	9311	4977	2335	6421	6336	4107	8792	7207	3899	650	5894	4196	3920	3801	10052	11788	12591	12834	11374	637	6080	2035	1735	4239	5096	6446	4867	4844	5290	657
miR-7109-3p	118	51	84	55	60	115	89	87	103	4	47	52	19	62	31	43	37	52	26	10	41	50	36	14	31	21	38	32	34	2
miR-7109-5p	137	66	58	86	125	59	287	187	73	25	183	88	38	95	203	183	204	224	218	41	122	78	285	62	93	105	111	49	81	37
miR-711	81	14	28	48	74	53	136	59	48	26	11	26	16	41	84	96	77	57	154	19	54	58	16	10	24	66	23	6	44	18
miR-7111-3p	82	60	16	64	74	24	105	102	76	3	15	29	49	41	36	55	39	73	56	4	51	35	27	9	57	27	26	51	37	3
miR-7111-5p	1786	783	438	1456	1188	1075	2925	2215	699	211	665	634	350	749	1249	1701	1876	1596	1577	204	1003	398	318	788	1145	1639	1253	534	937	211
miR-7112-3p	1	3	6	0	8	0	6	2	0	0	2	20	1	2	14	0	11	27	10	2	0	7	0	0	0	0	2	0	2	1
miR-7113-5p	54	12	21	19	28	32	51	82	12	5	6	71	15	13	23	30	23	37	46	6	59	35	21	20	9	19	28	25	5	7
miR-7114-3p	1201	1181	1632	1032	1336	1583	655	1009	1438	45	1153	1081	1130	857	729	549	564	716	397	36	350	526	465	393	348	322	421	292	554	56
miR-7114-5p	76	29	23	13	36	12	100	50	58	3	30	60	48	33	74	73	75	128	142	13	57	29	10	20	15	37	17	10	13	5
miR-7-1-3p	39	86	123	29	140	38	31	74	59	720	26	33	33	77	76	47	29	65	37	672	22	35	1	4	3	15	21	5	38	682
miR-7150	9207	4683	2510	5976	5726	3790	11206	8505	3835	486	2242	1646	1722	1911	4008	5341	5826	6093	6613	638	7386	1931	1769	3336	5287	6857	4944	3752	5602	496
miR-7151-3p	31	21	4	11	9	0	28	6	4	10	0	34	11	7	25	8	7	41	26	5	9	22	4	3	5	6	17	0	16	2
miR-7151-5p	7	9	2	0	13	5	2	5	0	2	1	19	0	9	17	7	10	29	20	3	7	21	0	0	0	4	1	1	2	1
miR-7152-3p	60	7	15	0	34	19	12	18	19	1	53	50	1	8	54	28	13	46	72	11	30	25	3	14	19	10	31	21	12	9
miR-7152-5p	23	14	0	0	12	23	10	15	0	3	9	5	33	64	8	13	10	42	34	1	0	28	0	0	1	5	0	4	18	0
miR-7153-3p	1	16	1	7	18	0	1	2	0	1	12	38	6	21	0	16	6	37	28	0	2	18	0	0	0	2	5	3	14	0
miR-7153-5p	4	22	0	4	26	1	10	3	0	0	0	0	1	11	0	2	6	40	19	2	3	28	0	0	0	0	0	0	0	0
miR-7154-3p	48	31	0	36	51	49	76	45	21	10	23	29	10	55	25	29	32	40	65	7	34	41	1	14	4	13	25	21	35	8
miR-7154-5p	3	7	0	11	0	15	5	5	0	0	2	6	8	0	20	1	0	32	43	0	0	11	0	0	3	5	0	14	2	0
miR-7155-5p	14	33	15	1	34	15	37	12	18	3	10	18	9	49	8	16	36	39	56	5	11	17	0	0	6	12	9	15	34	7
miR-7156-3p	45	28	19	34	43	108	36	24	0	3	14	42	18	15	16	3	1	54	36	1	17	28	9	8	4	33	13	19	18	1
miR-7156-5p	7	12	0	12	6	11	14	5	0	0	8	22	8	17	5	1	2	26	35	1	11	0	0	0	0	4	0	0	2	1
miR-7157-3p	6	23	0	12	17	0	6	9	0	0	0	15	0	8	27	8	15	36	27	0	0	6	5	0	0	1	4	0	5	1
miR-7157-5p	5	0	20	0	0	5	10	10	5	3	1	28	3	0	19	5	3	66	21	2	5	22	0	5	0	6	0	0	2	1
miR-7158-3p	22	2	0	0	0	0	11	0	0	5	0	10	3	9	4	3	2	43	10	7	3	8	4	0	0	0	0	4	11	3
miR-7159-3p	0	13	1	5	0	0	7	1	0	0	0	7	0	15	7	14	3	47	32	0	0	6	0	0	0	0	0	0	2	0
miR-7159-5p	7	31	12	0	8	14	3	4	0	0	4	8	1	6	0	2	1	17	46	1	7	4	0	0	4	7	7	1	9	0
miR-7160-3p	17	6	9	20	40	13	28	7	18	3	24	16	20	24	37	4	23	21	34	2	19	8	10	3	13	15	1	1	2	2
miR-7160-5p	63	21	37	4	15	37	81	83	48	4	38	46	33	55	20	21	12	56	39	4	52	75	36	21	29	14	26	13	13	5
miR-7161-3p	13	6	0	6	3	0	6	4	0	1	4	24	8	21	2	0	7	16	33	0	0	7	0	5	0	2	0	0	1	0
miR-7161-5p	14	28	13	6	50	8	3	3	0	1	1	23	0	23	0	2	3	21	23	1	5	32	0	0	0	4	8	0	0	0
miR-7162-3p	20	9	0	28	10	0	11	29	20	4	23	43	0	8	23	1	26	29	35	1	6	59	3	1	2	11	11	17	11	6
miR-7162-5p	46	39	0	37	28	18	97	52	15	1	17	40	4	12	4	6	10	55	22	2	28	16	6	12	12	32	37	35	48	0
miR-7-2-3p	27	27	12	3	49	42	9	29	0	30	13	39	5	19	0	2	14	25	14	31	8	14	0	0	4	5	0	2	4	35
miR-744-3p	29	10	7	8	9	10	8	13	0	62	0	1	0	5	12	8	8	18	28	97	4	3	0	0	0	1	7	10	16	82
miR-744-5p	145	40	40	65	82	53	430	199	107	1738	71	38	94	34	220	282	410	299	313	1548	272	27	15	27	58	79	110	126	104	1690
miR-7515	14	24	14	12	3	13	11	11	17	5	22	12	14	22	14	9	13	79	41	9	2	17	9	9	9	8	33	14	19	3
miR-758-3p	0	6	0	7	5	0	15	19	18	77	0	8	0	3	11	15	11	17	30	82	22	14	4	0	6	13	5	6	19	94
miR-758-5p	13	0	0	0	16	18	18	2	14	0	0	7	0	0	2	5	4	29	24	3	7	7	3	3	0	7	4	5	4	5
miR-759	4	21	4	15	15	2	16	23	0	0	10	47	0	5	3	8	7	28	32	1	11	12	0	0	0	0	0	7	22	0
miR-7-5p	42	139	11	13	86	26	82	318	51	3376	11	13	117	29	340	423	25	150	137	2074	193	7	8	13	8	23	29	12	40	3214
miR-760	154	139	28	128	109	90	269	171	76	209	61	34	81	64	115	108	91	164	168	293	170	51	34	44	54	96	73	111	115	240
miR-761	33	78	8	17	53	60	46	28	39	4	3	40	3	11	13	23	34	62	31	8	25	24	7	1	16	10	17	22	29	5
miR-764	109	51	102	80	91	79	72	51	71	1	59	102	47	98	42	56	11	102	64	1	58	80	33	11	35	20	23	34	36	3
miR-765	198	74	58	154	185	90	493	273	133	110	112	90	49	106	135	158	192	225	190	116	170	64	47	119	101	176	118	83	117	102
miR-766-3p	287	221	99	204	273	91	396	478	142	325	47	104	104	67	164	168	79	108	106	268	178	96	41	61	77	130	180	94	121	328
miR-766-5p	4	20	4	14	0	0	10	10	0	9	1	32	13	13	26	29	18	43	54	18	25	13	0	0	0	20	3	14	14	10
miR-767-3p	22	3	7	33	12	0	9	14	7	2	12	18	8	17	28	0	20	45	23	0	9	21	3	9	5	3	4	14	12	1
miR-767-5p	56	25	6	11	5	2	19	6	44	25	42	24	23	12	10	7	5	32	53	24	17	59	10	0	9	6	21	5	5	19
miR-769-3p	29	6	0	18	27	1	41	61	0	289	24	21	18	24	33	27	88	89	91	127	41	25	6	0	3	22	9	26	17	268
miR-769-5p	25	60	2	24	25	1	73	40	7	778	11	9	13	18	39	66	49	78	80	426	34	5	0	0	12	31	20	16	22	845
miR-7702	11	0	12	13	28	0	9	0	0	0	5	24	10	32	8	11	8	17	31	0	2	22	0	1	0	2	0	15	18	0
[truncated: 113 more rows]

## Sheet: QC_Raw
Investigator Name	Admin User				Parser Version	10196100F
Experiment Name	NW Matsuoka RERUN_02-May-2016				Date Parsed	05/04/2016
Experiment Date	05/03/2016
Description
	Set 1										Set 2										Set 3
Probe Set	WT-miRNA
Sample ID	1	2	3	4	5	6	7	8	9	10	1	2	3	4	5	6	7	8	9	10	1	2	3	4	5	6	7	8	9	10
Well	A1	B1	C1	D1	E1	F1	G1	H1	A2	B2	A1	B1	C1	D1	E1	F1	G1	H1	A2	B2	A1	B1	C1	D1	E1	F1	G1	H1	A2	B2
Sample Name	1_A1_1	1_A2_1	1_A3_1	1_B1_1	1_B2_1	1_B3_1	1_C1_1	1_C2_1	1_C3_1	1_BrainRNA_25 ng_1	2_A1_1	2_A2_1	2_A3_1	2_B1_1	2_B2_1	2_B3_1	2_C1_1	2_C2_1	2_C3_1	2_BrainRNA_25ng_1	3_A1_1	3_A2_1	3_A3_1	3_B1_1	3_B2_1	3_B3_1	3_C1_1	3_C2_1	3_C3_1	3_BrainRNA_25ng_1
Total Counts	1214565	704708	573854	883581	919846	671767	1574863	1153845	668676	2000869	659826	633086	505077	516153	927878	1096912	1285619	1252534	1208817	1757411	939933	361659	562884	531456	670949	796127	715375	694652	787775	1976937
HK_ACTB	291	203	88	235	239	145	1009	716	201	210	95	154	100	154	563	801	464	408	555	143	507	121	33	130	165	267	352	335	299	191
HK_B2M	32	7	30	25	0	2	23	23	3	383	6	8	0	18	4	0	0	13	13	281	25	28	6	2	0	0	5	11	5	402
HK_GAPDH	395	160	25	304	193	121	1253	389	149	1874	175	77	82	83	174	335	549	481	562	1139	489	87	64	82	158	333	303	354	423	1774
HK_PPIA	97	61	29	119	94	15	401	159	36	72	26	51	30	45	113	147	210	195	230	26	173	53	17	52	87	101	117	120	138	69
HK_RNU47	146	18	28	74	37	5	374	187	32	2566	17	24	30	27	28	91	166	118	122	1038	110	34	12	29	65	126	80	90	85	2446
HK_RNU75	1364	472	162	1409	870	569	7475	2595	535	1399	706	383	384	361	1638	2781	3847	3438	3823	651	2069	185	141	441	769	1854	1319	1218	1154	1454
HK_RNY3	805	277	81	480	516	293	1518	1005	312	2773	198	78	272	162	678	610	559	670	760	736	1456	134	155	295	459	743	767	1002	1163	2626
HK_RPL19	159	83	1	115	31	36	289	111	50	96	12	22	50	7	19	70	141	116	112	71	172	45	32	76	74	87	125	91	107	104
HK_RPL27	103	43	21	83	64	37	440	148	40	234	54	25	28	54	91	94	206	202	215	92	195	18	17	30	60	136	87	61	111	223
HK_RPS12	215	53	10	138	40	46	777	185	73	245	93	31	39	52	74	213	346	272	337	195	361	38	46	54	111	219	261	217	242	320
HK_RPS20	166	58	22	110	73	35	556	109	4	131	63	14	61	17	97	154	360	305	281	73	361	34	12	30	82	138	143	133	177	98
HK_SNORA66	392	128	58	375	336	121	2079	598	132	339	154	81	98	87	375	688	1141	765	1028	280	550	51	77	130	202	455	438	253	379	349
HK_YWHAZ	27	12	39	69	96	60	290	305	73	409	29	2	35	25	121	123	92	76	115	218	152	23	14	58	37	72	42	66	60	399
let-7a-2-3p	30	1	10	15	11	33	8	5	6	13	16	7	10	8	17	20	21	59	25	11	30	69	41	16	23	40	66	41	45	17
let-7a-3p	25	24	5	0	15	7	2	16	0	0	3	38	1	31	11	6	13	34	33	4	2	19	0	3	6	4	0	0	6	4
let-7a-5p	33	76	92	21	80	24	79	61	179	122056	44	475	33	29	27	24	16	50	198	92298	48	181	12	8	23	11	11	47	143	118710
let-7b-5p	41	86	243	27	220	23	21	68	172	84614	49	635	9	0	21	3	29	49	153	77441	27	131	1	18	4	3	7	84	92	85369
let-7c-3p	0	5	3	0	12	0	6	12	13	15	13	9	8	12	9	5	11	26	33	6	7	17	11	7	3	9	0	0	5	18
let-7c-5p	22	78	172	3	83	37	34	98	131	77437	16	347	6	25	17	18	30	81	125	66918	28	135	0	9	0	7	6	39	92	76136
let-7d-3p	25	28	54	25	18	18	35	33	35	3246	44	46	27	49	52	10	23	54	56	2005	905	1503	1512	1229	1249	894	1341	1613	1548	3333
let-7d-5p	22	31	13	8	6	0	27	27	25	16948	14	117	0	0	6	0	22	39	56	14327	18	31	0	12	6	11	8	9	21	16566
let-7e-3p	31	10	6	8	11	11	29	19	0	162	11	35	0	29	6	19	5	23	36	123	114	265	160	118	193	170	196	174	154	152
let-7e-5p	44	26	31	35	50	7	182	78	44	17276	16	101	22	15	29	44	73	99	125	12220	54	34	1	0	21	24	18	34	57	16766
let-7f-1-3p	5	16	18	27	3	21	6	9	12	16	31	37	24	7	23	14	14	55	26	6	12	42	16	17	18	8	13	7	18	14
let-7f-2-3p	22	4	4	5	0	0	4	13	11	11	1	18	9	0	10	0	1	31	36	8	3	11	0	3	0	0	2	6	0	10
let-7f-5p	25	54	23	5	31	7	14	16	61	33926	27	173	4	7	12	7	2	39	47	23443	21	46	3	0	13	10	11	16	34	31532
let-7g-3p	145	176	166	61	113	136	38	46	140	132	184	213	228	191	176	174	118	174	132	131	221	488	391	336	387	272	380	154	362	149
let-7g-5p	7	17	29	7	6	26	11	7	41	27088	6	128	0	13	9	5	3	44	51	24296	22	38	1	11	0	5	5	16	19	25862
let-7i-5p	16	23	27	0	23	0	32	9	41	24599	34	227	36	6	21	22	21	41	84	24173	60	47	7	7	6	7	2	17	32	24472
miR-1	1	0	33	14	45	0	5	14	1	234	4	11	0	24	17	0	5	10	26	115	17	0	0	7	0	2	5	0	8	198
miR-100-3p	18	14	19	0	0	0	0	10	0	5	10	7	0	26	8	0	4	13	26	3	1	7	0	3	0	3	1	0	0	7
miR-100-5p	157	30	64	91	107	31	251	126	66	13780	12	101	110	18	55	51	84	120	115	11763	303	55	17	9	42	49	83	116	92	13346
miR-101-3p	35	51	14	34	98	21	110	114	1	2313	0	39	17	28	35	33	35	128	50	2313	40	27	7	7	2	9	12	30	66	2258
miR-101-5p	30	10	0	13	27	0	24	8	11	304	1	27	4	19	20	17	6	36	57	363	6	26	16	11	7	3	23	3	18	368
miR-103a-2-5p	50	20	3	46	59	13	85	91	36	226	25	27	0	26	33	44	54	89	79	179	40	15	2	15	10	23	37	20	27	206
miR-103a-3p	1207	782	156	883	669	500	4338	2520	727	15176	573	488	488	491	1916	2297	2702	2050	2484	15229	2113	101	116	216	342	649	715	828	884	14860
miR-105-3p	0	20	0	0	6	21	3	11	0	4	4	28	6	1	9	0	0	32	26	0	3	18	0	4	5	6	3	3	24	0
miR-105-5p	0	1	3	9	1	0	13	0	22	46	26	25	0	9	17	14	6	61	44	34	17	28	0	4	3	18	7	3	3	52
miR-106a-3p	50	32	29	20	63	32	17	18	65	0	57	53	26	50	45	14	24	56	59	1	14	21	21	24	14	14	6	27	26	0
miR-106a-5p	973	454	98	797	611	359	3703	1438	364	664	444	319	400	361	1053	1395	1687	1894	1813	491	1684	123	148	223	282	661	680	659	696	576
miR-106b-3p	204	51	49	158	100	75	544	300	28	227	111	86	80	94	268	349	433	471	427	257	273	22	6	26	49	126	110	128	164	238
miR-106b-5p	1060	556	47	824	651	131	2877	1559	346	2258	366	254	363	341	1034	1117	1685	1450	1516	2530	1344	50	118	183	291	464	479	659	769	2251
miR-107	621	372	65	438	390	133	2417	1158	317	12266	387	357	260	205	867	1052	1378	1230	1301	12233	979	58	56	147	217	444	439	403	407	12106
miR-10a-3p	30	23	37	31	22	48	5	17	1	0	17	37	33	28	1	14	13	27	48	2	10	11	11	0	24	9	12	5	16	0
miR-10a-5p	11	4	27	7	8	0	4	1	0	21	2	21	68	0	5	5	0	18	18	5	3	30	0	0	2	7	1	3	3	18
miR-10b-3p	3	0	0	5	17	0	3	0	2	0	0	22	20	19	12	5	2	35	32	1	11	6	0	5	7	1	12	8	6	0
miR-10b-5p	10	15	0	3	12	0	2	0	27	28	0	14	40	3	4	17	1	21	21	11	10	9	0	5	0	0	3	2	4	20
miR-1178-3p	26	26	0	0	23	0	6	0	0	1	4	42	11	6	0	1	5	39	29	0	4	8	0	0	0	1	4	5	3	1
miR-1178-5p	90	49	75	88	57	57	58	16	17	9	18	34	26	35	22	16	23	63	57	5	20	50	22	24	11	17	24	14	17	3
miR-1179	0	0	0	8	5	0	8	9	0	44	1	16	9	0	11	0	7	48	24	31	4	13	0	0	0	3	0	0	0	32
miR-1180-3p	72	48	38	67	28	8	197	32	16	585	83	31	36	57	50	102	229	220	148	270	71	25	8	15	27	28	26	29	64	532
miR-1180-5p	57	32	18	43	68	32	41	20	35	7	14	34	22	39	28	12	25	34	61	4	15	20	17	10	18	9	18	10	38	2
miR-1182	63	22	17	51	62	13	150	114	12	12	21	33	20	33	79	98	74	117	99	7	56	23	6	13	8	63	47	24	43	24
miR-1183	16	0	24	7	6	16	33	9	5	3	3	13	18	0	2	1	25	38	60	5	6	4	0	0	3	6	6	0	0	0
miR-1184	19	15	0	25	39	3	31	8	0	0	8	25	8	19	5	12	3	63	35	0	32	19	4	4	4	14	22	0	17	0
miR-1185-1-3p	0	7	0	0	21	2	15	6	0	11	1	29	12	0	3	8	0	27	25	10	31	16	0	1	0	6	14	6	0	12
miR-1185-2-3p	13	0	0	11	3	0	11	10	3	18	12	11	2	10	14	5	27	27	22	8	28	33	0	0	5	10	3	0	4	12
miR-1185-5p	1	0	0	0	4	0	4	12	1	245	8	24	4	14	13	4	5	37	11	181	7	18	3	0	0	0	2	0	4	227
miR-1193	9	13	15	13	3	0	27	11	0	5	3	5	5	4	0	16	7	22	24	6	27	25	0	0	0	0	14	1	17	5
miR-1197	1	14	0	0	6	0	12	8	0	23	0	21	15	3	0	0	11	48	22	28	17	15	0	0	0	0	0	0	0	37
miR-1199-3p	79	70	37	74	51	14	43	18	41	2	36	12	34	22	10	24	22	36	64	3	48	45	25	15	34	29	30	38	39	6
miR-1200	26	8	11	13	43	1	17	13	0	1	21	37	9	11	27	12	9	35	33	1	11	46	0	23	5	4	22	0	31	0
miR-1202	360	145	186	292	221	209	730	473	172	29	174	200	234	184	333	286	410	396	440	53	385	128	66	127	163	252	301	212	194	53
miR-1204	7	10	9	10	20	9	2	14	4	2	0	17	0	5	0	1	6	17	36	0	8	25	0	0	2	0	1	2	16	1
miR-1205	0	7	0	0	28	1	7	0	22	0	6	31	6	16	12	4	8	36	46	0	0	55	8	4	0	8	7	0	8	0
miR-1206	0	3	6	17	0	0	0	0	0	0	0	5	0	6	13	0	0	21	21	0	4	4	0	0	0	0	1	0	0	0
miR-1207-3p	66	37	37	54	41	90	20	34	56	0	76	37	31	57	37	38	15	46	55	1	22	37	23	12	26	25	21	16	19	1
miR-1207-5p	4603	2707	2283	3228	3780	2883	7882	5698	2920	610	3278	13165	2356	2410	4762	5852	6094	6486	5992	600	3913	1162	1079	1748	2214	2994	2862	2360	2316	593
miR-1208	15	0	4	6	18	0	8	14	11	0	9	32	8	20	4	14	28	34	39	2	6	24	0	0	1	6	1	7	6	0
miR-1224-5p	213	175	825	191	269	114	383	389	462	306	151	132	165	504	397	567	440	550	593	334	193	51	89	66	98	172	126	202	127	308
miR-1225-3p	2011	1186	1045	1114	1141	1066	2896	1952	867	241	809	795	579	559	395	439	603	779	500	261	1306	413	366	324	646	782	954	567	758	219
miR-1225-5p	2930	1689	796	2033	1680	1177	2402	2109	1240	368	1891	1584	1302	1387	2703	3382	3645	3584	3391	367	1634	756	652	1445	1759	1756	1608	1630	1615	439
miR-122-5p	14	11	11	7	26	0	13	15	6	15	7	17	10	1	2	3	9	31	25	19	0	38	0	0	3	10	4	3	7	11
miR-1226-3p	39	39	2	30	10	0	106	106	15	134	21	39	16	45	60	47	76	75	107	118	34	40	7	9	24	29	25	60	24	114
miR-1227-3p	93	75	124	100	91	86	153	109	95	18	12	103	50	58	20	36	55	75	66	23	76	34	27	30	61	63	47	54	49	17
miR-1228-3p	638	247	105	306	375	220	875	525	211	81	115	146	160	81	89	215	129	228	172	84	409	206	116	180	240	253	289	211	274	87
miR-1229-3p	143	56	63	138	151	122	331	171	125	85	64	71	28	10	66	34	42	82	51	77	131	28	20	47	65	98	102	109	125	73
miR-1229-5p	176	94	54	119	289	123	590	362	119	42	199	228	138	110	403	395	454	468	428	30	238	65	41	88	109	231	152	97	151	34
miR-1231	223	123	82	110	114	97	162	164	44	5	65	31	56	54	83	87	65	148	65	12	106	66	38	51	76	70	84	101	123	8
miR-1233-3p	222	170	124	239	224	131	395	310	144	10	122	112	119	93	38	42	71	66	69	15	136	65	75	48	76	133	125	91	80	8
miR-1234-3p	588	537	479	545	493	623	571	520	582	29	460	378	297	398	313	264	220	332	231	23	307	214	223	179	209	233	260	190	292	39
miR-1236-3p	39	15	3	17	35	6	33	34	38	7	37	1	15	0	17	7	21	33	41	8	20	9	2	10	16	11	13	31	33	11
miR-1236-5p	39	16	9	27	17	0	120	36	18	44	22	38	15	0	81	78	55	133	95	19	66	27	4	24	45	58	31	21	42	21
miR-1237-3p	139	83	135	97	79	90	70	65	100	36	67	91	86	58	38	44	60	96	65	39	85	105	35	21	34	56	30	42	55	46
miR-1237-5p	85988	41945	21162	57191	52431	33518	86338	69119	35631	1370	45942	40973	29361	30202	71949	86984	100747	94186	83323	1380	59775	18882	18228	39435	50385	55260	48431	47921	52606	1537
miR-1238-3p	59	69	20	58	41	51	74	58	11	1	35	65	50	43	17	17	28	42	50	3	95	93	78	83	76	48	104	39	116	5
miR-1238-5p	25	30	13	27	0	7	72	42	7	4	36	27	10	7	19	20	36	24	37	5	36	50	4	1	10	47	26	10	11	2
miR-1243	1	6	10	0	16	0	0	0	0	1	9	1	10	0	7	5	0	34	31	2	12	0	0	0	0	2	0	4	0	1
miR-124-3p	54	773	20	69	789	75	94	2731	440	183243	35	726	408	92	2274	2125	103	104	229	189909	3027	335	28	157	4	17	41	155	132	183901
miR-1244	173	73	26	104	107	61	1035	386	41	407	110	49	97	191	493	573	649	515	761	210	454	20	26	78	86	182	196	200	234	355
miR-1245b-3p	15	5	10	12	27	0	0	4	0	0	20	46	9	21	0	0	3	35	24	0	2	30	3	0	0	0	6	0	6	0
miR-124-5p	14	27	3	28	7	0	32	94	29	351	12	2	12	16	90	73	3	18	9	471	82	16	0	18	6	8	26	13	41	343
miR-1247-3p	121	106	201	122	158	47	68	57	123	6	84	153	109	112	58	144	70	108	61	3	52	25	17	12	24	19	22	16	60	5
miR-1247-5p	106	166	217	79	104	195	91	165	124	105	254	125	127	126	94	85	80	152	98	121	245	101	55	46	57	30	72	67	68	122
miR-1249	367	304	374	261	352	453	171	259	324	2843	626	521	503	468	411	369	284	422	246	1467	2455	4103	3462	3109	3208	2241	3345	3654	3558	2754
miR-1250-3p	19	8	16	10	18	16	7	0	5	0	25	24	18	20	6	8	14	14	17	0	29	46	53	17	38	21	37	27	20	1
miR-1250-5p	29	17	20	25	13	2	47	16	12	46	34	28	8	0	19	3	26	54	60	59	27	45	439	0	13	14	17	9	12	56
miR-1251-3p	10	11	0	5	9	14	19	13	0	4	9	46	7	5	7	13	0	24	38	7	23	2	4	0	1	21	12	4	3	0
miR-1252-3p	3	6	0	9	19	0	0	0	3	0	15	20	0	1	2	4	2	28	38	0	6	4	0	1	0	0	0	2	4	0
miR-1252-5p	9	21	33	6	17	13	0	5	0	0	20	21	0	16	15	5	9	7	31	0	3	9	0	1	0	0	0	0	0	0
miR-1253	18	18	0	8	9	3	12	5	0	4	1	13	0	9	5	0	7	31	41	1	18	34	0	1	2	2	8	5	16	8
miR-1254	1036	327	176	892	629	446	3083	1771	485	70	65	83	27	87	86	161	91	144	88	63	1641	300	186	354	591	996	929	705	838	106
miR-1255b-2-3p	851	456	177	772	586	259	2222	1116	237	21	4	12	25	20	17	20	16	17	30	12	1042	73	103	247	336	664	593	483	709	32
miR-1256	47	5	0	20	1	0	134	51	0	3	1	14	0	10	0	0	1	8	31	5	63	8	8	13	13	34	33	5	22	3
miR-1257	11	6	0	7	10	0	0	0	0	0	9	2	0	0	1	0	2	33	25	0	2	21	0	0	0	6	8	0	10	1
miR-1258	0	3	0	0	5	0	7	13	0	2	1	17	3	19	5	4	4	38	39	7	4	0	0	0	0	0	1	4	0	4
miR-125a-3p	38	17	0	28	66	21	85	57	24	141	13	6	33	57	18	34	88	66	85	110	46	18	2	11	17	32	36	24	17	120
miR-125a-5p	1189	383	144	801	563	314	2409	1028	408	49031	210	225	294	304	353	566	1087	814	1017	30800	881	118	40	80	121	256	521	590	615	46825
miR-125b-1-3p	9	5	0	4	0	17	40	19	0	122	17	25	2	22	29	9	27	45	51	112	31	19	0	0	0	0	0	16	3	129
miR-125b-2-3p	84	51	94	28	72	43	26	43	66	57	51	57	17	84	45	29	39	40	49	88	18	41	40	23	16	23	21	18	29	82
miR-125b-5p	911	330	283	823	473	356	1732	705	357	117893	293	491	441	224	142	394	646	359	733	93392	1019	264	56	99	83	138	404	521	454	114236
miR-1261	21	5	7	4	17	6	0	0	0	0	0	9	4	5	10	0	4	36	24	0	7	14	5	0	4	0	0	0	0	0
miR-1262	11	0	0	1	19	0	6	0	0	0	7	9	0	7	6	3	0	49	12	0	6	0	0	0	0	9	0	12	7	0
miR-1263	0	0	18	10	2	0	12	3	6	0	13	24	0	10	3	5	0	31	20	0	0	17	0	7	5	1	0	2	0	1
miR-126-3p	128	127	730	236	78	654	512	194	875	10477	179	1152	397	68	40	52	43	54	69	8650	350	126	100	50	25	27	388	201	209	10004
miR-1264	8	3	0	0	7	0	2	0	0	17	0	15	0	9	10	0	5	11	30	18	1	2	0	0	0	0	1	0	1	14
miR-1265	26	10	0	17	7	3	17	16	0	0	0	8	12	0	2	4	0	17	30	0	7	17	1	3	0	3	7	2	0	1
miR-126-5p	65	30	65	18	45	105	68	41	150	1062	60	79	104	38	10	9	20	44	35	754	69	27	10	19	21	12	33	33	33	1059
miR-1267	14	14	0	0	15	0	24	9	13	4	9	6	2	8	22	0	3	16	15	7	12	6	5	1	0	5	10	9	1	4
miR-1269a	33	20	26	6	30	38	13	6	2	2	11	30	5	13	4	5	24	20	33	3	17	23	19	6	12	12	10	6	13	1
miR-1269b	55	30	18	7	8	31	63	48	52	3	20	10	14	16	8	2	14	43	40	2	30	32	11	13	7	16	31	7	17	2
miR-1270	28	11	8	9	3	0	37	13	0	5	20	26	0	0	4	7	10	25	27	15	7	2	0	0	10	10	11	13	6	8
miR-1271-5p	47	46	0	33	27	28	82	14	18	232	24	11	6	3	41	33	19	22	45	169	33	21	2	1	10	17	22	49	33	242
miR-1272	5	29	16	2	30	33	7	7	0	1	10	12	0	67	4	2	0	6	31	0	5	12	0	0	0	0	0	7	63	0
miR-1273a	394	178	27	334	212	160	1083	597	146	56	27	17	24	13	92	67	75	106	133	35	485	36	38	55	167	340	289	197	296	53
miR-1273c	668	364	252	552	468	274	1872	1077	272	181	109	58	82	82	129	139	106	110	202	123	973	99	73	177	371	682	647	544	498	173
miR-1273d	9430	3681	1807	7887	5977	3786	26516	15263	3917	1424	289	203	152	316	754	1051	815	927	1233	819	14035	1039	1222	3067	4872	9461	8739	7401	7704	1426
miR-1273e	6392	2689	797	5033	3560	2091	15515	9028	2341	389	245	136	127	189	600	992	1007	790	1113	363	7530	571	521	1351	2575	5267	4625	3816	4305	384
miR-1273g-5p	444	135	78	337	281	185	1192	564	150	60	83	91	70	60	226	363	387	329	406	52	440	57	54	135	206	375	294	151	277	69
miR-1273h-5p	17482	7007	2884	14448	11227	7408	51937	27484	6328	1340	1929	1100	1294	1742	5226	7263	7068	6806	8338	1667	25291	1933	2009	5679	8701	17949	14536	11839	12412	1295
miR-127-3p	22	49	18	34	48	29	172	146	40	4856	24	81	170	20	52	160	255	93	118	4741	392	21	6	17	48	30	44	51	75	5709
miR-1275	2077	906	622	1541	1399	931	5853	3302	1194	643	1137	2171	578	853	1781	2495	3266	3804	3112	1033	3478	285	351	660	1067	2097	1799	1297	1433	665
miR-127-5p	31	52	47	19	12	0	37	9	10	123	26	44	34	26	36	53	19	49	43	85	52	91	47	35	16	32	19	10	62	134
miR-1276	8	15	0	17	15	0	2	24	0	3	12	2	15	20	23	4	3	68	29	1	8	20	0	1	0	2	9	0	6	2
miR-1277-5p	1	22	8	4	31	9	1	10	0	0	8	4	4	5	10	4	4	9	6	0	1	4	3	0	3	0	0	0	14	0
miR-1278	0	7	0	5	0	0	6	5	0	2	4	31	2	6	9	5	0	33	12	2	2	7	0	0	0	0	0	0	0	0
miR-1279	13	10	8	3	39	0	3	7	0	0	2	14	0	13	4	5	19	45	10	0	2	0	0	0	0	2	8	5	10	0
miR-128-1-5p	186	116	165	137	96	85	191	165	112	21	45	92	82	57	35	53	67	131	99	28	115	87	64	74	96	125	100	164	143	18
miR-1282	17	7	0	5	2	22	15	21	8	1	13	17	0	0	12	5	1	17	14	0	12	1	0	4	4	2	0	6	3	7
miR-128-2-5p	5	4	0	13	46	9	14	21	30	36	3	41	14	18	9	10	7	25	6	30	18	25	18	3	0	2	13	3	13	39
miR-1283	8	5	27	19	12	0	10	2	15	5	0	9	0	11	0	6	0	25	33	6	6	17	0	0	0	2	0	2	5	9
miR-128-3p	122	105	23	120	133	28	409	301	138	62593	92	247	74	62	252	251	242	362	432	59793	235	123	26	37	35	84	129	111	192	63205
miR-1285-5p	7250	3526	1009	5634	4136	2651	19414	11215	3072	206	69	68	79	79	117	180	218	287	336	239	9188	540	631	1826	2854	5927	5923	4704	5137	255
miR-1287-3p	6	4	21	5	50	0	9	22	3	5	0	12	8	12	2	4	15	38	58	11	7	14	1	0	2	0	13	7	5	9
miR-1287-5p	261	123	184	144	162	162	110	145	206	36	84	101	136	149	87	68	82	174	49	24	45	61	52	36	62	43	50	39	76	49
miR-1288-3p	21	9	0	12	20	14	10	12	0	0	35	45	9	19	23	25	7	74	28	0	1	19	16	7	6	8	11	0	8	1
miR-1289	47	7	0	31	12	1	63	50	0	2	12	11	1	7	18	0	5	35	27	1	31	20	0	33	5	16	19	16	6	2
miR-1290	253	219	476	87	1594	159	509	510	116	478	35	244	84	75	161	189	196	254	289	291	320	50	28	97	185	225	192	297	233	384
miR-1291	433	220	58	343	317	172	1273	588	216	139	141	87	141	175	501	652	700	643	664	97	561	88	44	115	223	499	328	360	240	142
miR-129-1-3p	43	55	37	26	61	8	7	4	25	5482	16	42	25	51	4	4	16	62	30	2603	28	40	8	10	32	6	11	16	17	5001
miR-129-2-3p	53	91	35	20	31	45	17	61	100	9383	35	45	12	24	26	3	15	42	54	5619	54	71	6	9	10	18	26	25	44	8833
miR-1292-5p	90	54	20	64	95	65	94	114	98	5	95	53	62	83	100	109	183	217	227	8	75	39	21	39	93	53	55	32	47	9
miR-1293	38	2	0	0	2	0	10	14	0	1	13	3	1	5	7	1	1	36	34	4	2	0	1	2	3	17	0	7	7	0
miR-1294	11	10	0	0	5	0	11	2	4	3	8	17	0	0	0	7	5	32	46	2	7	7	0	0	0	6	7	0	1	3
miR-1295b-3p	9	0	10	2	14	10	0	1	7	2	0	28	5	9	6	9	1	11	29	0	0	10	0	0	0	0	6	0	1	0
miR-129-5p	59	55	12	29	77	60	74	79	65	2289	48	70	79	60	32	26	26	88	66	1885	91	103	61	96	22	49	45	78	88	2429
miR-1296-3p	32	36	72	50	55	61	53	28	40	2	49	47	79	52	39	49	41	52	32	2	40	69	99	41	46	39	44	12	46	5
miR-1296-5p	103	21	27	52	3	26	84	105	39	2740	29	49	63	43	52	66	79	99	106	1701	76	19	13	2	9	31	24	45	36	2669
miR-1297	25	16	13	11	23	21	10	8	6	1	4	38	17	31	15	8	52	41	25	2	4	23	0	6	3	0	1	0	3	0
miR-1298-3p	35	19	0	4	15	19	6	18	14	13	0	30	17	18	1	12	4	30	39	18	7	25	4	6	8	1	17	5	15	16
miR-1298-5p	0	9	0	3	0	0	5	4	0	51	3	15	0	5	5	0	4	28	21	46	4	20	0	0	11	3	0	0	0	50
miR-1299	155	84	71	105	92	72	340	126	8	22	0	22	0	10	12	28	12	28	62	28	212	8	9	44	48	98	93	65	93	30
miR-1301-3p	65	29	1	13	19	0	79	4	21	435	0	8	8	27	18	13	24	38	38	284	8	17	5	2	8	8	8	3	12	467
miR-1301-5p	76	26	72	18	87	44	30	77	44	17	84	58	85	131	61	39	51	76	37	11	332	657	438	432	469	387	401	297	498	25
miR-1302	5	5	8	5	13	0	0	4	0	0	2	7	4	14	9	1	0	49	25	0	8	8	0	0	0	0	11	0	1	0
miR-1303	119	73	16	82	38	73	425	227	99	19	52	30	23	28	36	64	94	66	95	6	184	21	9	23	44	103	98	66	87	23
miR-1304-3p	372	144	80	288	148	175	814	392	174	14	53	112	67	42	80	85	45	124	106	9	386	66	70	66	119	341	284	230	252	22
miR-1304-5p	116	17	37	81	37	0	126	76	31	5	16	24	27	5	16	27	19	56	67	6	54	47	5	14	32	28	20	46	23	9
miR-1305	7	9	0	0	8	0	7	0	0	0	7	16	0	5	3	3	8	33	24	0	0	29	3	0	1	0	3	0	3	0
miR-1306-3p	26	11	16	21	58	30	71	26	11	28	28	29	41	30	23	25	52	94	64	56	39	37	18	15	40	41	14	16	19	35
miR-1306-5p	215	184	245	160	200	194	306	288	159	261	151	212	191	161	165	104	119	221	172	245	1716	2814	2235	2188	1911	1711	2427	2613	2220	309
miR-1307-3p	186	94	53	99	132	66	275	193	393	180	231	223	220	208	234	247	288	233	229	229	96	68	50	30	36	42	99	71	99	194
miR-1307-5p	3254	2709	3640	2154	2490	3259	1943	2234	3022	128	1870	2053	2014	1624	1067	1033	1005	1660	999	153	703	848	599	412	609	464	510	440	715	137
miR-130a-3p	3147	2200	445	2082	2555	832	9127	6024	1403	3162	1277	720	1021	983	3412	3691	4734	3882	4129	2944	4799	168	245	586	895	1457	1871	2417	2272	3005
miR-130a-5p	22	0	0	10	9	0	29	17	0	0	0	17	8	0	24	0	23	50	18	1	5	10	2	0	6	8	5	23	15	1
miR-130b-3p	997	596	98	677	653	169	3530	1802	227	315	446	153	354	321	919	1327	2019	1883	2306	403	1667	37	53	182	270	517	460	684	613	335
miR-130b-5p	507	301	270	343	330	171	598	481	200	99	247	216	319	251	251	350	447	526	401	167	209	74	58	65	102	159	189	165	236	118
miR-1321	35	18	0	21	17	0	45	56	1	23	30	34	19	6	15	32	27	67	55	23	43	2	4	10	7	20	20	13	7	9
miR-1322	85	42	39	88	49	27	196	98	30	10	16	23	1	27	10	6	3	18	29	20	99	28	16	17	48	62	85	52	38	13
miR-1323	2	6	15	3	0	0	3	3	7	1	10	8	0	17	34	3	9	28	34	1	9	24	2	0	4	6	0	8	3	1
miR-132-3p	0	8	27	19	41	2	58	12	24	3802	9	13	0	1	25	14	12	53	22	3804	16	31	0	0	17	0	13	12	6	3983
miR-1324	19	0	0	3	7	13	31	30	7	0	7	38	0	1	0	14	5	24	19	1	4	8	0	0	15	7	15	7	15	0
miR-132-5p	19	22	38	11	5	21	19	3	31	400	0	21	13	4	15	10	14	51	23	302	9	32	6	0	6	8	1	10	10	390
miR-133a-3p	69	83	125	44	84	48	34	50	60	221	49	72	43	36	21	23	67	23	45	175	174	32	23	20	25	20	32	21	38	202
miR-133a-5p	95	134	143	51	124	106	63	107	80	5	50	60	82	87	56	36	45	71	54	1	37	69	24	25	53	19	31	24	41	2
miR-133b	47	19	42	12	43	35	18	22	33	166	5	30	29	8	12	10	2	50	23	165	125	19	14	6	9	10	17	39	12	204
miR-1343-5p	2389	1453	784	1760	1768	1052	1792	1946	4926	199	1789	1357	1129	1344	2527	2777	3038	2777	2677	125	1424	749	570	1031	1358	1401	1090	1093	1366	183
miR-134-3p	35	11	0	9	14	24	35	16	11	9	18	39	15	2	8	5	11	28	20	6	8	52	7	6	14	7	1	5	12	10
miR-134-5p	11	11	14	6	34	40	53	36	5	421	3	21	39	24	26	24	44	43	61	455	124	48	0	1	7	9	27	12	4	417
miR-135a-3p	20	0	2	7	17	11	18	11	16	0	0	34	1	5	4	8	10	31	59	0	11	27	0	0	0	3	0	6	0	0
miR-135a-5p	0	0	0	0	0	2	5	0	0	39	1	15	0	2	9	2	3	28	20	7	9	7	0	0	3	3	1	12	5	31
miR-135b-3p	30	7	8	6	58	13	24	1	21	5	20	35	22	7	21	30	40	54	57	3	9	9	14	14	13	18	20	12	13	10
miR-135b-5p	268	52	12	195	77	0	508	209	0	868	52	14	18	52	27	73	261	243	255	444	69	15	26	12	110	137	38	162	194	825
miR-136-3p	25	10	14	7	3	0	3	12	1	554	17	36	7	20	6	2	9	36	30	476	22	5	2	0	0	2	4	0	7	560
miR-136-5p	5	5	5	9	44	28	49	47	18	1587	12	28	15	7	10	12	21	19	32	743	90	2	1	9	1	20	2	11	10	1464
miR-137	1	37	0	0	39	1	0	75	16	1397	0	25	51	19	32	21	5	32	26	776	15	3	0	0	0	0	0	3	9	1201
miR-138-1-3p	4	24	1	0	30	32	10	13	6	182	0	33	1	8	5	3	13	15	2	211	4	21	0	0	2	3	6	0	5	184
miR-138-2-3p	1	0	0	0	12	18	10	13	0	99	0	4	0	11	4	1	1	18	10	103	11	13	0	0	0	1	5	5	0	77
miR-138-5p	94	14	41	53	76	33	262	98	48	9520	30	52	65	3	95	43	135	121	123	11102	261	40	3	13	23	37	68	36	38	10198
miR-139-3p	50	17	18	27	19	8	21	16	1	337	17	14	2	3	37	15	17	34	44	282	24	19	1	3	2	4	4	21	5	336
miR-139-5p	299	276	484	227	471	303	196	281	400	8622	227	299	321	268	186	140	153	223	151	9642	90	105	66	50	75	38	116	33	92	8660
miR-140-5p	43	41	3	61	24	75	209	118	35	1543	26	21	43	22	108	70	80	70	83	1075	153	10	9	11	12	11	62	48	31	1482
miR-141-3p	684	236	186	360	320	105	1512	256	76	10	251	196	68	130	142	238	808	582	686	15	148	42	50	35	201	297	149	288	334	16
miR-141-5p	21	42	72	29	49	31	24	22	25	0	35	44	25	35	41	12	50	60	60	1	10	37	12	12	8	26	7	18	10	0
miR-142-5p	0	4	34	0	72	30	0	25	1	191	5	23	11	16	5	0	2	35	29	107	134	20	0	0	0	1	4	0	30	171
miR-143-3p	36	20	259	80	43	153	108	54	229	10296	88	206	49	32	0	5	16	35	58	11710	188	55	16	7	11	16	45	53	48	10202
miR-143-5p	166	153	172	107	158	117	85	101	102	36	120	141	157	180	56	66	91	124	78	57	81	135	69	60	62	88	79	50	92	50
miR-144-3p	4	10	6	0	11	29	0	17	0	88	5	27	20	7	12	12	3	72	63	123	1	29	2	1	3	9	7	1	4	77
miR-144-5p	3	12	42	1	21	17	2	16	13	106	8	25	10	7	6	5	9	29	20	88	6	16	4	0	2	0	3	27	2	106
miR-145-3p	23	12	50	21	36	5	1	23	16	48	1	38	26	5	15	5	15	38	63	25	15	43	17	11	9	10	2	32	18	49
miR-145-5p	50	76	248	128	89	309	196	146	453	12071	109	200	189	6	25	26	42	75	66	8643	252	80	27	22	21	10	126	90	69	12214
miR-1468-3p	57	317	541	57	792	470	20	213	50	5	19	65	85	80	6	19	15	54	38	0	28	14	20	25	0	1	30	27	28	0
miR-1468-5p	19	12	28	1	52	18	23	29	15	13	6	19	7	13	7	1	3	29	29	13	9	10	12	9	8	14	6	3	21	13
miR-146a-3p	77	71	105	57	83	83	20	52	102	6	41	98	110	52	62	20	16	105	85	0	22	33	41	15	43	20	24	33	42	3
miR-146a-5p	21	14	68	24	29	27	19	11	19	523	20	56	0	48	28	5	13	40	71	346	19	27	2	14	1	2	11	37	18	553
miR-146b-3p	30	18	44	22	23	43	70	37	7	22	0	32	10	38	13	0	9	21	28	4	50	56	0	1	0	20	30	8	30	9
miR-146b-5p	120	109	239	91	250	93	74	81	123	924	113	717	73	111	60	63	14	125	53	641	45	61	44	16	35	23	17	71	56	933
miR-1471	180	126	177	154	93	148	351	237	93	9	102	81	82	61	90	65	155	133	132	3	139	70	26	33	74	114	99	151	114	2
miR-147a	5	32	4	2	9	0	3	14	0	1	0	0	0	1	12	0	0	13	26	0	12	14	4	8	1	0	8	7	0	0
miR-147b	25	9	78	23	36	15	48	23	50	4	31	86	20	50	28	8	34	40	33	4	32	76	54	37	44	23	32	45	40	7
miR-148a-3p	142	56	72	118	137	65	383	251	64	463	88	100	37	22	77	84	194	225	191	433	175	29	7	19	71	83	83	154	105	451
miR-148b-3p	133	91	133	106	36	26	265	179	47	2696	25	73	77	28	120	101	139	169	152	2503	121	9	16	0	40	58	54	80	73	2575
miR-149-3p	26736	12056	9783	19141	17003	16137	50313	36290	14545	3797	13804	9787	8279	10025	20874	27055	31519	23989	22996	3980	21207	5625	240646	11148	13719	17407	21362	12183	13481	3774
miR-149-5p	173	226	3	111	398	60	215	806	129	7306	119	108	291	166	868	760	408	376	428	6462	330	35	15	64	35	77	111	186	165	7452
miR-150-3p	165	109	167	84	709	52	197	99	143	18	88	175	85	87	109	137	110	155	154	27	92	58	44	53	63	78	70	59	93	30
miR-150-5p	34	34	130	43	48	45	13	25	31	1376	28	62	19	32	11	27	34	33	49	1223	25	18	4	6	23	11	25	10	13	1432
miR-151a-3p	143	78	0	98	80	11	330	191	32	1839	44	69	42	64	132	136	200	187	194	1733	123	40	12	14	54	73	79	129	116	1794
miR-152-3p	54	11	10	0	10	4	36	42	27	612	1	61	0	0	22	2	23	22	60	591	43	28	3	6	7	13	10	25	6	563
miR-153-3p	35	29	65	8	73	39	26	58	24	2516	12	66	44	38	31	20	25	58	65	2351	216	20	12	11	13	6	4	30	15	2487
miR-153-5p	1	7	48	9	21	0	13	3	8	5	16	14	0	8	19	2	0	54	52	2	15	15	11	0	0	4	4	37	0	7
miR-1537-3p	21	19	23	5	23	9	2	14	0	9	2	33	25	13	34	8	27	32	35	6	3	9	4	4	0	3	6	15	6	6
miR-1537-5p	17	2	56	7	7	17	8	5	0	1	14	32	5	20	6	1	19	64	48	0	5	16	0	7	0	0	3	8	3	0
miR-1538	184	134	99	108	184	146	356	132	151	3	36	57	95	34	32	55	56	97	79	6	128	119	94	72	70	115	118	87	125	9
miR-1539	188	126	78	36	88	127	91	80	96	5	169	126	151	143	117	88	89	152	61	6	222	506	249	137	256	187	379	156	343	25
miR-154-3p	9	23	43	8	9	58	30	1	18	403	3	57	43	43	7	15	19	24	32	394	77	2	3	0	1	17	0	9	12	475
miR-154-5p	32	23	42	11	18	10	33	24	8	996	14	16	21	21	29	32	46	84	57	997	29	25	1	3	5	12	6	8	5	954
miR-155-3p	13	41	58	24	53	0	0	13	31	0	1	72	4	27	13	0	8	40	33	2	6	4	0	0	10	0	4	28	3	0
miR-155-5p	0	21	0	0	4	11	21	0	1	93	4	39	5	7	0	6	16	26	24	69	16	3	0	0	0	0	4	0	0	99
miR-1587	294	131	35	169	186	114	875	440	119	25	197	181	93	105	451	588	733	637	701	37	369	49	25	86	106	232	172	139	176	33
miR-15a-3p	30	60	42	16	36	34	65	40	27	33	19	53	8	21	23	27	29	34	82	27	19	27	21	27	15	17	4	45	17	33
miR-15a-5p	468	294	417	433	524	266	1414	840	275	14264	233	398	288	274	629	645	630	553	567	14204	907	112	55	108	103	234	300	361	376	14240
miR-15b-3p	22	13	63	27	43	23	32	25	30	13	30	62	12	17	13	14	23	22	36	8	30	21	6	7	26	6	7	33	18	9
miR-15b-5p	626	437	153	428	664	228	1476	1152	282	3130	170	284	235	314	500	591	813	758	819	3470	876	82	68	96	155	360	390	384	435	3249
miR-16-1-3p	36	12	48	38	20	5	7	26	19	4	16	47	10	39	5	8	15	27	40	5	23	21	2	1	15	3	12	27	9	8
miR-16-5p	1790	1129	421	1436	1577	718	4938	3243	1311	39295	544	666	686	496	1845	1755	1949	1714	1828	32010	3039	226	175	320	482	841	1139	1475	1359	38198
miR-17-3p	343	193	154	241	282	68	956	527	127	204	257	158	91	265	608	525	684	607	743	238	488	151	174	170	175	306	351	365	473	235
miR-17-5p	3485	1699	370	2865	2608	719	12305	6195	1403	1764	2049	1080	1118	1897	5515	6583	8555	8177	8109	1609	5695	215	300	1026	1449	2925	2553	3059	3090	1660
miR-181a-2-3p	51	17	29	86	145	73	155	68	8	233	46	63	63	29	32	40	89	61	119	264	61	37	9	8	18	21	38	57	70	215
miR-181a-3p	19	7	42	27	16	0	47	25	53	328	29	15	7	28	12	0	13	116	94	454	22	27	2	0	13	11	1	22	47	374
miR-181a-5p	1248	325	167	834	683	276	3944	1111	454	47637	227	594	223	273	309	725	1718	1245	1803	55427	1409	99	37	106	205	458	573	622	646	47833
miR-181b-3p	3	12	32	8	23	38	26	31	0	15	17	10	0	6	21	9	6	35	45	25	8	2	15	4	3	1	0	6	3	19
miR-181b-5p	983	114	208	769	379	297	2807	713	271	9935	444	368	330	230	234	759	1898	1242	1783	12616	1058	52	33	56	190	319	443	513	463	10024
miR-181c-3p	23	10	31	16	40	0	14	9	29	118	10	40	7	49	0	4	23	39	32	200	12	9	13	12	12	7	20	42	10	135
miR-181c-5p	169	216	279	216	107	207	160	134	237	2099	312	311	355	256	155	214	204	278	198	2110	449	747	620	473	543	359	521	308	536	2135
miR-181d-3p	6	36	0	0	15	9	5	20	22	6	7	27	8	6	21	7	6	24	25	3	12	34	15	0	0	2	2	1	3	2
miR-181d-5p	285	53	20	143	44	75	598	178	66	4586	54	76	60	30	38	116	229	250	217	5569	155	35	4	18	67	72	76	135	72	4439
miR-182-3p	22	21	0	8	23	5	12	74	4	0	11	33	0	12	47	25	27	72	56	0	1	21	0	3	11	3	11	5	8	0
miR-182-5p	954	1714	8	667	1893	296	3005	4910	640	19	324	66	244	569	3787	3819	1996	1384	1576	17	88	40	74	300	240	458	197	460	533	20
miR-183-3p	36	17	27	21	24	6	41	81	0	0	18	12	10	29	37	38	20	34	46	0	4	9	5	13	11	4	20	23	15	0
miR-183-5p	462	790	17	305	1028	144	1207	2311	346	14	207	21	88	268	1630	1568	781	792	728	8	56	11	25	169	91	166	120	286	300	10
miR-184	2	11	49	0	6	21	3	1	9	68	1	54	1	5	18	6	11	85	41	52	3	20	0	2	3	1	6	27	8	54
miR-185-3p	18	21	27	30	22	30	39	48	19	24	16	49	14	23	24	8	28	38	32	22	12	34	54	24	2	10	17	41	18	32
miR-185-5p	40	5	72	38	112	55	149	61	40	1863	76	84	28	50	112	77	85	114	110	1337	71	54	6	4	15	7	19	64	47	1714
miR-186-3p	73	78	167	73	65	101	55	103	70	12	65	77	50	83	81	27	56	64	59	3	24	52	24	19	41	17	31	43	58	14
miR-186-5p	349	250	342	295	301	248	302	401	436	1566	250	199	240	147	220	162	168	229	212	964	203	94	81	124	133	142	139	189	181	1451
miR-187-3p	841	835	1368	687	815	1081	482	670	1045	164	726	715	1013	698	435	308	338	474	253	205	277	415	460	295	268	243	348	366	380	166
miR-187-5p	532	390	733	389	416	474	232	331	558	18	302	345	342	290	244	169	208	300	159	13	152	211	164	187	147	138	188	228	195	16
miR-188-3p	59	74	27	37	14	21	28	25	24	10	44	70	24	52	3	27	23	58	41	11	24	49	23	8	15	17	27	4	35	10
miR-188-5p	71	80	8	46	30	54	97	74	18	66	49	45	72	56	89	64	112	102	120	63	61	41	8	6	18	26	53	24	27	55
miR-18a-3p	117	63	40	98	185	0	291	171	34	32	38	19	54	88	220	321	317	412	355	21	172	25	8	33	61	129	86	180	97	33
miR-18a-5p	705	295	82	440	346	147	2433	1300	242	94	385	206	281	395	960	1366	1569	1559	1718	103	1212	77	69	196	249	707	438	559	555	105
miR-18b-3p	52	35	54	57	38	62	112	43	40	3	42	47	49	39	15	26	31	51	73	4	74	24	13	9	20	23	39	53	34	1
miR-18b-5p	146	57	23	111	85	108	737	376	80	36	67	93	144	91	244	357	506	579	621	41	403	5	13	53	80	155	194	127	162	43
miR-1908-5p	6093	3782	3908	4357	4101	4061	6920	5475	4737	180	3264	2832	2098	2080	3889	5374	6511	6145	5841	254	2818	1844	1249	1719	2368	2426	2382	1953	2862	164
miR-1909-3p	625	328	256	348	517	374	766	482	247	12	274	300	168	161	288	526	532	606	567	14	427	136	92	175	296	273	229	258	335	15
miR-1909-5p	186	219	254	181	252	157	134	171	234	15	335	321	229	284	170	129	132	212	169	15	300	652	446	301	454	381	472	248	496	43
miR-190a-3p	3	17	7	1	6	0	0	1	0	0	1	26	10	0	7	0	4	34	48	1	4	3	1	0	14	0	0	0	0	0
miR-190a-5p	5	4	36	0	15	30	0	5	11	2	28	49	13	12	12	2	4	39	23	0	4	4	0	4	4	0	2	7	3	2
miR-190b	0	9	0	1	10	0	0	0	0	0	0	10	0	1	0	2	2	23	26	1	0	0	0	0	0	0	0	0	9	0
miR-1910-3p	157	54	61	149	41	34	348	171	36	53	53	67	35	23	91	153	141	103	150	49	156	38	25	66	67	127	136	119	95	43
miR-1910-5p	107	51	91	87	71	43	219	105	81	6	32	74	48	18	31	15	40	44	47	10	80	49	19	24	7	57	76	84	56	8
miR-1911-3p	10	8	39	22	18	13	19	10	11	3	16	20	14	15	18	25	10	34	24	0	15	9	4	19	15	5	12	7	14	1
miR-1911-5p	11	0	0	7	6	0	0	14	0	40	0	33	19	6	8	1	9	50	37	33	5	28	0	0	3	1	7	0	3	28
miR-1912	8	13	31	18	14	17	9	8	23	36	36	81	11	18	15	2	13	45	34	29	1	24	11	2	3	2	1	16	11	39
miR-1913	686	360	301	435	361	271	870	456	226	32	191	168	174	216	202	188	256	245	258	35	506	189	70	165	219	311	374	269	394	54
miR-191-3p	16	16	4	13	40	6	16	11	3	5	2	13	4	1	5	3	5	15	15	0	11	5	1	15	0	5	9	19	5	7
miR-1914-3p	1920	939	621	1266	1223	988	1740	1813	990	51	965	646	560	619	1248	1381	1651	1751	1359	42	1031	387	381	625	826	963	973	1108	1013	63
miR-1914-5p	531	228	230	304	293	232	1020	615	282	15	95	117	89	69	100	136	122	150	138	19	436	87	79	82	147	285	288	254	322	19
miR-1915-3p	2803	1552	895	1752	1849	1197	2638	2160	1052	115	972	1556	664	597	1211	1754	1831	2045	1854	126	1764	648	536	1123	1740	1723	1186	1370	1847	123
miR-1915-5p	94	21	82	27	58	52	93	34	22	1	60	45	135	41	53	73	96	81	95	4	36	36	12	4	32	39	34	39	30	6
miR-191-5p	525	290	32	385	380	154	1148	461	184	8214	106	115	122	94	253	289	646	539	563	5934	476	47	28	53	159	251	200	247	277	7880
miR-192-3p	8	12	58	17	72	22	16	51	22	25	30	56	30	44	22	22	26	59	61	18	21	39	2	19	1	10	8	14	20	31
miR-192-5p	18	33	18	25	22	25	53	21	21	592	9	91	0	32	12	18	20	64	51	609	19	25	0	3	12	15	6	9	20	614
miR-193a-3p	64	57	81	47	49	38	57	20	30	64	49	117	108	39	40	43	100	44	74	69	62	60	6	12	17	25	22	32	15	75
miR-193a-5p	15	4	79	36	18	31	56	7	26	414	14	81	28	19	23	15	63	38	59	256	21	23	27	0	6	10	5	37	18	385
miR-193b-3p	67	37	32	73	71	39	104	55	15	1791	99	297	99	76	70	66	45	64	88	1583	120	46	36	7	41	30	38	61	67	1894
miR-193b-5p	26	39	47	8	40	10	38	10	17	77	37	45	27	49	11	31	15	75	40	62	22	21	14	15	26	10	34	34	14	84
miR-194-3p	18	3	25	8	6	0	4	25	10	4	28	42	0	64	8	2	10	37	26	6	10	8	2	0	1	5	1	16	10	6
miR-194-5p	13	12	20	42	34	14	78	40	58	1329	28	92	12	25	19	47	36	84	93	1494	31	13	2	7	9	13	20	38	11	1364
miR-195-3p	5	65	97	21	56	20	15	32	26	27	54	28	48	15	21	13	23	42	49	41	14	43	0	16	13	10	14	34	13	27
miR-195-5p	8	23	1	19	56	10	30	25	22	13736	10	84	17	38	19	21	18	78	60	11739	11	35	9	18	9	19	4	14	20	13724
miR-196a-3p	42	57	88	20	81	49	28	21	18	3	41	42	28	72	22	17	36	52	40	1	14	31	14	3	5	13	9	33	26	1
miR-196a-5p	0	8	60	13	5	23	7	6	23	0	15	27	0	21	6	4	23	58	53	1	12	17	10	4	17	0	1	11	9	1
miR-196b-3p	96	42	55	42	68	100	70	73	49	1	102	130	40	88	90	53	54	119	57	2	26	106	71	33	35	36	55	22	77	2
miR-196b-5p	13	5	77	3	17	9	6	3	6	3	19	31	20	13	3	0	12	42	47	5	8	21	0	7	7	4	2	19	3	3
miR-197-3p	317	140	127	141	218	106	467	341	146	4539	99	117	186	66	276	324	172	227	223	4390	233	77	38	62	67	75	145	201	126	4617
miR-197-5p	1326	1507	3042	1370	1868	2769	1721	1835	2008	100	1735	1770	1747	2035	1465	1014	1114	1392	1010	96	636	1170	817	951	957	1078	993	823	718	116
miR-1976	158	89	69	96	130	76	204	156	127	21	68	67	41	18	42	49	68	121	45	33	95	92	55	37	50	58	95	58	62	28
miR-198	129	69	90	175	188	167	537	266	179	29	71	60	45	71	134	174	194	161	230	23	309	16	118	60	96	120	180	183	161	24
miR-199a-3p	789	246	419	1007	374	636	3100	507	653	590	249	289	526	182	155	137	190	394	259	624	1456	148	61	96	122	51	963	744	568	612
miR-199a-5p	810	155	121	958	196	403	2303	533	422	332	233	174	417	184	132	150	192	307	227	244	1324	121	55	100	85	16	734	593	561	360
miR-199b-5p	306	66	169	289	142	208	656	186	260	58	158	176	220	68	109	49	59	184	111	43	364	48	42	17	27	21	235	243	185	47
miR-19a-3p	884	650	223	670	569	233	1980	1381	284	860	109	109	169	247	564	591	725	833	680	585	1046	96	145	211	384	638	532	864	782	852
miR-19a-5p	32	41	72	42	50	27	38	28	53	0	15	60	35	37	34	15	59	52	48	2	10	37	19	14	29	24	37	18	15	2
miR-19b-1-5p	61	71	22	57	55	44	69	66	41	14	63	91	7	38	87	27	68	99	94	5	64	57	15	17	27	29	61	46	25	15
miR-19b-2-5p	6	30	62	0	0	37	4	11	13	0	15	12	9	31	24	10	29	34	30	0	14	16	1	5	1	13	6	43	14	1
miR-19b-3p	3023	1849	362	2239	2316	773	7514	4565	1169	4976	639	431	678	599	1643	2222	2472	2681	2459	3522	3612	268	253	624	939	1776	1867	2749	2410	4639
miR-200a-3p	742	324	117	819	371	67	2263	411	39	37	234	384	32	130	154	366	1256	1273	1040	42	104	19	15	37	106	273	194	377	430	45
miR-200a-5p	76	66	114	43	98	60	157	54	23	3	80	116	62	52	26	32	70	150	119	2	21	97	29	10	24	22	48	65	59	1
miR-200b-3p	575	289	25	461	229	16	1677	254	22	29	166	178	23	72	83	202	765	735	584	51	38	1	37	39	101	152	122	247	353	44
miR-200b-5p	38	17	40	12	49	0	59	15	9	1	31	46	1	32	18	3	115	120	81	3	15	16	7	2	18	10	16	24	19	2
miR-200c-3p	563	82	33	311	172	8	1424	194	8	27	81	139	19	51	61	252	932	643	783	17	109	5	32	43	161	220	167	250	214	39
miR-200c-5p	5	25	19	0	3	31	18	8	17	0	9	27	24	25	7	8	29	34	37	0	38	21	4	20	22	27	20	37	17	0
miR-202-3p	14	0	0	18	41	8	42	2	0	0	24	17	7	4	11	26	11	56	32	0	18	11	0	5	2	5	17	21	5	2
miR-202-5p	4	4	38	9	0	9	0	0	0	1	25	45	25	7	5	3	28	32	44	1	2	10	3	5	3	3	0	18	2	0
miR-203b-3p	0	17	1	1	41	0	2	14	0	0	3	20	4	11	4	0	10	50	25	1	2	5	4	0	0	0	0	0	6	3
miR-203b-5p	11	5	8	11	31	4	3	0	0	1	15	23	17	21	23	5	18	20	33	0	5	7	10	5	22	8	0	13	5	1
miR-204-3p	567	402	405	400	489	551	689	611	480	330	436	272	404	255	293	285	349	508	306	449	333	263	202	176	258	319	331	287	308	326
miR-204-5p	1084	199	28	417	273	101	1004	279	46	13647	178	99	70	78	173	286	869	1039	915	15549	98	34	38	36	220	255	236	435	611	14342
miR-2052	0	15	0	5	10	6	0	0	0	0	10	18	0	11	9	4	1	37	40	0	2	4	5	2	0	0	0	0	2	2
miR-2053	0	11	15	0	0	0	0	2	0	0	6	26	0	0	0	0	0	4	28	0	0	18	0	3	0	0	0	0	4	0
miR-205-3p	7	4	0	3	19	8	11	8	0	0	0	0	0	10	9	0	9	13	27	0	21	3	0	0	0	7	12	18	8	1
miR-2054	7	9	0	0	3	6	0	3	0	0	2	6	0	11	3	0	2	10	9	0	0	0	0	0	0	0	1	0	3	0
miR-205-5p	385	369	2288	217	2007	210	504	830	465	6	233	5229	147	112	200	173	510	284	398	12	1729	87	41	111	146	181	783	1323	730	9
miR-206	12	16	47	9	31	35	5	14	16	238	1	13	3	18	6	8	9	38	53	209	22	5	5	12	0	0	5	34	9	219
miR-208a-3p	11	26	51	10	74	59	2	0	18	0	63	59	37	64	15	22	32	51	51	2	20	85	15	8	58	2	17	16	19	6
miR-208a-5p	0	7	22	2	11	0	1	12	0	0	5	34	0	9	6	6	4	25	14	0	7	6	0	7	3	7	2	8	0	0
miR-208b-3p	14	54	74	6	27	14	5	3	6	0	9	15	16	14	3	4	10	17	21	2	1	35	14	4	0	5	8	30	12	1
miR-208b-5p	27	12	64	28	59	19	10	15	14	1	17	47	9	21	12	4	19	51	46	0	1	21	4	11	11	4	5	40	16	0
miR-20a-3p	57	76	35	56	40	19	126	137	10	80	34	35	24	38	23	52	58	84	83	62	71	39	8	17	45	35	17	95	83	93
miR-20a-5p	1796	867	175	1423	1044	493	5677	3060	541	1440	924	427	450	977	2474	3288	3804	3576	3763	1152	2454	121	150	428	684	1342	1143	1415	1514	1483
miR-20b-3p	49	35	15	65	49	20	110	42	29	4	13	96	62	14	41	65	63	56	103	3	26	18	1	26	14	36	38	63	43	5
miR-20b-5p	1253	607	103	1039	496	502	4988	1909	580	766	571	586	507	622	1392	1762	2521	2722	2743	552	2682	122	146	266	562	982	1336	1171	1139	674
miR-210-3p	878	616	559	562	681	693	1217	831	629	519	664	514	511	436	810	856	1414	930	915	664	642	194	233	207	352	228	342	354	416	578
miR-210-5p	871	775	1043	1038	1190	943	823	626	773	100	446	428	403	500	357	239	308	430	261	104	440	310	403	360	581	371	346	300	453	87
miR-2110	48	31	61	16	41	9	96	33	20	228	22	67	19	34	16	35	51	61	79	239	38	15	2	3	14	10	24	25	43	219
miR-2113	4	0	0	0	15	0	12	0	0	1	0	9	0	0	8	11	0	4	31	1	9	13	0	0	0	0	3	9	5	2
miR-211-3p	274	87	182	226	170	112	531	373	169	61	154	111	79	177	156	298	329	239	260	66	272	68	6036	148	220	228	204	156	177	78
miR-2114-3p	4	0	0	0	0	18	1	0	0	2	4	29	0	10	21	1	8	34	33	2	15	3	0	0	0	0	17	0	12	3
miR-2114-5p	15	26	89	60	23	20	12	14	11	2	39	27	8	37	12	28	44	62	60	5	10	20	3	3	30	10	15	18	12	7
miR-2115-3p	429	439	710	396	482	478	214	387	659	11	365	387	351	345	252	193	159	230	147	2	108	185	159	97	154	84	111	88	177	14
miR-2115-5p	314	275	627	380	405	393	179	291	386	6	283	259	279	269	204	128	133	177	121	10	116	188	120	95	141	83	100	124	127	7
miR-211-5p	26	16	74	9	7	22	16	20	9	158	30	41	35	31	0	5	26	51	24	242	7	16	6	2	3	2	0	19	5	193
miR-2116-3p	204	217	302	111	237	258	69	190	233	12	224	224	157	103	86	102	61	147	92	12	62	92	59	37	81	65	66	42	75	23
miR-2116-5p	132	123	235	129	143	206	100	115	210	7	112	109	112	122	92	54	95	82	51	3	40	74	43	40	51	28	40	29	58	8
miR-2117	37	10	0	7	7	0	11	17	0	0	0	27	0	13	14	8	9	10	23	0	7	30	4	3	0	2	2	0	12	0
miR-212-3p	440	376	756	402	450	505	225	421	491	256	361	413	372	339	205	214	217	259	217	314	162	332	161	125	196	152	232	169	260	284
miR-212-5p	19	6	2	13	25	1	5	23	4	53	3	39	20	7	15	10	7	43	22	51	26	11	5	5	1	5	11	0	0	51
miR-21-3p	19	54	20	15	29	16	26	19	14	45	18	27	27	26	40	13	22	56	63	42	15	30	0	12	11	0	7	9	13	38
miR-214-5p	72	30	54	68	15	23	141	73	32	4	37	57	45	48	25	22	30	80	71	12	57	21	12	8	13	9	37	34	49	14
miR-215-3p	0	6	0	0	7	0	3	4	0	0	0	31	3	7	3	0	1	13	22	0	3	3	0	2	0	0	8	4	0	0
miR-215-5p	6	18	1	16	15	0	0	2	30	0	26	30	19	8	8	0	0	16	30	0	11	27	8	0	2	6	12	0	0	1
miR-21-5p	169	129	235	131	257	75	446	232	113	4309	49	94	47	49	111	106	177	155	202	3877	267	11	13	26	78	92	91	200	157	4174
miR-216a-3p	7	39	27	25	10	31	15	2	25	0	59	52	13	3	20	20	57	34	27	0	3	19	4	10	10	2	11	3	10	0
miR-216a-5p	26	29	42	77	3	27	12	22	13	5	10	31	55	32	26	28	108	53	28	6	310	41	33	6	4	0	14	22	9	6
miR-216b-3p	0	18	30	0	10	0	15	0	3	0	8	1	0	6	11	13	6	23	30	0	7	31	0	0	0	0	5	0	0	1
miR-216b-5p	9	26	26	40	35	62	14	25	13	11	11	15	43	22	5	22	103	16	24	9	139	26	14	3	1	2	7	6	13	4
miR-217	120	108	130	107	120	149	71	60	197	11	237	255	220	186	70	112	121	190	124	12	300	346	289	184	266	244	255	174	353	25
miR-218-1-3p	46	26	40	120	72	22	28	2	17	4	24	29	14	38	22	39	320	27	28	11	17	41	4	11	5	0	8	6	27	2
miR-218-2-3p	4	39	0	56	36	0	22	18	20	44	42	45	22	15	8	15	143	49	28	59	47	51	14	7	18	8	31	0	9	48
miR-218-5p	130	66	61	125	66	61	300	152	71	5841	34	26	274	40	78	66	256	212	211	6691	474	24	9	17	54	54	150	110	128	5909
miR-219a-1-3p	26	15	11	46	15	1	19	9	21	3	6	12	15	23	6	7	130	37	41	1	65	23	6	9	9	1	17	2	0	0
miR-219a-2-3p	4	10	1	23	16	7	10	7	8	4228	7	32	46	0	19	11	33	58	27	3466	671	11	8	7	7	0	25	42	25	4240
miR-219b-3p	23	2	12	8	14	0	5	12	0	4	21	27	9	5	2	7	3	18	30	0	9	0	1	5	0	5	4	2	0	1
miR-221-3p	203	48	121	210	259	43	739	255	104	7274	198	96	185	53	78	226	757	607	671	4968	403	30	17	43	77	128	128	223	221	7352
miR-221-5p	9	12	10	43	20	14	13	2	0	86	11	15	13	44	0	8	41	21	21	68	19	19	3	1	8	4	5	9	8	105
miR-222-3p	339	102	42	234	117	3	886	211	51	7664	163	138	42	93	149	195	857	645	855	7576	557	46	24	38	79	219	193	266	218	7602
miR-222-5p	50	54	27	29	59	55	11	22	48	3	21	49	24	42	7	15	89	40	33	5	27	51	20	7	39	26	39	4	17	4
miR-223-3p	37	85	837	78	219	107	37	50	115	1511	33	52	60	28	25	31	71	65	30	1086	1467	59	8	31	21	18	23	67	92	1584
miR-223-5p	42	38	44	67	38	37	9	14	47	4	27	41	27	13	20	41	100	45	41	2	21	24	9	10	21	5	19	24	33	11
miR-22-3p	201	245	730	349	1171	193	201	423	252	15368	154	272	53	157	242	173	592	124	129	13575	226	126	72	59	45	82	117	231	140	14801
miR-224-3p	3	0	18	0	25	0	3	0	0	2	0	8	0	10	5	0	0	24	20	2	0	30	0	6	0	3	7	0	3	2
miR-224-5p	10	16	16	7	23	0	21	18	0	15	12	51	13	11	21	5	13	28	57	36	11	15	0	6	0	3	1	13	9	37
miR-22-5p	46	66	59	55	73	94	34	40	42	471	53	57	52	26	29	35	92	41	38	384	15	52	13	16	17	21	16	8	21	459
miR-2276-3p	68	89	15	94	50	79	48	58	81	15	51	83	42	79	54	34	171	89	42	27	26	65	29	8	11	16	18	18	43	11
miR-2276-5p	98	93	94	58	74	58	59	49	66	5	61	45	34	55	19	35	114	48	35	10	17	49	32	24	16	16	22	18	19	7
miR-2278	25	39	14	17	29	37	60	28	22	2	9	16	8	11	9	3	51	41	39	4	27	12	15	6	6	15	19	13	14	4
miR-2355-3p	4	16	0	8	19	0	4	0	11	2	13	11	9	4	1	10	17	12	23	2	12	11	0	3	0	5	3	0	1	7
miR-2355-5p	8	17	23	0	4	0	3	21	0	27	0	13	6	12	7	7	2	48	46	15	0	12	0	1	0	0	9	14	0	16
miR-2392	215	160	119	201	154	102	578	362	145	32	246	118	180	152	504	614	579	547	514	59	242	51	292	101	117	148	227	175	133	50
miR-23a-3p	523	294	1643	407	1354	313	1088	658	385	9782	160	1175	102	105	148	200	418	384	525	10523	453	121	63	63	132	185	198	386	305	9780
miR-23a-5p	273	112	137	119	167	134	273	246	115	18	134	110	66	130	181	306	375	325	327	17	204	55	44	74	143	139	125	101	143	23
miR-23b-3p	945	470	923	658	1000	184	2261	951	216	16801	256	1157	137	87	252	538	1253	971	1164	22681	547	76	30	84	216	372	435	662	599	17239
miR-23b-5p	46	13	30	26	43	12	25	5	22	46	12	21	8	4	7	14	36	32	45	33	25	29	0	10	5	7	2	14	1	35
miR-23c	38	51	134	127	48	122	52	36	20	123	58	88	38	62	56	55	280	59	56	162	14	97	11	26	29	10	31	6	59	118
miR-24-2-5p	1	25	0	43	15	10	4	1	16	21	8	17	14	27	26	17	113	47	21	18	5	6	5	3	0	13	6	0	9	17
miR-24-3p	659	215	183	681	448	246	2088	543	211	16134	249	1323	129	172	317	675	1576	999	1272	14726	700	127	86	91	182	288	291	418	423	16008
miR-2467-3p	268	70	107	134	165	99	437	222	69	54	90	37	87	43	109	189	276	157	170	65	164	40	54	47	106	91	143	93	104	62
miR-2467-5p	0	4	0	0	7	0	2	6	0	0	9	106	0	21	6	6	13	51	27	0	0	4	8	0	3	0	1	2	5	0
miR-25-3p	1141	581	172	684	732	287	2707	1714	395	2117	583	422	519	554	1614	1789	2319	2369	2286	1940	1513	109	82	190	339	551	587	801	883	2258
miR-25-5p	42	4	14	20	46	8	80	28	1	7	20	15	24	20	47	37	76	101	77	14	37	12	11	4	37	14	24	11	40	13
miR-2681-3p	1	26	6	30	42	3	21	0	6	34	15	13	11	0	8	6	121	38	28	25	9	31	6	0	1	0	7	0	10	20
miR-2681-5p	12	11	24	48	13	47	4	14	17	2	32	39	5	9	14	21	56	25	29	2	8	19	4	3	0	3	12	8	3	2
miR-2682-3p	38	45	45	69	25	44	20	28	35	20	17	35	14	64	14	29	89	40	34	9	27	45	10	18	18	22	30	21	12	17
miR-2682-5p	55	14	66	10	15	26	28	31	38	10	14	33	15	25	22	16	32	36	38	9	15	24	2	13	11	8	42	15	32	9
miR-26a-1-3p	14	22	12	24	8	18	22	20	9	10	11	25	2	22	5	5	54	38	31	13	16	21	10	4	12	0	6	2	16	9
miR-26a-2-3p	7	38	36	23	17	29	26	9	8	1	53	29	16	35	11	14	30	37	39	0	14	22	8	14	10	7	13	13	10	5
miR-26a-5p	1145	995	293	932	1061	654	3740	2354	879	141308	392	835	473	387	1123	1409	1352	1442	1541	114597	1574	325	151	209	268	555	828	1116	1157	140695
miR-26b-3p	7	33	11	26	7	10	35	21	2	96	16	1	8	23	15	19	46	35	49	90	14	17	14	2	6	3	11	26	10	102
miR-26b-5p	211	169	102	161	229	27	556	287	122	13018	73	104	14	44	100	164	196	180	210	9112	346	28	11	25	55	60	99	168	190	12329
miR-27a-3p	393	94	365	363	278	288	959	337	245	10673	113	1309	157	90	85	212	446	411	529	10371	544	71	43	83	133	135	289	369	272	10501
miR-27a-5p	27	21	11	72	18	0	26	26	13	3	15	50	21	10	12	20	207	32	31	6	9	16	2	0	0	7	19	4	32	0
miR-27b-3p	745	233	158	528	373	88	1812	543	170	16432	220	1050	135	197	338	441	1229	930	1244	16205	431	61	35	57	148	313	262	464	482	16208
miR-27b-5p	6	6	9	57	18	2	37	8	0	50	12	20	8	3	12	22	94	50	24	58	20	13	0	11	10	9	13	11	24	37
miR-28-5p	58	37	15	80	35	33	204	95	87	785	49	41	45	28	29	58	171	95	75	727	81	26	26	12	15	29	53	23	46	727
miR-2861	115271	59070	29526	78974	79674	46271	112248	100487	50179	4504	53543	44657	34087	35239	87448	105582	127639	118581	120233	5296	87539	28343	23084	67040	76903	88066	70260	79738	84574	4824
miR-2909	13	9	0	15	0	1	4	15	0	0	0	19	0	0	0	2	1	13	30	0	9	18	0	4	5	4	3	4	0	0
miR-296-3p	118	74	51	99	73	79	267	209	72	23	64	37	55	46	197	283	356	325	298	15	155	31	31	47	48	128	106	76	101	15
miR-296-5p	166	129	52	174	196	92	322	283	52	163	71	109	79	58	233	188	234	185	233	104	181	37	21	33	41	57	83	124	99	167
miR-297	17	21	0	7	4	7	57	24	4	1	8	12	0	12	26	14	6	21	33	2	38	32	8	0	9	36	30	32	7	2
miR-298	13	19	23	9	24	14	23	21	0	0	15	28	15	43	7	51	18	34	40	1	4	8	4	0	4	10	16	13	25	1
miR-299-3p	42	51	61	67	50	34	29	18	51	115	25	34	30	47	13	34	143	24	37	171	37	25	20	6	5	11	25	8	8	140
miR-299-5p	23	36	96	54	39	62	47	46	63	1315	48	86	63	31	42	32	62	38	44	1439	44	23	17	11	24	18	24	10	22	1343
miR-29a-3p	86	66	63	77	33	61	83	72	60	36019	24	100	14	37	18	37	97	107	75	25257	85	79	12	6	22	31	21	24	58	35276
miR-29a-5p	11	32	7	25	25	17	10	23	0	41	0	18	0	0	3	2	24	28	19	23	4	9	17	5	8	3	9	8	5	39
miR-29b-1-5p	5	17	0	4	16	0	10	0	3	45	7	12	4	11	6	3	3	34	13	15	5	17	0	0	0	10	2	10	8	39
miR-29b-2-5p	30	16	34	35	47	30	49	17	14	479	14	14	14	1	5	8	85	32	52	455	11	15	0	5	6	3	13	6	7	520
miR-29b-3p	48	55	30	20	25	10	67	30	78	39169	12	145	4	6	5	13	21	71	76	26570	91	61	8	14	2	18	2	30	76	37615
miR-29c-3p	95	47	45	55	58	41	81	49	50	19673	52	90	22	24	15	37	89	66	56	13014	86	51	12	24	30	23	15	60	55	18590
miR-29c-5p	15	8	25	23	30	31	25	14	3	1601	15	34	20	16	23	6	33	13	21	1049	8	2	0	9	6	20	5	11	26	1538
miR-300	15	6	6	9	17	21	4	0	5	2	0	24	10	12	1	17	51	13	37	4	3	11	0	9	10	3	1	0	0	2
miR-301a-3p	355	109	45	238	208	80	874	408	87	351	71	68	44	45	161	182	399	264	301	313	452	4	11	42	60	120	149	172	130	305
miR-301a-5p	13	8	15	17	16	10	16	26	16	13	19	10	0	12	11	16	19	22	47	10	24	13	1	7	6	18	21	18	40	17
miR-301b	334	159	47	258	167	68	1047	489	74	31	88	21	68	54	147	178	340	510	385	19	319	14	6	51	77	162	111	251	171	26
miR-302a-3p	43	26	10	3	24	0	24	36	3	5	11	56	14	21	56	40	48	37	58	4	95	14	0	17	7	30	29	45	52	3
miR-302a-5p	3	16	7	4	12	1	1	1	3	0	0	30	7	0	6	9	3	16	18	1	3	13	1	0	0	0	6	0	0	0
miR-302b-3p	28	1	4	0	0	0	1	2	33	1	5	20	10	20	0	4	8	65	33	1	24	14	4	0	0	1	0	6	9	4
miR-302b-5p	0	25	1	35	8	0	3	3	0	1	14	18	0	7	7	13	42	40	16	1	0	5	0	3	6	14	4	7	7	0
miR-302c-3p	0	9	0	10	16	0	11	13	0	2	0	41	0	12	4	4	11	15	49	2	8	14	0	0	2	7	16	2	5	1
miR-302c-5p	16	18	7	25	10	24	10	13	7	0	23	26	5	1	13	4	87	18	14	0	19	17	4	13	8	8	0	3	12	0
miR-302d-3p	26	29	0	14	17	20	66	27	17	3	21	17	9	16	31	58	112	96	68	2	63	19	11	0	14	14	27	29	29	5
miR-302d-5p	35	21	34	48	13	23	5	0	19	1	0	29	0	0	7	0	42	17	36	0	7	25	0	3	0	0	2	6	10	0
miR-302e	14	10	12	0	11	0	0	0	0	0	18	21	0	6	10	9	28	26	56	4	2	3	2	1	3	0	1	0	4	2
miR-302f	8	14	0	9	0	0	3	1	0	0	0	15	1	46	24	0	18	54	31	1	1	0	1	0	2	0	0	8	3	0
miR-3064-3p	37	0	16	28	39	0	33	27	0	13	4	30	1	18	6	11	29	39	24	20	22	24	7	0	22	35	15	3	18	10
miR-3064-5p	59	61	26	69	118	20	193	163	21	41	26	22	34	34	124	202	122	153	200	82	95	12	8	22	41	93	85	69	55	49
miR-30a-3p	91	53	47	88	37	81	127	45	117	555	23	56	66	65	53	30	124	166	100	355	45	46	11	19	30	23	39	52	57	545
miR-30a-5p	356	329	311	291	314	347	749	355	255	8706	177	259	190	156	185	182	323	384	313	8925	276	112	89	62	133	111	190	237	284	8695
miR-30b-3p	17	29	1	49	27	29	38	17	24	47	26	36	0	42	37	24	101	67	49	29	40	16	22	16	5	12	16	14	8	45
miR-30b-5p	348	204	106	336	198	109	511	303	77	17057	72	133	131	46	137	140	219	277	235	20645	204	68	18	49	84	135	124	207	234	17417
miR-30c-1-3p	24	27	9	22	11	48	25	7	13	34	9	24	11	25	19	23	105	37	41	29	14	3	0	2	2	20	16	14	4	48
miR-30c-2-3p	19	8	0	48	8	22	43	18	19	95	15	5	8	0	8	17	62	35	49	84	14	18	0	0	7	9	9	4	16	82
miR-30c-5p	823	480	65	471	447	158	1334	898	331	25008	151	210	249	114	303	319	519	539	562	27458	611	86	52	88	186	300	360	455	515	25143
miR-30d-3p	30	6	26	67	30	31	20	20	9	20	13	20	43	11	11	25	107	37	59	13	16	17	10	26	15	8	11	11	26	27
miR-30d-5p	616	491	399	511	536	451	1210	637	393	17955	314	418	275	344	311	466	682	691	562	16790	579	218	147	126	230	285	298	387	431	17414
miR-30e-3p	268	304	263	285	233	312	168	192	272	920	178	201	173	141	166	140	191	181	168	605	126	131	82	94	75	94	125	100	125	936
miR-30e-5p	379	251	376	327	411	322	515	349	353	4585	287	228	234	116	159	246	317	278	267	4605	296	119	112	110	142	107	139	278	205	4520
miR-3115	0	0	9	0	9	19	4	4	0	0	2	18	0	11	0	8	4	36	42	0	1	11	0	3	3	2	0	4	10	0
miR-3116	22	20	0	39	28	38	36	25	8	3	27	30	0	23	12	10	84	44	25	5	12	21	0	3	0	22	15	7	17	4
miR-3117-5p	0	24	9	0	10	9	4	0	0	3	5	5	0	1	2	0	2	31	26	3	1	10	0	0	0	0	0	0	0	2
miR-3118	11	33	0	20	0	0	24	9	0	0	0	22	22	19	6	0	0	15	9	0	12	10	1	0	9	4	12	7	18	0
miR-3119	0	7	0	0	9	0	16	0	0	0	0	11	0	0	7	0	6	34	31	0	5	0	0	6	0	0	2	0	0	0
miR-3121-5p	2	5	0	22	5	0	4	1	5	0	10	22	0	5	1	1	19	11	10	0	0	13	3	0	0	0	0	0	0	0
miR-3122	33	29	8	32	50	37	41	23	0	1	3	7	6	10	8	6	51	44	39	1	12	2	3	7	4	17	15	7	0	0
miR-3123	13	15	0	0	14	40	0	5	0	3	10	24	15	0	15	4	33	53	34	0	0	1	0	4	0	0	0	0	12	0
miR-3124-3p	71	94	176	204	116	77	39	26	86	1	216	214	204	141	118	117	366	126	89	19	114	228	164	69	161	120	171	42	140	17
miR-3124-5p	73	60	64	30	57	37	20	7	9	0	65	67	35	58	55	34	32	105	47	2	18	35	22	11	18	7	27	15	22	10
miR-3125	18	40	5	10	34	1	19	43	3	7	25	10	1	9	9	25	24	35	45	5	26	26	6	4	8	15	19	11	14	8
miR-3126-3p	43	41	32	53	72	46	45	10	65	2	43	28	35	58	1	20	74	85	34	3	7	39	18	12	18	13	12	9	24	3
miR-3126-5p	26	29	50	143	46	0	29	50	32	11	60	53	25	65	42	52	395	72	44	13	9	25	19	11	24	10	24	20	18	10
miR-3127-3p	213	122	38	186	177	69	336	176	62	10	71	35	35	46	20	36	146	66	40	13	139	80	39	44	50	102	103	71	92	17
miR-3127-5p	6	6	0	7	0	0	16	4	14	0	9	27	0	0	6	2	14	41	23	5	4	1	0	0	8	3	7	0	5	2
miR-3128	29	18	0	0	16	16	0	1	0	0	1	24	9	20	6	0	0	37	31	0	0	9	0	0	0	7	1	10	8	0
miR-3129-3p	11	13	0	41	20	12	0	28	7	0	11	26	0	11	1	0	38	21	62	1	7	34	6	2	3	0	21	4	0	2
miR-3130-3p	126	99	33	101	65	34	97	151	53	5	87	51	34	72	109	137	132	197	155	6	79	51	27	49	67	70	90	93	42	4
miR-3131	95	8	36	31	0	18	98	62	5	21	46	52	0	19	59	101	115	81	61	12	40	16	10	2	15	30	16	27	14	14
miR-3132	45	29	36	25	16	51	66	83	35	18	28	27	19	27	45	92	37	90	84	9	38	26	14	14	12	16	47	13	58	10
miR-3133	0	40	25	52	57	49	13	17	3	0	9	32	23	15	9	2	52	46	23	0	1	13	0	5	0	3	9	0	7	2
miR-3134	4	48	1	0	26	15	8	1	0	0	1	25	3	6	0	0	2	20	33	0	3	14	0	3	5	7	0	4	11	0
miR-3135a	1035	494	102	715	696	431	2049	1762	385	84	43	47	22	29	122	90	225	133	196	109	1215	142	82	143	388	1020	646	687	683	103
miR-3136-5p	21	31	0	2	0	0	4	0	0	0	0	19	0	3	8	9	1	31	28	0	8	7	0	0	0	0	9	0	2	0
miR-3137	22	14	0	18	10	0	19	13	17	2	13	26	0	43	10	31	27	48	37	0	19	11	0	11	11	3	17	8	9	5
miR-3138	47	10	19	14	14	49	113	83	26	7	14	12	21	16	48	73	22	103	61	5	29	36	0	13	10	28	10	17	32	6
miR-3140-3p	91	89	152	87	71	90	56	46	105	3	87	125	88	101	81	43	87	66	64	1	43	57	53	52	51	38	54	45	51	3
miR-3140-5p	162	104	154	83	89	93	54	105	70	5	103	42	48	136	60	60	50	133	75	1	106	161	80	87	51	48	72	86	105	5
miR-3141	3629	1975	2245	2625	3552	2631	5486	4810	2775	1217	2710	3145	2075	2252	4028	4556	4571	4756	4166	1379	2805	1009	1215	1652	2066	2500	2603	2191	2019	1132
miR-3142	14	6	6	67	5	0	8	0	22	0	21	19	7	4	16	3	62	41	35	2	4	10	0	10	1	0	6	4	8	0
miR-3143	0	13	0	0	18	0	10	0	0	0	0	0	0	19	3	0	0	18	8	1	0	17	0	0	0	1	0	1	3	0
miR-3144-3p	5	19	28	83	17	7	9	17	8	0	19	56	23	2	19	21	108	30	20	4	0	11	1	13	1	3	8	0	2	0
miR-3144-5p	15	61	22	23	31	16	5	6	6	1	4	19	7	14	2	16	62	34	31	1	6	29	0	0	0	3	7	0	8	0
miR-3145-3p	33	5	0	0	10	5	6	0	0	0	17	8	5	7	19	6	2	28	18	0	7	20	1	8	3	1	2	9	3	0
miR-3145-5p	28	45	31	24	54	97	23	50	12	2	23	25	23	2	12	15	28	46	33	1	15	37	25	11	14	12	10	11	28	1
miR-3146	5	33	12	35	44	10	9	10	3	0	32	14	1	21	13	16	123	60	29	0	5	0	0	2	2	5	8	3	3	0
miR-3147	150	69	77	92	101	75	360	204	110	28	196	104	131	138	201	239	192	253	233	13	183	69	36	55	63	69	124	74	84	25
miR-3148	0	14	9	43	27	20	10	33	11	3	31	10	5	1	7	14	78	38	46	2	6	13	0	5	2	5	4	10	0	2
miR-3149	33	12	3	9	29	3	0	2	0	0	41	23	1	0	66	8	15	23	23	0	6	26	16	0	109	0	0	4	67	0
miR-3150b-5p	43	33	40	33	19	14	29	53	14	2	36	6	39	30	26	12	114	25	31	1	39	33	11	6	22	1	11	19	17	1
miR-3152-3p	136	166	216	119	117	113	33	78	148	6	134	114	88	79	77	62	93	127	48	2	36	63	55	46	40	24	43	41	50	2
miR-3152-5p	121	154	116	80	120	122	42	71	117	4	54	51	63	94	68	48	56	63	53	4	45	25	39	29	26	29	24	25	22	1
miR-3153	34	23	9	11	36	22	82	48	83	6	27	21	17	14	31	15	23	76	71	3	23	23	26	10	14	21	36	2	22	7
miR-3154	99	93	66	204	49	115	337	232	132	40	79	67	86	68	202	313	440	252	198	34	123	52	27	45	32	79	79	37	74	38
miR-3155a	65	34	53	46	34	63	45	29	20	0	22	40	13	38	15	30	38	50	21	5	20	32	26	12	24	19	21	4	55	2
miR-3155b	295	253	298	156	218	232	121	151	293	12	246	335	276	276	216	178	167	251	131	18	321	722	419	264	352	324	379	182	388	36
miR-3156-5p	47	24	0	59	30	35	13	24	0	5	9	18	18	24	11	7	180	34	30	8	5	28	0	9	7	3	0	3	17	4
miR-3157-3p	189	184	187	200	200	273	92	114	139	5	188	192	125	130	112	65	278	111	87	4	63	58	39	54	28	55	42	42	79	5
miR-3157-5p	427	336	394	325	233	376	209	167	314	11	441	349	247	182	171	142	395	230	156	25	143	205	205	64	126	114	154	48	185	23
miR-3158-5p	152	57	54	66	66	29	123	90	17	19	53	141	53	55	65	50	55	77	80	12	60	34	18	25	69	56	38	44	87	14
miR-3159	34	2	9	31	31	13	20	10	12	1	10	25	0	7	16	15	49	22	28	2	20	20	6	7	19	11	2	22	7	2
miR-31-5p	829	174	39	496	207	26	2883	253	31	3102	453	73	85	96	154	423	1766	2034	1799	3391	291	28	31	37	164	382	204	277	444	3174
miR-3161	1	12	15	5	10	7	6	11	1	1	5	17	22	2	11	4	0	18	31	1	5	35	5	0	0	5	8	0	1	1
miR-3162-5p	259	197	86	157	205	97	243	256	136	31	126	174	104	61	146	224	201	289	213	17	309	72	98	118	183	188	187	115	193	27
miR-3163	20	27	10	51	29	1	6	1	0	2	17	16	9	12	7	6	150	59	17	0	4	0	6	9	3	2	4	1	4	0
miR-3164	6	11	0	27	4	18	19	11	14	1	8	23	0	7	0	8	56	32	46	4	4	1	3	2	0	18	2	3	9	0
miR-3165	10	50	8	43	26	30	21	15	12	0	9	10	0	0	8	14	52	35	23	1	7	26	9	8	5	9	15	2	6	2
miR-3166	43	6	13	25	27	13	11	1	0	0	14	45	6	17	12	2	12	43	25	1	0	18	0	0	0	8	4	8	4	1
miR-3167	10	20	0	33	26	6	13	0	48	2	1	14	0	0	1	6	45	36	18	0	0	4	1	4	0	0	4	5	6	0
miR-3169	67	29	18	275	76	29	43	2	47	1	73	65	48	76	51	72	647	18	38	17	46	118	56	20	41	34	67	13	44	6
miR-3170	36	79	114	111	40	67	59	47	34	2	57	41	35	45	23	30	137	78	48	3	40	32	28	43	33	7	25	25	10	0
miR-3171	2	0	17	0	4	0	0	4	0	0	5	15	0	8	2	12	4	18	36	0	5	0	0	0	0	1	5	0	0	0
miR-3174	15	10	0	12	3	0	1	7	0	1	14	40	0	7	8	0	8	38	27	1	9	9	0	1	0	0	1	2	6	0
miR-3175	187	95	82	278	161	84	339	195	91	23	47	82	43	26	134	137	355	149	204	38	131	24	30	42	30	93	77	74	56	20
miR-3176	96	74	32	89	186	47	114	80	49	8	35	24	0	35	27	30	56	23	77	10	48	47	12	12	39	36	28	57	32	5
miR-3177-3p	75	103	71	62	106	61	67	78	84	15	47	70	42	46	27	53	28	108	99	32	56	24	48	23	33	47	14	15	35	17
miR-3177-5p	57	35	0	7	11	2	21	24	0	2	20	36	13	8	7	5	9	13	35	5	7	49	1	11	7	5	8	5	0	2
miR-3179	15	5	8	29	34	47	18	22	0	3	4	21	5	17	4	5	101	10	26	1	5	29	0	5	4	5	0	10	3	3
miR-3180	550	420	324	406	389	428	415	401	368	15	334	320	287	307	377	401	547	656	621	17	433	165	174	301	345	437	400	379	545	28
miR-3180-3p	4400	2166	1217	2580	2549	1753	3455	3267	1602	43	2398	2129	2011	1821	3320	3993	4714	5058	4349	67	2873	1290	999	2045	2896	2750	2550	2534	2894	64
miR-3182	18	2	0	10	34	0	15	3	0	2	14	23	9	2	8	2	24	80	22	0	30	15	4	10	26	24	9	34	34	2
miR-3184-3p	107021	120277	183971	103880	145744	173709	51256	86124	138228	1582	125270	120504	130887	123091	86100	66326	60525	75483	42120	1372	36792	67406	53239	51775	48359	39513	49027	49749	53244	1903
miR-3185	47	24	42	20	3	33	46	24	8	7	25	47	0	9	13	13	11	38	42	6	18	21	20	5	28	22	12	8	16	3
miR-3186-3p	11	14	0	16	5	12	10	8	3	1	5	34	4	0	9	0	5	32	36	1	2	25	5	2	6	2	5	0	0	3
miR-3186-5p	26	19	42	34	22	28	9	6	34	0	31	18	12	0	7	13	70	19	23	1	19	16	6	13	6	7	10	9	19	1
miR-3187-3p	9	29	5	35	15	22	42	22	14	1	23	16	14	42	32	38	23	57	45	6	18	25	4	7	17	11	20	11	6	7
miR-3187-5p	54	17	51	40	18	35	99	38	39	12	13	58	31	1	13	28	53	64	74	13	55	9	7	14	12	40	31	38	21	11
miR-3188	3	23	11	14	4	13	27	15	0	0	18	31	32	35	2	30	15	24	40	2	14	27	3	7	8	17	7	10	13	3
miR-3189-3p	13	5	8	8	0	8	41	4	0	1	5	2	0	4	2	7	17	23	33	0	14	3	0	0	1	7	2	9	4	1
miR-3189-5p	62	91	97	80	99	115	40	78	212	6	38	29	37	43	27	17	20	26	20	2	29	25	6	30	23	19	19	72	87	4
miR-3191-3p	73	18	24	44	58	55	70	61	44	2	28	42	19	37	15	17	47	44	50	5	47	15	122	19	11	13	41	22	38	2
miR-3191-5p	17	32	15	28	95	44	38	9	21	3	28	14	22	0	3	3	38	16	34	2	7	11	7	2	9	3	16	14	12	0
miR-3192-3p	38	13	37	31	34	57	61	12	36	0	12	26	3	31	26	18	37	27	35	1	11	35	12	21	20	19	35	33	16	5
miR-3192-5p	12	6	0	10	26	11	17	16	0	0	6	38	13	3	17	12	31	20	29	4	14	9	3	7	3	7	5	12	0	0
miR-3193	29	10	43	19	37	0	10	2	29	0	2	0	0	0	5	16	94	30	39	1	2	4	0	0	13	0	5	2	2	0
miR-3197	42304	14308	8337	25560	21083	14201	67509	33086	13021	726	16130	13781	13295	12170	35784	49239	59537	53076	64711	781	43369	7716	6190	17832	27207	33690	24531	27196	30461	887
miR-3198	175	69	44	99	139	92	250	153	76	8	26	49	40	89	91	163	211	208	160	17	174	44	34	56	75	79	62	50	89	10
miR-3199	15	18	13	8	0	0	6	1	28	1	0	35	0	0	0	5	3	23	19	0	12	10	0	0	0	4	3	0	0	0
miR-3200-5p	4	9	0	0	3	12	6	0	0	43	1	21	2	14	6	3	7	75	31	24	3	22	0	0	3	1	11	0	0	42
miR-3201	18	22	4	6	4	0	0	18	0	0	0	14	4	15	8	0	34	29	28	0	1	4	4	0	0	0	0	0	5	0
miR-3202	19	23	9	12	14	5	13	11	5	5	16	20	20	16	12	7	9	35	42	1	8	4	0	5	0	4	1	0	12	4
miR-320a	467	172	165	371	478	116	1669	847	235	5918	314	263	187	224	716	823	1109	1234	1041	3873	984	70	55	89	137	340	329	324	336	5869
miR-320b	264	136	114	209	458	90	1130	513	124	4565	207	135	95	160	408	547	768	633	680	3041	610	21	28	74	92	158	247	265	210	4577
miR-320c	155	140	247	152	343	42	641	215	45	3608	125	94	41	116	257	250	419	287	438	2416	288	21	45	48	27	106	128	114	117	3398
miR-320d	117	66	165	72	318	41	342	223	75	2650	124	60	45	60	153	110	197	182	220	2456	188	10	0	7	32	57	56	99	59	2623
miR-320e	156	89	126	74	170	76	151	132	55	1300	18	12	67	52	46	121	71	135	182	1380	102	49	42	76	49	44	107	102	76	1145
miR-323a-3p	12	26	22	32	40	21	52	73	4	2152	10	32	33	22	18	38	70	22	56	2573	128	46	3	0	17	26	14	22	26	2178
miR-323a-5p	12	27	12	17	27	48	42	25	3	138	20	49	17	12	17	32	37	88	65	85	42	21	1	25	2	9	3	0	21	116
miR-323b-3p	16	31	9	39	15	0	21	7	8	372	18	32	47	24	0	18	25	33	57	313	76	34	0	4	0	12	19	18	5	328
miR-323b-5p	0	1	0	9	6	0	10	4	0	2	0	31	17	0	2	9	7	31	11	1	19	28	0	0	7	7	9	0	3	1
miR-32-3p	8	14	6	0	0	0	0	0	0	0	13	13	0	5	12	9	4	9	48	1	0	22	4	3	0	0	11	0	0	2
miR-324-3p	330	199	114	260	159	138	693	294	112	2482	151	180	278	161	296	431	566	524	584	2637	482	42	47	74	118	114	172	248	245	2552
miR-324-5p	174	81	10	106	69	25	564	300	109	1773	79	99	89	92	211	268	348	486	375	1329	209	23	20	13	33	108	115	147	107	1597
miR-325	6	0	0	0	13	0	0	0	18	1	0	20	0	0	3	8	1	18	9	0	1	10	0	0	0	7	3	0	0	0
miR-32-5p	42	39	0	57	27	2	51	19	30	69	11	17	12	6	16	27	17	45	30	65	21	21	9	3	19	12	11	34	52	67
miR-326	126	108	177	138	120	162	139	132	157	1549	135	100	146	108	120	123	119	167	125	1320	93	67	17	28	25	33	64	69	90	1586
miR-328-3p	116	128	46	58	141	21	266	187	54	6724	102	147	87	70	118	137	137	245	118	4841	128	73	51	21	20	42	71	75	93	6725
miR-329-3p	29	50	10	11	33	10	50	59	15	1900	14	48	38	12	19	7	36	38	34	1685	108	23	0	1	0	25	28	14	6	2037
miR-329-5p	4	19	11	13	13	16	33	5	4	13	11	6	14	4	13	1	1	22	22	0	10	10	0	11	4	5	4	4	17	25
miR-330-3p	117	59	137	65	100	142	73	84	102	731	125	127	88	52	81	52	38	86	73	579	57	47	92	19	30	44	43	20	22	714
miR-330-5p	13	8	3	5	3	16	29	29	2	638	0	45	26	17	45	40	18	29	37	541	17	17	3	3	2	5	4	11	7	605
miR-331-3p	260	148	18	209	144	14	578	372	145	5130	71	95	180	58	268	355	347	302	379	2928	271	63	30	71	75	134	141	173	154	4823
miR-331-5p	41	15	0	22	23	0	25	40	0	100	5	32	10	1	47	40	56	37	52	66	46	28	1	7	6	11	12	21	14	105
miR-335-3p	12	2	1	5	4	0	0	9	2	1	1	36	12	12	0	11	7	28	25	0	8	28	5	8	10	10	11	7	16	2
miR-335-5p	135	156	132	121	232	38	308	255	1	1439	84	43	58	38	25	24	49	65	75	726	176	35	11	16	22	53	69	87	135	1249
miR-337-3p	15	7	17	2	24	15	10	14	0	26	21	38	21	9	33	9	2	54	34	11	19	28	0	0	3	11	6	7	6	17
miR-337-5p	34	28	54	21	15	14	37	6	59	272	13	10	11	4	49	19	35	53	58	256	82	28	36	17	1	12	23	27	19	242
miR-338-3p	78	76	0	32	45	7	99	90	29	13195	22	84	18	18	22	32	59	85	95	9102	85	35	0	9	0	12	29	32	27	13028
miR-339-3p	778	619	1092	504	486	383	525	186	400	107	1464	1120	939	821	611	535	429	659	489	115	66	181	79	23	67	55	53	5	143	118
miR-339-5p	150	115	49	78	120	88	294	146	43	418	126	181	69	48	115	129	188	206	224	372	202	159	116	59	48	87	105	62	167	376
miR-33a-3p	35	90	54	31	45	47	28	94	89	127	53	68	22	34	34	23	26	73	66	182	34	46	19	15	19	29	35	14	36	125
miR-33a-5p	126	119	28	130	87	50	310	207	81	2093	47	115	57	27	159	200	244	166	184	3138	235	39	6	24	60	78	63	98	83	2094
miR-33b-3p	66	50	70	27	82	40	79	78	38	6	48	45	32	20	27	2	42	43	54	5	25	24	21	10	10	48	20	29	37	4
miR-33b-5p	317	358	412	324	444	405	215	162	296	130	469	714	430	596	372	339	308	350	293	229	517	1061	737	487	852	566	658	161	767	172
miR-340-3p	18	26	10	8	27	27	14	30	6	196	26	39	31	9	11	21	10	47	44	92	24	23	0	8	6	5	13	18	9	188
miR-340-5p	23	54	18	7	7	9	67	48	6	944	7	15	18	37	26	16	18	49	50	533	29	2	2	5	7	6	9	25	5	922
miR-342-3p	393	319	46	344	237	99	867	711	178	9036	102	58	139	62	354	346	324	358	460	4937	371	39	24	52	106	152	117	171	259	8676
miR-342-5p	15	2	15	13	32	0	49	35	4	342	3	11	5	4	21	64	42	72	68	307	51	5	1	11	6	9	4	8	20	403
miR-345-3p	40	20	9	22	16	3	41	12	16	0	37	45	13	20	8	4	25	38	35	1	10	45	7	3	39	13	18	21	23	9
miR-345-5p	277	190	179	194	170	199	589	479	180	740	112	165	145	179	485	420	318	525	453	698	375	96	94	67	89	114	156	118	204	800
miR-346	62	65	21	34	27	6	84	62	9	598	34	15	14	8	18	13	1	11	35	479	72	29	17	6	20	15	18	13	22	603
miR-34a-3p	46	13	12	19	31	29	10	8	14	97	19	48	4	40	17	14	25	62	45	65	69	107	81	89	116	60	79	90	54	107
miR-34a-5p	51	23	62	21	94	10	66	43	54	3356	30	211	14	13	9	21	30	68	58	3195	61	33	18	11	13	6	21	41	20	3286
miR-34b-3p	1200	898	1356	867	981	1333	498	1038	1452	52	892	592	753	725	416	401	394	640	365	62	466	656	586	488	478	323	623	504	613	71
miR-34b-5p	32	0	27	2	15	35	14	7	14	64	60	18	47	28	39	5	13	56	43	43	29	23	24	14	8	18	31	27	7	32
miR-34c-3p	13	14	12	20	29	5	10	17	12	31	6	23	3	5	4	12	6	36	35	58	12	36	0	1	0	0	8	13	5	44
miR-34c-5p	212	166	135	116	157	224	85	144	189	227	150	129	123	79	68	40	44	101	66	199	122	157	153	36	119	119	102	92	114	215
miR-3605-3p	24	48	0	26	37	49	29	16	3	26	54	27	18	20	27	17	6	31	31	27	0	30	7	7	8	4	15	13	19	20
miR-3605-5p	20	19	1	8	17	9	22	8	5	13	80	32	0	1	57	28	10	14	52	4	13	8	6	3	1	12	15	1	7	6
miR-3606-3p	0	6	1	3	2	0	0	0	0	0	4	21	3	7	2	0	6	12	30	0	6	2	0	0	0	0	0	0	0	0
miR-3606-5p	1	6	0	0	0	0	0	0	0	0	7	28	0	12	0	0	0	36	25	1	5	0	0	0	0	0	0	0	0	0
miR-3607-3p	20	18	29	16	22	24	70	47	0	263	6	12	19	40	24	32	18	62	58	272	22	9	3	0	7	28	22	19	11	250
miR-3607-5p	309	83	19	274	186	127	995	545	109	5954	94	51	95	78	256	454	572	482	603	5143	373	32	26	61	138	305	260	215	148	5567
miR-3609	282	124	38	192	178	70	1054	413	151	4862	138	89	89	81	353	491	538	499	548	3573	382	28	30	83	108	180	189	206	179	4888
miR-3611	0	8	11	0	35	16	0	1	0	0	0	13	6	27	0	0	4	55	42	0	3	0	0	3	0	0	0	1	15	0
miR-3612	10	4	0	4	20	7	18	20	2	3	11	28	12	17	12	5	10	23	24	3	7	6	5	0	5	0	8	0	4	6
miR-3613-3p	48	125	84	20	202	85	21	41	33	30	3	6	6	12	5	4	3	3	5	0	21	36	22	7	10	6	11	3	31	24
miR-3613-5p	40	20	72	48	41	54	15	41	70	4	77	50	49	21	57	22	13	36	21	0	24	40	25	32	40	16	15	22	37	104
miR-361-3p	11	3	0	8	0	0	14	24	6	626	44	12	6	0	20	10	5	41	41	285	25	18	5	0	0	10	10	1	21	630
miR-3614-3p	15	5	2	0	9	0	13	5	10	0	5	4	5	22	2	5	5	24	21	1	6	17	6	0	0	0	2	0	0	1
miR-3614-5p	3	6	0	4	33	0	18	20	7	1	66	18	0	0	15	2	6	17	43	1	17	26	12	0	0	12	8	17	19	0
miR-361-5p	126	165	13	114	133	28	391	181	103	3257	40	72	87	45	139	172	179	200	183	2069	222	20	16	17	49	73	49	115	84	3119
miR-3616-3p	10	9	17	0	0	16	8	18	0	2	68	9	4	3	10	2	5	37	12	2	1	12	11	0	4	2	3	3	8	1
miR-3616-5p	61	73	180	117	100	64	45	46	72	2	51	126	39	118	93	23	51	102	70	3	18	67	18	1	20	21	34	23	19	2
miR-3617-3p	6	0	0	0	15	2	3	19	0	1	14	6	0	5	16	0	7	48	22	0	1	15	9	0	0	6	0	0	11	0
miR-3617-5p	0	25	72	6	61	8	1	13	0	3	12	16	0	0	2	0	0	53	30	4	0	24	0	0	0	0	3	0	3	5
miR-3618	8	17	11	0	35	11	0	1	0	0	9	25	0	2	11	1	4	60	38	1	0	7	0	0	0	0	0	0	21	0
miR-3619-3p	92	21	10	25	23	18	134	67	27	6	2	11	1	3	15	12	6	25	20	3	48	24	18	0	20	37	25	34	28	8
miR-3619-5p	103	49	45	110	117	77	52	71	85	17	148	155	94	74	47	43	93	104	41	11	47	52	15	33	14	15	66	21	29	7
miR-3620-3p	279	135	285	264	135	240	182	226	164	23	174	148	111	84	62	108	97	125	100	26	147	124	61	90	112	94	73	86	96	22
miR-362-3p	25	33	2	42	52	19	64	68	17	284	14	12	29	9	19	26	10	55	45	217	33	5	0	14	20	8	15	8	29	248
miR-362-5p	15	20	21	12	14	6	59	12	0	210	9	21	6	42	61	30	30	65	74	120	66	25	1	1	1	15	19	13	39	186
miR-363-3p	654	341	139	665	550	250	1788	627	322	647	385	204	381	251	384	494	846	871	776	652	861	63	71	137	264	373	438	457	460	603
miR-363-5p	14	2	14	13	3	40	44	14	1	1	32	25	13	39	32	25	9	52	57	1	43	11	11	8	25	16	34	19	32	2
miR-3646	40	27	33	7	92	18	17	28	11	0	13	8	9	19	2	5	10	28	20	0	9	37	0	0	1	15	5	0	3	0
miR-3648	5813	2915	2368	4500	4040	2631	10597	5744	4418	143	2524	1436	1555	2403	4607	6429	7642	6859	7656	157	4460	896	699	2086	3255	5835	3631	2611	3218	126
miR-3649	25	4	10	0	15	0	1	7	7	0	0	25	13	12	6	2	14	11	18	1	4	0	4	0	1	0	0	0	3	0
miR-3650	4	5	0	8	0	0	0	0	0	0	0	5	0	0	6	2	0	22	36	1	3	10	0	0	0	0	2	0	1	0
miR-3652	2308	1058	430	1305	1306	720	2026	1574	766	65	1219	997	925	627	2003	2645	2987	3273	3091	112	1484	450	418	913	1367	1720	1190	1674	1674	85
miR-3653	24	5	0	0	5	23	14	24	24	26	19	16	18	10	12	3	9	59	32	21	8	0	0	0	5	7	1	9	2	20
miR-3654	315	83	57	182	77	73	546	229	33	64	78	71	7	41	121	99	270	266	305	86	323	20	53	87	119	190	255	226	240	62
miR-3655	13	34	10	12	13	1	46	25	0	2	4	18	4	14	24	23	65	53	68	9	13	24	1	4	2	6	4	24	27	5
miR-3657	0	0	0	6	0	0	3	6	0	0	14	22	1	11	3	6	6	18	39	0	0	6	0	0	0	2	0	4	3	0
miR-3658	9	30	1	9	35	1	7	10	14	3	2	28	1	0	12	0	11	33	15	0	5	15	0	0	0	2	13	0	3	2
miR-3659	10	28	9	0	23	0	8	10	9	3	8	24	2	7	4	1	0	20	31	3	7	11	7	0	0	5	0	2	12	2
miR-365a-3p	10	17	0	11	27	0	6	7	9	845	1	37	0	0	8	18	5	42	25	244	8	4	0	2	3	0	1	2	1	724
miR-365a-5p	15	3	6	13	14	2	86	35	24	7	55	33	16	32	29	14	33	63	55	3	28	7	8	4	14	8	36	9	14	8
miR-365b-5p	75	43	32	29	1481	26	102	57	78	13	10	26	22	8	29	47	67	104	96	20	84	22	139	27	31	68	23	39	41	22
miR-3660	9	29	7	0	27	6	0	3	0	0	0	4	0	4	0	3	1	27	29	0	7	14	0	2	5	0	6	0	0	0
miR-3661	40	0	10	23	31	26	42	67	31	3	22	12	13	11	16	15	15	17	26	3	19	36	21	5	11	14	10	9	14	3
miR-3662	10	9	7	0	49	10	3	5	8	1	0	7	0	15	10	10	11	15	44	3	0	16	0	9	8	2	2	6	2	2
miR-3663-5p	197	171	271	279	490	291	444	376	220	14	43	65	138	93	60	68	43	97	74	8	213	69	130	113	154	199	130	159	150	14
miR-3664-5p	10	2	15	0	0	0	10	0	0	0	20	23	0	20	0	0	5	25	40	0	0	14	0	10	0	0	14	12	5	2
miR-3666	4	10	0	0	29	0	19	11	0	0	0	19	3	5	8	0	2	28	16	0	25	22	0	5	1	4	6	0	3	0
miR-3667-3p	81	86	163	55	146	113	34	81	58	3	64	83	106	81	48	37	32	84	35	4	45	42	76	55	39	41	59	67	68	0
miR-3667-5p	105	87	143	82	123	198	45	99	194	2	78	96	122	94	41	75	55	109	45	4	61	88	41	75	30	51	78	81	62	4
miR-3668	0	9	22	10	83	34	0	4	2	0	7	8	14	3	8	3	14	33	31	0	9	0	0	0	0	0	13	0	1	0
miR-3670	50	58	61	55	42	46	51	97	31	2	39	46	32	52	21	38	21	71	28	2	33	38	8	14	22	11	29	8	25	2
miR-3671	0	10	15	0	19	5	3	8	8	1	4	5	2	0	0	0	13	20	35	1	2	0	10	0	0	7	3	1	5	3
miR-3672	0	20	10	0	44	0	2	7	14	0	37	7	2	25	9	0	11	34	40	0	10	0	0	0	0	0	0	4	8	0
miR-367-3p	0	13	0	0	2	0	1	0	0	1	3	43	1	22	0	10	10	13	48	4	2	9	9	0	5	0	0	7	14	1
miR-3674	82	26	12	72	63	34	199	106	21	13	1	18	0	1	0	5	0	45	32	11	111	27	11	23	36	54	71	40	71	20
miR-3675-3p	24	7	14	7	14	8	22	37	25	0	3	10	7	13	6	3	0	20	22	1	19	20	1	7	12	11	10	9	29	1
miR-3675-5p	19	0	0	6	0	0	3	10	6	0	43	10	0	8	16	9	0	19	22	1	12	10	0	0	1	0	0	4	0	0
miR-367-5p	16	13	0	8	0	15	4	6	0	1	24	53	0	26	14	4	13	33	12	1	2	39	1	6	0	1	2	0	6	0
miR-3677-5p	77	49	60	33	17	59	54	71	40	3	113	129	62	97	22	26	59	73	41	4	60	64	20	19	37	25	6	10	57	5
miR-3678-3p	29	38	20	45	21	6	18	30	7	1	7	19	17	0	4	6	5	60	27	0	5	18	5	7	6	20	19	16	20	3
miR-3679-3p	29	15	0	16	8	0	16	6	0	2	4	5	0	18	0	0	1	20	20	1	1	16	1	4	1	1	0	2	1	0
miR-3679-5p	28	21	17	47	19	42	161	106	66	19	67	9	28	20	89	103	125	190	171	29	78	33	10	16	11	42	28	48	28	28
miR-3680-3p	17	1	1	24	14	0	21	23	0	1	34	6	1	0	22	0	5	13	15	0	25	16	0	6	0	9	12	3	16	0
miR-3680-5p	1	19	0	9	19	0	19	17	0	3	6	12	17	11	18	1	2	26	21	5	8	8	2	6	8	14	28	4	0	6
miR-3681-5p	4	18	0	4	10	3	3	3	0	0	56	69	15	10	11	5	11	35	18	0	0	0	3	0	0	0	15	0	38	0
miR-3682-3p	30	17	2	10	7	15	0	14	8	7	5	47	0	17	2	8	7	19	65	17	4	14	0	2	4	23	1	4	3	14
miR-3682-5p	22	27	0	0	5	13	2	3	12	0	2	28	0	21	0	1	2	10	16	0	4	12	7	0	0	0	3	1	0	1
miR-3683	0	0	0	18	8	0	2	0	3	0	2	9	6	3	0	0	0	22	23	0	0	2	0	0	2	8	0	6	1	0
miR-3684	0	37	0	0	28	13	4	4	0	0	0	18	0	10	12	0	8	11	17	3	7	8	0	0	2	6	2	0	0	1
miR-3685	0	32	0	0	5	0	0	4	0	0	2	15	2	1	0	2	5	11	23	0	0	22	0	0	1	4	0	0	0	0
miR-3686	6	81	15	5	80	34	0	20	0	1	21	26	0	0	3	0	5	21	27	0	1	2	0	0	0	0	0	0	2	0
miR-3687	10296	3061	1202	8838	5031	4279	31294	11929	3365	3048	3479	1946	1809	1899	11931	18676	21814	13980	21567	2892	8579	920	975	3235	6132	12927	8034	5002	6416	2917
miR-3688-5p	3	21	8	9	16	8	3	16	6	0	0	5	2	5	17	6	17	44	53	0	0	3	9	1	12	3	0	0	1	1
miR-3689a-3p	19	40	12	27	36	39	90	23	0	3	16	43	9	31	4	21	9	74	9	1	34	17	9	10	2	24	31	6	26	0
miR-3689a-5p	19	17	18	4	0	11	14	10	5	0	18	10	0	21	7	0	2	21	21	2	4	11	10	0	0	3	0	4	1	0
miR-3689b-3p	42	15	8	8	20	8	65	19	17	4	8	11	21	34	32	15	41	83	65	2	12	2	3	2	5	33	9	20	8	1
miR-3689d	106	93	99	88	75	117	43	58	98	2	180	174	121	101	52	73	58	79	58	5	175	273	275	180	210	151	209	78	198	23
miR-3689f	6	22	22	1	27	13	24	11	0	0	11	10	0	13	8	0	6	29	34	1	15	14	0	0	0	5	6	7	9	0
miR-3690	34	20	2	4	19	18	67	21	21	2	43	19	0	8	14	5	20	18	30	1	23	30	7	0	12	5	20	13	10	0
miR-3691-3p	12	6	0	12	30	9	22	4	0	0	9	64	3	9	16	0	4	42	21	1	5	27	4	0	19	0	4	0	15	1
miR-3691-5p	3	11	0	5	2	12	14	0	0	0	11	23	7	0	2	1	4	32	34	0	15	13	0	5	0	7	0	8	2	1
miR-3692-3p	7	11	5	0	14	37	5	5	0	0	0	11	0	27	5	11	10	22	22	0	4	1	0	0	2	4	10	6	4	1
miR-3692-5p	15	9	5	18	6	19	13	26	0	0	21	29	7	39	11	26	1	25	24	1	17	23	3	8	10	17	3	0	14	0
miR-369-3p	0	0	0	0	0	2	5	7	1	21	0	12	0	7	9	3	1	28	25	19	9	3	0	0	0	3	4	6	6	19
miR-369-5p	0	23	0	15	4	0	12	10	14	245	11	30	6	24	9	6	9	22	37	168	20	16	8	0	0	2	12	5	1	246
miR-370-3p	50	52	125	97	116	83	155	151	81	909	47	51	105	31	63	78	195	95	112	834	353	72	6	10	38	65	89	47	64	987
miR-370-5p	11	13	0	13	8	28	17	5	0	26	9	18	1	4	15	1	0	39	16	26	11	13	7	10	8	7	14	23	1	23
miR-3713	3	9	0	0	0	0	3	5	0	0	1	12	0	0	9	4	0	25	22	0	1	1	7	0	0	2	0	0	0	0
miR-3714	80	84	73	28	65	62	53	35	39	3	92	131	116	132	83	49	66	95	66	2	78	174	99	44	88	77	115	24	56	11
miR-371b-3p	9	3	19	20	35	19	13	15	0	4	34	27	5	0	8	7	11	28	36	1	21	16	0	4	11	2	10	5	0	2
miR-371b-5p	26	7	5	28	16	18	33	8	33	1	19	13	37	42	17	16	8	54	38	4	15	22	17	7	4	15	30	5	29	2
miR-372-3p	30	69	62	19	61	49	16	38	15	2	134	108	60	22	42	17	10	75	27	0	22	58	12	3	25	18	13	11	28	3
miR-372-5p	22	15	0	4	8	16	11	8	24	0	26	40	25	32	6	4	7	40	35	1	9	29	2	10	12	6	2	3	18	0
miR-373-3p	6	14	0	0	10	0	9	6	0	1	16	17	10	3	5	0	5	22	9	1	8	12	0	0	0	10	9	8	17	0
miR-373-5p	12	12	29	12	18	14	20	19	2	2	18	26	8	1	4	4	4	22	16	0	8	32	5	0	0	3	8	7	4	0
miR-374a-3p	18	22	0	1	2	11	0	28	0	0	6	21	17	26	15	6	4	14	32	1	6	4	2	3	11	1	5	2	8	0
miR-374b-3p	151	77	159	143	85	106	47	90	103	29	151	108	133	73	46	25	34	77	78	22	35	99	49	24	30	46	47	13	52	35
miR-374b-5p	177	96	26	95	124	106	167	175	77	2369	25	27	16	41	56	62	30	108	65	1110	114	60	21	16	28	47	35	70	95	2203
miR-374c-5p	108	73	130	76	76	70	42	49	51	9	52	30	50	29	71	32	19	38	43	10	42	87	15	34	8	25	29	32	55	13
miR-375	9	14	19	8	22	7	27	30	5	66	0	25	0	4	3	4	6	3	37	48	12	17	1	4	1	0	10	0	0	46
miR-376a-2-5p	15	9	24	21	28	34	13	9	28	0	14	25	5	14	13	3	7	49	19	1	2	14	8	0	6	3	3	3	14	0
miR-376a-3p	52	20	85	37	72	16	69	77	42	2233	13	32	21	17	6	46	65	49	46	1654	249	33	0	30	7	13	25	41	38	2206
miR-376a-5p	0	31	0	6	2	0	2	0	11	168	5	1	0	2	2	2	7	28	10	89	16	19	2	4	3	0	2	3	2	159
miR-376b-3p	29	12	28	6	32	1	28	35	12	277	4	22	33	0	9	9	16	41	22	188	127	7	4	0	7	12	12	10	1	276
miR-376b-5p	12	25	23	2	36	15	10	35	0	2	12	44	14	9	13	22	15	17	41	0	15	8	9	8	12	8	11	15	22	0
miR-376c-3p	64	116	119	22	168	93	178	97	47	5710	37	81	114	21	75	51	77	99	58	4750	368	24	19	19	48	64	55	81	34	5485
miR-376c-5p	30	28	37	24	46	47	24	33	57	5	17	14	26	29	32	20	8	19	15	1	11	26	11	9	10	9	13	10	27	1
miR-377-3p	29	29	50	19	16	52	71	86	29	1967	19	69	89	9	24	39	50	73	33	1764	127	64	29	11	53	33	48	44	64	2005
miR-377-5p	23	2	12	0	16	0	18	6	10	101	12	22	0	6	0	4	15	20	27	92	8	11	0	2	3	1	4	1	2	93
miR-378a-3p	20	33	38	5	9	39	44	25	14	282	45	57	19	10	24	9	15	47	51	277	22	7	0	15	2	20	16	12	13	303
miR-378b	37	24	15	7	0	14	26	9	17	15	16	16	18	16	22	36	33	47	38	5	11	14	11	5	21	5	17	39	5	8
miR-378c	3	2	5	11	17	0	8	2	0	23	0	9	5	0	3	0	0	9	11	11	2	9	0	1	5	8	1	0	0	15
miR-378d	5	1	4	8	0	0	10	6	12	84	1	18	18	5	0	6	8	46	38	75	6	17	0	3	4	12	8	0	1	81
miR-378e	33	10	38	12	28	0	37	35	19	88	11	26	0	5	7	13	18	39	36	90	17	31	4	3	8	14	7	8	22	73
miR-378f	52	15	28	22	56	7	30	16	1	98	32	15	22	35	19	11	21	26	35	113	20	18	3	6	13	9	28	5	19	109
miR-378g	94	25	34	17	35	34	81	32	52	139	18	14	74	20	8	8	17	65	49	182	42	32	15	29	26	54	58	17	29	142
miR-378h	4	0	0	2	0	5	19	9	0	3	0	0	0	32	6	4	0	33	36	5	11	26	0	0	0	4	4	7	10	4
miR-378i	58	29	1	21	30	36	18	6	15	243	5	28	34	36	20	18	23	51	47	235	20	16	0	0	7	10	15	29	20	222
miR-378j	28	16	0	11	8	0	6	6	0	1	1	2	2	20	2	0	2	31	8	1	6	0	0	0	10	5	4	2	2	1
miR-379-3p	0	1	7	0	29	0	0	0	0	73	0	29	9	2	9	0	2	38	24	78	5	18	0	0	1	0	6	2	2	59
miR-379-5p	10	8	16	6	30	18	24	30	7	1535	2	4	20	17	1	28	32	16	44	1800	69	36	0	0	0	3	20	8	6	1531
miR-380-3p	0	0	0	0	5	0	6	11	1	82	2	46	2	5	16	1	3	34	24	54	14	20	0	1	6	0	0	15	1	82
miR-380-5p	2	0	5	2	14	0	3	10	0	11	8	20	0	12	4	3	7	24	28	12	8	0	2	0	5	0	13	4	0	10
miR-381-3p	43	36	125	24	23	28	48	46	33	1330	102	108	136	144	23	54	61	110	94	1026	240	428	195	240	224	168	279	172	283	1358
miR-381-5p	36	13	44	22	24	0	10	13	15	175	18	22	34	13	3	3	5	39	18	128	35	14	0	0	18	3	8	0	14	234
miR-382-3p	17	19	15	17	42	3	10	9	0	219	9	16	2	12	4	7	3	15	24	305	3	20	5	9	5	11	5	2	1	261
miR-382-5p	27	8	9	9	33	18	59	37	4	783	7	30	38	18	20	38	81	18	65	807	167	1	0	4	11	20	22	25	18	822
miR-383-3p	45	9	31	1	61	14	5	37	36	24	8	9	22	40	9	5	15	62	34	23	20	26	11	11	0	13	21	3	6	15
miR-383-5p	4	11	15	7	0	24	6	19	1	645	10	31	3	0	7	0	1	25	43	622	13	13	0	0	1	4	0	0	2	688
miR-384	4	13	0	0	16	0	3	0	0	0	12	19	9	0	7	0	4	38	39	0	1	10	0	6	0	0	0	0	0	0
miR-3907	86	96	163	82	90	110	114	83	74	11	173	142	165	173	104	112	96	123	81	13	166	342	182	114	153	136	156	37	199	27
miR-3908	6	8	8	14	0	0	4	0	0	0	0	4	0	3	9	0	5	24	45	0	3	10	0	5	1	0	0	0	0	0
miR-3909	6	13	38	3	4	10	12	9	8	11	7	11	4	25	2	10	15	23	24	31	22	17	0	0	7	4	12	0	18	21
miR-3910	24	114	108	7	243	85	13	48	8	0	7	25	8	0	22	8	6	31	40	2	8	15	5	7	0	3	6	5	13	0
miR-3912-3p	652	597	803	550	623	678	365	417	659	28	458	499	475	439	315	255	220	335	172	18	126	247	196	128	176	104	160	44	218	18
miR-3912-5p	414	302	384	356	376	393	215	193	441	11	270	311	279	278	139	135	111	198	111	2	70	163	104	52	109	84	100	38	111	7
miR-3913-5p	4	4	0	0	0	0	4	11	8	0	0	11	0	6	8	0	0	37	26	0	20	6	0	0	0	0	3	5	7	0
miR-3914	15	57	49	17	226	88	6	34	5	3	1	16	14	4	0	1	0	29	44	0	12	6	0	0	0	4	4	3	16	0
miR-3915	5	9	0	4	22	3	0	5	0	0	8	25	0	44	1	3	5	41	53	0	0	9	0	0	0	0	7	3	0	0
miR-3916	0	6	6	40	19	31	18	0	0	1	5	25	0	43	1	13	5	32	23	0	23	10	0	0	0	11	7	3	89	6
miR-3917	79	32	35	38	77	63	61	50	73	11	29	52	51	40	84	51	54	74	57	10	34	55	29	33	16	20	40	37	51	16
miR-3919	30	9	11	3	36	14	6	33	0	3	0	17	13	41	7	0	21	49	25	4	2	28	0	4	2	0	3	0	0	1
miR-3920	0	0	10	0	9	0	3	0	0	0	2	25	0	5	0	4	1	26	15	0	0	1	0	0	0	2	0	0	4	0
miR-3921	15	12	9	5	24	13	3	13	16	0	33	0	0	20	16	2	8	41	29	0	8	10	5	1	2	0	3	4	14	0
miR-3922-3p	9	0	0	0	0	0	4	5	12	0	27	11	13	1	16	0	5	9	34	0	5	9	0	4	6	10	7	2	0	0
miR-3922-5p	34	28	27	10	29	23	26	25	23	2	118	26	12	45	19	18	31	17	45	0	9	24	14	6	16	5	15	11	9	1
miR-3923	0	8	12	4	18	12	5	5	0	0	8	5	7	0	11	7	7	35	14	0	0	6	0	0	0	0	2	8	4	0
miR-3924	10	16	7	0	22	4	0	0	0	0	0	1	12	0	14	0	8	15	24	0	0	0	0	0	0	0	0	1	0	0
miR-3925-5p	11	7	9	5	2	0	20	4	0	6	3	10	0	16	5	0	5	26	24	0	7	19	0	0	0	1	6	4	1	2
miR-3926	20	32	41	41	79	4	32	40	15	3	12	14	4	11	14	16	10	33	30	4	19	43	3	3	23	14	8	13	26	3
miR-3927-5p	9	21	8	1	0	6	0	0	0	0	6	9	7	9	11	1	0	32	32	0	6	4	0	0	7	1	4	2	0	0
miR-3928-3p	16	43	20	7	15	0	27	24	2	9	3	11	4	10	0	4	16	31	16	9	9	17	5	0	2	21	21	10	22	10
miR-3928-5p	56	20	13	37	13	55	12	16	12	0	53	11	0	11	13	13	22	32	27	2	12	33	6	12	1	1	15	0	15	3
miR-3929	32	56	1	40	49	19	141	151	19	4	38	16	0	1	63	77	34	70	66	6	51	77	9	31	56	92	37	45	108	6
miR-3934-3p	7	20	16	12	35	14	22	6	15	1	0	31	0	23	32	0	6	25	47	4	29	47	11	0	3	2	3	7	19	0
miR-3934-5p	108	21	20	64	74	33	291	115	4	36	23	30	18	67	35	72	32	86	102	26	90	29	156	24	41	47	73	47	26	36
miR-3935	11	25	22	7	15	0	19	10	13	0	0	22	0	6	4	4	3	28	9	2	8	26	0	3	0	3	0	0	2	1
miR-3936	0	4	0	8	12	0	3	0	0	3	0	3	27	27	30	7	6	49	29	3	7	6	0	0	6	0	0	0	0	5
miR-3937	354	360	619	231	506	897	162	461	508	19	960	992	939	850	517	247	219	450	213	9	99	431	232	312	139	126	470	163	207	13
miR-3938	0	0	0	14	12	0	4	15	6	4	1	1	0	6	0	5	11	13	23	0	0	19	0	9	0	1	4	0	9	1
miR-3939	30	24	17	24	67	30	19	33	31	3	42	17	41	35	11	13	21	83	52	0	15	40	28	25	11	4	43	4	23	0
miR-3940-5p	3392	1693	1139	1978	2158	1073	3219	2536	1549	195	2407	2051	1478	1683	3675	4825	5891	5786	5804	246	2075	841	704	1331	1996	2098	1799	1202	2050	181
miR-3941	3	17	0	0	0	10	5	11	0	0	5	36	26	0	12	0	6	40	49	0	0	3	2	2	0	0	4	5	0	0
miR-3942-5p	0	14	17	3	47	1	1	7	0	0	0	0	1	3	13	0	0	31	42	2	8	0	0	0	0	0	22	0	0	0
miR-3943	570	570	954	516	604	563	363	481	618	167	731	472	338	420	365	251	271	428	249	82	204	313	188	140	255	179	236	80	318	155
miR-3944-5p	13	6	6	0	0	1	32	20	19	5	20	6	0	7	18	8	16	33	24	6	15	22	1	5	5	11	21	6	20	2
miR-3945	4	32	0	16	13	35	16	9	0	2	37	21	14	12	11	3	16	28	33	3	16	16	0	0	3	0	0	8	8	0
miR-3973	14	22	10	0	41	8	4	12	0	1	77	8	15	5	5	6	5	29	26	2	4	11	1	0	3	5	0	4	7	0
miR-3974	0	18	15	0	41	6	0	5	0	0	47	9	0	13	10	0	2	28	38	0	0	10	1	0	0	0	2	0	7	0
miR-3975	2	20	0	4	47	0	20	0	0	0	18	20	0	29	10	1	0	33	36	1	7	19	3	3	1	0	19	0	11	0
miR-3976	22	10	47	0	52	21	5	1	0	0	4	8	0	16	3	9	2	34	35	1	0	17	0	0	0	0	7	2	0	0
miR-3977	9	21	19	16	6	9	2	4	9	0	30	13	0	0	6	6	5	28	27	0	0	15	13	0	1	0	5	3	6	0
miR-3978	1	2	3	0	7	7	6	21	0	0	10	6	3	0	8	41	7	32	33	1	0	7	10	0	8	8	4	8	5	0
miR-409-3p	3	19	10	44	10	33	62	60	23	411	9	14	39	9	15	25	116	57	65	439	282	24	1	4	16	21	28	26	11	406
miR-409-5p	0	22	4	4	0	16	15	20	0	225	66	11	5	24	12	9	23	36	27	183	33	35	6	3	0	0	6	5	11	199
miR-410-3p	0	13	0	25	27	41	56	57	21	868	7	3	22	26	3	12	30	36	47	696	76	9	8	17	7	5	22	5	26	943
miR-410-5p	5	7	15	0	7	0	18	8	0	4	2	20	7	1	1	7	5	42	17	3	14	4	8	4	10	3	3	0	0	0
miR-411-3p	0	21	27	15	6	12	0	5	0	110	0	10	0	13	17	6	0	29	23	120	19	13	1	0	0	6	11	0	1	118
miR-411-5p	23	19	0	11	6	7	4	17	2	1199	14	42	21	15	5	2	18	23	24	1319	40	22	2	1	7	9	2	4	4	1210
miR-412-3p	7	9	0	21	1	12	12	7	0	2	11	0	13	14	0	4	17	19	37	4	7	6	2	0	2	3	14	0	3	2
miR-412-5p	24	18	12	0	19	2	7	8	0	8	77	15	1	0	4	7	0	41	28	8	15	16	0	0	0	1	7	5	3	16
miR-421	47	68	35	55	86	9	168	140	15	437	72	46	22	12	54	77	55	101	105	370	124	46	13	9	36	37	35	49	39	410
miR-422a	16	0	20	5	16	37	2	9	10	164	13	17	0	17	5	12	3	43	37	133	11	33	8	3	0	3	10	14	5	161
miR-424-3p	7	8	8	45	11	0	15	12	15	30	14	6	1	49	15	12	16	40	53	38	35	43	7	10	3	18	15	12	10	25
miR-424-5p	55	27	0	6	6	51	43	62	32	246	17	9	6	36	28	12	35	51	57	141	59	12	8	5	9	13	36	36	35	247
miR-4251	8	16	37	34	37	56	12	10	18	3	14	46	10	22	26	10	72	56	34	1	15	12	3	6	17	6	8	9	9	0
miR-4252	61	29	50	73	46	43	97	98	51	4	18	47	16	17	23	23	17	33	36	4	74	51	14	27	46	51	44	50	75	5
miR-4253	216	135	113	92	126	121	228	230	252	50	169	221	88	54	169	131	150	179	222	56	133	76	29	96	144	146	55	136	102	48
miR-425-3p	57	39	10	24	24	24	66	58	5	295	32	31	23	54	32	46	109	86	102	384	51	17	4	6	17	21	21	50	37	297
miR-4254	6	7	0	22	0	4	10	21	0	0	26	26	0	0	15	0	3	3	33	2	11	21	9	4	0	4	14	0	8	1
miR-4255	0	0	0	0	4	21	1	6	0	0	0	12	25	5	10	2	19	60	32	0	0	11	0	0	0	0	11	8	3	0
miR-425-5p	402	294	325	292	321	367	489	309	310	1612	230	196	317	217	240	201	390	363	300	1777	225	64	65	55	82	130	107	145	155	1659
miR-4256	9	4	1	6	11	8	0	4	0	0	16	13	8	14	8	5	15	31	52	0	0	6	1	0	0	0	2	0	15	0
miR-4257	274	117	153	197	194	199	290	256	125	22	197	141	179	186	218	235	200	271	255	34	174	112	67	71	90	132	129	85	104	30
miR-4259	11	3	8	0	19	12	33	50	0	0	8	51	14	8	8	25	4	34	47	0	11	37	7	4	13	17	6	2	6	3
miR-4261	54	17	47	20	24	73	56	76	59	18	18	21	39	42	21	59	47	63	60	26	43	36	42	8	38	46	20	25	38	18
miR-4262	4	6	10	0	17	9	3	13	0	0	0	10	7	18	2	12	25	22	16	0	0	3	0	0	0	0	0	6	8	0
miR-4263	16	13	8	8	1	38	5	6	4	0	7	33	22	0	15	5	11	62	36	0	2	15	6	7	11	0	1	2	0	1
miR-4264	17	6	6	9	27	0	7	0	11	1	1	20	5	19	4	5	22	82	39	1	9	13	7	0	0	0	2	1	13	0
miR-4265	121	118	84	59	99	90	170	123	66	10	74	57	37	41	55	50	82	123	83	4	77	42	31	25	21	71	80	57	58	11
miR-4266	45	54	55	43	42	13	14	16	20	3	71	46	41	53	61	43	149	64	36	5	15	63	16	8	19	2	35	4	39	1
miR-4267	35	49	21	18	57	33	13	9	0	1	21	20	39	10	38	5	55	44	44	3	6	44	18	13	12	0	5	3	21	1
miR-4268	8	5	0	13	4	19	2	8	14	0	8	24	22	10	1	3	6	9	31	0	8	14	5	11	8	12	9	6	1	3
miR-4269	149	41	76	57	57	62	102	96	239	12	68	35	38	50	38	26	41	40	54	11	64	42	49	15	48	50	48	45	89	17
miR-4270	589	182	267	494	330	323	1078	766	271	132	327	493	243	329	685	802	752	948	905	150	446	107	68	127	256	371	350	260	210	106
miR-4271	29554	18443	14845	22027	24997	17144	22611	26919	17358	2386	7483	6156	6342	5908	10332	11123	11692	12596	10562	1840	18697	8784	7336	17149	18724	18010	16043	18790	17537	2307
miR-4272	13	19	0	3	14	0	3	4	10	0	9	26	8	43	18	0	7	47	36	0	1	2	0	5	0	1	0	0	0	0
miR-4273	6	5	0	8	10	1	0	7	0	0	5	11	10	10	2	6	5	48	46	1	3	8	0	0	0	1	8	7	3	0
miR-4274	471	362	451	229	427	420	310	366	321	18	364	276	329	373	186	225	207	255	214	26	242	220	182	165	207	184	216	157	243	17
miR-4275	24	3	10	4	9	0	1	14	9	0	6	0	15	13	19	0	6	17	42	1	1	35	0	2	1	1	0	3	6	0
miR-4276	5	20	20	13	25	3	22	21	2	1	36	64	40	12	6	21	23	84	63	2	1	15	0	13	11	3	27	1	13	1
miR-4277	13	6	3	11	32	5	0	10	1	0	24	23	7	22	0	9	7	14	36	0	12	48	5	5	3	8	4	0	0	1
miR-4278	23	25	13	11	25	0	0	0	0	0	21	7	7	20	8	10	3	25	25	0	7	34	0	3	1	4	7	3	3	0
miR-4279	379	257	371	327	374	288	235	323	283	9	435	453	436	313	334	247	191	344	195	31	227	312	290	171	288	217	362	154	277	27
miR-4280	3	6	0	12	0	9	7	0	0	1	0	17	0	13	6	0	4	26	21	3	0	5	0	0	4	0	9	3	0	0
miR-4282	7	0	10	0	30	10	12	17	0	0	2	12	9	1	11	8	18	43	35	0	5	0	0	3	0	0	2	0	6	0
miR-4283	38	16	26	7	2	26	16	8	10	0	44	33	3	17	21	24	44	27	27	5	16	19	3	2	1	6	5	10	10	2
miR-4287	0	4	0	0	13	0	0	1	0	0	35	38	8	3	11	5	4	32	21	0	4	28	0	4	2	0	3	0	9	0
miR-4288	5	5	0	0	8	0	0	0	0	0	0	16	7	9	11	8	2	38	14	0	9	15	0	13	5	0	0	0	0	0
miR-4289	8	11	20	2	0	0	12	5	0	0	3	3	0	7	6	3	3	26	24	0	3	0	0	0	0	4	5	13	7	1
miR-429	169	53	14	119	116	36	519	51	0	9	45	41	16	40	16	57	259	183	189	8	16	26	3	2	31	71	39	144	130	9
miR-4290	95	126	124	36	80	93	61	45	90	1	70	63	91	40	50	25	23	70	65	6	23	42	31	33	40	32	37	27	45	1
miR-4291	478	469	573	330	434	497	212	322	289	14	578	650	606	674	417	348	366	464	282	40	478	1130	860	441	626	415	757	149	570	58
miR-4292	288	192	173	245	178	188	332	243	198	8	118	117	154	73	153	223	176	150	156	22	172	93	70	95	118	144	152	144	190	17
miR-4293	12	44	12	8	44	54	3	13	44	0	18	31	40	25	6	11	52	56	33	0	2	41	7	6	17	1	17	4	28	2
miR-4294	32	16	56	11	45	69	114	65	80	15	48	41	20	75	59	24	75	84	66	21	51	49	8	25	75	53	55	47	54	20
miR-4295	0	13	0	11	0	0	2	3	0	1	5	38	13	8	11	1	7	36	49	1	0	5	1	0	0	0	4	0	2	0
miR-4296	53	90	63	58	30	36	56	26	37	3	88	83	44	75	54	57	116	105	87	5	100	219	93	84	144	76	145	31	123	17
miR-4297	36	24	35	12	50	81	23	26	9	0	40	48	70	68	38	33	47	46	38	3	17	37	24	14	12	5	12	12	16	3
miR-4299	27	29	50	17	15	64	35	75	23	10	15	36	21	18	19	5	32	69	33	13	16	42	19	11	20	22	50	20	26	6
miR-4300	18	27	0	3	0	0	0	0	19	0	6	22	0	5	11	10	3	19	27	1	7	8	0	0	2	4	2	14	2	0
miR-4301	7	4	13	4	3	6	1	10	1	1	6	31	9	3	10	5	5	20	15	0	4	3	14	10	5	5	10	0	0	1
miR-4302	38	18	41	4	3	0	22	36	13	3	8	17	0	15	4	15	17	30	25	1	11	3	20	10	5	4	9	13	17	3
miR-4303	39	14	3	14	15	79	1	17	12	0	1	10	0	14	28	13	85	51	41	2	4	17	3	0	0	3	5	6	6	1
miR-4304	36	32	15	51	39	16	43	68	36	3	23	13	37	64	29	62	68	60	39	1	29	42	16	22	28	26	46	35	29	2
miR-4305	44	48	26	13	29	29	13	36	26	2	31	14	19	83	14	15	5	60	39	3	18	98	20	5	16	16	10	1	16	1
miR-4306	18	20	26	9	40	11	28	19	7	433	7	44	20	22	24	14	98	60	50	623	24	8	12	2	11	20	12	21	2	445
miR-4307	3	3	0	0	6	0	0	0	0	0	7	15	7	9	14	0	2	42	33	0	0	0	3	0	0	0	0	5	0	14
miR-4308	16	44	10	4	14	19	3	4	16	0	11	32	10	8	18	8	15	59	31	0	3	7	6	7	15	8	6	0	5	0
miR-4309	476	421	542	318	432	390	173	248	391	16	591	660	610	607	359	356	249	433	275	30	608	932	774	548	672	530	800	317	732	52
miR-4310	15	25	4	9	25	7	8	6	0	2	29	8	3	18	16	14	7	37	8	4	14	24	6	0	9	12	7	11	7	1
miR-4311	23	33	2	5	9	2	10	3	13	1	2	35	8	17	23	6	13	33	33	3	2	19	1	2	0	2	16	0	3	2
miR-4312	50	60	51	25	36	56	58	65	42	1	27	32	37	49	16	6	13	42	44	3	40	6	13	19	14	26	36	23	32	0
miR-431-3p	18	25	12	12	30	0	39	33	11	208	5	31	12	16	8	13	33	21	70	130	44	22	18	0	2	1	0	14	21	180
miR-4314	123	71	12	86	47	69	125	109	72	4	38	50	36	40	45	54	71	101	94	2	113	36	19	33	43	63	50	119	85	6
miR-4315	30	9	53	7	37	7	20	22	2	1	33	65	37	71	20	30	26	62	48	0	10	46	10	17	12	14	12	19	23	0
miR-431-5p	13	31	12	51	67	44	84	49	30	23	18	30	34	34	30	45	125	104	96	23	279	33	37	9	19	12	21	52	25	33
miR-4317	0	16	0	5	0	0	3	10	0	0	20	32	0	11	5	0	22	38	32	0	0	5	1	0	0	0	1	0	1	0
miR-4318	3	2	26	9	35	16	0	10	10	1	2	9	1	35	11	7	37	34	21	0	4	36	10	0	4	0	7	6	3	0
miR-4319	72	56	111	90	61	98	25	32	61	0	85	91	96	161	34	58	83	115	71	7	47	159	83	34	33	60	74	26	50	9
miR-4320	11	0	7	14	0	0	0	13	0	0	4	13	3	11	4	8	4	21	45	1	8	9	0	3	0	3	6	0	0	0
miR-4322	189	175	159	173	213	189	279	223	140	6	144	61	70	70	87	109	173	128	99	8	148	61	90	52	42	117	105	131	79	9
miR-432-3p	52	10	23	39	58	13	24	13	12	23	17	35	13	19	12	6	18	39	46	21	28	37	2	4	9	20	5	4	9	10
miR-4324	43	65	53	14	70	63	51	38	45	953	44	30	34	44	38	19	20	56	40	712	20	45	34	5	9	22	22	18	21	782
miR-4325	7	2	17	23	0	0	4	15	15	0	0	8	24	30	8	8	11	8	21	0	6	10	7	6	2	3	3	1	3	0
miR-432-5p	18	0	0	27	3	9	89	41	6	1061	36	27	71	9	21	49	138	25	65	759	198	16	1	1	2	18	26	9	10	1032
miR-4326	29	20	7	2	10	43	7	7	8	8	7	18	6	35	14	3	12	35	38	13	6	3	0	8	2	5	9	0	7	7
miR-4327	73	22	44	73	81	26	170	116	29	12	32	44	28	50	76	73	107	153	138	16	127	43	18	19	32	81	27	53	69	23
miR-4328	19	9	12	3	0	20	9	2	0	0	11	10	11	32	15	6	22	56	59	1	2	28	5	0	0	2	7	0	12	0
miR-4329	29	23	26	31	32	45	26	21	42	0	42	30	30	41	20	18	21	69	74	4	25	62	27	10	12	16	30	13	49	0
miR-4330	95	73	81	37	69	102	20	59	89	2	49	63	38	90	26	37	26	42	55	6	15	65	36	16	34	8	17	13	53	2
miR-433-3p	20	14	11	0	18	2	16	5	5	1146	5	31	17	34	12	9	28	35	44	1073	49	35	0	0	0	0	16	14	14	1100
miR-433-5p	8	14	0	12	27	0	6	5	0	23	11	2	0	41	4	0	13	20	17	23	1	3	3	0	0	0	13	4	0	28
miR-4417	6432	2597	1974	4728	3818	2497	9163	5296	2448	456	1933	1179	1298	1296	3941	5579	6172	6615	6573	592	4152	1382	1110	2384	4468	6976	3526	3763	3560	481
miR-4419a	111	64	73	93	101	56	247	188	79	40	71	33	71	40	115	204	227	170	187	54	126	34	90	36	81	104	69	55	85	36
miR-4419b	99	49	0	35	73	55	327	221	39	73	7	70	42	63	96	112	100	158	145	122	162	40	19	22	113	143	52	103	97	73
miR-4420	25	3	13	19	0	21	7	7	0	0	4	9	0	9	6	10	0	17	29	2	9	11	1	0	0	2	0	1	2	0
miR-4421	58	46	15	53	63	21	145	53	35	6	7	14	0	1	2	3	10	34	16	2	66	15	3	7	19	63	26	55	31	7
miR-4422	19	18	40	13	35	24	9	16	0	3	14	3	27	10	12	2	6	38	40	1	0	0	0	0	1	3	5	0	0	6
miR-4423-3p	14	123	160	12	151	106	3	79	8	2	4	25	5	9	5	0	3	49	54	2	24	40	0	0	0	0	12	0	9	0
miR-4423-5p	15	17	12	13	20	29	12	22	3	3	13	8	1	11	6	6	7	21	18	4	4	45	6	2	3	8	1	7	5	3
miR-4424	4	20	6	0	50	29	0	23	9	1	0	8	10	8	6	2	0	42	19	0	6	12	0	0	0	0	7	6	3	0
miR-4425	15	7	1	0	20	8	20	0	0	0	8	0	0	0	35	1	8	28	53	1	0	35	3	0	0	4	8	0	6	0
miR-4426	12	6	12	21	35	10	17	22	14	1	10	33	6	25	3	8	26	30	35	3	15	3	13	4	23	13	5	9	18	1
miR-4427	0	9	5	3	0	0	0	5	0	0	0	13	0	10	0	7	7	70	38	0	1	3	0	0	5	0	0	0	0	0
miR-4428	34	59	26	49	17	57	83	75	13	21	19	24	7	35	62	31	36	50	47	21	43	40	3	9	19	35	14	19	28	18
miR-4429	91	80	108	72	332	74	268	150	46	3159	77	53	7	50	107	116	116	179	128	2478	114	28	16	23	25	72	62	80	71	3199
miR-4430	334	138	56	137	305	63	505	377	143	84	91	22	42	97	158	156	200	200	331	123	318	60	44	110	138	297	238	211	189	83
miR-4431	13	1	6	12	35	0	3	13	0	0	0	4	27	8	0	5	2	20	39	0	5	2	0	3	0	0	1	0	0	0
miR-4432	5	8	11	1	7	20	1	7	0	0	13	0	0	0	0	16	12	35	29	1	5	15	0	0	0	0	6	0	6	0
miR-4433b-5p	1138	977	1589	987	1430	1463	614	709	1064	29	1135	1083	1029	799	817	518	534	668	390	37	308	576	575	305	350	309	423	324	384	34
miR-4434	5	39	14	6	22	13	0	11	0	0	7	6	0	0	8	2	4	37	18	1	6	8	1	0	0	0	2	0	21	0
miR-4435	29	4	4	3	34	17	8	26	0	0	18	24	5	26	2	3	16	43	28	4	7	48	6	3	4	9	2	0	1	2
miR-4436a	167	140	80	127	136	105	207	103	56	18	64	72	66	64	85	91	77	79	110	25	86	71	38	52	86	66	44	59	59	22
miR-4436b-3p	83	91	54	78	30	84	200	84	51	124	18	24	72	20	71	98	99	171	109	77	87	47	24	28	43	52	67	41	39	79
miR-4437	42	14	0	7	20	18	2	3	11	0	20	6	0	63	3	0	10	53	34	2	6	4	1	0	7	0	13	3	31	3
miR-4438	9	14	50	7	5	19	5	29	0	1	0	70	8	14	10	4	6	38	37	0	5	38	2	6	6	1	4	0	8	0
miR-4439	19	4	0	4	13	12	0	17	2	0	0	6	0	12	1	3	13	11	45	1	5	8	0	0	0	4	16	0	12	0
miR-4440	84	33	28	48	40	12	130	55	19	2	15	46	12	5	31	42	39	78	87	0	68	10	13	1	5	51	46	35	41	8
miR-4441	9	7	38	12	44	0	30	11	23	1	5	17	19	10	50	16	51	55	33	7	14	13	3	0	3	7	31	17	22	3
miR-4442	324	77	99	224	147	182	417	291	144	60	81	109	169	68	113	193	277	200	245	90	233	64	68	94	134	218	159	172	127	54
miR-4444	113	54	14	44	78	9	229	140	39	85	39	9	11	50	97	79	139	197	206	121	118	35	17	35	30	81	61	137	65	74
miR-4446-3p	108	50	57	39	73	81	253	101	62	32	40	99	42	56	65	118	98	192	137	32	92	65	17	26	40	95	88	30	56	30
miR-4446-5p	10	32	0	7	17	10	15	11	1	1	4	16	2	5	0	5	0	43	33	1	11	37	2	6	6	6	6	0	0	0
miR-4447	335	173	143	191	184	221	146	254	230	7	236	136	90	143	138	146	119	211	146	12	97	135	118	83	115	77	136	102	98	14
miR-4449	1465	500	382	1092	860	592	2516	1425	572	127	536	517	341	511	1021	1491	1843	1730	1838	97	1189	357	435	529	1063	1531	906	622	983	125
miR-4450	15	8	0	21	20	14	28	6	6	1	8	36	3	6	20	2	7	42	36	4	12	8	3	7	9	10	0	16	12	1
miR-4451	11	15	3	22	17	5	8	30	2	2	13	0	13	3	23	6	51	34	38	1	19	19	355	21	5	28	12	9	9	1
miR-4452	4	5	9	4	1	0	21	16	6	0	13	7	0	18	7	7	1	43	35	0	32	0	4	1	4	17	9	6	0	0
miR-4453	0	4	2	5	26	6	24	34	20	0	0	16	5	10	2	11	3	22	36	3	16	16	15	6	3	7	10	2	6	2
miR-4455	0	51	20	6	29	13	3	21	0	0	74	16	4	25	30	19	47	18	28	1	19	7	5	0	6	7	3	5	22	0
miR-4456	35	0	6	6	32	1	2	11	23	0	6	15	0	0	0	1	12	24	20	2	8	10	0	0	0	4	6	0	0	0
miR-4457	8	18	13	20	10	0	9	0	0	0	0	15	10	7	7	4	4	39	34	0	0	8	0	11	11	1	1	12	7	0
miR-4458	18	37	5	3	21	13	17	18	0	4	16	30	3	18	23	35	23	73	40	4	23	25	0	0	7	7	27	7	14	6
miR-4459	3558	1543	1056	3221	3345	1643	9648	5825	2149	2056	1577	1390	928	1337	3722	4772	4477	4252	4506	1551	3937	559	603	1237	2108	3519	2997	1803	2256	1866
miR-4460	0	10	0	1	2	23	0	3	0	0	5	25	0	7	7	3	3	14	31	0	0	15	1	1	0	0	0	4	0	0
miR-4461	314	134	82	183	223	150	779	368	125	305	14	45	28	12	26	40	42	66	69	221	690	71	52	108	212	279	190	351	328	286
miR-4462	15	14	0	21	0	2	22	12	18	2	88	0	0	18	12	5	12	71	44	3	17	7	2	0	9	3	7	16	7	0
miR-4463	2712	1509	995	1867	2117	1284	4659	3172	1440	729	1513	2507	1100	1071	2839	3491	3461	4297	3969	900	2980	579	671	1351	1520	2157	1825	2024	2088	740
miR-4464	0	11	0	5	38	4	0	4	0	0	1	18	0	7	6	0	5	27	34	0	8	0	3	0	0	4	0	3	0	0
miR-4465	1	0	3	0	0	0	13	22	0	0	30	25	4	0	2	1	2	51	22	0	1	8	0	0	0	0	7	7	5	0
miR-4467	87	35	77	75	112	76	65	91	13	2	95	53	23	46	84	80	72	140	138	0	86	71	29	65	91	75	87	59	73	2
miR-4468	16	21	8	46	43	7	64	59	26	9	10	29	14	20	29	13	33	71	46	19	42	4	3	11	41	46	61	33	36	13
miR-4470	14	27	2	13	10	24	4	0	6	0	0	8	19	4	5	6	8	35	22	2	9	10	0	0	0	0	10	1	17	0
miR-4471	7	0	0	5	12	0	0	4	0	0	1	3	17	0	9	0	0	23	25	1	0	4	0	0	0	0	7	2	0	0
miR-4472	82	13	32	50	77	42	149	72	51	3	83	40	56	40	121	185	156	171	190	3	56	38	17	17	41	75	30	22	46	3
miR-4473	0	0	0	6	17	7	13	5	6	3	3	3	7	0	2	0	6	36	18	3	5	14	0	0	0	5	3	0	0	0
miR-4474-3p	18	13	4	7	13	22	18	14	22	0	6	48	55	10	9	12	3	29	29	1	25	31	2	4	1	12	13	4	8	4
miR-4475	13	3	17	0	27	14	2	18	5	1	8	24	5	0	5	6	9	34	23	0	1	17	0	5	4	2	0	6	8	0
miR-4476	34	31	1	13	24	0	49	35	7	5	0	35	4	0	10	23	21	49	47	2	26	20	8	11	21	15	22	18	13	11
miR-4477a	7	5	9	11	22	0	0	13	9	0	1	37	0	0	17	0	3	38	33	0	6	0	0	9	10	1	1	1	6	0
miR-4477b	23	2	0	5	6	24	17	0	16	0	0	17	7	0	25	2	6	18	39	1	11	3	0	3	3	0	0	5	1	0
miR-4478	984	491	260	469	620	338	1248	1334	494	167	288	182	152	190	442	580	608	704	663	280	857	142	167	423	561	797	681	705	661	169
miR-448	24	16	10	0	1	10	0	0	0	3	2	19	1	26	0	1	7	34	23	8	10	2	4	0	0	0	5	2	0	8
miR-4480	3	2	0	5	17	0	14	8	0	1	2	5	0	0	0	2	0	26	30	1	4	9	0	0	5	7	0	1	0	0
miR-4481	456	314	358	286	283	360	454	620	253	49	159	156	178	134	345	369	457	365	421	54	366	256	210	172	234	281	343	504	345	52
miR-4482-3p	7	0	3	10	0	0	1	0	0	0	0	28	4	0	0	0	2	41	19	1	2	7	2	1	0	5	4	1	0	0
miR-4482-5p	2	4	17	0	16	11	1	0	11	0	25	7	0	1	6	1	10	9	14	1	4	18	0	1	1	0	0	0	2	0
miR-4483	8	10	0	0	0	11	10	7	0	0	6	0	7	4	11	7	14	24	23	0	14	28	8	11	0	4	11	11	15	1
miR-4484	245	209	86	196	157	137	373	225	104	109	40	7	16	31	55	96	97	160	124	45	288	35	53	88	141	165	135	164	154	77
miR-4486	1706	970	804	1253	1247	705	1985	1653	698	112	559	594	434	479	861	1080	1129	1312	1271	172	1190	447	400	575	829	1268	962	963	1083	137
miR-4487	87	49	101	102	42	39	106	99	75	17	19	72	33	22	35	40	57	65	66	36	47	44	19	8	44	71	52	35	41	14
miR-4489	60	28	14	24	24	20	70	16	19	7	20	24	20	42	30	17	51	60	121	10	26	26	16	8	17	37	14	4	20	15
miR-4490	5	4	5	0	7	0	0	0	0	0	0	61	0	16	18	5	4	43	28	0	6	4	3	0	1	9	0	0	2	0
miR-4491	14	19	18	7	4	6	24	0	0	1	0	17	0	0	22	2	5	28	33	0	28	2	0	0	0	1	9	1	8	0
miR-4493	4	16	10	6	35	29	4	0	4	1	0	8	6	14	3	0	5	20	27	1	10	29	5	3	11	0	1	4	8	1
miR-4494	19	12	8	19	27	43	6	14	0	1	10	13	7	16	7	1	0	35	40	2	15	16	1	0	0	0	3	6	8	3
miR-4495	11	2	0	2	32	8	0	0	0	0	10	24	13	27	7	0	2	34	37	1	5	37	0	0	3	0	2	0	1	0
miR-4496	115	26	19	40	80	54	318	225	40	153	26	32	13	36	74	101	114	103	124	101	184	24	6	20	57	138	91	84	81	124
miR-4498	185	120	114	127	106	195	267	161	55	12	60	91	45	68	107	154	185	236	144	13	144	72	31	35	109	97	68	66	78	16
miR-4499	56	39	16	35	7	42	96	106	27	21	9	39	16	14	6	34	141	106	79	31	60	27	25	14	39	47	40	10	32	14
miR-449a	48	62	53	25	30	18	14	36	20	17	32	46	38	50	56	26	19	36	59	35	38	42	10	4	1	8	18	78	30	29
miR-449b-3p	114	95	85	61	139	51	60	79	70	5	32	61	75	39	66	44	35	74	64	3	36	74	32	29	50	15	33	22	42	7
miR-449b-5p	20	48	33	43	0	10	24	23	10	6	31	20	23	28	10	23	10	15	26	10	13	31	3	17	12	6	2	32	7	8
miR-449c-3p	6	1	0	0	6	6	10	9	0	0	23	14	11	22	3	0	0	33	41	0	0	13	0	0	0	6	2	4	2	0
miR-449c-5p	5	17	0	5	0	0	8	0	0	5	1	11	0	4	0	2	0	48	34	1	0	21	2	0	0	0	7	26	5	3
miR-4500	3	9	5	0	6	0	0	0	6	0	0	5	29	12	6	2	24	26	42	0	0	0	0	1	0	0	0	0	4	0
miR-4501	3	0	0	0	0	6	0	0	10	1	0	7	0	0	1	0	2	9	19	0	2	0	0	0	5	0	4	6	0	0
miR-4502	26	29	8	25	35	15	105	43	33	3	6	21	0	13	21	11	22	41	36	6	46	8	16	9	27	24	39	26	18	9
miR-4503	5	12	21	0	11	33	0	10	0	1	0	0	0	1	4	1	2	9	10	0	3	0	0	0	0	0	2	1	0	0
miR-4504	8	13	0	1	50	18	8	11	0	0	0	5	9	6	0	3	2	28	20	0	7	8	0	7	6	1	22	0	7	0
miR-4505	1314	784	710	622	693	822	1548	1154	609	120	704	532	522	467	1038	1113	1341	1328	1526	180	998	281	268	667	706	818	768	693	702	127
miR-4506	40	12	8	0	13	21	13	17	0	0	0	25	2	0	18	15	12	67	40	2	1	19	4	0	0	13	12	0	3	0
miR-4507	6964	2953	1468	5153	4127	2688	14050	8673	2825	119	5417	5328	3203	3532	10467	13688	18525	15348	17274	219	8526	1365	1182	3889	4720	6624	5464	5860	5822	142
miR-4509	0	6	0	5	6	0	0	3	0	0	0	4	16	0	4	0	0	7	7	0	3	1	0	0	0	0	2	0	8	0
miR-450a-1-3p	3	0	0	0	19	0	3	5	0	0	0	10	0	0	5	0	0	11	16	2	0	0	7	0	3	0	0	11	2	0
miR-450a-2-3p	1	7	0	0	15	9	4	0	0	0	5	20	0	15	5	0	4	23	14	0	0	13	0	0	0	1	0	0	0	3
miR-450a-5p	9	6	1	0	4	10	1	6	0	0	0	29	0	15	6	3	11	35	29	1	3	6	0	0	5	2	13	0	17	4
miR-450b-3p	0	0	0	6	30	9	5	0	0	0	0	10	0	18	0	5	13	30	30	0	4	0	0	0	1	0	3	0	1	2
miR-450b-5p	0	0	6	0	0	20	2	5	0	0	0	14	0	0	9	1	0	27	21	1	0	2	0	0	2	0	11	0	5	1
miR-4510	0	6	7	5	0	0	1	9	0	7	5	12	6	7	10	2	6	18	20	5	1	11	0	9	0	0	2	0	2	5
miR-4511	15	5	9	9	20	3	7	2	0	1	13	11	0	0	6	0	8	19	51	1	3	12	6	0	14	2	11	1	2	3
miR-4512	219	145	100	215	169	147	570	292	175	14	144	119	75	73	87	94	104	71	71	13	266	126	88	133	163	236	257	208	268	12
miR-4513	23	39	159	56	4486	2	79	104	20	0	20	34	20	16	15	20	36	62	33	2	53	60	31	60	9	21	35	71	104	2
miR-4514	44	17	66	54	61	63	107	77	33	13	43	59	29	61	54	89	41	68	99	10	50	24	39	23	11	27	30	24	15	9
miR-4515	139	68	109	80	106	139	50	68	67	5	88	58	44	82	41	49	35	123	63	5	77	45	52	16	24	55	58	24	58	12
miR-4517	11	83	74	0	46	38	9	36	7	2	9	11	18	7	11	2	10	32	32	2	20	7	0	0	3	0	2	4	0	0
miR-4518	3	13	12	9	18	2	6	0	0	0	1	3	6	81	16	1	18	35	24	0	12	27	3	0	0	0	6	0	117	0
miR-4519	152	84	63	116	100	63	73	97	82	9	61	104	87	77	63	31	69	106	118	20	45	37	26	18	44	50	60	41	61	16
miR-451a	100	30	244	83	21	149	96	136	369	26124	419	627	636	132	184	240	71	273	236	23736	127	332	55	43	51	70	79	128	125	25517
miR-451b	0	0	25	0	7	25	0	5	15	0	0	9	7	11	9	0	5	14	13	0	4	0	0	0	0	0	0	0	1	0
miR-4520a-5p	46	156	98	124	142	146	93	52	149	0	107	100	114	93	78	33	39	98	54	3	21	78	42	28	37	26	9	8	32	0
miR-4521	245	95	6	177	170	43	623	383	114	17	121	146	224	205	810	924	708	1036	969	16	673	59	76	116	272	482	269	330	340	15
miR-4522	101	41	33	58	23	33	29	27	39	2	67	131	84	116	44	40	37	112	40	2	37	85	45	33	54	30	51	8	46	5
miR-452-3p	4	13	1	4	42	9	2	0	0	0	0	28	17	5	0	1	8	28	17	2	3	5	1	0	9	0	0	0	1	0
miR-4524a-5p	10	17	4	2	44	19	13	7	6	0	4	19	0	0	0	0	4	71	27	3	7	23	2	1	0	2	5	8	0	1
miR-4524b-5p	0	29	48	4	25	0	0	10	9	0	0	31	0	6	3	7	7	38	20	0	0	12	0	0	0	2	5	16	5	0
miR-4525	1868	684	351	910	702	519	3013	1341	509	355	673	831	349	387	1152	1657	2164	1934	2039	429	1113	211	259	353	768	729	641	248	818	331
miR-452-5p	14	17	3	0	25	18	3	11	13	4	1	12	2	24	13	5	1	47	38	12	4	12	0	0	0	0	7	3	6	8
miR-4527	4	18	0	0	5	0	7	5	0	0	7	1	0	9	8	0	1	23	33	0	7	12	0	0	0	1	0	4	2	0
miR-4528	0	4	0	0	2	0	0	2	0	0	2	31	6	7	3	3	7	30	28	0	0	11	0	0	0	0	0	0	1	0
miR-4530	1028	511	140	459	603	335	1252	857	381	154	171	349	178	116	218	316	363	534	357	235	835	143	150	262	488	638	571	671	672	154
miR-4531	20	15	0	2	13	22	5	5	0	0	11	0	10	13	0	2	24	9	22	3	2	8	1	11	0	2	14	0	0	0
miR-4533	22	29	24	16	16	19	30	43	14	9	21	44	16	18	47	32	21	44	56	25	45	35	14	10	13	23	3	16	21	12
miR-4534	709	383	438	589	692	557	1245	1033	548	187	481	518	314	398	856	1048	1015	1079	1138	243	829	196	229	412	580	808	597	503	543	210
miR-4535	112	82	83	68	136	83	194	126	101	38	40	48	28	45	119	86	90	145	124	37	99	44	27	35	37	72	47	63	83	23
miR-4536-5p	11	22	0	1	16	6	0	7	0	3	0	14	9	14	0	7	7	40	50	1	0	4	0	6	0	3	3	0	8	1
miR-4537	68	42	147	110	97	82	83	97	83	4	177	181	180	173	115	98	86	228	83	5	180	379	221	182	256	174	235	122	281	29
miR-4538	55	13	11	31	20	11	56	71	12	12	4	36	7	4	12	17	14	55	54	8	30	24	4	8	8	34	34	20	27	13
miR-4539	383	152	124	217	235	200	940	597	180	26	56	43	7	50	160	185	119	160	172	27	464	48	49	121	179	294	249	225	246	44
miR-4540	6	17	12	5	0	9	0	11	0	0	2	15	0	0	21	0	2	16	20	0	0	7	0	0	0	0	4	1	0	0
miR-454-3p	80	55	24	39	63	26	280	97	23	696	82	21	20	47	63	38	123	114	153	445	141	3	1	10	32	37	16	99	116	666
miR-454-5p	9	0	0	9	12	1	6	12	0	6	2	15	0	1	12	1	7	27	41	8	17	4	9	0	3	1	7	1	15	10
miR-455-3p	204	53	0	185	97	37	639	117	43	2858	88	45	17	45	74	71	199	311	224	3250	140	32	5	42	81	145	93	128	152	2842
miR-455-5p	19	21	0	45	37	0	75	17	7	493	0	4	1	9	33	11	39	54	44	507	21	6	1	4	3	8	18	34	12	526
miR-4632-3p	60	32	26	81	27	27	79	74	31	0	33	41	38	67	36	21	39	95	34	4	36	24	27	17	10	43	44	41	36	4
miR-4632-5p	62568	35151	19782	45842	44596	25630	42816	44321	29234	276	14263	9988	9645	10725	22464	26675	29557	30076	26592	368	33771	15909	12596	33573	41066	40333	33173	39998	45682	401
miR-4636	11	0	7	0	21	0	4	18	0	3	1	18	6	10	15	8	3	16	29	4	6	29	0	3	0	2	2	3	0	0
miR-4637	22	20	14	5	23	0	3	0	5	0	4	6	0	12	0	26	7	22	12	0	0	10	2	0	0	0	0	0	0	0
miR-4638-5p	67	33	42	21	35	25	14	42	9	0	25	16	4	27	10	30	7	70	57	3	16	34	9	3	6	14	24	6	7	0
miR-4639-3p	6	20	2	11	10	12	15	13	7	0	1	37	0	4	24	7	7	45	41	2	11	23	7	5	9	8	0	3	12	1
miR-4639-5p	4	0	0	6	0	7	8	24	0	1	12	21	7	10	7	15	13	15	33	0	20	3	0	0	0	3	4	7	3	0
miR-4640-3p	150	99	75	98	158	170	68	125	88	23	99	177	104	134	88	96	42	91	48	17	86	39	69	41	53	59	78	39	57	27
miR-4641	15	16	6	21	0	0	31	4	6	1	0	2	10	8	10	7	4	24	27	1	6	27	0	0	6	4	11	0	0	4
miR-4642	10	12	6	15	0	0	2	13	0	0	9	32	17	0	14	15	16	19	25	2	4	26	1	5	3	0	8	3	0	1
miR-4643	8	36	40	0	76	31	7	31	0	1	0	32	0	0	3	8	4	23	17	1	0	14	0	0	0	1	0	2	16	0
miR-4644	31	44	60	12	108	73	47	80	25	52	152	35	15	3	32	10	25	24	49	11	13	19	14	11	22	15	12	30	26	40
miR-4645-3p	17	0	0	3	0	0	7	0	0	1	7	2	0	4	6	7	5	21	34	0	5	12	0	0	0	4	4	0	0	0
miR-4646-3p	104	72	69	47	68	86	21	45	57	6	46	50	33	34	41	30	11	61	31	12	32	51	42	53	51	28	53	33	51	11
miR-4646-5p	146	95	20	139	103	86	415	317	65	73	99	110	117	58	104	249	192	280	235	67	182	78	45	38	74	162	111	100	76	47
miR-4647	2	8	18	13	24	14	35	7	10	1	75	7	0	6	0	5	16	22	55	3	15	26	12	0	9	16	6	6	9	11
miR-4648	20	8	0	20	47	19	25	48	3	2	21	32	18	10	4	34	44	67	40	4	38	12	1	18	7	19	7	15	9	2
miR-4649-3p	90	30	68	63	59	29	81	60	23	1	35	64	41	12	65	39	24	55	37	1	30	22	39	15	33	19	42	27	23	3
miR-4649-5p	136	27	19	53	51	44	166	66	31	11	70	71	50	96	154	213	227	216	179	4	62	37	21	14	39	57	45	10	25	5
miR-4650-3p	1	4	2	5	21	0	5	1	21	0	1	16	0	12	0	0	11	54	30	2	4	10	0	0	0	1	12	7	1	1
miR-4652-3p	41	47	49	22	58	43	28	27	45	4	21	39	20	17	29	24	26	34	34	2	14	49	10	14	10	25	17	24	17	4
miR-4652-5p	54	56	93	67	93	68	24	33	27	1	58	76	71	31	19	22	11	82	55	0	20	28	23	14	28	6	23	11	23	1
miR-4653-3p	67	44	15	50	41	18	124	104	52	0	86	43	34	10	21	50	72	107	66	2	72	5	18	46	51	60	31	51	50	5
miR-4653-5p	0	26	0	6	12	5	0	4	5	0	8	27	2	11	15	48	3	19	57	2	7	9	0	0	0	0	5	0	8	1
miR-4654	65	56	149	75	151	226	103	85	154	5	66	75	60	39	45	52	53	89	71	2	48	67	63	33	32	88	33	43	70	2
miR-4655-3p	665	746	903	585	691	707	374	464	810	15	585	498	509	423	334	331	234	414	148	12	230	321	272	177	218	187	160	136	297	19
miR-4655-5p	888	411	376	675	540	566	1200	1143	413	73	537	554	275	375	619	878	811	988	979	61	741	171	176	298	441	578	509	405	429	94
miR-4656	363	171	28	254	215	137	914	425	165	79	270	150	113	122	554	647	590	555	688	79	335	91	56	91	120	273	227	132	182	82
miR-4657	19	11	0	7	13	2	20	16	0	12	30	4	0	6	33	7	22	24	24	18	18	8	0	0	6	7	14	10	3	7
miR-4658	21	13	0	8	16	0	13	7	4	0	47	8	0	7	10	6	6	37	22	2	3	6	6	0	6	1	9	0	15	2
miR-4659a-5p	6	7	3	5	16	0	3	0	0	1	7	7	0	1	19	3	10	27	17	0	5	11	0	0	0	0	0	6	10	0
miR-4659b-5p	0	3	0	8	16	0	0	3	0	0	15	8	8	20	28	1	9	43	41	1	1	0	0	0	3	0	0	3	5	0
miR-466	14	66	41	20	41	52	15	27	11	2	13	17	9	2	22	5	8	70	16	4	16	3	5	2	14	12	0	6	10	1
miR-4660	21	23	21	20	0	0	12	12	2	3	75	11	2	0	10	12	3	35	35	1	1	28	4	0	0	7	5	6	15	1
miR-4661-5p	3	5	9	0	17	1	15	20	6	2	0	28	0	3	5	6	17	17	31	1	0	20	1	0	1	0	3	1	7	0
miR-4662a-3p	8	57	13	9	35	40	8	11	6	1	8	21	16	9	5	19	13	37	28	0	2	7	0	0	0	0	0	0	3	3
miR-4663	13	13	0	0	4	1	22	0	8	0	5	11	0	20	1	13	9	20	41	0	1	29	2	0	0	2	23	4	3	0
miR-4664-3p	300	215	257	178	138	142	126	157	195	5	213	140	108	115	119	263	145	131	122	4	67	149	81	94	69	63	31	64	89	12
miR-4664-5p	21	1	6	4	11	0	39	28	26	3	22	6	1	25	21	34	26	51	62	1	9	43	0	7	3	9	7	12	5	1
miR-4665-5p	431	228	159	348	321	337	515	403	163	5	696	180	270	144	383	278	397	401	298	2	304	201	135	227	266	251	303	140	293	18
miR-4666a-5p	0	16	0	0	10	0	1	11	0	0	7	17	7	14	0	0	4	24	19	0	16	6	0	0	0	5	0	0	3	0
miR-4666b	0	0	0	1	13	0	0	4	5	0	9	5	0	9	7	0	1	43	28	0	1	3	0	6	0	5	5	0	1	0
miR-4667-3p	131	84	164	58	90	85	22	49	98	14	101	91	73	106	36	27	37	74	61	25	19	42	27	37	35	25	45	15	31	22
miR-4667-5p	185	156	198	175	226	154	220	130	221	29	114	83	99	47	143	91	157	146	160	20	99	98	66	19	77	82	60	24	64	43
miR-4668-3p	29	17	56	35	27	33	5	17	37	1	48	28	22	25	12	6	5	31	23	0	1	39	6	2	11	0	6	9	2	25
miR-4668-5p	35	71	83	26	74	64	14	58	24	0	39	11	14	5	14	2	5	15	11	0	13	4	14	10	10	3	12	8	17	0
miR-4669	73	24	33	22	62	36	93	57	29	7	30	34	9	16	46	48	32	101	91	12	57	23	18	9	7	19	24	8	19	9
miR-4670-5p	19	20	11	10	35	34	22	26	4	0	13	3	0	14	0	12	5	21	40	1	3	7	2	8	0	10	20	0	4	0
miR-4671-3p	0	13	10	0	15	6	0	0	8	0	5	2	3	0	0	1	3	13	27	1	6	15	3	0	0	1	2	6	0	1
miR-4671-5p	0	0	0	4	23	0	5	0	0	0	0	6	2	1	1	23	4	28	15	1	0	23	0	0	0	3	0	5	5	0
miR-4672	48	16	0	9	6	4	23	7	4	0	25	37	20	16	7	11	25	52	43	1	12	8	7	0	7	8	13	6	2	1
miR-4673	37	18	62	53	73	33	21	28	54	2	60	60	64	51	16	132	57	24	56	0	28	24	2	10	12	12	15	4	17	4
miR-4675	14	18	9	5	5	23	29	14	0	4	15	8	6	22	18	24	8	29	47	6	16	15	4	2	7	15	14	8	18	2
miR-4676-3p	54	49	101	41	95	25	41	50	75	3	68	76	51	105	46	54	35	119	57	5	20	68	15	5	32	14	10	20	31	3
miR-4677-3p	2	0	0	17	3	11	0	2	0	0	0	22	4	8	7	18	2	39	20	0	3	28	1	5	0	2	0	0	7	4
miR-4677-5p	5	22	0	20	9	1	22	4	0	2	14	31	6	3	11	37	17	31	44	1	8	8	6	0	2	3	7	4	12	6
miR-4678	0	20	0	5	14	0	2	0	0	0	0	5	13	4	5	3	1	30	33	0	0	9	0	0	0	0	0	0	0	0
miR-4679	7	13	10	0	0	0	2	14	0	0	1	1	15	7	8	5	0	23	41	0	8	5	0	0	0	0	0	0	0	0
miR-4680-3p	0	1	5	4	11	0	0	0	0	1	4	14	0	0	6	0	0	14	46	0	0	0	0	0	0	0	0	0	0	0
miR-4680-5p	7	11	0	13	0	0	8	16	14	4	34	0	0	4	10	0	8	18	21	3	14	0	0	4	0	1	1	0	0	4
miR-4681	38	21	30	8	4	11	10	24	20	0	19	21	0	9	18	18	13	45	40	0	11	39	0	9	0	21	5	57	17	2
miR-4682	7	13	16	6	20	15	32	17	16	0	25	14	0	10	21	4	8	16	19	1	11	26	3	7	10	3	7	5	30	1
miR-4683	15	23	11	6	4	3	25	13	0	1	22	8	14	15	21	10	33	18	35	1	4	31	4	0	5	1	24	10	6	6
miR-4684-3p	70	73	124	33	80	57	35	58	33	0	55	43	37	28	33	56	19	43	69	1	44	52	38	6	18	14	34	18	31	2
miR-4684-5p	67	52	119	48	51	64	41	15	51	1	26	36	67	53	19	13	28	27	32	3	16	35	15	14	12	11	6	14	23	1
miR-4685-3p	76	55	39	30	26	10	64	60	35	23	25	39	17	51	11	36	21	45	37	15	21	32	4	7	8	25	7	2	8	21
miR-4685-5p	47	44	36	34	42	14	118	100	22	15	20	13	12	106	101	122	94	118	122	4	51	33	9	22	29	64	32	13	129	8
miR-4686	0	5	0	1	0	0	2	14	5	0	18	8	6	0	10	0	0	48	25	0	2	17	0	6	0	1	6	0	0	1
miR-4687-3p	258	144	40	188	132	116	567	292	74	44	170	80	39	98	343	345	479	476	501	44	248	73	34	116	129	157	194	167	155	51
miR-4688	2424	1331	560	1697	1493	677	2908	1668	1074	74	868	694	696	725	1729	2150	2729	2615	2964	91	1418	300	327	452	767	896	719	582	1136	72
miR-4689	155	125	105	98	171	209	213	129	168	20	134	203	155	225	166	157	203	220	167	14	95	78	118	58	47	77	60	23	53	10
miR-4690-3p	97	48	37	65	74	18	113	102	101	4	50	36	34	13	6	37	36	50	31	5	60	44	15	20	31	39	56	62	52	4
miR-4690-5p	3803	1857	1109	2165	2331	1166	2685	2523	1423	67	1246	1137	881	940	2024	2550	2687	2817	2561	73	1954	777	660	1421	2294	1925	1621	1712	2004	91
miR-4691-3p	9	13	21	13	13	0	7	19	0	1	92	36	22	13	13	4	7	29	11	0	4	29	6	0	5	3	14	14	14	1
miR-4691-5p	23	4	10	28	4	12	86	54	23	5	91	22	21	36	40	6	7	29	30	0	25	21	6	13	22	39	22	13	6	1
miR-4692	1	15	0	0	6	21	3	9	3	1	16	13	0	23	8	8	3	52	50	1	14	21	4	2	0	2	4	2	2	3
miR-4693-3p	0	4	10	7	16	0	0	10	0	0	38	11	0	7	1	2	0	65	16	0	0	26	0	0	0	1	0	5	25	0
miR-4693-5p	9	26	23	4	14	9	12	1	2	0	25	14	5	9	12	4	24	12	12	0	5	20	0	8	0	4	2	5	18	0
miR-4694-5p	6	0	9	10	0	0	10	0	0	0	1	4	0	8	2	0	5	30	10	0	1	12	0	0	0	0	0	0	10	0
miR-4695-3p	25	21	0	16	28	10	33	22	13	1	12	17	27	12	21	14	11	42	55	4	17	28	5	11	4	16	33	1	6	3
miR-4695-5p	965	421	334	699	669	483	1855	1106	620	225	506	431	171	386	870	1146	1132	1187	1262	211	856	222	141	336	476	671	668	606	564	222
miR-4696	13	22	13	9	11	5	14	17	7	0	1	41	5	22	16	6	14	48	48	2	5	21	0	9	0	0	10	10	6	1
miR-4697-3p	28	61	19	22	13	24	32	61	30	6	11	51	35	52	59	77	11	37	46	4	20	30	28	8	7	21	12	4	31	4
miR-4697-5p	35	40	25	25	22	11	16	62	59	4	66	96	20	39	44	141	57	47	56	5	20	73	12	26	13	14	26	25	26	1
miR-4698	5	15	39	3	42	9	0	23	8	0	98	33	5	27	11	0	4	28	22	0	11	31	0	0	0	0	0	0	5	0
miR-4699-3p	36	41	40	42	2	57	14	33	26	1	30	48	64	8	19	27	17	45	37	0	13	55	19	12	4	10	9	10	13	1
miR-4699-5p	57	70	88	20	29	113	14	34	33	1	66	20	45	61	47	59	28	37	38	0	17	40	22	20	29	4	20	24	32	1
miR-4700-5p	168	115	417	73	78	139	135	101	145	9	88	107	908	108	179	234	145	270	175	3	291	99	75	57	57	70	105	285	142	7
miR-4701-3p	52	18	24	37	2	35	129	76	10	7	36	8	7	41	81	74	109	145	137	4	36	32	11	14	4	29	37	31	35	3
miR-4701-5p	27	15	12	11	19	10	67	36	12	5	30	27	9	20	16	15	34	30	39	4	28	56	1	17	20	13	17	9	15	3
miR-4703-5p	18	15	47	0	57	28	9	23	0	1	34	7	26	0	6	6	0	33	28	0	3	2	1	0	0	0	3	0	16	0
miR-4704-3p	14	15	4	9	22	2	7	6	16	0	14	9	22	24	14	9	6	49	33	0	9	15	2	0	0	0	7	4	3	0
miR-4704-5p	11	16	0	14	26	0	17	0	0	0	12	15	1	5	21	11	16	16	47	5	18	15	0	10	1	6	1	6	4	0
miR-4705	0	19	0	13	13	9	8	5	0	52	4	7	0	0	0	9	4	27	43	53	0	20	0	7	4	0	5	0	8	63
miR-4706	673	321	414	432	365	239	759	593	429	38	487	320	334	443	537	692	777	778	755	31	427	170	154	247	329	358	329	197	337	30
miR-4707-3p	138	81	104	124	134	122	154	83	148	16	140	84	67	100	80	134	99	85	98	21	67	106	35	32	27	67	62	19	40	15
miR-4707-5p	88	49	62	56	98	43	115	67	35	6	156	28	22	45	48	27	44	45	54	0	48	33	19	31	62	31	25	39	66	6
miR-4709-3p	9	15	0	5	0	0	20	7	0	5	62	7	0	31	14	16	10	30	52	7	6	19	1	0	12	6	17	12	9	5
miR-4709-5p	39	10	0	11	42	23	15	5	0	8	3	12	7	28	0	23	23	46	39	9	15	38	2	3	12	21	20	5	8	17
miR-4711-3p	11	13	9	5	7	33	10	6	14	0	11	23	10	14	0	6	8	46	12	0	1	4	0	12	4	2	6	8	7	0
miR-4712-5p	3	7	0	5	5	9	15	0	6	1	0	24	0	0	4	1	3	24	34	3	2	8	2	0	0	5	3	7	5	0
miR-4713-3p	84	87	129	53	139	213	59	64	134	9	168	125	173	100	78	41	37	99	34	10	59	49	52	52	43	28	58	79	86	7
miR-4713-5p	64	60	97	21	73	91	31	31	71	2	39	53	37	37	19	31	34	41	19	1	31	45	24	18	34	21	38	12	23	6
miR-4714-5p	0	0	0	0	17	0	20	0	3	3	2	22	4	0	12	13	6	12	30	0	0	29	0	0	0	1	11	6	3	0
miR-4718	7	14	8	7	5	0	5	10	3	2	14	64	0	0	0	8	5	34	37	0	6	7	0	8	0	1	12	5	10	0
miR-4719	5	7	4	0	25	7	0	12	0	1	8	8	0	7	0	4	3	22	6	0	4	14	1	0	2	0	1	0	6	0
miR-4720-3p	3	5	0	0	22	2	0	11	0	0	6	5	4	8	3	13	1	34	54	0	6	14	6	4	0	6	2	4	7	0
miR-4720-5p	0	2	0	4	0	0	1	0	0	0	0	0	0	7	5	2	5	41	6	0	4	2	0	0	0	0	3	0	0	0
miR-4721	148	85	106	102	78	67	169	93	103	14	111	120	82	22	78	125	115	219	114	8	81	29	58	39	66	76	58	38	76	8
miR-4722-3p	188	113	142	129	152	86	281	214	125	8	130	51	120	50	87	103	74	92	76	11	79	80	70	67	57	70	116	102	103	9
miR-4722-5p	105	29	30	70	131	44	402	233	65	23	120	44	20	54	93	104	140	86	148	10	187	18	13	52	49	70	79	66	88	24
miR-4723-3p	177	174	146	120	164	163	181	209	146	7	138	103	115	85	56	90	87	127	103	1	81	42	36	43	52	71	36	54	93	10
miR-4723-5p	34	4	37	5	36	8	20	35	6	12	2	0	12	31	22	29	12	33	33	2	22	2	0	2	0	10	10	12	8	5
miR-4724-3p	3	5	0	9	5	1	6	2	1	1	7	5	0	0	5	8	0	15	22	0	1	8	0	0	0	0	1	2	4	3
miR-4725-3p	958	371	353	518	612	358	559	619	358	20	283	131	187	102	247	326	328	337	298	10	363	234	200	289	394	499	347	263	531	18
miR-4725-5p	138	42	67	51	106	61	111	119	56	8	52	39	56	46	16	29	26	50	47	4	49	34	16	18	36	68	81	34	66	6
miR-4726-3p	164	165	225	176	229	215	152	179	203	13	221	213	187	275	88	128	113	155	106	10	79	225	154	67	171	135	126	72	153	22
miR-4726-5p	282	215	261	236	249	352	434	219	222	43	358	252	166	126	163	182	214	226	213	24	178	134	104	94	104	193	123	170	168	43
miR-4727-3p	53	32	30	23	29	12	14	7	25	0	15	26	12	16	25	21	12	54	37	1	20	28	14	12	0	6	6	0	0	6
miR-4727-5p	123	134	122	35	50	45	17	37	56	3	45	31	62	46	12	14	40	92	25	1	20	32	12	21	27	22	18	12	32	3
miR-4728-3p	330	76	164	148	195	189	294	197	137	22	88	90	72	39	47	42	45	102	74	4	164	72	88	91	111	118	159	134	123	9
miR-4728-5p	713	262	452	564	544	533	1529	1019	478	215	507	536	347	492	782	971	817	858	870	176	553	164	246	189	349	423	338	296	366	212
miR-4729	0	3	0	0	0	0	1	0	2	1	2	0	0	0	0	18	8	25	29	0	3	0	0	0	0	1	2	0	0	0
miR-4730	19	40	11	1	3	35	2	13	2	0	99	6	37	16	35	7	18	23	39	0	12	53	5	11	0	7	15	2	15	0
miR-4731-3p	11	25	32	10	16	23	15	26	1	1	15	24	3	21	10	0	5	2	14	2	3	13	4	0	4	24	7	7	8	4
miR-4731-5p	25	8	18	26	38	12	44	31	19	5	60	23	32	14	13	63	46	29	49	1	2	22	9	9	9	15	8	8	19	2
miR-4732-3p	73	44	60	60	50	72	152	72	72	5	31	28	25	25	15	7	9	34	36	5	69	25	9	6	26	40	60	38	25	7
miR-4732-5p	31	9	21	19	36	26	99	62	23	9	116	14	22	17	30	12	33	39	86	9	26	45	5	9	15	18	18	11	27	15
miR-4733-3p	34	2	18	17	8	8	12	3	0	0	0	11	11	5	12	10	10	64	26	0	8	17	8	14	10	8	9	4	4	2
miR-4734	8653	4323	2011	5807	5063	3664	7765	7119	4527	68	4382	6081	2713	3207	7410	9296	10696	11071	10328	112	6441	1854	1772	3848	5463	5982	4958	5323	6197	108
miR-4735-5p	0	0	0	0	15	0	2	0	14	0	26	3	4	0	7	24	36	20	37	1	0	3	5	0	0	1	4	1	0	0
miR-4736	36	113	367	104	469	120	51	368	392	3	123	118	107	28	33	26	37	116	33	7	75	43	41	22	13	38	29	178	114	8
miR-4737	25	42	8	36	27	41	36	17	14	3	10	34	3	0	1	20	26	52	39	4	36	19	0	12	1	15	8	15	5	3
miR-4738-3p	26	28	9	16	21	0	48	19	36	10	8	23	0	8	26	26	11	18	32	5	29	5	30	6	12	26	30	27	7	6
miR-4738-5p	50	29	34	32	59	78	43	8	16	0	5	14	2	4	9	4	3	16	19	0	0	15	8	9	10	12	0	0	3	1
miR-4742-3p	12	2	0	13	0	0	11	0	0	7	30	17	0	0	18	1	4	34	12	6	6	29	1	10	2	0	1	3	6	3
miR-4742-5p	11	21	10	1	30	30	12	11	6	4	43	30	15	5	25	0	7	37	59	3	11	27	0	1	0	2	0	5	2	2
miR-4743-3p	6	0	0	0	0	6	10	0	0	0	7	30	4	30	8	0	3	54	41	0	8	15	0	2	0	2	5	0	4	7
miR-4743-5p	69	29	14	66	82	79	184	73	52	41	101	61	21	36	62	81	122	145	131	31	61	23	23	26	19	52	43	31	42	34
miR-4744	3	14	2	2	0	0	4	0	0	0	59	18	11	15	30	7	8	16	52	0	10	0	0	0	3	0	5	1	3	0
miR-4745-3p	1919	1729	2531	1312	1787	2263	865	1995	2485	58	1508	1225	1134	1184	895	676	651	1017	595	31	486	745	570	632	509	393	728	853	946	54
miR-4746-5p	120	120	119	99	132	101	55	113	87	3	602	154	187	123	167	50	76	146	97	6	84	185	162	74	78	40	85	35	136	17
miR-4747-3p	8	24	16	15	23	6	45	31	20	5	24	7	10	24	16	32	27	42	71	3	46	27	0	12	12	20	19	18	14	2
miR-4747-5p	44	58	15	32	4	7	38	19	20	3	28	35	1	10	27	38	44	62	89	7	29	27	4	13	7	7	4	0	28	9
miR-4748	30	8	0	32	31	0	83	13	1	7	7	20	18	0	29	5	53	57	52	3	20	9	3	6	7	17	10	4	9	1
miR-4750-5p	78	66	21	44	78	49	106	49	49	3	28	38	24	28	55	62	107	128	103	6	68	62	10	3	63	41	15	24	34	5
miR-4751	40	36	34	14	25	34	16	33	28	3	5	22	6	35	19	17	16	67	34	1	5	44	9	24	13	13	10	7	22	4
miR-4752	37	18	0	9	0	7	13	14	0	0	8	15	0	0	2	7	3	16	30	0	8	13	0	0	0	0	5	2	3	0
miR-4753-3p	30	21	38	23	62	40	24	12	51	1	34	62	46	22	18	24	15	39	34	1	9	26	10	9	8	14	14	12	15	6
miR-4753-5p	121	184	160	88	265	211	114	166	168	27	163	161	109	104	73	94	111	117	60	16	42	128	37	36	47	47	53	58	84	13
miR-4756-5p	36	36	46	20	45	11	44	31	28	0	112	44	44	26	26	43	27	34	39	2	15	35	3	8	12	17	25	7	27	1
miR-4758-5p	782	316	356	540	613	534	1510	1112	503	47	476	383	333	345	808	856	1177	940	1014	49	771	175	170	367	488	493	715	555	482	46
miR-4759	0	2	0	0	21	2	0	1	14	1	5	1	0	0	0	2	13	27	28	0	0	0	0	0	0	0	0	0	0	0
miR-4760-3p	16	12	31	6	20	0	3	6	5	2	17	20	23	5	10	6	4	17	23	2	4	2	5	3	0	4	11	0	1	0
miR-4760-5p	7	21	25	4	12	8	5	5	34	0	3	17	13	4	20	26	18	40	42	3	7	26	3	8	7	5	9	4	13	0
miR-4761-3p	38	16	11	16	7	5	4	10	16	0	5	24	12	34	10	9	1	31	23	0	0	20	4	1	10	5	3	2	11	0
miR-4761-5p	19	8	37	4	14	13	8	7	14	0	7	21	27	19	0	3	32	25	22	0	7	7	0	0	6	1	8	2	6	3
miR-4762-5p	16	48	0	27	8	6	8	14	0	4	4	40	1	25	2	3	10	19	31	2	9	27	0	0	9	8	1	12	9	0
miR-4763-3p	6533	3181	1636	3993	3930	2399	8987	6050	2943	213	4035	2587	1810	2398	6045	7683	9409	8660	8505	185	5410	1360	1122	2912	3501	4403	4073	3391	4103	198
miR-4764-3p	2	7	0	2	0	0	7	0	2	0	10	34	5	5	1	6	0	11	16	0	0	16	2	0	9	1	4	1	0	0
miR-4764-5p	7	6	8	0	0	7	5	3	6	0	15	24	0	23	10	4	9	18	46	1	0	3	3	4	0	2	8	3	0	0
miR-4765	12	10	0	0	5	0	0	11	4	0	0	14	1	0	0	0	3	13	44	0	4	4	0	0	0	5	0	0	0	0
miR-4766-3p	0	7	0	0	0	0	0	5	0	0	0	2	0	0	0	0	0	22	9	0	0	0	0	0	0	0	2	0	5	0
miR-4766-5p	0	13	0	0	16	0	1	7	0	0	3	19	0	10	6	0	0	44	32	0	3	0	0	0	0	0	0	4	0	0
miR-4768-5p	0	0	0	0	0	8	3	9	0	0	14	9	0	5	9	14	19	32	34	0	0	23	5	0	3	7	1	1	10	3
miR-4769-3p	274	119	99	141	125	64	80	87	141	8	94	63	124	82	120	88	80	116	78	15	73	81	41	40	62	49	55	94	70	4
miR-4769-5p	64	55	40	38	54	5	207	143	30	40	31	17	24	26	70	109	79	140	90	14	136	47	18	43	60	117	58	69	64	28
miR-4770	18	3	26	11	10	23	4	16	0	0	5	19	0	0	1	3	15	27	26	1	0	3	1	0	0	0	10	2	0	0
miR-4771	1	15	25	14	21	4	6	5	23	0	10	19	4	53	4	0	8	25	21	0	7	12	3	0	0	5	0	11	2	0
miR-4772-5p	2	0	10	10	26	0	1	4	18	0	7	23	11	9	4	12	11	16	32	0	4	1	0	0	0	2	4	0	0	0
miR-4773	19	10	17	17	73	29	2	43	8	0	23	19	5	26	33	26	16	77	29	0	8	11	1	1	2	4	0	11	19	2
miR-4774-3p	0	13	0	6	12	3	6	0	0	0	0	0	0	0	7	0	3	0	29	0	8	12	4	6	0	5	7	0	6	0
miR-4774-5p	4	16	0	0	0	0	0	0	0	0	4	3	2	18	9	8	2	11	47	0	0	0	0	0	0	0	4	0	0	0
miR-4775	0	15	0	4	3	0	0	4	0	0	4	19	0	7	0	5	0	13	18	0	0	5	3	0	0	4	2	0	0	11
miR-4777-3p	0	12	0	5	9	2	0	1	0	0	1	16	0	8	8	2	4	9	31	0	4	18	0	0	0	1	3	0	2	0
miR-4777-5p	9	14	16	8	17	11	0	0	2	0	3	0	0	10	4	11	9	30	35	0	1	0	0	0	0	0	0	0	0	0
miR-4778-3p	8	0	0	0	12	0	2	0	12	0	1	0	7	8	0	11	2	33	22	0	0	18	0	0	0	0	5	0	7	0
miR-4779	21	0	31	4	34	14	4	8	0	0	5	8	0	14	13	13	12	24	30	1	2	14	2	1	0	7	6	0	2	0
miR-4780	12	11	75	47	46	19	27	12	20	3	9	25	12	41	16	5	11	12	32	3	11	30	10	0	23	15	3	15	7	6
miR-4781-3p	16	0	5	4	0	0	5	3	0	0	7	0	0	4	1	19	5	19	34	1	5	14	0	0	3	0	0	0	5	1
miR-4781-5p	49	35	17	13	37	23	9	3	5	0	2	6	15	30	9	21	10	42	43	0	16	11	4	6	10	11	19	4	3	1
miR-4782-5p	2	0	5	9	22	9	0	0	0	0	6	52	33	25	0	0	38	33	31	0	0	1	0	0	12	0	2	0	2	0
miR-4783-3p	35	4	12	21	19	36	56	44	42	8	71	16	22	8	25	15	18	56	44	2	22	44	4	21	1	21	26	8	14	6
miR-4784	46	43	44	28	56	37	88	78	33	10	45	66	8	28	33	67	58	94	49	11	30	63	16	11	26	40	50	12	34	8
miR-4786-3p	0	18	6	41	39	13	17	6	0	0	22	121	62	98	16	12	116	37	29	3	10	33	0	3	10	7	33	0	10	2
miR-4786-5p	25	29	16	27	12	11	14	33	9	7	4	65	23	36	18	14	65	67	49	2	17	45	8	5	7	10	6	9	22	0
miR-4788	41	6	0	5	11	12	21	0	0	1	0	58	44	50	25	4	69	6	42	3	15	9	6	0	12	4	13	0	10	2
miR-4789-3p	19	0	16	3	29	10	7	8	16	1	0	10	22	4	2	8	5	37	14	0	2	26	0	0	0	3	0	0	1	0
miR-4789-5p	8	16	24	22	10	4	1	0	6	0	11	90	38	57	3	4	94	24	27	0	0	3	7	7	6	0	2	0	5	0
miR-4790-3p	81	132	100	94	109	95	54	76	107	2	111	90	87	70	65	18	71	53	36	1	30	77	46	18	41	28	39	21	31	4
miR-4790-5p	86	13	12	21	34	30	9	32	36	1	8	13	26	49	28	14	26	59	49	4	29	50	16	16	10	27	19	10	15	1
miR-4791	16	8	7	13	15	0	3	9	11	0	1	20	7	0	0	7	15	32	48	1	0	6	1	0	5	1	0	8	3	0
miR-4793-3p	12	5	0	22	23	10	14	28	6	0	70	16	0	16	14	11	0	42	33	1	6	37	7	5	6	17	8	8	20	0
miR-4793-5p	136	93	66	106	131	123	87	67	77	6	174	218	139	293	88	332	83	205	102	17	188	333	315	155	221	101	232	78	258	22
miR-4794	13	0	3	1	34	0	3	0	0	0	5	60	38	9	0	0	11	48	31	0	0	12	8	0	1	2	5	1	12	0
miR-4795-3p	98	78	103	66	159	168	80	116	134	6	120	106	67	95	43	33	51	124	60	4	56	114	79	98	54	53	64	54	76	7
miR-4795-5p	99	79	55	58	107	53	30	121	58	4	61	87	67	85	45	28	23	67	59	1	73	100	51	53	36	25	58	62	87	7
miR-4796-5p	21	10	5	0	13	0	2	0	4	0	2	29	8	19	5	10	21	48	26	0	33	42	15	21	18	23	27	20	29	0
miR-4798-3p	76	37	72	61	87	65	47	24	19	1	42	96	62	79	49	24	41	50	55	3	10	22	33	19	11	24	28	16	12	5
miR-4798-5p	47	71	85	49	89	54	31	27	81	3	44	99	71	67	31	57	53	91	54	2	23	57	44	36	29	25	36	16	43	1
miR-4799-5p	32	8	0	0	34	4	0	24	10	0	0	56	14	23	3	1	20	34	29	0	5	11	0	0	0	0	3	6	12	0
miR-4800-3p	7886	4008	1587	4020	3749	1978	7045	5805	2708	19	1744	1188	2267	1505	3376	4483	5698	6186	6734	57	4495	1040	1018	2034	3212	3898	2333	4490	4440	52
miR-4800-5p	146	133	96	82	148	119	197	132	149	42	59	77	44	74	54	93	85	146	111	23	65	33	19	41	43	75	62	56	69	31
miR-4801	6	48	66	1	134	31	5	60	2	2	10	88	49	26	7	1	42	24	19	4	10	14	8	0	2	0	8	0	10	1
miR-4802-3p	8	8	10	0	7	5	9	7	0	0	52	14	13	18	12	0	9	28	39	0	0	3	0	0	2	0	0	3	4	1
miR-4802-5p	11	0	5	0	0	0	0	5	0	0	10	26	23	18	2	0	22	15	35	3	0	0	0	0	0	0	6	0	0	0
miR-4803	10	0	12	12	6	0	0	8	0	0	0	9	3	14	20	7	14	37	48	1	0	3	0	0	0	0	0	4	0	1
miR-4804-5p	0	6	0	0	0	18	5	23	18	0	4	36	4	0	3	0	9	40	31	4	8	18	0	0	0	0	0	0	4	3
miR-484	893	587	289	800	644	343	1857	1090	369	4390	556	353	566	424	1210	1327	1687	1647	1477	4287	1147	151	100	221	288	372	379	595	740	4447
miR-485-3p	10	8	3	17	18	0	20	46	19	1162	6	8	54	0	15	25	32	38	56	1170	72	32	4	22	15	7	11	11	7	1230
miR-485-5p	0	0	0	13	24	14	6	19	1	301	3	32	19	2	7	3	43	12	12	241	18	15	1	0	5	16	22	0	2	297
miR-486-5p	24	29	9	15	44	26	33	111	14	1910	30	76	82	24	163	158	35	44	44	1802	19	36	15	14	13	7	0	8	6	1925
miR-487a-3p	7	4	9	8	35	17	34	11	14	437	4	36	19	5	12	5	56	39	74	377	84	13	0	4	9	7	17	8	22	448
miR-487a-5p	4	0	0	0	16	0	16	23	14	219	0	28	4	31	5	7	13	16	29	250	17	15	0	1	2	8	9	4	0	218
miR-487b-3p	46	38	16	17	86	11	57	51	43	3376	6	57	51	16	2	25	58	43	62	3358	191	20	10	0	7	15	22	47	29	3411
miR-487b-5p	15	7	3	7	8	0	17	0	0	24	11	16	5	3	7	2	11	30	18	10	10	25	2	3	1	9	8	1	0	22
miR-488-3p	0	1	0	0	9	0	21	8	12	385	13	26	10	4	10	2	6	18	45	315	28	4	0	0	0	3	1	2	7	384
miR-488-5p	3	11	5	10	13	0	3	12	17	75	0	8	6	17	16	7	13	37	49	65	5	5	5	6	0	10	15	11	0	59
miR-489-3p	0	0	7	11	15	0	4	1	14	12	4	35	8	17	0	0	16	13	23	18	9	16	0	7	6	6	23	2	4	10
miR-489-5p	8	3	12	12	16	1	12	5	0	0	8	27	8	10	4	0	30	32	21	1	13	8	0	0	0	3	0	1	8	0
miR-490-5p	30	5	8	3	18	0	5	4	0	98	2	19	4	6	12	5	17	54	29	59	8	10	0	4	0	3	0	0	19	68
miR-491-3p	5	15	8	6	21	0	0	10	0	28	0	33	13	16	8	0	18	17	36	15	2	24	0	0	0	0	3	0	0	20
miR-491-5p	28	15	23	17	29	0	47	24	0	710	27	110	51	66	44	15	88	71	60	716	19	13	9	10	0	3	10	12	17	709
miR-492	59	9	0	30	0	0	53	10	0	0	53	3	16	10	4	0	12	15	21	1	6	18	3	1	17	9	8	5	26	0
miR-493-3p	44	27	16	7	9	2	43	21	13	8	0	50	13	21	18	3	89	51	39	10	20	26	0	7	21	27	16	9	16	6
miR-493-5p	7	11	0	0	9	14	43	4	37	22	3	38	1	40	8	13	42	50	28	15	7	0	0	5	9	5	8	5	2	19
miR-494-3p	6	13	34	9	52	12	33	35	10	357	15	52	37	35	36	4	64	26	42	248	74	29	20	12	3	21	23	11	9	337
miR-494-5p	25	27	0	3	29	0	0	8	4	1	19	15	10	0	11	0	0	27	23	0	7	17	0	0	6	0	2	0	0	0
miR-495-3p	12	56	26	15	101	25	104	36	11	3120	24	85	63	35	13	27	69	39	38	1799	170	22	29	0	8	17	29	21	37	3002
miR-495-5p	18	9	0	7	7	0	8	12	6	21	19	9	6	25	0	4	6	17	16	9	7	15	0	0	0	9	4	10	3	25
miR-496	5	0	0	0	16	21	1	3	0	17	3	35	10	6	2	3	33	8	35	19	21	8	0	0	0	0	1	6	15	27
miR-497-3p	238	238	280	174	233	231	70	155	225	9	290	695	484	519	175	158	498	213	150	8	286	586	520	229	316	289	488	213	348	38
miR-498	13	13	43	8	11	10	10	7	2	0	21	21	13	32	17	6	10	25	11	1	0	13	0	1	0	2	11	2	6	0
miR-4999-5p	0	14	0	0	14	0	6	0	0	3	0	22	21	5	6	5	0	22	27	8	3	0	0	0	0	0	0	0	0	5
miR-499b-3p	0	29	22	11	35	3	0	0	0	0	5	36	14	17	0	4	10	12	23	1	7	22	0	0	0	0	2	0	0	0
miR-5000-5p	8	4	0	0	0	6	0	7	0	1	7	92	22	48	10	5	33	43	29	1	6	22	10	0	0	3	8	3	8	0
miR-5001-3p	92	14	8	11	3	21	15	21	13	10	6	51	19	44	12	17	26	52	35	4	20	23	9	0	5	4	13	4	43	21
miR-5001-5p	1251	1000	497	787	857	578	1072	1053	786	42	586	532	355	336	793	796	1011	1080	906	19	814	382	286	550	704	717	720	824	828	46
miR-5002-3p	22	3	3	27	34	43	25	27	21	2	14	43	16	14	3	5	16	48	28	1	17	33	35	5	4	10	18	11	4	0
miR-5002-5p	0	0	0	0	23	0	4	0	0	0	5	31	6	8	4	19	0	8	34	0	3	9	0	0	0	1	8	0	0	1
miR-5003-3p	5	17	0	5	0	0	1	4	0	0	0	18	0	10	0	2	2	10	51	2	3	5	7	0	0	0	0	0	0	0
miR-5003-5p	8	1	14	12	35	16	0	13	0	0	0	29	0	10	22	7	1	43	22	1	5	17	0	0	4	9	8	0	0	0
miR-5004-3p	21	7	0	25	3	12	24	7	0	0	0	21	7	16	11	5	20	21	33	1	14	14	0	1	0	30	4	5	1	0
miR-5004-5p	19	2	34	10	16	0	3	32	13	0	0	59	8	31	2	10	54	30	20	1	10	11	14	1	0	4	18	0	2	0
miR-5006-3p	20	21	7	13	35	0	16	2	10	11	4	20	14	24	0	3	11	46	43	17	4	8	4	0	16	4	8	6	0	3
miR-5006-5p	112	89	101	62	44	58	171	83	109	21	124	91	57	70	121	166	157	163	173	26	62	78	15	33	56	69	77	25	39	29
miR-5007-3p	3	10	34	5	31	19	0	14	5	0	23	49	21	27	4	3	18	16	30	0	10	16	0	0	0	5	0	2	3	0
miR-5007-5p	2	11	0	3	34	33	4	0	0	0	10	37	11	25	0	1	12	60	36	1	0	11	12	0	0	0	11	0	2	0
miR-5008-5p	36	26	60	31	106	31	35	38	36	1	6	275	152	180	10	38	270	21	26	4	6	13	10	0	6	5	26	0	6	3
miR-5009-3p	12	34	42	0	59	9	1	6	9	0	1	60	34	57	16	3	27	28	23	0	12	13	8	0	0	5	8	0	9	0
miR-5009-5p	6	6	7	27	30	18	28	14	0	0	13	11	0	37	15	20	10	25	40	0	8	4	0	5	13	7	2	9	8	0
miR-500a-3p	26	33	3	14	17	8	21	42	12	55	7	46	33	38	41	28	47	17	53	34	46	6	1	4	0	3	11	12	1	64
miR-500a-5p	38	20	0	12	8	21	53	19	10	137	30	29	25	39	19	77	38	49	69	119	60	10	2	2	18	24	18	15	13	133
miR-500b-3p	101	117	93	94	51	169	99	126	103	57	57	104	108	55	40	52	67	96	70	41	44	84	32	31	54	25	49	66	23	41
miR-500b-5p	28	7	2	15	65	10	15	17	4	61	27	78	19	29	29	12	14	43	52	77	25	35	27	7	6	18	8	21	8	41
miR-5010-3p	22	18	14	31	0	6	24	0	0	37	0	17	25	16	8	4	18	38	20	35	11	21	1	0	2	4	7	4	1	43
miR-5010-5p	849	227	111	642	613	371	1513	673	381	25	381	328	285	343	599	852	1067	744	850	27	270	149	159	169	233	205	363	37	182	29
miR-5011-5p	6	0	0	0	4	0	0	0	0	0	0	9	0	7	7	4	5	38	21	0	3	5	4	0	0	0	0	0	0	0
miR-501-3p	14	20	0	10	0	0	26	35	19	83	16	27	30	29	11	27	60	30	46	45	39	23	3	0	3	3	4	2	12	69
miR-501-5p	22	25	35	24	17	29	47	53	12	82	29	46	40	24	38	29	64	61	46	92	64	29	0	6	7	16	27	19	19	87
miR-502-3p	5	31	1	30	19	12	50	30	1	89	24	36	29	26	14	10	27	45	36	72	38	22	8	7	6	10	4	16	4	88
miR-502-5p	17	56	21	28	36	56	20	34	20	22	30	64	31	48	7	25	16	43	31	34	39	105	56	39	35	27	60	65	65	33
miR-503-3p	12	0	0	5	0	8	7	8	8	0	0	8	3	5	4	3	1	16	12	2	13	29	8	1	4	11	7	28	14	0
miR-503-5p	47	30	9	0	9	7	33	16	7	28	12	50	27	7	15	18	15	65	25	17	78	16	0	0	0	0	21	17	35	25
miR-504-3p	465	305	288	339	321	246	1035	607	390	108	272	350	161	331	562	734	696	734	841	67	482	116	103	174	358	438	308	329	332	84
miR-504-5p	14	13	0	5	7	0	34	26	1	240	5	30	23	18	24	28	51	20	55	201	49	41	0	1	0	5	6	17	14	264
miR-5047	33	35	13	32	13	33	40	1	36	2	28	5	45	40	57	29	29	39	93	7	16	19	0	9	2	4	21	9	36	2
miR-505-3p	102	38	39	74	50	44	88	91	38	315	26	94	75	74	91	83	139	134	93	303	82	33	14	0	24	14	34	25	25	316
miR-505-5p	12	13	6	12	19	33	30	26	12	52	15	10	34	30	11	9	49	38	47	36	59	2	5	4	0	18	5	4	25	57
miR-506-3p	44	19	40	65	11	23	20	38	37	0	57	62	29	76	50	27	13	108	35	0	9	33	10	0	12	6	5	1	4	1
miR-506-5p	7	10	8	2	8	0	0	0	0	0	0	56	19	4	3	1	40	33	27	1	1	0	0	0	0	0	0	0	0	0
miR-507	0	2	4	6	22	0	6	0	0	1	7	7	20	7	0	0	1	27	30	1	1	9	0	6	0	0	1	3	7	0
miR-508-3p	0	12	0	5	20	7	1	4	0	1	0	12	0	16	0	11	3	18	41	1	0	16	0	0	3	0	5	0	0	2
miR-508-5p	5	0	0	0	1	4	4	4	0	2	2	17	0	2	0	8	2	21	17	1	1	4	2	0	0	0	0	2	0	0
miR-5087	8	16	0	0	11	0	13	5	0	0	0	7	6	12	0	0	0	16	12	0	21	3	0	7	0	4	5	4	0	0
miR-5088-3p	38	79	52	13	37	23	59	86	63	2	27	14	23	8	10	9	12	42	27	8	37	63	14	20	24	7	13	18	23	4
miR-5088-5p	77	38	46	38	72	61	196	137	66	17	40	84	26	50	143	102	74	110	100	10	86	21	15	47	20	67	46	75	42	20
miR-5089-3p	0	25	0	0	0	8	11	4	0	3	1	5	0	0	8	3	1	10	26	0	0	26	0	0	0	1	7	0	1	2
miR-5090	95	106	97	80	116	110	98	110	158	10	60	91	66	67	69	63	106	107	78	6	82	54	33	33	14	52	65	36	47	16
miR-5091	18	0	0	0	13	0	23	12	0	2	11	10	16	10	5	10	7	32	43	2	31	24	2	16	0	0	14	5	0	2
miR-5093	23	19	19	45	9	47	59	23	15	6	8	36	7	13	30	38	43	70	59	4	31	23	19	16	10	7	20	25	18	5
miR-509-3-5p	23	12	20	0	32	9	0	0	0	0	17	66	27	25	4	0	24	25	13	1	1	27	0	0	0	0	11	4	5	0
miR-509-3p	8	0	0	0	3	10	13	2	14	0	6	46	0	9	4	4	26	14	31	0	2	9	7	0	2	8	12	3	4	0
miR-5094	39	6	14	10	14	0	3	0	0	1	2	23	18	21	0	2	13	37	22	1	3	11	8	0	0	0	12	0	0	1
miR-509-5p	10	1	8	16	13	0	8	17	9	1	6	12	0	25	0	0	7	43	36	0	3	27	0	0	0	0	7	0	0	2
miR-510-3p	30	7	6	9	24	65	3	37	8	0	0	4	0	28	13	6	2	40	19	2	10	20	5	0	0	0	15	5	0	0
miR-510-5p	0	16	8	17	12	0	0	1	0	0	10	69	40	8	3	0	54	49	6	0	1	20	7	3	0	0	2	0	0	0
miR-511-3p	7	33	24	2	47	33	4	14	0	14	15	19	0	0	21	0	13	72	35	14	2	14	0	0	0	0	0	0	4	14
miR-511-5p	41	6	20	0	28	11	11	20	6	3	27	27	28	12	9	1	5	25	28	4	14	28	3	4	5	7	1	8	15	6
miR-512-3p	0	10	0	0	9	7	5	0	5	1	6	75	7	19	3	2	33	17	14	2	2	17	6	0	0	0	5	9	0	0
miR-512-5p	33	0	4	17	31	7	5	0	0	0	0	11	0	24	5	4	5	36	32	0	16	18	2	1	0	0	4	1	9	1
miR-513a-3p	18	5	15	0	16	0	22	9	1	0	25	16	6	25	28	0	14	55	28	0	0	4	4	5	0	4	6	0	8	1
miR-513a-5p	21	28	20	3	0	6	18	0	8	1	9	19	24	7	8	7	9	21	37	2	7	16	3	0	1	4	0	3	6	2
miR-513b-3p	3	0	2	1	0	0	0	8	0	0	6	41	40	6	17	0	28	43	19	0	2	7	7	0	0	3	0	0	8	0
miR-513b-5p	11	0	0	1	4	18	14	0	0	3	0	48	27	6	0	0	30	36	32	0	0	5	0	0	1	9	0	0	0	0
miR-513c-3p	8	1	19	6	6	21	4	0	9	0	1	27	11	15	1	18	0	28	26	1	11	18	0	8	0	6	12	5	11	0
miR-513c-5p	0	13	15	2	12	0	4	4	9	4	0	91	39	45	19	2	37	34	57	3	4	2	3	2	0	0	2	0	6	5
miR-514a-3p	4	1	1	0	6	0	2	5	0	0	0	20	0	0	5	2	12	36	28	2	9	13	0	0	0	4	0	0	2	1
miR-514a-5p	7	27	2	0	10	0	2	2	0	0	0	2	0	25	1	4	2	52	17	0	2	14	0	0	0	10	9	0	3	0
miR-514b-3p	0	6	20	0	0	3	4	0	5	0	2	4	0	16	0	5	0	37	24	0	2	10	0	0	0	0	0	0	2	0
miR-514b-5p	0	13	8	16	6	25	4	10	0	0	10	59	31	37	0	8	50	41	48	0	3	21	8	0	0	2	4	3	12	0
miR-515-3p	30	10	15	16	0	0	24	39	15	0	0	16	14	32	11	3	20	11	25	2	5	0	4	0	0	5	12	0	10	4
miR-515-5p	26	1	1	7	3	0	8	1	2	1	5	8	0	6	2	22	4	34	17	0	11	21	4	0	2	9	9	10	6	0
miR-516a-3p	9	6	0	1	12	0	5	7	0	0	0	3	18	10	3	2	13	41	43	2	3	1	0	0	2	0	0	0	9	0
miR-516a-5p	13	7	0	13	5	0	6	0	0	18	7	0	0	13	6	1	8	21	10	14	0	15	0	0	0	2	5	8	6	21
miR-516b-5p	6	12	0	0	4	9	4	3	2	3	2	11	29	7	2	4	22	22	15	3	3	9	12	1	0	3	1	0	7	4
miR-517-5p	47	22	33	14	16	1	9	24	30	4	4	64	59	60	16	22	34	48	18	1	14	6	12	0	18	1	31	9	23	0
miR-517a-3p	8	5	1	2	13	0	17	4	3	6	0	28	27	6	3	0	20	13	16	7	9	5	0	0	7	3	0	13	0	3
miR-517c-3p	11	13	0	0	15	1	4	2	0	4	1	43	19	7	0	0	12	34	2	1	4	22	0	5	0	0	3	0	0	3
miR-5186	19	0	6	0	0	0	0	23	0	0	0	12	10	0	1	3	4	34	50	0	0	3	0	0	0	0	4	4	1	0
miR-5187-3p	2	7	0	12	14	4	21	0	0	2	0	9	0	21	14	2	0	37	32	0	8	35	0	3	0	0	8	0	8	3
miR-5187-5p	14	24	0	1	29	9	10	24	0	12	4	78	46	61	16	9	82	25	40	13	10	8	12	9	9	17	3	8	29	8
miR-5188	12	9	0	10	12	0	18	4	11	0	6	41	3	12	3	0	5	32	29	0	12	22	0	0	0	3	0	0	0	4
miR-5189-3p	38	14	32	21	71	31	31	30	10	3	14	28	12	48	30	9	9	33	39	1	30	54	32	24	30	49	16	3	16	2
miR-5189-5p	114	126	70	100	94	26	102	72	56	11	80	81	57	58	93	122	71	89	68	19	57	35	2	17	28	39	30	29	68	5
miR-518b	24	5	61	4	15	1	5	4	20	3	16	93	33	70	10	14	71	46	28	0	3	24	7	31	9	0	5	4	0	3
miR-518c-3p	10	6	0	0	6	9	3	20	0	1	6	10	2	7	4	5	0	29	14	0	3	6	2	0	0	2	3	4	7	0
miR-5190	42	27	43	78	43	36	81	61	47	4	22	36	33	39	21	2	32	43	43	5	31	52	8	8	43	54	39	8	13	7
miR-5191	0	30	50	6	36	2	15	10	0	0	1	69	25	19	9	2	53	14	39	0	2	1	0	10	15	0	2	2	0	2
miR-5192	79	45	73	34	75	74	76	100	30	6	64	100	147	68	64	56	62	78	50	6	36	66	36	69	42	44	48	86	75	4
miR-5193	40	11	27	9	110	33	16	9	0	2	12	42	48	26	13	28	35	54	14	1	9	32	3	8	16	12	16	15	11	4
miR-5194	26	2	18	23	29	11	70	33	0	1	8	54	43	16	53	61	50	75	92	2	26	19	5	14	18	12	15	5	12	5
miR-5195-3p	19	5	9	11	8	6	19	19	0	0	10	21	7	20	2	7	5	34	29	0	2	16	2	0	3	1	0	8	2	0
miR-5195-5p	16	23	0	7	15	0	8	5	0	5	5	43	36	21	12	0	15	51	31	3	4	11	4	0	0	1	0	0	12	0
miR-5196-3p	94	68	41	71	78	49	64	40	44	7	36	38	49	16	42	16	36	78	55	14	15	45	14	14	44	20	18	15	18	9
miR-5196-5p	815	413	419	591	763	508	1642	1322	703	250	559	593	417	400	820	1158	1282	1238	1340	222	846	197	727	357	473	597	627	601	500	266
miR-5197-3p	9	32	21	0	39	5	6	40	0	0	0	21	0	12	8	2	4	33	32	0	0	12	0	0	0	0	5	0	11	0
miR-5197-5p	3	12	14	1	12	5	7	28	3	0	14	28	0	0	5	4	0	15	34	1	6	14	6	0	3	0	6	11	3	0
miR-519a-3p	1	13	20	0	11	0	2	5	0	22	17	65	10	9	0	1	13	19	27	28	3	10	1	0	0	8	0	0	0	33
miR-519b-3p	17	3	11	7	23	9	1	6	6	2	11	45	13	36	10	0	19	41	37	0	1	8	0	6	0	2	9	1	13	4
miR-519c-3p	9	12	20	7	4	0	7	9	9	0	2	32	35	14	3	2	34	16	41	1	0	6	4	0	0	0	0	0	0	0
miR-519d-3p	23	25	48	19	20	28	21	14	11	3	34	62	30	39	13	5	36	41	36	7	16	44	4	16	6	9	21	19	9	6
miR-519e-3p	3	17	49	3	11	0	1	9	0	0	4	39	15	6	0	1	14	24	22	0	0	29	4	0	7	2	6	0	9	0
miR-519e-5p	16	15	43	9	11	49	8	4	19	1	52	91	23	53	13	5	64	41	40	1	7	30	9	16	15	5	10	1	22	1
miR-520a-5p	26	15	23	15	0	0	3	0	0	0	10	36	0	17	0	0	6	24	28	2	2	2	0	4	2	0	7	1	1	1
miR-520b	26	10	14	1	33	13	8	12	28	1	1	9	3	5	27	2	21	17	16	2	17	20	0	4	1	3	2	5	2	0
miR-520c-3p	27	34	29	6	2	49	7	29	9	0	3	47	24	46	2	14	30	12	20	0	6	12	5	8	0	8	9	1	2	0
miR-520d-3p	0	13	6	0	9	0	14	6	0	0	1	34	18	14	7	7	18	25	10	0	2	9	0	5	7	2	0	0	11	1
miR-520e	22	18	37	4	13	18	9	9	11	0	16	36	6	29	6	3	7	17	37	0	7	20	0	11	2	7	2	2	0	0
miR-520f-3p	27	24	15	22	16	9	9	6	17	1	2	50	15	14	7	5	35	28	37	1	7	11	17	1	1	6	3	1	2	0
miR-520g-5p	5	2	0	0	7	0	7	1	0	0	0	2	0	14	0	1	2	12	34	0	5	21	0	0	0	2	5	2	0	0
miR-521	0	28	7	16	8	0	12	1	1	12	2	12	1	12	0	0	9	23	39	13	0	8	2	0	0	0	11	4	12	11
miR-522-3p	10	14	0	0	6	0	5	0	0	11	0	52	31	17	11	1	28	23	20	9	2	3	0	5	0	3	0	8	0	8
miR-523-3p	2	16	9	8	16	1	5	0	0	0	0	0	3	0	0	7	3	12	11	1	3	10	1	0	1	1	4	0	6	0
miR-525-5p	28	40	64	23	20	32	5	13	18	0	16	29	8	4	19	0	8	34	28	0	6	12	0	4	0	10	26	9	0	2
miR-532-3p	165	94	104	89	115	87	149	208	46	460	89	94	115	137	190	128	187	157	211	410	130	40	17	68	51	78	71	84	146	461
miR-532-5p	30	52	24	28	83	26	102	51	29	291	29	118	76	78	76	58	120	122	105	343	104	22	5	17	38	40	65	44	41	285
miR-539-3p	1	12	14	2	16	5	0	2	0	39	3	58	17	15	5	0	12	36	24	16	7	0	0	0	0	0	7	0	0	41
miR-539-5p	0	5	0	0	0	0	9	7	0	382	0	17	8	4	2	1	19	43	18	208	17	15	1	0	0	3	2	8	7	348
miR-541-3p	59	45	96	76	112	86	47	49	77	6	39	80	86	41	18	36	62	76	54	7	59	44	46	27	57	18	21	6	60	6
miR-541-5p	0	10	3	0	3	0	6	11	0	1	0	9	0	11	0	5	0	31	34	5	19	19	0	0	0	0	0	8	5	2
miR-542-3p	6	25	17	9	19	0	6	23	0	14	0	66	16	20	1	0	36	41	25	5	1	0	0	0	0	2	0	0	4	8
miR-542-5p	43	40	67	55	42	42	43	56	33	9	21	31	4	40	49	30	49	147	84	11	65	39	18	9	5	7	35	3	38	10
miR-543	7	12	11	9	30	7	44	16	2	880	15	35	57	14	9	16	58	55	43	604	96	13	6	3	13	11	12	27	16	863
miR-544a	3	0	6	0	8	0	5	4	0	1	5	14	0	6	16	0	0	21	20	1	3	0	0	1	0	0	9	18	10	1
miR-544b	11	5	0	0	13	0	22	0	10	0	23	19	6	1	9	0	7	25	33	0	6	18	0	0	0	1	3	6	0	0
miR-545-3p	8	22	10	3	0	4	17	12	6	2	20	21	4	0	4	10	0	30	24	3	7	14	5	7	2	2	9	11	8	0
miR-545-5p	6	2	6	0	37	0	0	1	0	0	22	10	0	21	2	11	0	35	16	1	1	0	0	0	0	0	0	0	4	0
miR-548ab	0	10	15	0	12	7	15	3	0	0	33	6	0	0	3	2	3	44	14	1	2	10	0	0	0	3	9	5	21	0
miR-548ad	47	50	26	10	76	10	14	27	37	0	48	34	9	38	22	3	2	39	19	0	18	38	5	2	13	6	8	2	15	1
miR-548ae	138	126	174	161	218	178	61	117	105	3	91	131	106	96	61	59	74	86	104	1	68	46	54	60	56	41	24	37	75	4
miR-548ag	15	3	5	0	21	0	9	5	0	0	15	13	0	19	15	2	4	18	30	1	1	0	0	0	0	4	7	0	0	0
miR-548ak	375	392	372	342	313	366	154	289	403	11	276	200	258	193	90	86	97	149	73	3	113	179	84	70	98	57	69	137	188	7
miR-548al	20	36	0	3	5	5	15	5	0	0	45	14	0	13	2	2	3	31	40	1	10	7	0	0	0	4	8	9	22	1
miR-548an	0	11	10	0	0	0	0	1	0	1	9	21	1	3	0	2	11	38	27	0	4	6	0	5	2	2	0	7	6	1
miR-548ao-3p	24	3	22	29	19	15	0	11	10	0	32	38	7	27	14	21	9	42	17	0	16	9	4	4	12	3	24	1	6	0
miR-548ao-5p	0	11	0	7	16	0	10	5	0	0	48	20	0	3	24	4	4	15	9	0	6	12	8	3	2	0	7	12	3	1
miR-548ar-3p	8	25	33	33	0	16	8	10	8	0	3	16	20	28	5	1	7	53	23	0	8	12	2	1	9	4	4	7	10	0
miR-548as-3p	22	33	30	4	18	21	2	8	3	0	24	10	0	12	3	0	0	40	29	0	1	3	0	3	0	1	0	0	0	0
miR-548au-3p	17	11	0	31	0	7	35	14	1	1	8	22	16	0	0	4	0	32	20	1	9	10	0	2	3	8	4	0	13	1
miR-548av-5p	0	0	2	4	0	6	0	0	0	0	3	16	5	25	0	7	12	29	20	1	4	8	0	0	0	0	0	1	6	0
miR-548aw	64	18	31	17	7	29	55	60	46	8	8	34	33	16	30	29	26	35	60	21	49	45	15	29	23	18	64	34	37	11
miR-548ax	28	51	23	32	44	30	64	28	14	2	21	30	9	36	9	9	11	37	20	0	26	25	14	6	11	39	37	26	3	1
miR-548ay-3p	118	71	57	42	105	75	69	66	75	4	113	72	85	84	35	42	35	57	34	0	43	47	25	34	25	54	62	61	32	6
miR-548ay-5p	276	115	98	116	159	69	335	250	132	13	54	50	31	34	31	26	24	75	50	0	216	37	53	30	60	139	123	119	143	2
miR-548az-5p	95	116	18	65	81	62	156	93	65	2	30	38	26	29	35	12	20	50	24	2	109	6	20	13	37	54	37	48	52	6
miR-548b-3p	26	12	58	39	27	22	14	24	43	19	50	39	2	21	17	12	3	21	28	1	13	36	8	7	14	8	2	1	25	7
miR-548b-5p	85	32	23	47	49	17	159	127	14	2	32	23	23	15	15	7	18	27	30	3	123	14	15	3	10	62	51	35	95	6
miR-548ba	2	4	0	7	4	0	1	6	0	2	14	46	0	7	0	3	4	59	49	2	11	3	0	0	2	0	0	6	3	1
miR-548d-5p	649	304	102	414	292	193	1313	880	254	11	36	17	6	2	10	19	9	23	24	5	705	49	58	125	251	399	438	335	464	16
miR-548e-3p	31	17	15	18	29	13	11	11	0	2	39	28	3	8	15	1	14	38	36	0	7	6	5	2	1	0	3	0	0	4
miR-548e-5p	121	142	133	67	222	69	288	154	148	7	30	49	33	28	32	23	32	37	42	1	192	50	32	31	77	134	132	106	88	3
miR-548g-3p	22	21	22	8	12	4	9	14	8	0	37	28	3	11	0	8	0	33	47	1	1	18	3	0	4	10	0	3	3	0
miR-548h-5p	58	27	19	64	39	29	133	108	59	5	37	21	30	22	33	14	11	43	21	1	57	39	25	19	22	34	33	49	45	3
miR-548j-3p	163	149	217	108	153	239	143	142	170	7	100	128	128	66	55	44	49	99	54	1	97	69	40	42	88	65	108	95	111	2
miR-548k	15	1	22	17	0	2	16	8	8	4	37	11	12	0	9	0	9	46	23	1	7	14	0	0	0	0	5	5	5	5
miR-548l	0	0	0	4	2	0	17	0	0	1	28	1	0	0	6	5	4	3	28	1	5	4	0	1	2	0	0	1	2	1
miR-548m	0	0	0	11	20	6	3	2	4	0	0	21	11	4	0	3	17	21	30	0	7	13	0	5	0	2	2	0	3	5
miR-548s	48	27	73	35	38	69	18	34	46	1	58	39	31	51	32	26	33	36	72	2	6	21	27	20	15	8	15	15	13	2
miR-548t-5p	27	18	55	35	14	5	10	4	4	4	8	8	5	23	20	6	10	29	20	0	25	18	7	6	5	6	8	13	20	1
miR-548v	6	10	14	0	14	28	26	18	15	7	1	8	0	24	0	3	1	23	25	13	6	20	0	9	4	11	9	23	7	10
miR-548w	140	44	16	111	120	55	320	199	69	6	17	41	21	22	13	32	14	22	63	3	201	43	27	31	42	105	120	59	100	3
miR-548x-3p	20	10	6	14	30	12	9	9	4	0	17	34	9	24	6	2	10	15	19	0	0	21	8	4	2	0	6	1	1	0
miR-548y	51	56	32	29	33	26	29	22	20	2	18	32	9	13	1	8	7	27	33	1	20	10	11	11	15	9	12	2	12	1
miR-549a	7	0	4	0	13	1	2	12	1	5	0	27	5	4	12	5	9	32	26	2	0	8	1	0	0	2	13	0	2	4
miR-550a-3-5p	20	38	9	0	16	0	15	9	19	11	24	22	20	0	9	23	5	78	18	5	28	19	14	3	21	13	14	3	9	17
miR-550a-5p	136	20	7	26	24	57	137	84	70	9	20	20	39	14	25	40	68	101	68	8	62	33	8	19	26	40	39	34	44	5
miR-550b-2-5p	15	6	0	14	14	19	13	6	9	2	28	5	3	16	8	1	5	9	21	3	16	0	0	1	0	8	10	5	0	1
miR-551a	27	37	23	9	82	34	101	51	23	10	9	47	28	30	59	54	36	101	81	6	51	24	6	11	18	21	15	68	23	10
miR-551b-3p	147	162	8	54	172	42	252	430	97	503	48	23	40	85	448	393	153	270	205	341	272	32	7	27	78	100	87	149	110	501
miR-551b-5p	11	7	11	7	32	0	11	5	1	3	43	8	4	16	13	17	8	31	23	2	15	20	0	19	0	11	1	4	0	1
miR-552-3p	26	28	0	5	55	12	17	6	1	0	5	13	0	5	14	17	8	69	49	5	12	9	0	0	5	6	12	2	3	2
miR-552-5p	23	13	0	5	4	0	18	7	0	1	0	13	0	3	0	0	7	9	16	0	6	15	0	0	1	6	1	7	5	1
miR-553	0	6	0	5	0	0	6	2	0	0	6	6	0	6	6	2	4	29	38	1	0	11	0	2	0	0	0	0	0	0
miR-554	69	15	8	15	0	15	12	7	3	0	10	5	14	35	6	1	9	39	15	1	6	32	11	4	3	7	7	0	0	2
miR-555	0	2	6	0	9	0	4	4	0	3	0	23	14	12	20	6	1	74	37	3	0	22	6	0	3	3	9	0	0	0
miR-556-3p	47	69	120	79	91	68	27	41	81	2	40	54	20	13	46	25	11	50	36	0	11	21	20	15	12	22	21	12	17	0
miR-556-5p	42	80	35	30	33	35	32	39	35	4	118	50	41	70	29	26	18	37	36	0	18	51	30	11	18	15	29	23	22	2
miR-557	7	11	0	0	10	0	19	1	8	1	1	5	0	12	7	0	1	30	11	0	6	14	1	0	4	7	1	14	0	1
miR-5571-3p	14	9	0	2	11	17	20	16	14	0	19	19	7	30	8	1	7	10	47	4	10	42	8	8	6	16	4	12	11	0
miR-5571-5p	24	6	0	6	11	2	15	9	10	0	0	33	0	6	8	6	2	42	38	1	5	12	1	0	7	2	4	0	2	0
miR-5572	178	124	63	129	122	74	235	249	72	4	81	102	81	46	248	213	229	253	249	7	155	76	37	62	111	114	83	76	126	4
miR-5579-5p	0	20	0	0	1	0	6	4	0	0	4	21	0	9	0	0	4	36	18	0	4	0	0	2	3	0	0	0	9	0
miR-558	7	0	0	12	18	0	7	6	1	1	1	31	0	3	15	3	4	16	42	1	5	12	1	1	4	1	0	0	1	0
miR-5580-3p	31	18	0	0	35	9	5	7	0	0	44	28	5	6	20	7	0	16	18	0	11	20	0	0	1	6	11	0	2	0
miR-5581-3p	7	15	0	0	0	0	4	0	2	6	15	25	0	9	6	7	5	11	30	4	15	17	1	9	1	2	0	0	2	7
miR-5581-5p	14	27	14	8	21	5	4	5	1	3	73	7	0	3	5	9	4	19	25	2	2	22	0	2	0	2	3	3	11	3
miR-5582-3p	28	29	18	6	37	9	10	17	11	2	29	36	24	18	6	4	8	24	25	0	6	18	9	7	0	16	21	6	22	2
miR-5582-5p	79	44	57	26	38	89	21	40	45	3	42	62	45	65	5	35	17	40	38	2	17	33	17	14	16	7	20	23	24	0
miR-5583-5p	2	12	2	0	6	0	0	12	0	0	2	17	0	7	14	0	3	18	29	0	6	0	0	4	0	0	3	0	0	0
miR-5584-3p	25	20	58	45	13	27	6	5	5	0	21	25	23	14	20	12	7	26	31	2	4	23	3	5	2	13	4	0	9	0
miR-5584-5p	39	19	76	27	59	25	37	32	13	18	95	54	56	43	20	7	21	31	35	17	11	24	7	7	5	11	10	15	10	19
miR-5585-3p	6938	2980	965	5314	4159	2246	16846	9449	2197	592	655	424	496	482	1673	2242	2273	2553	3012	486	8625	661	639	2057	3664	6539	5020	4892	4816	523
miR-5585-5p	8	20	0	2	43	0	11	10	8	0	18	30	13	19	0	1	2	46	41	1	1	34	0	0	3	5	3	0	3	1
miR-5586-3p	16	5	1	18	27	13	15	19	0	4	71	39	20	8	7	6	1	16	15	3	12	9	0	1	0	12	7	2	5	3
miR-5586-5p	3	4	24	3	18	0	4	9	0	2	16	19	11	0	1	0	6	35	35	1	1	4	0	0	0	0	2	0	0	0
miR-5587-3p	49	43	68	19	75	77	35	30	56	0	70	78	64	66	41	29	26	48	62	5	21	39	15	18	9	20	35	31	20	2
miR-5588-5p	13	39	34	26	10	14	14	31	9	0	30	29	4	9	10	18	9	29	35	2	10	12	3	14	12	7	16	4	13	1
miR-5589-3p	7	8	3	14	39	7	25	1	0	2	0	20	0	13	11	6	6	54	17	0	12	39	4	4	3	3	11	4	20	1
miR-5589-5p	40	0	31	35	28	96	135	60	29	3	31	20	48	22	3	16	11	36	40	1	55	28	11	34	18	35	50	53	78	8
miR-559	20	53	93	0	202	62	10	38	7	0	10	19	9	2	14	5	6	10	48	0	14	1	0	0	0	3	4	1	11	0
miR-5590-5p	6	0	0	2	15	13	0	9	0	0	0	22	0	0	3	4	4	23	38	0	2	6	0	0	0	0	1	6	4	0
miR-561-3p	448	437	423	236	278	556	202	455	384	11	358	245	173	192	139	109	149	303	131	6	131	273	208	172	181	106	158	200	192	15
miR-561-5p	214	225	253	166	257	150	93	306	250	4	250	132	182	140	79	104	61	171	96	5	102	165	153	81	105	71	137	89	152	9
miR-562	0	13	0	4	0	0	2	8	4	0	12	19	0	0	0	9	2	19	28	1	2	0	1	0	0	5	4	0	7	1
miR-563	0	32	36	21	35	19	2	0	21	1	38	33	59	38	15	9	23	66	66	6	78	128	65	95	92	60	108	36	91	15
miR-564	168	119	109	79	121	132	244	155	111	16	36	48	68	70	87	139	156	137	156	22	178	73	67	48	60	140	84	104	91	22
miR-566	1174	573	210	917	721	331	2944	1690	421	89	76	41	20	36	171	179	214	234	328	110	1462	131	135	296	516	1099	993	700	823	88
miR-567	9	6	12	16	6	0	16	9	0	1	12	20	0	26	2	15	27	59	42	1	4	27	5	4	2	12	12	1	15	1
miR-568	3	17	30	8	38	7	7	3	0	0	4	8	0	19	4	2	5	39	21	1	0	4	0	0	0	0	0	1	9	0
miR-5680	0	9	0	14	7	0	7	4	0	0	19	10	0	2	0	0	7	33	29	1	4	18	0	1	5	2	2	9	0	3
miR-5682	6	0	25	3	0	19	7	0	0	17	56	3	0	0	12	1	7	12	28	14	4	12	5	0	0	1	6	5	1	16
miR-5684	346	170	54	283	147	123	552	406	155	22	6	17	27	30	55	69	61	89	116	27	351	53	24	88	125	309	181	202	273	24
miR-5685	18	31	0	19	53	25	15	0	0	2	39	7	12	7	4	24	11	46	10	1	42	64	29	46	20	31	60	32	14	1
miR-5687	15	8	7	8	1	10	0	0	0	0	50	14	12	6	11	4	4	40	19	0	0	13	0	0	0	0	3	0	0	0
miR-5688	4	30	73	11	70	0	4	8	6	3	55	3	2	11	4	1	3	29	31	0	1	0	0	5	8	0	0	0	10	1
miR-5689	31	59	2	74	11	10	101	70	9	3	36	11	16	16	16	12	14	45	33	4	43	48	2	9	12	43	8	18	40	5
miR-569	0	0	17	0	0	7	6	17	2	0	0	35	2	14	0	1	4	18	43	1	0	7	0	0	0	0	0	6	3	0
miR-5690	1	0	4	0	22	0	0	0	15	1	0	25	0	0	3	3	0	16	9	1	0	9	0	0	6	0	9	0	0	0
miR-5691	17	8	24	9	7	9	16	11	3	0	56	0	5	19	8	6	16	36	23	1	0	39	1	3	1	1	25	0	1	0
miR-5692a	0	25	17	19	38	1	5	14	0	2	58	5	0	9	4	0	14	28	24	1	3	18	0	0	0	1	0	7	5	0
miR-5692b	0	3	5	3	3	0	0	12	0	1	6	5	3	0	0	4	3	10	37	2	0	3	0	4	2	0	1	0	0	1
miR-5692c	5	0	14	0	15	12	6	0	0	0	29	3	7	0	2	2	3	22	16	1	0	10	0	0	0	0	0	0	0	0
miR-5693	9	17	0	0	0	15	11	15	5	0	5	9	0	8	15	0	1	18	29	0	1	30	0	0	0	4	1	3	0	0
miR-5694	102	121	234	117	163	175	86	61	127	6	110	178	200	160	89	63	65	130	98	4	24	39	38	21	48	26	31	12	30	2
miR-5695	13	22	13	2	53	9	16	2	0	0	66	8	18	0	12	0	9	30	35	0	1	23	0	5	2	3	6	0	5	0
miR-5696	5	10	0	17	16	3	9	0	5	0	29	12	0	10	8	0	1	42	27	3	7	7	0	4	0	0	6	0	5	0
miR-5697	4	0	0	3	2	13	12	2	0	0	17	31	1	0	2	3	5	21	30	1	3	0	0	0	0	0	0	0	0	0
miR-5698	43	30	22	15	24	9	108	90	15	2	70	9	10	9	45	37	15	67	101	4	33	42	15	10	15	23	29	8	31	4
miR-5699-5p	7	7	0	0	31	8	13	0	0	14	45	0	3	0	0	16	14	56	36	7	12	10	5	1	2	21	0	0	7	11
miR-5700	0	22	11	11	39	0	2	0	0	0	16	14	8	4	7	0	0	11	19	0	0	8	0	0	0	1	0	0	0	0
miR-5701	11	7	0	14	0	0	0	0	0	0	0	25	0	3	3	0	10	69	48	0	0	11	0	0	0	0	2	1	0	1
miR-5702	4	2	0	9	17	18	15	16	0	0	30	12	0	4	3	0	0	37	23	0	0	6	2	1	0	0	0	0	1	0
miR-5703	55	51	53	21	41	22	59	75	48	24	17	38	29	78	47	55	36	78	72	55	50	42	62	18	50	47	31	49	41	27
miR-5704	0	9	7	7	4	0	0	0	0	0	5	4	0	0	5	0	3	25	21	0	4	23	0	0	0	1	0	0	0	0
miR-5705	2	3	0	0	24	5	23	8	10	0	10	4	0	18	0	7	7	12	15	0	4	19	10	11	0	6	5	0	9	0
miR-5706	5	23	14	6	11	0	10	10	10	0	40	28	1	0	3	0	1	23	23	0	11	8	3	0	0	2	5	3	1	0
miR-5707	5	7	6	0	6	9	1	12	0	0	21	13	0	0	0	0	7	26	37	0	9	27	2	0	0	0	0	0	8	0
miR-571	6	10	0	0	4	0	15	3	4	0	3	38	0	5	15	0	9	25	20	3	3	13	0	0	0	6	0	6	8	1
miR-572	156	141	233	137	162	157	135	161	208	6	190	168	148	142	92	88	64	134	107	16	547	937	668	506	636	520	678	393	645	60
miR-573	9	0	0	0	24	0	5	3	0	0	7	28	0	31	5	18	7	46	39	1	3	3	0	1	0	0	5	5	0	1
miR-5739	2077	1647	2221	1498	1948	2237	1549	2087	2037	252	2105	3563	2082	1655	1664	1475	1382	1905	1034	200	997	976	828	1059	1099	1069	1788	1113	1027	229
miR-574-3p	855	347	292	553	507	420	1546	963	365	1561	82	81	96	46	89	47	75	113	103	1780	854	263	152	219	272	478	629	557	474	1614
miR-574-5p	10739	4074	1723	8019	5594	3718	33716	17131	4418	1264	3532	1968	1600	2114	8375	12491	13620	14323	12012	1140	10068	836	1029	1356	3105	6351	6378	3155	4928	1073
miR-575	21	4	10	35	15	8	61	38	14	11	31	20	4	25	13	32	39	31	44	8	31	14	5	3	24	15	5	33	24	9
miR-576-3p	9	15	29	28	31	38	31	13	7	9	46	14	12	10	1	9	1	56	41	2	3	22	5	0	10	8	3	12	24	1
miR-576-5p	20	13	30	0	18	9	6	15	7	0	7	21	7	20	21	1	2	24	12	0	6	3	0	0	0	4	0	7	12	0
miR-577	0	8	6	0	3	0	3	11	0	9	1	22	0	4	0	1	2	38	14	2	0	0	0	0	0	0	0	0	0	14
miR-578	5	0	1	0	3	0	5	2	8	0	14	12	0	5	5	0	0	28	21	0	0	7	0	0	0	0	0	3	5	0
miR-579-3p	6	0	0	4	0	0	6	4	0	2	12	0	14	8	4	0	0	30	23	3	1	12	3	0	0	4	0	0	0	7
miR-579-5p	16	27	9	2	28	24	29	23	41	4	21	5	10	30	8	10	0	37	32	3	12	70	5	13	8	8	13	9	16	4
miR-580-3p	7	9	10	0	5	5	0	10	13	0	55	13	9	10	12	10	3	18	13	1	1	5	1	5	0	1	0	0	8	0
miR-580-5p	13	37	0	2	7	6	1	3	9	0	45	43	0	5	10	16	7	33	28	1	0	12	0	0	3	0	3	5	3	0
miR-581	8	9	0	6	9	8	5	8	0	0	5	14	0	0	0	1	8	20	33	0	0	17	6	2	0	0	0	7	2	1
miR-582-5p	0	0	0	3	4	17	2	0	0	112	3	0	0	12	0	0	0	34	42	77	0	13	0	0	0	0	0	0	3	109
miR-583	0	3	19	5	2	3	8	4	4	0	0	0	4	13	10	1	6	74	33	0	2	13	1	0	7	0	12	5	2	0
miR-584-3p	46	22	11	5	75	20	24	23	29	8	25	30	22	20	19	22	17	21	24	7	11	35	1	10	11	5	23	7	28	19
miR-584-5p	17	12	13	7	0	29	20	0	15	441	37	3	23	4	9	16	14	38	30	360	3	15	1	1	6	12	14	0	18	421
miR-585-3p	0	6	0	9	0	0	5	5	0	4	0	21	0	0	5	0	2	20	37	4	2	33	0	0	0	0	4	0	14	5
miR-586	10	15	17	7	10	1	0	0	0	0	27	8	0	3	10	0	5	15	25	0	1	3	3	0	0	4	0	0	9	1
miR-587	15	0	0	8	15	8	1	0	0	1	0	36	0	15	4	3	6	23	56	1	0	6	0	0	0	0	0	0	3	0
miR-588	0	26	0	4	18	0	9	7	0	0	10	31	0	1	2	7	2	44	25	0	1	5	3	9	0	0	0	0	1	4
miR-589-3p	19	9	11	11	42	20	11	8	0	13	0	0	0	32	13	38	0	32	40	14	17	8	0	0	1	3	12	18	7	20
miR-589-5p	14	35	0	3	11	0	20	36	15	47	21	30	0	16	20	0	12	54	27	31	9	44	0	0	7	9	13	13	14	45
miR-590-3p	0	14	0	3	0	0	9	0	0	0	11	26	4	3	0	0	4	24	27	0	0	4	0	0	0	0	4	2	0	0
miR-590-5p	44	15	0	19	16	21	36	40	17	307	8	16	19	4	25	17	18	31	16	201	29	11	0	6	10	24	13	1	4	332
miR-591	0	5	0	0	10	0	4	0	4	0	9	16	0	12	4	5	3	17	20	0	1	1	0	0	0	5	1	0	0	0
miR-592	7	23	0	7	10	0	24	5	0	96	13	7	7	0	20	11	4	77	31	109	14	3	3	0	0	5	5	6	4	78
miR-593-3p	8	0	6	6	0	0	9	0	4	0	18	12	29	4	0	6	3	39	51	0	9	13	1	0	0	4	0	1	12	1
miR-593-5p	25	11	13	15	17	33	18	18	12	2	1	25	4	11	12	5	7	28	18	1	20	32	3	4	2	4	29	5	5	0
miR-595	29	11	5	2	27	16	38	20	18	0	5	6	4	5	1	13	12	31	22	2	9	22	0	4	0	10	5	0	5	1
miR-597-3p	20	0	0	3	15	26	9	7	0	2	0	4	3	5	3	3	18	16	37	1	23	22	3	2	0	9	9	2	11	4
miR-597-5p	6	11	8	8	23	4	13	14	8	5	61	23	0	9	6	6	27	39	57	12	1	6	0	0	8	0	2	0	0	8
miR-598-3p	51	31	25	10	55	9	63	48	18	2301	28	6	25	11	29	53	21	47	71	2429	32	21	0	4	11	22	11	40	25	2204
miR-598-5p	24	12	4	6	20	13	20	4	24	9	11	20	7	0	3	21	19	28	40	6	11	20	0	0	0	5	8	15	3	8
miR-600	9	27	12	6	16	11	9	5	0	2	4	8	6	28	0	2	0	43	19	0	2	13	0	0	0	6	2	5	5	3
miR-601	0	3	0	0	0	5	20	0	6	1	15	11	4	4	0	0	9	27	36	0	1	17	2	0	0	5	5	0	0	2
miR-604	16	3	6	6	0	10	28	0	0	0	24	7	1	21	11	1	20	27	33	2	16	6	8	1	17	18	20	20	4	1
miR-605-3p	18	91	111	60	168	88	27	88	85	3	117	49	69	27	29	21	29	44	37	0	29	61	29	17	34	18	40	44	30	2
miR-605-5p	22	25	36	15	22	7	22	14	14	2	43	24	11	6	1	20	9	55	47	0	11	26	21	16	4	3	6	10	16	1
miR-606	2	77	62	13	98	36	10	26	0	2	11	18	0	14	7	0	0	39	25	1	10	13	0	5	3	0	22	6	1	0
miR-6069	148	133	149	67	108	112	92	55	125	3	166	163	92	116	46	57	93	119	73	9	95	158	102	61	95	61	74	16	105	10
miR-607	2	4	23	3	4	0	0	0	0	0	0	15	0	9	2	8	4	9	31	0	0	0	0	0	0	2	6	0	10	0
miR-6071	13	26	13	30	8	22	11	18	4	0	0	47	23	24	14	9	13	55	14	0	7	59	9	8	0	1	10	0	4	1
miR-6072	46	23	34	7	25	40	14	22	15	0	58	36	30	19	6	2	1	60	43	1	16	70	3	5	14	12	24	0	17	2
miR-6073	0	0	10	3	11	0	5	0	5	1	2	20	3	8	4	2	4	27	29	3	0	14	0	7	0	3	0	0	5	0
miR-6075	192	119	78	172	169	51	283	205	71	1	48	69	87	78	83	126	138	233	190	6	162	63	55	91	101	118	109	98	107	1
miR-6076	94	85	45	73	53	47	110	103	63	30	27	29	22	17	65	65	67	123	58	47	67	57	59	5	22	49	37	62	37	48
miR-6078	60	29	1	19	39	18	33	39	3	2	15	9	15	28	10	6	11	24	12	1	28	21	4	7	0	4	23	14	24	1
miR-6079	12	0	12	8	0	0	8	8	0	2	0	19	5	21	0	14	6	18	38	0	8	8	0	0	0	7	0	2	5	0
miR-608	6	13	0	41	23	13	108	35	12	7	32	39	20	6	23	33	76	114	84	3	19	19	8	9	0	47	5	0	18	4
miR-6080	49	17	34	9	15	12	16	8	4	1	19	45	22	28	7	43	14	61	39	1	0	10	2	8	6	0	4	0	13	0
miR-6081	70	58	1	28	43	78	80	47	8	8	14	54	3	107	8	159	45	54	41	10	31	33	26	24	12	33	32	12	35	8
miR-6082	21	9	0	6	10	0	11	16	6	1	0	30	0	20	8	0	1	43	22	2	3	13	6	10	0	0	1	0	0	0
miR-6083	22	20	0	1	0	0	5	1	0	0	0	21	0	6	5	6	14	41	20	0	8	7	0	9	0	0	0	8	0	0
miR-6085	1888	833	612	1529	1636	1033	3358	2224	1058	279	1253	1000	822	867	2217	2732	2723	2932	2782	352	1598	461	440	808	1067	1431	1229	873	979	305
miR-6086	378	248	117	299	269	325	1042	796	293	167	260	128	124	159	473	652	589	693	698	149	501	49	99	135	220	371	314	285	315	154
miR-6088	3665	1300	1171	2567	2510	1513	11813	4816	1688	935	1961	2301	1240	1691	4602	7617	9391	5985	8914	1010	2424	490	12722	875	1147	1805	1970	746	1244	721
miR-609	0	0	0	0	0	0	0	0	0	0	0	0	5	13	0	0	2	16	23	0	6	2	0	3	0	0	1	0	0	1
miR-610	0	3	0	7	21	0	26	9	2	0	6	5	0	0	0	0	17	11	23	0	5	0	1	0	4	1	6	5	8	1
miR-612	79	0	31	23	44	12	52	43	19	35	0	19	14	6	24	10	30	62	36	15	28	26	4	18	20	23	33	12	13	23
miR-6124	874	376	483	609	1083	462	2031	1776	868	481	454	422	354	372	1019	974	988	906	1003	349	957	157	207	328	424	767	663	602	514	392
miR-6126	55580	21723	15489	35011	31687	16681	87336	43345	17602	3431	19328	26276	15081	14670	40977	54262	68189	55885	69785	4730	44716	8959	7623	20750	30002	41431	32141	28325	35160	3323
miR-6127	627	368	269	509	777	491	1997	1306	400	194	674	605	534	574	1563	1817	1797	1909	1920	212	927	140	202	320	427	667	596	342	375	201
miR-6128	0	12	0	1	25	6	0	13	13	0	17	28	0	6	9	8	0	52	38	0	0	18	0	0	0	0	8	4	0	0
miR-6129	5	0	0	10	10	0	17	4	0	0	5	5	0	15	4	15	28	44	69	5	6	0	0	10	0	0	11	2	1	0
miR-613	0	4	0	1	0	4	1	2	0	0	0	32	1	11	5	1	4	30	22	0	0	10	0	1	3	0	0	0	0	0
miR-6130	0	0	0	8	18	8	3	0	0	0	6	15	0	2	1	3	7	40	34	0	3	6	0	0	0	0	5	6	3	1
miR-6131	369	271	376	251	318	296	892	705	294	17515	303	273	223	129	632	836	988	914	1106	19653	1571	134	169	317	376	588	678	1011	888	18637
miR-6132	271	153	209	253	373	337	460	297	243	29	93	139	77	127	210	283	322	311	420	47	154	111	77	58	178	187	77	155	107	30
miR-6133	98	69	68	71	133	46	202	222	86	19	100	124	56	90	186	226	219	314	205	36	98	20	12	44	62	115	102	43	52	17
miR-6134	0	8	0	5	17	0	6	0	9	0	5	9	13	14	4	8	10	33	38	0	2	10	1	1	4	1	0	3	16	1
miR-614	18	11	0	13	19	60	6	5	0	0	14	25	8	30	7	5	2	10	27	0	9	66	2	6	0	12	2	18	8	0
miR-615-3p	307	131	47	226	134	116	248	112	58	3	175	165	128	88	98	145	171	235	231	3	108	83	22	65	104	112	77	79	172	2
miR-616-3p	20	31	53	43	42	24	73	44	52	1	44	40	13	35	15	30	20	30	59	8	38	42	4	9	12	59	21	23	30	5
miR-6165	1322	822	847	1124	1153	693	2724	2162	863	282	1166	866	1053	830	1622	1469	1857	2076	1918	319	1192	479	436	721	756	784	1255	784	893	286
miR-616-5p	38	24	38	32	48	35	41	36	48	9	23	25	21	7	12	8	4	33	42	2	39	27	17	14	11	4	10	19	12	8
miR-617	0	5	0	3	4	0	0	0	9	0	28	14	2	11	6	17	0	29	11	0	3	29	0	0	0	0	0	0	1	0
miR-618	0	0	0	0	7	0	6	8	0	35	0	6	0	15	14	6	5	52	39	42	14	38	4	0	0	4	0	10	0	37
miR-619-3p	39	39	17	40	18	15	14	37	0	0	29	35	12	66	11	188	8	47	37	0	18	17	2	6	1	4	28	1	50	4
miR-620	3	37	20	2	13	11	0	13	0	0	0	26	16	22	0	0	11	23	19	0	3	5	0	2	0	0	2	0	3	0
miR-621	6	20	21	2	20	15	8	9	0	0	2	6	25	3	13	8	8	18	16	1	6	9	0	12	0	3	16	0	8	0
miR-622	66	1	3	26	13	16	82	25	10	0	10	22	19	20	6	21	57	99	46	5	13	16	8	9	27	42	28	32	13	4
miR-623	9	12	8	18	11	10	2	7	11	0	15	47	10	21	8	13	27	30	63	1	5	25	5	0	0	5	14	11	6	2
miR-624-3p	1	0	0	16	0	6	7	0	0	1	12	9	8	53	6	2	4	38	25	4	1	21	0	0	0	0	0	0	0	2
miR-624-5p	14	7	0	0	0	0	9	15	10	15	34	1	0	10	0	19	6	24	32	11	0	26	0	0	0	0	3	0	3	17
miR-625-5p	58	61	83	62	101	104	57	57	36	758	28	54	10	17	89	76	36	62	63	639	57	24	30	22	17	21	31	31	27	732
miR-626	10	0	0	7	3	0	0	0	6	0	0	5	0	14	0	2	8	39	12	1	1	9	6	0	0	0	1	0	0	0
miR-627-3p	7	5	0	2	10	0	4	0	3	0	14	29	0	0	0	0	3	9	31	1	0	8	0	0	0	0	0	0	4	0
miR-628-5p	0	18	0	8	40	1	13	17	0	228	15	4	0	8	0	4	8	56	34	158	7	11	4	11	0	0	0	10	4	205
miR-629-5p	19	2	15	5	31	12	39	37	0	31	0	26	14	24	27	31	36	65	80	51	52	8	6	3	0	14	9	44	4	32
miR-630	0	2	0	1	9	0	12	6	0	1	44	8	7	14	0	1	1	27	35	1	0	11	7	0	0	2	0	0	0	1
miR-631	185	35	18	20	70	57	94	82	11	11	28	10	57	39	13	31	22	62	63	13	62	40	32	9	33	57	59	43	62	9
miR-632	42	31	10	17	5	18	87	42	9	14	28	25	6	41	54	56	58	115	60	10	18	22	0	10	7	31	38	34	18	17
miR-633	4	66	45	13	44	12	13	14	0	1	1	30	10	10	2	0	4	58	38	0	1	2	0	0	0	0	1	0	3	0
miR-634	5	32	40	0	4	0	9	0	4	2	30	6	3	12	11	4	2	21	40	3	9	25	4	0	0	6	8	16	6	0
miR-635	10	26	18	8	24	41	9	15	15	1	1	32	10	37	15	10	24	74	45	4	25	112	59	19	30	42	40	39	40	7
miR-637	67	21	50	47	86	60	55	67	22	1	33	31	26	1	37	54	55	97	74	0	41	38	6	21	30	32	23	18	55	0
miR-640	340	271	583	313	436	450	154	236	373	12	619	515	578	549	341	273	269	384	242	13	698	1465	1136	806	863	712	971	578	1049	87
miR-641	17	29	25	2	47	11	16	12	0	12	6	0	0	19	9	12	2	27	46	15	16	26	5	0	0	0	2	0	7	25
miR-642a-5p	3	0	0	7	9	0	15	7	5	73	25	6	0	0	2	0	0	51	16	78	13	4	4	4	0	0	0	10	3	88
miR-642b-5p	6	9	0	17	0	1	4	0	9	0	8	10	0	7	8	0	1	10	10	0	1	21	0	0	0	3	0	0	0	0
miR-643	8	2	0	7	4	0	15	0	0	3	16	2	5	0	10	0	8	29	25	2	5	15	0	0	0	0	11	0	0	4
miR-644a	4	8	0	0	11	0	0	11	0	0	5	5	0	2	4	1	4	35	38	1	4	18	0	3	0	0	4	0	10	0
miR-645	19	0	0	1	0	0	3	12	0	0	8	37	4	2	6	13	7	49	45	2	5	0	0	0	0	6	7	8	6	0
miR-646	28	35	17	39	46	13	25	45	9	0	8	19	38	24	33	12	18	36	44	4	23	36	5	5	12	8	20	4	26	0
miR-647	50	46	49	36	37	39	41	43	8	1	36	35	53	46	37	14	16	31	27	3	36	26	9	17	13	15	31	10	14	1
miR-648	125	54	184	105	39	84	69	75	80	1	138	114	117	158	90	62	109	135	120	4	127	181	159	68	111	80	125	24	173	16
miR-649	145	38	52	51	97	29	244	120	53	14	29	2	0	9	13	15	13	19	31	11	121	4	6	27	29	80	51	98	73	11
miR-6499-3p	19	3	7	13	0	12	22	5	3	2	16	15	0	9	3	2	1	32	36	8	2	12	0	0	4	2	0	0	9	3
miR-6499-5p	13	13	37	17	0	8	4	14	6	31	102	25	0	10	24	1	9	32	39	27	4	10	0	0	5	7	4	3	2	23
miR-650	35	16	8	26	69	0	49	39	0	3	33	16	10	19	6	20	47	62	57	11	27	38	14	9	23	24	19	7	24	12
miR-6500-3p	55	14	3	77	60	12	96	35	17	2	0	7	0	0	1	0	11	26	23	8	80	7	4	5	11	43	19	42	53	8
miR-6500-5p	16	6	0	23	0	4	14	1	9	1	7	30	0	37	1	48	12	24	27	0	3	20	0	1	0	5	5	3	10	2
miR-6501-3p	32	41	54	35	50	13	117	58	0	16	16	31	15	12	20	18	22	67	62	14	46	43	8	10	18	20	41	13	16	17
miR-6501-5p	65	24	63	47	53	37	87	29	47	3	70	68	41	28	42	36	61	96	71	5	35	41	9	20	11	16	31	15	45	9
miR-6502-3p	0	3	0	5	14	0	1	0	0	0	0	2	0	9	0	2	0	16	14	0	2	0	0	0	0	0	0	5	0	0
miR-6502-5p	0	10	0	7	18	0	6	1	0	0	8	10	1	15	6	2	3	38	20	0	4	10	0	0	0	1	3	4	1	0
miR-6503-3p	16	14	0	35	12	0	56	11	0	6	31	3	0	9	1	5	9	56	36	5	22	12	16	2	0	22	16	15	17	6
miR-6503-5p	15	0	9	15	17	6	6	21	0	0	4	0	3	18	5	0	2	8	27	1	0	20	3	0	0	2	0	0	17	0
miR-6504-5p	19	18	1	11	12	27	24	11	4	1	6	42	0	0	17	1	0	31	35	2	5	31	3	0	2	0	8	0	0	0
miR-6505-3p	20	21	14	16	19	4	8	3	4	3	9	35	16	1	9	20	10	43	36	5	1	8	1	8	0	6	8	5	0	2
miR-6505-5p	10	6	0	0	0	0	0	2	0	2	0	11	10	18	0	10	4	22	24	2	5	12	0	6	0	0	3	0	0	1
miR-6506-3p	20	24	14	17	46	24	15	8	0	15	14	19	10	27	8	12	7	28	17	9	1	20	2	2	2	2	6	2	10	14
miR-6506-5p	6	0	9	7	0	11	29	3	0	4	0	11	4	3	10	11	16	19	39	4	3	6	0	0	0	3	11	0	0	0
miR-6507-5p	17	24	8	2	11	23	6	0	0	0	1	5	3	11	2	0	7	43	28	5	0	4	0	0	0	0	3	4	0	1
miR-6508-5p	8	0	0	0	15	17	4	9	0	0	0	11	0	6	7	1	3	22	55	1	8	10	0	0	5	2	7	18	10	1
miR-6509-5p	19	1	20	17	13	0	9	1	0	3	14	0	0	9	0	1	1	60	37	4	10	14	0	0	0	0	5	0	3	0
miR-6510-3p	101	109	59	115	67	148	60	65	91	2	68	90	92	86	74	76	60	84	60	12	41	47	51	33	18	37	46	18	30	1
miR-6511a-3p	179	107	132	97	127	81	133	107	105	177	45	69	81	99	65	61	42	64	63	158	93	53	41	18	64	42	45	65	90	190
miR-6511a-5p	443	209	321	215	274	202	505	338	268	44	134	170	184	158	220	230	205	320	267	42	219	138	102	93	180	175	179	155	147	45
miR-6511b-3p	306	347	511	273	353	303	326	302	290	234	141	129	98	75	118	74	80	89	72	165	158	127	89	99	198	153	121	142	188	231
miR-6513-3p	34	10	17	0	0	0	3	0	0	0	3	17	0	16	0	0	1	29	40	4	6	12	0	0	0	2	0	0	2	3
miR-6513-5p	3	3	0	0	0	0	6	0	0	2	0	27	7	0	0	3	0	8	13	0	5	5	0	0	0	7	6	1	1	0
miR-651-3p	5	36	35	18	53	30	0	26	18	0	4	30	2	0	8	0	8	12	26	0	22	18	1	0	0	2	4	0	5	0
miR-6514-3p	48	41	27	16	46	21	71	13	37	6	18	14	15	27	21	15	21	36	39	2	38	56	5	11	14	17	24	22	18	5
miR-6514-5p	13	18	8	0	13	0	2	0	11	3	6	31	0	14	0	3	1	16	40	1	4	23	0	0	0	7	5	4	8	3
miR-6515-3p	66	54	48	40	38	35	60	71	17	8	19	24	82	6	5	29	10	23	33	14	21	35	17	19	5	42	13	36	34	8
miR-6515-5p	14	20	8	9	0	28	30	10	7	4	0	25	20	10	14	33	23	47	31	5	24	16	7	0	5	17	6	5	20	1
miR-651-5p	19	7	0	1	0	6	4	0	0	2	10	4	0	6	3	0	5	27	10	0	0	10	0	0	1	0	8	0	2	4
miR-6516-3p	23	26	14	11	36	9	43	25	8	13	2	14	0	11	15	7	29	33	45	12	42	7	2	14	6	26	23	4	14	14
miR-6516-5p	53	32	20	74	78	26	295	77	22	116	7	11	9	31	29	36	22	106	52	97	124	28	0	37	26	102	59	71	39	100
miR-652-3p	196	99	86	140	120	30	510	251	50	1542	164	73	65	117	274	303	416	451	469	1587	331	19	12	54	69	109	88	146	122	1534
miR-652-5p	22	26	5	6	6	18	29	13	0	7	17	15	31	10	46	3	19	34	35	6	1	14	10	4	3	6	6	2	6	11
miR-653-3p	6	0	0	0	0	5	0	0	0	0	0	16	6	0	0	7	2	24	32	0	4	0	0	0	0	0	3	0	2	0
miR-654-3p	3	7	0	0	24	0	36	7	3	384	27	34	41	18	13	25	38	17	25	470	75	10	12	1	14	5	14	20	4	376
miR-654-5p	468	190	117	201	350	107	630	420	225	45	179	5394	85	74	159	348	431	472	447	41	435	101	67	154	205	283	242	220	285	45
miR-655-3p	0	10	1	7	7	8	1	5	4	57	1	17	6	4	1	2	0	24	42	35	3	0	0	3	0	0	0	4	0	76
miR-655-5p	22	6	13	7	7	46	8	5	19	0	15	25	3	9	3	4	9	30	28	4	15	10	10	0	1	7	21	1	13	6
miR-656-3p	0	35	4	0	16	8	0	7	0	46	0	11	0	2	2	0	0	39	25	21	5	15	0	0	0	0	0	0	0	36
miR-656-5p	2	16	11	5	6	0	33	10	0	3	0	27	0	11	7	17	8	26	45	7	5	5	0	0	0	4	19	0	2	14
miR-657	31	35	18	29	24	26	28	5	22	3	9	5	21	0	25	1	1	15	11	0	9	40	3	2	16	13	21	9	13	0
miR-658	1056	1431	2235	935	1348	1711	516	867	1704	37	1028	965	1143	1033	714	503	340	649	366	27	236	690	521	332	442	231	466	190	353	25
miR-660-3p	0	24	0	8	11	0	6	5	0	39	12	14	17	24	23	5	12	66	31	52	11	0	0	0	0	1	6	3	13	39
miR-660-5p	60	32	5	38	56	9	147	83	29	513	24	22	33	35	66	82	65	92	115	503	87	21	12	31	23	29	55	38	72	547
miR-661	65	75	20	43	72	47	94	46	24	3	41	15	26	7	8	32	4	16	43	0	34	43	9	5	19	23	31	14	32	0
miR-662	158	138	192	117	156	290	93	150	118	1	140	132	122	195	107	77	102	107	88	26	72	133	44	36	70	47	64	31	99	8
miR-663b	1689	671	277	1469	1183	679	4154	1755	548	289	898	483	544	578	2296	3135	3927	3476	3816	273	2022	300	340	771	1401	2327	1554	1074	1195	327
miR-664a-3p	140	64	13	36	50	9	143	53	37	376	10	15	0	0	38	8	9	38	41	278	30	15	3	6	63	46	35	82	75	378
miR-664a-5p	110	61	59	86	72	6	431	211	25	152	36	42	3	46	74	126	164	134	195	109	180	23	9	18	57	106	102	39	140	139
miR-664b-3p	223	140	63	128	121	87	481	220	65	303	33	34	28	36	126	118	144	189	230	322	123	38	21	36	105	117	120	145	123	337
miR-664b-5p	332	99	79	303	160	146	1629	622	84	458	128	81	109	90	560	908	1061	743	942	393	355	19	36	94	123	416	308	248	245	464
miR-668-3p	8	8	6	16	15	0	22	14	0	55	15	18	18	23	11	8	8	35	15	60	13	24	10	2	5	13	9	3	0	55
miR-668-5p	48	43	23	22	49	4	20	18	9	1	26	43	16	30	6	31	32	58	59	4	19	39	3	14	22	23	12	25	13	1
miR-670-3p	124	180	231	195	168	120	35	120	219	3	281	202	307	354	236	184	130	266	188	17	407	740	527	363	518	416	447	385	583	44
miR-670-5p	3	18	9	22	10	0	13	4	6	3	11	51	1	6	8	0	6	29	28	5	10	17	0	1	0	5	15	1	2	6
miR-671-3p	69	47	35	18	38	60	75	2	8	87	4	44	19	17	49	35	37	103	68	65	46	19	5	10	22	22	22	14	23	71
miR-6715b-3p	85	67	80	59	145	182	32	83	96	1	196	142	127	146	94	69	104	121	67	1	145	278	202	100	185	141	167	103	242	22
miR-671-5p	145	132	226	144	123	97	135	82	409	32	182	285	164	139	113	103	154	143	162	9	126	155	140	40	99	75	109	18	97	33
miR-6716-3p	293	316	233	168	201	269	140	126	341	7	195	203	155	168	176	88	119	146	89	19	103	235	89	115	115	78	155	115	126	18
miR-6716-5p	214	105	92	138	109	90	456	251	137	56	197	156	185	115	373	396	384	535	426	47	202	67	32	70	107	156	124	78	117	61
miR-6717-5p	11	48	60	15	45	73	56	51	40	3	123	79	65	98	46	31	45	40	71	9	38	49	1	66	11	33	31	5	22	6
miR-6718-5p	17	39	13	3	12	23	6	11	6	0	1	66	0	55	16	0	6	52	55	2	4	8	1	6	5	6	3	1	1	1
miR-6719-3p	39	0	3	0	13	0	13	10	0	0	2	0	11	5	0	0	3	25	38	0	1	18	0	0	8	24	3	0	5	1
miR-6720-3p	35	19	17	13	15	7	26	15	5	5	31	32	8	3	26	26	19	77	60	9	19	20	8	13	23	0	15	7	16	6
miR-6720-5p	12	67	18	44	58	20	40	18	15	2	18	40	22	44	6	15	34	45	37	2	17	26	10	0	9	10	22	10	11	3
miR-6721-5p	6	11	0	9	41	7	24	15	25	10	16	15	3	22	6	19	15	23	46	2	16	21	17	21	3	19	15	16	32	2
miR-6722-3p	2505	1364	1023	1501	1607	1245	2850	2314	1370	77	1671	1170	929	1074	2278	2863	3413	3421	3162	66	1978	515	425	796	1262	1432	1353	899	1323	58
miR-6722-5p	138	137	199	57	130	127	165	127	118	16	68	67	99	96	64	46	65	65	82	6	41	104	30	38	67	68	56	34	55	8
miR-6723-5p	79	19	0	32	38	28	251	59	53	61	8	19	4	18	34	20	20	41	44	66	98	46	13	15	35	38	58	30	46	57
miR-6726-3p	99	83	64	106	169	76	125	70	59	38	35	62	46	107	41	43	25	95	34	36	86	84	50	35	23	42	64	45	70	44
miR-6726-5p	2156	1158	485	1795	1353	1017	2133	1791	1097	59	1488	1208	880	961	1779	2339	2725	2668	2494	55	1338	623	571	1262	1636	1581	1266	1310	1435	42
miR-6727-5p	37081	18040	8756	25572	21865	13022	37310	28428	14859	1056	18726	13597	11463	12577	29734	36689	41874	45427	39621	874	25464	7021	5846	15058	21974	24012	19669	18987	24554	1061
miR-6728-3p	195	88	81	155	161	97	133	171	70	3	57	32	48	95	42	96	43	103	105	5	104	50	43	34	53	59	71	58	47	8
miR-6728-5p	33	21	38	7	50	15	54	59	25	15	27	30	1	20	43	49	39	111	61	10	34	34	2	9	14	15	31	3	9	10
miR-6729-3p	914	794	1322	692	788	1194	568	733	766	26	888	849	1026	687	481	499	535	571	398	28	279	384	287	225	256	245	372	172	300	23
miR-6730-5p	12	2	9	17	27	14	15	52	0	9	0	61	0	21	21	14	5	55	57	4	9	13	0	7	3	2	0	14	3	6
miR-6731-3p	205	152	177	95	161	175	108	95	150	5	146	222	207	103	113	83	80	164	110	7	48	123	52	48	64	32	47	36	77	4
miR-6731-5p	20	43	23	14	25	0	51	12	27	1	34	33	13	19	18	61	39	69	69	3	13	66	4	9	10	26	49	28	0	3
miR-6733-3p	0	18	0	2	14	0	4	7	2	0	0	0	0	0	6	3	2	20	43	1	2	5	0	0	0	1	8	0	11	0
miR-6733-5p	17	36	32	20	8	17	4	1	0	1	2	21	12	12	11	0	4	61	41	1	3	11	0	0	0	0	0	8	3	3
miR-6734-3p	54	82	28	103	36	22	54	56	50	13	57	48	41	34	36	27	28	48	53	7	26	55	6	7	23	22	27	15	32	10
miR-6734-5p	57	14	0	19	51	30	90	83	68	19	41	48	8	37	68	39	65	136	127	13	41	2	0	1	25	34	30	7	6	24
miR-6735-3p	44	56	13	55	30	26	33	23	9	2	15	61	25	55	25	20	22	56	39	1	31	27	9	9	29	10	18	5	26	4
miR-6735-5p	61	23	28	19	25	26	133	79	1	21	17	24	17	9	44	68	48	51	79	8	61	42	11	25	37	14	30	22	30	17
miR-6736-3p	191	151	340	123	209	206	96	160	193	0	206	162	159	170	115	81	88	155	85	6	69	75	86	69	85	45	65	36	104	3
miR-6736-5p	55	30	8	41	37	43	91	51	28	9	27	39	28	15	61	59	53	99	118	8	63	16	8	16	20	43	30	20	25	4
miR-6737-3p	25	37	7	32	32	9	22	42	13	4	18	1	10	23	12	3	13	35	19	3	15	38	3	7	3	7	16	15	18	12
miR-6737-5p	62	37	10	1	52	4	89	62	34	6	31	67	20	26	46	32	78	77	42	0	44	31	3	16	20	19	26	16	20	3
miR-6738-3p	18	6	18	10	4	19	25	17	40	1	8	31	6	13	5	7	6	10	31	1	7	49	2	4	16	9	18	0	17	2
miR-6738-5p	2664	1612	1216	1851	2107	1279	2042	2481	1530	62	675	585	520	483	1055	1077	1063	1289	1165	40	1652	756	649	1184	1437	1373	1411	1470	1405	85
miR-6739-3p	3	10	0	5	10	17	7	1	1	0	10	3	5	5	32	0	0	25	13	1	8	4	6	0	0	0	5	2	1	0
miR-6739-5p	34	85	95	16	218	77	17	51	0	8	24	33	37	21	19	11	7	45	41	1	7	10	7	14	5	22	11	0	31	2
miR-6740-3p	18	21	0	17	5	7	13	10	29	6	7	16	0	17	0	0	4	40	38	5	9	15	9	5	5	3	1	1	11	2
miR-6740-5p	33	15	8	24	47	31	41	35	27	8	26	58	35	65	53	27	42	48	56	5	43	42	23	10	14	16	22	11	12	3
miR-6741-3p	107	65	56	43	59	85	51	61	21	4	41	31	45	43	58	33	43	64	49	0	18	32	6	23	17	16	40	11	37	8
miR-6741-5p	3580	1293	1427	2380	2526	1440	8773	4998	1846	170	857	1508	605	701	1635	2426	3361	2324	3172	174	3805	571	646	1612	1835	2733	2635	2273	2390	192
miR-6742-3p	11	27	0	9	5	0	1	0	0	3	24	16	5	6	9	4	7	39	34	2	13	10	3	6	8	16	4	11	4	1
miR-6742-5p	321	343	365	240	351	422	186	270	300	19	615	525	504	603	369	284	245	418	240	11	418	728	584	308	400	348	396	170	512	68
miR-6744-3p	26	40	17	28	42	29	40	38	56	0	26	22	12	20	16	7	12	31	21	3	23	14	13	3	1	22	12	24	24	2
miR-6744-5p	54	31	20	25	32	58	114	49	31	12	50	79	40	42	75	58	53	74	137	17	56	26	32	41	18	47	21	28	37	10
miR-6745	69	44	32	10	7	40	43	31	5	1	37	82	40	72	34	30	23	58	63	2	17	20	17	26	25	20	18	16	9	3
miR-6746-5p	530	596	1084	688	1427	594	1080	1235	570	173	402	550	413	226	454	657	587	599	709	124	651	220	319	225	260	372	384	421	512	160
miR-6747-3p	97	96	25	54	87	73	71	67	53	22	20	34	32	23	34	14	41	57	40	29	67	72	12	16	19	39	59	37	64	17
miR-6747-5p	67	50	4	76	57	77	176	88	31	28	20	48	22	80	63	133	100	177	172	14	80	25	16	21	38	30	49	43	52	30
miR-6748-3p	82	98	44	50	106	99	43	37	84	2	46	42	65	72	70	10	35	36	65	7	16	50	7	13	22	40	13	20	26	3
miR-6748-5p	24	3	0	39	50	17	98	20	12	8	35	33	18	21	55	80	64	69	181	17	45	17	4	19	10	22	11	3	17	17
miR-6750-3p	67	46	25	30	66	30	69	49	25	16	34	68	58	57	41	7	10	39	30	9	61	131	36	68	74	53	61	60	37	12
miR-6750-5p	110	104	102	67	70	106	93	70	114	7	101	105	68	233	66	434	68	169	46	14	73	93	59	34	61	44	89	37	150	15
miR-6751-3p	46	56	6	11	24	62	33	5	24	1	30	9	16	2	5	6	7	36	20	2	15	15	6	6	6	2	28	19	19	2
miR-6751-5p	83	60	61	69	82	50	88	96	29	8	109	65	93	87	62	102	128	111	94	2	47	20	13	12	30	32	40	27	28	3
miR-6752-5p	11422	5894	4761	8906	8536	6690	13139	11777	7649	405	10572	11575	5079	5361	11674	12499	15188	12452	11565	262	7620	2882	2604	6281	6442	7303	7680	6816	6656	406
miR-6753-3p	38	6	0	11	17	0	48	43	0	1	19	28	4	23	12	5	14	8	47	0	24	25	10	13	6	24	27	14	5	1
miR-675-3p	48	32	18	27	42	37	18	20	52	1	6	34	41	4	19	8	42	46	46	10	340	109	37	29	54	42	102	145	118	5
miR-6754-3p	51	24	17	27	22	4	29	18	14	3	19	35	0	8	24	7	14	34	31	0	11	34	0	12	8	7	15	7	8	1
miR-6754-5p	130	63	60	126	95	96	307	185	117	31	97	50	46	32	74	176	165	177	181	26	209	15	31	40	102	113	120	112	108	24
miR-6755-3p	2	15	0	3	10	4	4	14	0	0	7	11	0	3	3	0	3	46	21	1	2	3	6	6	1	3	2	0	0	3
miR-6755-5p	10	11	16	6	20	0	8	3	9	3	10	21	0	21	9	7	4	43	37	3	0	18	0	4	0	3	9	0	0	5
miR-675-5p	64	14	15	20	71	21	49	43	19	9	17	35	56	43	7	33	46	53	68	6	397	47	6	11	21	38	63	74	31	7
miR-6756-5p	20842	9497	5298	14043	12015	8304	24695	18735	9342	876	16093	16031	8857	10427	25312	31723	38331	31341	32348	754	15272	3959	4090	10409	11699	13686	12238	10250	12880	899
miR-6757-3p	7	4	15	27	1	10	24	24	26	3	0	26	8	1	21	7	2	48	53	3	6	12	3	4	7	4	15	2	16	3
miR-6757-5p	89	26	61	35	104	72	363	185	49	32	53	119	37	41	108	256	185	228	291	29	88	31	6	40	39	76	93	53	24	19
miR-6758-3p	4	22	4	7	9	23	16	5	0	2	15	35	9	13	14	18	0	37	22	1	11	20	6	1	3	3	2	4	14	1
miR-6758-5p	3	17	0	20	10	0	55	21	10	6	56	12	0	9	51	62	30	66	61	6	21	31	0	5	7	13	8	4	10	3
miR-6759-3p	27	16	13	35	13	11	31	11	19	4	42	12	11	1	16	15	7	23	44	1	10	31	22	8	6	18	9	6	12	4
miR-6759-5p	20	3	16	15	60	6	25	26	17	1	11	5	6	44	19	10	20	60	39	1	7	0	4	5	5	8	7	5	6	1
miR-6760-3p	248	182	194	122	127	189	93	145	113	12	132	182	169	93	88	73	75	93	87	13	93	108	113	56	69	78	110	87	134	17
miR-6760-5p	166	76	71	113	50	104	335	218	31	64	90	51	70	104	187	149	195	209	192	59	137	31	63	66	70	119	112	31	95	86
miR-6761-3p	41	13	22	45	2	21	113	63	7	5	0	16	1	1	11	19	2	26	39	5	35	8	5	1	11	27	35	8	7	2
miR-6761-5p	71	46	82	43	56	36	35	40	70	2	86	38	35	25	18	17	17	71	60	5	18	44	12	9	13	14	22	8	18	2
miR-6762-3p	73	77	52	60	43	56	55	86	56	4	33	21	17	38	19	7	35	84	48	8	25	41	6	9	21	18	22	17	43	15
miR-676-3p	32	0	21	0	19	20	6	3	0	4	14	22	24	11	14	4	9	20	42	6	13	8	6	4	6	6	3	0	5	9
miR-6764-3p	30	8	0	3	10	5	8	4	0	0	0	11	6	28	6	5	0	12	32	2	2	28	0	6	3	4	3	0	6	2
miR-6764-5p	21	19	20	17	25	6	44	2	17	0	4	43	3	5	7	2	6	43	34	0	22	6	6	0	0	19	14	2	5	2
miR-6765-5p	1157	589	306	887	665	493	1515	1085	617	31	800	771	409	510	1183	1458	2015	1717	1314	13	673	186	160	281	417	658	518	351	600	26
miR-676-5p	20	4	0	0	15	1	4	6	0	1	1	11	4	11	2	5	10	53	41	1	11	22	2	0	6	3	2	0	5	0
miR-6766-3p	56	28	16	25	22	5	6	4	16	3	14	21	4	16	6	2	12	22	25	2	6	34	5	2	14	7	8	0	19	7
miR-6766-5p	8	29	0	23	2	14	26	0	0	0	21	8	0	56	3	19	4	31	39	2	22	15	0	0	15	4	5	0	2	0
miR-6767-3p	60	109	97	75	82	66	35	36	87	4	78	86	96	43	40	29	35	89	41	1	24	42	3	22	24	11	31	11	32	0
miR-6767-5p	33	38	69	8	24	32	50	25	16	5	16	33	53	25	44	18	14	53	72	6	15	44	5	2	3	2	23	12	34	3
miR-6768-3p	0	2	13	0	13	0	25	16	16	0	11	10	13	26	0	24	11	46	45	0	0	37	0	2	5	1	6	4	22	1
miR-6768-5p	176	125	187	74	131	194	152	129	180	13	179	141	170	191	119	78	119	117	110	13	60	49	57	34	63	64	57	76	46	11
miR-6769a-3p	111	41	45	35	70	65	69	94	77	3	41	33	50	28	27	24	19	27	24	0	56	57	9	4	29	30	30	37	47	3
miR-6769a-5p	270	184	237	193	329	262	330	433	232	42	187	180	128	213	291	300	276	259	329	54	199	101	99	106	79	121	109	113	113	28
miR-6769b-3p	449	435	461	291	417	437	238	304	387	16	410	321	375	325	259	219	171	240	197	15	123	274	179	105	151	118	132	179	179	10
miR-6770-3p	71	48	0	10	42	7	47	30	24	1	26	37	15	43	19	13	26	67	35	16	37	71	9	1	5	3	33	13	30	3
miR-6770-5p	31	21	8	23	18	0	36	8	13	2	15	22	13	21	6	39	0	41	44	7	42	25	8	1	11	17	10	24	12	1
miR-6771-3p	323	300	378	238	360	343	162	252	335	9	298	306	296	300	279	128	149	271	138	12	81	196	108	116	122	111	85	74	80	9
miR-6771-5p	43103	23098	10150	28655	27730	14702	28320	27015	15737	154	10945	8048	8085	7646	18323	22021	23729	24270	23925	225	27340	11622	9116	23157	31679	30362	23767	30662	34606	310
miR-6772-3p	58	18	1	8	27	37	60	3	19	0	14	31	43	15	6	11	12	78	17	1	17	51	12	1	11	5	24	18	6	1
miR-6772-5p	58	16	21	35	21	15	112	78	26	6	60	19	47	1	29	72	103	80	148	10	66	34	7	18	12	33	44	37	28	7
miR-6773-3p	0	4	0	5	0	0	7	4	0	0	0	14	0	0	0	0	6	26	11	0	7	35	17	4	4	7	5	12	8	0
miR-6773-5p	15	7	0	5	2	24	11	21	11	0	0	30	1	7	8	1	4	32	49	1	2	10	4	1	0	14	1	3	9	0
miR-6774-3p	94	36	128	41	56	48	33	20	58	2	90	74	80	104	49	43	40	87	65	16	68	114	90	57	62	33	71	3	49	13
miR-6774-5p	30	9	0	4	14	26	17	8	22	0	24	40	3	0	9	3	7	18	31	0	10	24	5	2	1	3	5	1	7	2
miR-6775-3p	646	474	562	501	617	755	559	673	676	31	309	411	428	307	341	257	269	322	227	19	270	265	183	201	231	220	267	232	317	36
miR-6775-5p	4488	2096	2082	3252	2881	2122	7584	4981	2902	377	4044	3222	2291	2999	6113	7638	8824	7043	6842	322	3800	789	933	1962	2396	2970	3234	2007	2521	383
miR-6776-3p	150	74	38	34	73	45	51	37	101	2	23	26	15	26	39	15	30	85	22	4	42	29	15	37	22	37	16	41	49	3
miR-6776-5p	102	69	0	63	77	29	342	157	39	18	68	97	107	89	215	350	301	381	313	25	186	24	17	43	81	122	71	62	96	22
miR-6778-3p	35	21	13	11	27	30	12	3	23	0	25	20	10	50	22	7	0	26	35	2	19	43	0	4	4	5	22	7	10	0
miR-6778-5p	1073	394	270	760	784	573	3371	1896	443	251	576	423	420	558	1688	2109	1774	1828	2139	285	1052	143	186	319	563	949	666	531	602	312
miR-6779-3p	42	28	38	56	27	13	34	57	23	0	10	46	8	20	18	43	15	26	51	0	21	51	23	5	10	13	24	17	32	2
miR-6779-5p	212	71	64	166	110	57	438	202	107	25	119	139	101	137	329	442	485	475	412	31	189	42	40	53	93	182	164	137	98	31
miR-6780a-3p	0	11	3	7	0	0	4	2	8	0	5	20	4	33	6	4	4	20	25	0	9	16	0	0	0	0	5	3	0	5
miR-6780a-5p	306	126	212	331	410	256	605	471	250	44	227	135	173	155	269	296	248	253	331	33	152	104	6998	163	172	292	274	128	166	35
miR-6780b-3p	28	44	56	33	13	51	27	29	41	7	54	22	15	23	41	20	16	41	22	7	6	36	19	3	5	10	19	9	15	9
miR-6780b-5p	3659	1164	616	2276	1631	1175	8238	3718	1446	340	1319	890	849	859	2564	3675	4636	3792	4374	276	3039	519	441	1021	1703	2360	2224	1492	1738	333
miR-6781-3p	12	21	22	39	14	1	57	36	14	1	12	32	5	9	1	14	7	71	43	3	18	27	18	10	28	7	10	18	28	0
miR-6781-5p	7822	3442	2496	5463	4671	3744	6102	6573	3223	249	4315	3647	3003	2973	6655	7788	8822	8126	6699	220	5437	2230	1871	5444	5542	5855	5045	4862	4970	220
miR-6782-3p	17	48	12	23	23	13	46	29	27	3	13	53	10	26	18	10	8	24	30	0	34	30	1	0	4	10	19	14	8	2
miR-6782-5p	227	60	28	149	147	99	783	364	105	31	127	105	64	100	223	407	460	433	335	7	168	40	37	24	80	164	94	41	110	16
miR-6783-3p	15	25	3	16	13	0	1	6	0	0	6	13	0	13	0	1	13	33	24	0	0	26	0	0	5	4	6	14	1	0
miR-6783-5p	0	7	0	10	0	0	7	11	0	1	6	19	0	2	0	9	2	27	22	1	4	10	1	0	0	2	0	0	17	0
miR-6784-5p	497	454	642	422	493	296	789	729	1262	52	456	651	426	934	563	771	762	736	582	37	419	221	204	450	318	441	532	350	346	35
miR-6785-3p	550	447	509	347	474	418	221	395	394	14	340	329	328	413	243	186	191	321	203	28	160	304	274	245	181	193	259	318	264	19
miR-6786-3p	7	3	7	14	24	0	10	16	0	1	13	11	2	7	0	6	12	12	27	1	12	42	16	11	11	9	34	18	5	3
miR-6787-3p	68	32	13	63	0	39	111	45	22	0	23	23	5	34	10	24	36	44	24	1	51	25	0	35	33	13	32	16	8	0
miR-6787-5p	497	318	375	373	388	256	515	319	250	13	377	346	129	172	416	508	507	630	518	18	382	131	66	103	265	221	253	140	271	11
miR-6788-3p	95	33	54	33	58	45	83	52	45	5	45	90	11	35	56	12	10	28	54	8	33	24	11	13	21	15	26	27	22	4
miR-6789-3p	277	191	245	260	281	211	241	254	145	10	142	170	166	165	206	139	152	309	125	12	195	192	147	80	128	127	179	106	146	14
miR-6789-5p	1168	694	562	730	1047	544	1070	869	563	50	684	535	483	452	799	1015	1037	1086	932	30	666	333	251	441	518	592	502	446	588	46
miR-6790-5p	29	5	0	13	14	1	33	17	8	0	8	16	0	5	17	23	20	44	48	2	30	33	0	11	16	13	18	14	16	1
miR-6791-3p	115	67	78	74	96	71	42	36	56	1	107	56	96	94	41	39	46	61	53	23	33	54	13	12	17	12	15	6	44	1
miR-6791-5p	757	5145	299	502	433	370	947	691	353	41	391	334	257	233	443	642	772	752	702	39	620	167	444	274	419	503	469	368	493	51
miR-6792-3p	200	98	160	133	150	196	147	144	139	6	83	80	106	84	112	55	42	93	93	6	115	78	63	93	53	96	62	65	99	12
miR-6792-5p	40	5	31	15	17	19	47	22	5	0	9	0	15	8	20	10	21	76	41	4	8	42	7	4	17	18	10	11	7	3
miR-6793-5p	64	18	10	24	44	45	80	58	47	7	50	49	31	29	31	48	101	100	122	4	23	15	10	3	24	34	19	27	25	5
miR-6794-3p	528	465	900	453	668	653	273	434	667	37	501	355	393	405	327	252	207	400	194	49	166	248	236	209	209	130	227	184	210	46
miR-6794-5p	2242	1199	1180	1626	1930	1754	3508	2852	1637	148	1828	1513	1135	1220	2828	3155	3261	2962	3138	140	1644	538	587	1041	1144	1247	1272	987	1195	155
miR-6795-3p	381	429	472	280	417	507	166	340	489	13	360	375	238	245	281	191	206	284	132	6	189	214	168	95	135	144	151	151	171	17
miR-6796-3p	182	168	163	91	172	126	253	186	102	22	156	153	51	103	106	55	68	115	55	21	90	72	81	34	49	63	126	50	80	17
miR-6796-5p	11	42	64	40	28	22	97	56	15	9	26	41	22	65	79	69	52	94	98	5	49	33	0	12	8	26	27	33	1	9
miR-6797-3p	41	79	38	11	32	49	21	58	19	4	28	16	38	27	13	17	17	60	19	4	15	31	16	16	7	21	17	14	15	3
miR-6797-5p	257	113	89	207	221	271	682	483	120	137	169	109	76	194	305	396	434	374	397	77	216	55	854	83	113	270	187	122	131	134
miR-6798-5p	1280	661	416	687	698	373	1833	834	345	136	699	732	338	456	1073	1424	1674	1681	1668	85	653	164	147	271	508	550	563	255	696	129
miR-6799-3p	34	13	8	36	4	14	37	17	33	15	7	27	15	15	21	0	18	36	30	20	24	26	5	10	14	16	23	6	50	17
miR-6799-5p	1729	864	660	1500	1371	1007	3504	2333	1083	174	1062	2122	850	788	1775	2161	2205	2189	2247	258	1733	414	436	898	995	1389	1349	1151	1222	222
miR-6800-3p	195	84	88	109	99	166	114	81	78	3	78	83	122	123	75	57	79	133	110	14	121	114	225	90	85	121	104	100	143	6
miR-6800-5p	1022	875	3459	806	8336	1018	646	1213	1058	26	467	655	378	580	239	168	284	368	239	29	359	917	11748	285	242	389	194	367	431	24
miR-6801-3p	75	31	45	42	50	67	77	94	47	11	57	36	35	64	18	15	33	30	46	12	57	39	24	15	48	61	38	49	51	8
miR-6801-5p	48	41	22	20	55	51	47	41	31	5	16	53	22	53	35	13	37	35	55	3	21	45	7	12	19	10	6	6	15	8
miR-6802-3p	34	18	9	9	34	9	10	3	0	4	14	0	16	18	14	5	8	40	33	2	4	20	3	2	10	2	6	0	4	10
miR-6802-5p	785	931	1106	581	860	1008	392	746	928	5	811	808	653	389	315	255	216	417	221	11	449	385	282	301	319	183	241	500	441	6
miR-6803-3p	120	71	61	82	43	69	69	62	94	78	26	33	24	24	40	46	19	54	62	76	42	71	19	22	18	19	24	26	56	84
miR-6803-5p	96776	45871	22042	68558	58305	35552	113485	83456	40683	1637	65679	46136	36871	40856	106456	127259	159892	138251	131695	1545	75080	18158	18856	49195	58511	65900	56060	50941	63723	1674
miR-6804-3p	358	323	453	363	335	397	366	331	346	16	325	362	397	249	288	205	196	273	166	23	1251	1866	1561	1409	1378	1391	1721	1912	1740	81
miR-6805-5p	144	77	41	103	72	103	183	122	47	1	104	106	57	53	138	236	249	403	209	4	81	12	5	22	58	69	60	19	61	3
miR-6806-3p	19	12	18	0	50	8	19	10	1	0	4	19	34	8	24	1	18	33	29	0	3	24	2	0	0	9	6	2	9	2
miR-6806-5p	34	28	16	18	28	10	81	32	25	9	21	21	14	18	41	78	43	70	50	5	24	43	7	15	6	12	28	12	33	7
miR-6807-3p	138	16	78	76	72	58	181	96	13	1	7	26	31	2	0	48	20	55	55	11	67	34	9	36	42	96	51	63	60	3
miR-6807-5p	37	27	45	43	5	63	130	56	55	23	16	30	29	22	52	63	50	76	101	16	65	27	0	9	18	24	37	47	36	26
miR-6808-5p	380	121	100	340	185	167	878	519	152	88	292	179	93	136	465	482	649	662	661	58	399	111	73	119	152	300	208	176	303	69
miR-6809-3p	90	29	36	69	36	52	53	39	24	5	48	51	23	36	44	21	26	67	35	1	31	11	24	11	7	18	20	33	33	1
miR-6809-5p	968	989	1256	610	983	1112	368	722	975	19	501	393	400	393	295	212	265	374	211	22	250	541	305	200	272	195	163	280	420	24
miR-6810-3p	197	236	154	196	279	292	106	167	217	12	177	168	215	162	106	119	106	145	124	4	92	138	100	40	72	99	124	122	142	15
miR-6810-5p	67	18	40	17	11	20	92	56	23	18	12	27	19	42	50	68	41	54	62	25	40	24	30	4	13	10	30	20	27	10
miR-6811-3p	45	7	42	26	53	19	113	79	11	1	19	55	40	39	17	5	6	43	39	5	43	48	8	13	35	22	41	25	39	2
miR-6811-5p	20	28	1	0	10	0	5	2	2	1	19	20	11	21	2	1	8	47	32	0	4	25	12	0	7	1	14	6	0	2
miR-6812-5p	345	165	231	333	243	147	764	608	223	129	300	298	142	237	577	672	571	719	594	95	308	85	40	70	137	227	253	166	153	123
miR-6813-3p	357	284	291	157	320	265	168	145	296	20	276	267	180	155	144	122	136	228	90	26	61	148	94	85	91	68	129	80	71	16
miR-6813-5p	26	27	0	12	6	5	66	22	10	1	45	47	23	28	35	35	28	85	89	1	40	15	16	15	16	13	22	0	13	5
miR-6814-3p	8	11	0	30	8	2	2	12	19	0	29	24	16	8	9	6	12	68	21	0	13	56	7	1	4	8	3	1	6	0
miR-6814-5p	32	3	1	15	15	21	1	8	9	1	9	31	8	19	16	6	8	14	27	2	10	37	8	3	0	13	7	0	18	2
miR-6815-3p	26	15	19	27	23	16	20	11	8	0	20	13	32	3	9	5	20	30	41	1	23	27	24	1	7	24	22	19	16	2
miR-6815-5p	6	5	0	3	0	7	33	12	0	4	14	31	29	6	9	11	53	67	70	0	5	28	27	10	1	0	5	9	0	2
miR-6816-3p	158	219	251	130	145	241	122	171	206	7	222	132	116	201	86	88	101	176	107	12	61	127	54	53	74	47	105	62	107	9
miR-6817-3p	25	20	21	15	14	1	5	17	23	0	33	34	15	34	16	5	16	46	33	0	4	7	10	2	3	4	12	0	4	1
miR-6817-5p	20	0	11	16	15	18	11	6	18	1	11	31	0	20	21	12	8	23	35	0	4	5	5	1	4	7	9	3	10	2
miR-6818-3p	25	15	6	7	1	0	10	19	10	0	5	34	13	2	17	12	10	31	20	0	3	46	8	1	0	6	5	0	5	0
miR-6818-5p	3	24	21	20	7	16	2	7	0	2	23	40	15	16	23	12	3	62	22	1	10	17	0	2	5	6	4	4	5	1
miR-6819-3p	589	410	556	385	704	560	479	457	541	25	379	369	466	364	319	311	254	439	252	32	249	216	181	201	229	255	288	196	240	27
miR-6819-5p	961	875	1022	706	1152	983	631	782	786	62	825	838	825	1041	818	738	731	751	739	58	168	137	73	91	165	162	150	104	123	31
miR-6820-3p	22	22	19	14	4	28	34	41	22	6	26	34	0	32	23	6	35	55	16	12	13	12	9	10	25	3	15	3	11	6
miR-6821-3p	57	46	41	17	44	35	19	17	65	22	71	116	99	83	28	62	76	72	41	34	87	102	126	24	78	55	115	39	109	25
miR-6821-5p	3285	1580	967	2031	2122	1278	3114	2472	1438	115	1432	1314	1052	892	2295	2933	3186	3277	3195	117	1963	618	581	1237	1442	1901	1408	1553	1864	117
miR-6822-3p	14	12	28	17	1	11	14	13	15	0	22	27	10	11	14	21	0	41	23	0	7	2	3	2	0	8	7	0	0	1
miR-6822-5p	39	52	15	54	48	61	76	50	18	2	47	72	45	14	48	43	68	87	66	10	39	29	520	23	18	24	6	23	20	6
miR-6823-3p	24	51	48	52	38	21	56	18	29	3	21	52	18	7	17	12	9	65	61	3	18	40	14	3	15	9	24	16	13	2
miR-6823-5p	36	15	1	43	16	12	28	41	11	7	41	25	49	34	17	61	40	108	56	6	23	19	2	7	1	15	4	14	21	6
miR-6824-5p	216	145	141	210	159	176	472	434	222	29	136	175	141	118	319	363	480	352	475	27	230	30	84	78	170	199	232	129	167	24
miR-6825-3p	481	211	265	252	274	198	467	346	333	6	109	90	119	83	157	205	240	288	314	5	219	93	56	75	119	123	177	113	269	3
miR-6825-5p	247	124	84	176	144	198	261	219	124	15	182	119	82	93	243	197	247	344	277	31	169	117	89	121	129	144	179	103	166	33
miR-6826-5p	13	0	9	8	11	1	5	5	0	0	6	4	5	14	13	0	3	42	28	0	10	9	0	0	0	0	8	0	3	1
miR-6827-3p	36	45	51	15	56	40	29	23	30	2	16	27	21	19	6	16	6	50	47	3	53	92	34	59	44	34	42	41	44	3
miR-6827-5p	71	35	30	13	37	37	142	51	17	2	20	37	12	44	48	38	34	57	121	12	81	27	11	8	26	34	33	14	35	9
miR-6828-3p	5	11	16	0	0	0	13	0	8	2	11	22	8	6	0	1	1	20	8	4	15	33	13	0	3	14	9	0	9	2
miR-6828-5p	18	10	10	17	42	18	4	9	24	7	13	21	29	15	0	9	3	45	25	1	10	32	6	2	0	6	11	2	6	10
miR-6829-5p	109	42	10	75	72	66	207	127	90	40	45	90	48	38	156	147	173	194	207	61	137	36	28	52	53	145	103	64	77	31
miR-6830-3p	4	0	4	2	0	0	2	0	9	0	0	9	0	8	9	0	7	7	22	1	11	16	1	0	0	0	7	5	6	2
miR-6830-5p	40	28	10	15	61	22	97	59	35	40	19	27	0	33	23	51	25	59	87	35	36	39	0	14	35	52	5	31	32	29
miR-6831-3p	14	0	0	4	7	0	9	1	0	0	0	6	14	0	0	4	4	10	36	2	4	7	5	4	4	0	8	0	0	1
miR-6831-5p	42	7	19	38	56	40	48	49	15	17	32	23	5	36	59	90	32	53	103	8	42	15	3	18	0	23	24	1	12	23
miR-6832-3p	16	14	5	22	25	0	11	16	9	0	30	48	35	30	22	3	13	36	28	1	11	10	19	19	0	12	0	5	5	6
miR-6832-5p	9	2	8	14	7	17	6	26	0	2	21	2	10	5	8	15	4	53	38	2	6	22	1	25	19	3	3	4	0	1
miR-6833-3p	32	1	6	7	27	13	14	3	3	0	4	21	10	4	4	8	8	30	31	2	11	41	3	16	2	9	6	4	10	6
miR-6833-5p	44	33	18	39	56	36	210	112	49	30	44	36	19	45	76	85	99	99	104	16	62	34	7	25	30	47	46	10	34	28
miR-6834-3p	17	40	51	26	18	42	5	11	27	3	37	10	43	18	9	21	18	85	36	5	17	32	6	2	9	11	18	3	17	2
miR-6834-5p	34	9	7	18	14	6	50	34	9	15	6	18	7	3	47	14	48	47	44	9	30	47	7	15	10	35	32	18	4	15
miR-6835-3p	7	0	0	0	17	16	12	0	0	2	0	8	0	7	0	4	0	33	22	0	8	26	4	0	0	4	6	0	9	0
miR-6835-5p	38	15	20	30	14	19	55	18	3	8	27	16	5	5	25	18	29	61	77	1	35	31	4	15	21	11	13	27	14	3
miR-6836-5p	855	418	451	488	476	432	826	552	475	36	335	303	255	273	498	683	592	670	784	34	550	279	151	295	346	449	446	309	505	45
miR-6837-3p	20	6	10	31	24	6	4	4	0	3	4	1	0	35	6	9	11	35	49	3	20	42	0	12	5	11	12	8	4	2
miR-6837-5p	156	20	29	11	39	72	142	103	24	19	21	63	18	48	44	92	70	63	122	27	63	61	11	23	26	76	49	27	29	18
miR-6838-3p	47	14	0	24	28	0	0	4	0	0	0	19	8	36	4	3	13	30	42	3	12	32	1	0	1	0	11	0	21	0
miR-6839-5p	11	4	5	5	3	16	1	7	22	0	13	18	12	4	4	15	0	45	28	1	1	27	0	1	0	11	0	15	9	0
miR-6840-3p	75	9	37	37	42	18	107	33	6	0	9	6	6	9	7	11	23	24	30	2	66	39	6	19	28	19	16	49	27	5
miR-6840-5p	35	5	17	9	9	3	36	12	8	2	3	11	0	24	0	25	19	25	26	4	6	40	3	2	7	15	7	0	4	8
miR-6841-3p	37	33	15	18	12	37	21	13	43	2	32	22	19	35	8	12	16	61	36	4	3	35	4	7	0	0	14	10	13	1
miR-6841-5p	18	14	0	0	7	21	0	5	3	1	0	23	0	0	3	26	0	43	39	0	1	1	0	0	5	0	0	0	10	0
miR-6842-3p	12	44	25	55	39	9	24	26	19	12	35	31	21	56	18	83	23	42	41	14	7	3	24	15	10	8	16	3	80	19
miR-6842-5p	12	10	0	2	3	5	9	17	0	2	4	2	1	0	11	25	10	36	54	4	14	15	1	0	6	9	9	2	9	2
miR-6843-3p	30	4	0	12	14	11	11	15	0	5	4	0	2	8	18	0	5	31	8	5	15	15	5	4	9	2	11	0	11	3
miR-6844	0	0	0	0	4	7	1	6	0	0	1	24	0	0	0	1	3	21	31	0	0	0	0	0	0	0	0	0	3	5
miR-6845-5p	1031	663	970	771	940	789	1224	960	856	128	660	1016	514	704	807	885	1087	883	869	178	620	431	322	565	517	572	550	576	471	176
miR-6846-3p	135	149	141	73	220	113	66	99	101	3	120	97	92	89	57	34	74	63	78	2	28	44	48	16	58	23	28	12	41	4
miR-6846-5p	190	99	103	168	177	93	459	295	87	21	179	201	149	148	352	558	502	546	631	25	166	32	91	72	129	179	139	102	164	26
miR-6847-3p	18	12	4	26	28	0	16	21	21	0	3	19	0	2	21	5	0	35	35	0	8	10	4	7	12	8	5	1	16	0
miR-6847-5p	5	21	0	10	34	14	42	15	7	7	1	40	25	25	24	13	24	50	54	7	21	9	0	1	4	19	34	13	13	4
miR-6848-3p	95	123	99	84	96	69	61	84	65	2	31	32	63	62	37	29	14	59	29	4	50	60	39	15	28	25	14	26	44	2
miR-6848-5p	126	116	50	160	201	131	524	257	95	23	131	114	185	147	373	420	468	389	472	22	201	68	1175	78	105	157	152	88	105	27
miR-6849-3p	74	40	40	56	44	43	58	80	39	4	73	31	52	64	49	44	23	24	31	4	53	73	39	10	18	31	28	27	43	9
miR-6849-5p	61	34	50	22	55	34	135	116	78	6	50	30	23	44	87	71	113	63	141	7	45	13	13	14	19	46	30	38	22	7
miR-6851-3p	73	32	85	51	111	89	30	69	65	1	89	39	95	82	64	56	38	44	63	3	42	50	46	31	24	45	58	42	52	5
miR-6851-5p	118	105	82	86	101	78	353	290	75	49	105	72	62	65	178	180	218	239	224	33	158	93	80	55	97	132	100	119	167	77
miR-6852-3p	77	84	59	66	64	55	43	40	73	1	31	61	91	60	50	36	60	84	53	1	17	19	20	7	20	16	13	7	30	1
miR-6852-5p	119	46	88	48	76	118	36	53	76	3	18	52	47	43	52	28	40	74	53	4	21	53	37	26	19	26	9	14	27	7
miR-6853-3p	22	1	0	6	12	7	9	4	0	3	0	8	0	1	0	7	8	44	22	0	7	15	0	0	0	0	6	8	9	4
miR-6853-5p	15	0	0	20	23	0	31	16	0	0	5	26	11	11	0	16	0	29	36	2	11	38	0	6	0	2	12	14	6	0
miR-6854-3p	9	15	0	0	18	0	18	5	22	0	9	29	8	3	1	7	5	45	24	1	14	14	0	0	1	2	9	9	1	0
miR-6854-5p	12	0	0	0	3	0	12	15	3	0	0	16	0	7	29	27	5	35	16	0	4	11	0	0	0	1	0	0	7	1
miR-6855-3p	23	11	15	7	0	18	3	10	0	4	0	16	0	15	0	4	11	15	12	0	6	18	0	10	7	1	2	0	0	5
miR-6855-5p	8	8	0	1	2	0	13	13	3	4	3	20	0	4	21	14	18	23	55	2	9	7	0	0	0	6	5	9	1	1
miR-6856-3p	0	4	18	3	0	0	8	0	12	0	0	11	1	11	11	12	0	25	26	0	2	23	14	4	0	4	4	11	5	0
miR-6856-5p	48	1	11	55	16	0	98	36	0	15	31	34	18	48	25	56	44	72	109	5	18	32	15	12	5	15	23	6	16	8
miR-6857-3p	29	21	0	11	0	0	10	3	0	1	17	22	9	20	6	1	1	40	28	2	12	11	10	0	2	0	9	0	5	3
miR-6857-5p	37	6	28	8	29	11	54	37	26	3	18	18	16	24	30	22	69	55	40	7	15	19	5	7	22	19	23	14	10	3
miR-6859-3p	19	5	17	21	43	42	87	13	10	4	16	22	3	7	13	27	26	53	29	2	14	14	0	4	12	23	30	15	18	5
miR-6859-5p	39	21	81	53	78	13	179	134	12	28	16	38	20	26	66	56	73	172	151	27	80	29	15	13	29	54	56	40	19	30
miR-6861-3p	116	34	51	53	16	60	58	30	97	17	16	31	30	25	30	15	35	50	45	20	26	29	18	19	30	17	37	32	30	21
miR-6862-3p	306	205	249	146	294	141	203	250	331	12	157	126	91	120	111	110	46	166	94	6	126	144	81	62	129	111	111	63	118	11
miR-6862-5p	58	36	43	45	66	40	83	115	8	8	56	17	22	19	20	50	81	75	94	6	77	64	29	32	31	39	46	34	68	10
miR-6863	22	5	11	14	0	0	0	12	0	0	4	46	14	27	20	4	8	19	44	3	8	22	0	0	0	0	11	0	3	0
miR-6864-3p	55	39	44	49	59	35	17	17	32	1	71	47	55	32	17	39	16	64	20	7	24	52	23	12	6	5	25	2	37	1
miR-6864-5p	0	20	0	0	22	12	16	23	0	2	0	1	0	15	16	31	5	32	42	0	9	13	4	6	0	11	3	15	0	1
miR-6865-5p	111	37	9	72	72	9	250	97	34	32	58	53	81	105	101	172	100	169	165	18	95	40	23	22	27	37	37	3	32	25
miR-6866-3p	0	5	3	0	15	6	11	4	4	1	0	20	0	4	14	9	1	41	29	2	7	5	0	0	0	0	0	0	4	1
miR-6866-5p	4	0	0	0	1	0	0	0	0	0	0	0	0	0	0	0	0	11	20	1	5	0	0	0	0	0	0	0	7	0
miR-6867-3p	84	16	41	26	40	116	24	57	62	1	23	43	31	51	44	15	25	43	67	7	27	25	3	30	9	18	8	5	38	1
miR-6867-5p	17	13	7	2	17	8	26	33	12	3	2	49	0	4	13	46	10	49	44	1	20	7	0	0	3	6	20	4	2	1
miR-6868-3p	0	0	0	8	13	0	8	0	8	4	7	0	0	7	20	15	15	41	25	3	0	24	0	0	1	9	1	6	1	7
miR-6868-5p	8	19	0	15	32	36	6	3	9	2	7	3	7	22	14	27	5	29	49	1	12	46	1	5	0	4	21	0	14	3
miR-6869-5p	753	536	537	522	654	347	595	637	382	96	434	457	314	507	785	1111	1101	1179	1143	108	515	226	207	242	380	538	377	378	492	98
miR-6870-3p	232	280	251	190	230	198	147	158	290	14	155	160	169	107	87	80	89	123	93	4	39	68	47	17	48	31	36	44	80	6
miR-6870-5p	697	467	547	548	823	688	1324	1130	455	114	674	610	446	665	1460	1593	1613	1500	1514	136	595	207	188	283	411	578	653	357	416	114
miR-6871-5p	25	29	26	17	32	29	44	46	15	1	44	31	35	11	17	32	24	69	85	4	32	21	3	15	6	13	45	23	36	8
miR-6872-3p	253	108	114	195	199	222	145	220	165	7	99	94	111	108	93	64	60	80	108	14	104	101	85	77	73	69	119	123	111	13
miR-6872-5p	45	13	17	2	32	46	27	8	9	2	13	18	8	7	9	6	14	53	47	2	11	36	9	27	0	6	21	11	4	3
miR-6873-3p	70	31	83	70	124	34	111	113	56	8	13	19	1	17	53	36	15	37	97	7	57	38	26	10	17	55	31	40	21	7
miR-6873-5p	50	37	24	37	38	21	74	40	26	7	33	14	13	0	14	62	22	40	65	9	33	33	13	5	17	21	33	21	27	22
miR-6874-3p	72	46	19	35	31	41	31	33	88	0	36	61	76	56	34	24	31	59	48	3	13	29	36	14	11	19	32	13	36	2
miR-6874-5p	0	25	6	4	16	15	15	2	2	3	0	9	9	8	27	5	5	33	23	3	4	29	11	0	4	6	11	2	6	3
miR-6875-5p	2601	1279	927	1476	1468	925	1963	1604	1027	198	797	745	759	651	1172	1289	1325	1612	1633	148	1263	687	662	919	1275	1357	1072	886	1342	187
miR-6876-3p	15	10	1	7	20	13	36	13	0	1	0	14	0	1	5	13	7	36	28	0	5	11	0	0	4	5	15	8	2	2
miR-6877-3p	629	234	200	515	528	331	1302	868	323	26	114	99	159	142	62	57	92	115	121	11	644	136	135	205	271	452	425	302	328	13
miR-6877-5p	533	229	207	432	366	306	685	391	225	54	293	271	256	378	432	584	616	647	557	90	303	136	62	129	214	266	254	168	268	62
miR-6878-3p	10	15	21	22	10	23	9	14	21	4	5	16	0	33	9	4	15	20	18	2	14	5	5	0	0	2	13	8	2	0
miR-6878-5p	5	8	21	30	37	28	22	38	0	3	4	26	0	13	9	4	13	39	57	1	5	12	0	0	7	12	27	0	7	0
miR-6880-5p	308	158	142	162	194	219	694	429	174	134	274	99	166	175	465	475	461	560	538	138	339	92	103	91	137	273	234	142	162	118
miR-6881-3p	8	9	6	1	11	10	22	8	5	5	8	27	11	27	0	4	11	36	32	7	24	1	0	9	4	3	14	5	11	5
miR-6881-5p	31	17	54	17	28	31	99	85	17	15	46	35	9	39	98	101	66	163	135	8	46	53	6	4	13	35	33	37	52	21
miR-6882-3p	81	37	22	28	42	52	86	54	55	3	25	49	13	16	6	46	9	10	31	0	63	15	3	18	16	32	30	17	37	3
miR-6882-5p	4	14	10	2	5	0	6	22	0	2	11	31	14	10	5	64	7	31	30	7	2	17	0	0	1	0	5	5	65	0
miR-6883-3p	10	54	21	4	38	23	14	5	15	6	0	11	6	53	4	4	15	29	27	8	3	31	6	4	13	5	20	30	7	2
miR-6883-5p	29	13	14	41	13	24	37	77	4	5	26	21	43	16	54	83	74	87	75	5	31	7	2	11	8	36	30	9	20	1
miR-6884-3p	74	75	45	56	93	103	72	49	78	4	143	111	75	47	52	26	56	59	70	6	52	56	71	28	44	41	57	34	70	4
miR-6884-5p	17	25	0	0	22	15	48	8	5	7	9	20	5	8	24	44	23	56	45	2	21	21	3	3	14	18	2	6	26	5
miR-6885-3p	90	19	10	11	35	18	14	16	28	9	17	5	9	30	9	27	12	39	33	25	26	50	12	12	17	3	16	12	11	14
miR-6885-5p	320	195	233	198	162	161	130	153	266	9	130	173	138	219	119	96	106	188	109	2	123	146	123	39	55	42	45	38	87	6
miR-6886-3p	62	58	71	76	103	64	117	145	81	3	43	54	59	51	54	79	30	55	44	5	85	80	45	13	56	33	88	48	82	6
miR-6886-5p	94	78	77	33	80	39	65	79	73	11	11	22	32	32	35	38	48	93	84	11	39	40	16	20	32	28	40	33	46	5
miR-6887-3p	95	29	96	54	117	71	45	105	71	0	109	89	87	40	57	32	26	94	40	2	50	105	24	25	19	22	28	22	20	3
miR-6887-5p	671	616	1175	567	843	931	696	961	972	80	546	687	615	417	579	478	408	585	509	55	291	459	262	198	336	281	257	254	310	82
miR-6888-3p	7	1	0	10	1	7	3	5	18	0	0	15	11	17	26	0	3	47	24	1	5	19	0	4	0	5	0	5	0	2
miR-6888-5p	24	16	15	5	5	0	17	14	0	3	12	43	7	15	16	8	5	28	47	0	19	39	8	0	0	9	6	6	2	3
miR-6889-3p	18	19	9	3	26	16	11	10	6	2	25	33	13	19	9	10	23	58	38	0	9	35	3	8	7	10	20	16	9	0
miR-6889-5p	402	260	115	287	215	118	368	267	206	9	222	285	218	113	304	424	659	807	721	5	255	122	80	73	201	180	145	60	233	7
miR-6890-3p	42	55	38	50	28	51	54	108	50	2	52	46	30	31	39	13	13	65	18	5	62	63	85	41	53	55	82	60	51	2
miR-6890-5p	121	54	62	97	91	55	268	210	68	23	87	59	66	62	224	269	246	277	247	23	102	48	20	46	43	94	44	57	53	21
miR-6891-3p	91	85	75	53	148	191	67	88	96	0	114	110	93	87	44	51	54	96	60	5	56	85	38	13	39	32	42	40	52	5
miR-6892-3p	1486	1133	1286	974	1073	1161	990	1208	1046	38	763	810	727	565	705	516	650	683	514	45	697	414	405	451	481	578	591	903	790	46
miR-6892-5p	26	26	2	25	22	32	17	30	18	15	15	25	6	12	31	9	12	19	28	10	22	31	1	21	1	15	8	18	8	7
miR-6893-3p	110	90	84	54	55	60	184	118	47	6	32	51	50	36	31	50	31	24	69	4	85	69	23	33	48	69	70	54	125	10
miR-6893-5p	501	254	112	259	289	241	450	523	266	52	167	156	188	158	357	429	442	621	544	24	266	111	93	134	273	227	230	272	256	46
miR-6894-5p	341	141	64	224	247	233	941	658	157	189	206	99	73	140	338	517	515	503	492	102	390	56	99	174	175	216	213	182	229	164
miR-6895-3p	28	26	14	2	2	17	26	4	34	1	14	28	11	29	28	24	10	26	23	2	19	19	14	5	27	5	25	10	31	9
miR-6895-5p	93	70	88	122	98	72	274	166	79	35	64	34	37	62	65	111	88	112	133	31	100	35	33	60	73	101	79	55	80	21
miR-708-5p	378	194	64	269	193	77	1227	506	173	1272	238	136	66	33	231	300	512	634	369	975	280	32	32	49	95	110	145	264	235	1255
miR-7106-3p	78	46	64	22	43	55	28	49	14	2	7	34	23	50	16	3	15	86	38	1	25	42	6	23	28	32	37	20	27	4
miR-7106-5p	209	93	108	175	184	140	560	361	113	48	179	183	159	169	475	536	484	542	601	71	221	52	30	106	114	183	230	76	122	54
miR-7107-3p	3	6	16	4	23	3	6	14	6	0	10	0	7	0	6	1	0	24	13	0	7	23	3	0	0	2	0	5	5	17
miR-7107-5p	11034	6621	3315	7486	8005	4720	9432	9148	5413	291	3880	2878	2822	2769	6255	7132	7461	7947	6608	254	5871	2184	1964	4113	5466	5516	4480	4939	5560	306
miR-7108-5p	9311	4977	2335	6421	6336	4107	8792	7207	3899	650	5894	4196	3920	3801	10052	11788	12591	12834	11374	637	6080	2035	1735	4239	5096	6446	4867	4844	5290	657
miR-7109-3p	118	51	84	55	60	115	89	87	103	4	47	52	19	62	31	43	37	52	26	10	41	50	36	14	31	21	38	32	34	2
miR-7109-5p	137	66	58	86	125	59	287	187	73	25	183	88	38	95	203	183	204	224	218	41	122	78	285	62	93	105	111	49	81	37
miR-711	81	14	28	48	74	53	136	59	48	26	11	26	16	41	84	96	77	57	154	19	54	58	16	10	24	66	23	6	44	18
miR-7111-3p	82	60	16	64	74	24	105	102	76	3	15	29	49	41	36	55	39	73	56	4	51	35	27	9	57	27	26	51	37	3
miR-7111-5p	1786	783	438	1456	1188	1075	2925	2215	699	211	665	634	350	749	1249	1701	1876	1596	1577	204	1003	398	318	788	1145	1639	1253	534	937	211
miR-7112-3p	1	3	6	0	8	0	6	2	0	0	2	20	1	2	14	0	11	27	10	2	0	7	0	0	0	0	2	0	2	1
miR-7113-5p	54	12	21	19	28	32	51	82	12	5	6	71	15	13	23	30	23	37	46	6	59	35	21	20	9	19	28	25	5	7
miR-7114-3p	1201	1181	1632	1032	1336	1583	655	1009	1438	45	1153	1081	1130	857	729	549	564	716	397	36	350	526	465	393	348	322	421	292	554	56
miR-7114-5p	76	29	23	13	36	12	100	50	58	3	30	60	48	33	74	73	75	128	142	13	57	29	10	20	15	37	17	10	13	5
miR-7-1-3p	39	86	123	29	140	38	31	74	59	720	26	33	33	77	76	47	29	65	37	672	22	35	1	4	3	15	21	5	38	682
miR-7150	9207	4683	2510	5976	5726	3790	11206	8505	3835	486	2242	1646	1722	1911	4008	5341	5826	6093	6613	638	7386	1931	1769	3336	5287	6857	4944	3752	5602	496
miR-7151-3p	31	21	4	11	9	0	28	6	4	10	0	34	11	7	25	8	7	41	26	5	9	22	4	3	5	6	17	0	16	2
miR-7151-5p	7	9	2	0	13	5	2	5	0	2	1	19	0	9	17	7	10	29	20	3	7	21	0	0	0	4	1	1	2	1
miR-7152-3p	60	7	15	0	34	19	12	18	19	1	53	50	1	8	54	28	13	46	72	11	30	25	3	14	19	10	31	21	12	9
miR-7152-5p	23	14	0	0	12	23	10	15	0	3	9	5	33	64	8	13	10	42	34	1	0	28	0	0	1	5	0	4	18	0
miR-7153-3p	1	16	1	7	18	0	1	2	0	1	12	38	6	21	0	16	6	37	28	0	2	18	0	0	0	2	5	3	14	0
miR-7153-5p	4	22	0	4	26	1	10	3	0	0	0	0	1	11	0	2	6	40	19	2	3	28	0	0	0	0	0	0	0	0
miR-7154-3p	48	31	0	36	51	49	76	45	21	10	23	29	10	55	25	29	32	40	65	7	34	41	1	14	4	13	25	21	35	8
miR-7154-5p	3	7	0	11	0	15	5	5	0	0	2	6	8	0	20	1	0	32	43	0	0	11	0	0	3	5	0	14	2	0
miR-7155-5p	14	33	15	1	34	15	37	12	18	3	10	18	9	49	8	16	36	39	56	5	11	17	0	0	6	12	9	15	34	7
miR-7156-3p	45	28	19	34	43	108	36	24	0	3	14	42	18	15	16	3	1	54	36	1	17	28	9	8	4	33	13	19	18	1
miR-7156-5p	7	12	0	12	6	11	14	5	0	0	8	22	8	17	5	1	2	26	35	1	11	0	0	0	0	4	0	0	2	1
miR-7157-3p	6	23	0	12	17	0	6	9	0	0	0	15	0	8	27	8	15	36	27	0	0	6	5	0	0	1	4	0	5	1
miR-7157-5p	5	0	20	0	0	5	10	10	5	3	1	28	3	0	19	5	3	66	21	2	5	22	0	5	0	6	0	0	2	1
miR-7158-3p	22	2	0	0	0	0	11	0	0	5	0	10	3	9	4	3	2	43	10	7	3	8	4	0	0	0	0	4	11	3
miR-7159-3p	0	13	1	5	0	0	7	1	0	0	0	7	0	15	7	14	3	47	32	0	0	6	0	0	0	0	0	0	2	0
miR-7159-5p	7	31	12	0	8	14	3	4	0	0	4	8	1	6	0	2	1	17	46	1	7	4	0	0	4	7	7	1	9	0
miR-7160-3p	17	6	9	20	40	13	28	7	18	3	24	16	20	24	37	4	23	21	34	2	19	8	10	3	13	15	1	1	2	2
miR-7160-5p	63	21	37	4	15	37	81	83	48	4	38	46	33	55	20	21	12	56	39	4	52	75	36	21	29	14	26	13	13	5
miR-7161-3p	13	6	0	6	3	0	6	4	0	1	4	24	8	21	2	0	7	16	33	0	0	7	0	5	0	2	0	0	1	0
miR-7161-5p	14	28	13	6	50	8	3	3	0	1	1	23	0	23	0	2	3	21	23	1	5	32	0	0	0	4	8	0	0	0
miR-7162-3p	20	9	0	28	10	0	11	29	20	4	23	43	0	8	23	1	26	29	35	1	6	59	3	1	2	11	11	17	11	6
miR-7162-5p	46	39	0	37	28	18	97	52	15	1	17	40	4	12	4	6	10	55	22	2	28	16	6	12	12	32	37	35	48	0
miR-7-2-3p	27	27	12	3	49	42	9	29	0	30	13	39	5	19	0	2	14	25	14	31	8	14	0	0	4	5	0	2	4	35
miR-744-3p	29	10	7	8	9	10	8	13	0	62	0	1	0	5	12	8	8	18	28	97	4	3	0	0	0	1	7	10	16	82
miR-744-5p	145	40	40	65	82	53	430	199	107	1738	71	38	94	34	220	282	410	299	313	1548	272	27	15	27	58	79	110	126	104	1690
miR-7515	14	24	14	12	3	13	11	11	17	5	22	12	14	22	14	9	13	79	41	9	2	17	9	9	9	8	33	14	19	3
miR-758-3p	0	6	0	7	5	0	15	19	18	77	0	8	0	3	11	15	11	17	30	82	22	14	4	0	6	13	5	6	19	94
miR-758-5p	13	0	0	0	16	18	18	2	14	0	0	7	0	0	2	5	4	29	24	3	7	7	3	3	0	7	4	5	4	5
miR-759	4	21	4	15	15	2	16	23	0	0	10	47	0	5	3	8	7	28	32	1	11	12	0	0	0	0	0	7	22	0
miR-7-5p	42	139	11	13	86	26	82	318	51	3376	11	13	117	29	340	423	25	150	137	2074	193	7	8	13	8	23	29	12	40	3214
miR-760	154	139	28	128	109	90	269	171	76	209	61	34	81	64	115	108	91	164	168	293	170	51	34	44	54	96	73	111	115	240
miR-761	33	78	8	17	53	60	46	28	39	4	3	40	3	11	13	23	34	62	31	8	25	24	7	1	16	10	17	22	29	5
miR-764	109	51	102	80	91	79	72	51	71	1	59	102	47	98	42	56	11	102	64	1	58	80	33	11	35	20	23	34	36	3
miR-765	198	74	58	154	185	90	493	273	133	110	112	90	49	106	135	158	192	225	190	116	170	64	47	119	101	176	118	83	117	102
miR-766-3p	287	221	99	204	273	91	396	478	142	325	47	104	104	67	164	168	79	108	106	268	178	96	41	61	77	130	180	94	121	328
miR-766-5p	4	20	4	14	0	0	10	10	0	9	1	32	13	13	26	29	18	43	54	18	25	13	0	0	0	20	3	14	14	10
miR-767-3p	22	3	7	33	12	0	9	14	7	2	12	18	8	17	28	0	20	45	23	0	9	21	3	9	5	3	4	14	12	1
miR-767-5p	56	25	6	11	5	2	19	6	44	25	42	24	23	12	10	7	5	32	53	24	17	59	10	0	9	6	21	5	5	19
miR-769-3p	29	6	0	18	27	1	41	61	0	289	24	21	18	24	33	27	88	89	91	127	41	25	6	0	3	22	9	26	17	268
miR-769-5p	25	60	2	24	25	1	73	40	7	778	11	9	13	18	39	66	49	78	80	426	34	5	0	0	12	31	20	16	22	845
miR-7702	11	0	12	13	28	0	9	0	0	0	5	24	10	32	8	11	8	17	31	0	2	22	0	1	0	2	0	15	18	0
miR-7703	48	12	8	5	10	22	15	14	32	2	19	69	24	47	9	25	15	53	33	1	36	75	21	8	31	9	9	3	13	5
miR-7705	28	2	0	34	46	8	64	20	0	5	12	29	17	28	14	11	34	45	44	0	29	20	9	6	19	11	21	33	24	4
miR-770-5p	23	13	19	18	10	24	5	22	10	204	30	39	1	35	10	16	9	32	20	211	40	40	2	9	22	32	22	20	3	218
miR-7706	13	18	0	15	10	11	10	19	7	3	0	18	1	12	4	40	16	53	15	1	8	14	0	0	1	0	7	2	15	1
miR-7843-3p	0	6	7	7	4	0	3	0	4	0	8	7	0	4	5	4	2	30	28	0	8	13	1	3	5	0	0	0	4	0
miR-7843-5p	52	3	8	14	15	2	17	12	19	5	3	9	0	19	0	25	9	28	22	6	11	28	16	2	7	4	16	9	26	0
miR-7844-5p	4	0	4	0	4	1	3	9	8	2	11	11	0	2	0	11	2	42	21	2	8	2	0	0	0	0	5	0	11	2
[truncated: 106 more rows]

## Sheet: CPM
Investigator Name	Admin User				Parser Version	10196100F
Experiment Name	NW Matsuoka RERUN_02-May-2016				Date Parsed	05/04/2016
Experiment Date	05/03/2016
Description
	Set 1										Set 2										Set 3
Probe Set	WT-miRNA
Sample ID	1	2	3	4	5	6	7	8	9	10	1	2	3	4	5	6	7	8	9	10	1	2	3	4	5	6	7	8	9	10
Well	A1	B1	C1	D1	E1	F1	G1	H1	A2	B2	A1	B1	C1	D1	E1	F1	G1	H1	A2	B2	A1	B1	C1	D1	E1	F1	G1	H1	A2	B2
Sample Name	1_A1_1	1_A2_1	1_A3_1	1_B1_1	1_B2_1	1_B3_1	1_C1_1	1_C2_1	1_C3_1	1_BrainRNA_25 ng_1	2_A1_1	2_A2_1	2_A3_1	2_B1_1	2_B2_1	2_B3_1	2_C1_1	2_C2_1	2_C3_1	2_BrainRNA_25ng_1	3_A1_1	3_A2_1	3_A3_1	3_B1_1	3_B2_1	3_B3_1	3_C1_1	3_C2_1	3_C3_1	3_BrainRNA_25ng_1
Standardized Total Counts	9640.25	10820.9	9827.35	9399.58	10558	9432.32	9076.1	9456.85	8821.9	4526.38	10119.5	12124.1	9953.31	11215.4	9356	8466.69	9033.27	11960.6	11903	5028.96	9698.69	12817.7	7527.25	7894.5	7840.76	8335.63	9441.65	8628.99	9420.67	4826.31
HK_ACTB	7.90691	8.17379	7.26885	8.05815	8.02442	7.75884	9.3242	9.27837	8.23525	6.71705	7.17727	7.93099	7.63647	8.22559	9.24626	9.51311	8.49707	8.34934	8.84405	6.35145	9.07663	8.39211	5.89518	7.93988	7.94641	8.39232	8.94471	8.9158	8.57055	6.59793
HK_B2M	4.74193	3.41179	5.73198	4.85099	-0.879466	1.89589	3.89936	4.34814	2.38797	7.58246	3.30028	3.74699	-0.0145781	5.16358	2.27792	-1.13345	-1.36246	3.43004	3.48129	7.32354	4.76179	6.30018	3.52953	2.2339	-0.424277	-0.671072	2.94266	4.0492	2.80357	7.66958
HK_GAPDH	8.34709	7.83133	5.47367	8.42886	7.71672	7.49878	9.63652	8.39903	7.80462	9.87166	8.05517	6.93565	7.35174	7.33783	7.55507	8.25672	8.73951	8.58654	8.86211	9.34073	9.02453	7.91851	6.84032	7.2783	7.88406	8.71047	8.72878	8.99528	9.07036	9.80993
HK_PPIA	6.32689	6.44741	5.68388	7.07943	6.68278	4.52816	7.99403	7.11096	5.77044	5.17928	5.32776	6.34602	5.91616	6.46192	6.93454	7.07112	7.35521	7.28617	7.57503	3.91447	7.52816	7.20876	4.95837	6.62622	7.02693	6.99426	7.35974	7.43852	7.45788	5.13567
HK_RNU47	6.91432	4.71435	5.63413	6.39773	5.34935	3.0334	7.89359	7.3443	5.60299	10.325	4.72912	5.27423	5.91616	5.73549	4.94088	6.38225	7.01691	6.56389	6.66304	9.20683	6.87727	6.57582	4.47294	5.79462	6.60915	7.31192	6.81414	7.02548	6.762	10.2732
HK_RNU75	10.1337	9.38907	8.14554	10.6395	9.88623	9.72752	12.2127	11.1353	9.64536	9.45007	10.0644	9.24261	9.57226	9.45198	10.7862	11.3082	11.5472	11.4227	11.6271	8.53417	11.1044	9.00257	7.97375	9.69824	10.1635	11.1857	10.849	10.7765	10.5172	9.52304
HK_RNY3	9.3733	8.62124	7.14997	9.08696	9.13316	8.77118	9.9132	9.76725	8.86833	10.4369	8.23284	6.95415	9.07553	8.29842	9.5142	9.1204	8.76553	9.06424	9.29721	8.71109	10.5977	8.53876	8.10986	9.11899	9.41964	9.86712	10.0672	10.495	10.5284	10.3757
HK_RPL19	7.03697	6.8886	1.3862	7.03031	5.09781	5.76379	7.52219	6.59445	6.23883	5.59183	4.2437	5.15138	6.64363	3.86102	4.39339	6.0061	6.78219	6.53934	6.54018	5.34642	7.51982	6.97509	5.85146	7.16936	6.79489	6.78014	7.45477	7.04134	7.09234	5.72409
HK_RPL27	6.41305	5.94784	5.22751	6.56227	6.13176	5.80278	8.12777	7.00787	5.92047	6.87282	6.36802	5.33195	5.81831	6.72231	6.62369	6.42879	7.32753	7.33693	7.47795	5.71793	7.70039	5.67675	4.95837	5.84271	6.49459	7.42168	6.93444	6.46815	7.14504	6.82086
HK_RPS12	7.4711	6.24637	4.19356	7.29231	5.46038	6.11312	8.94747	7.32882	6.78029	6.93895	7.14673	5.6368	6.2892	6.66837	6.32716	7.60464	8.07425	7.76526	8.12515	6.79757	8.58722	6.73408	6.36825	6.68016	7.37662	8.107	8.51389	8.29051	8.26598	7.34091
HK_RPS20	7.09894	6.37527	5.29309	6.96647	6.32021	5.72371	8.46501	6.56834	2.75054	6.03829	6.58852	4.51751	6.92794	5.08341	6.71532	7.13801	8.13139	7.93018	7.86339	5.38622	8.58722	6.57582	4.47294	5.84271	6.94205	7.44267	7.64813	7.58633	7.81582	5.63878
HK_SNORA66	8.33611	7.51053	6.67161	8.73123	8.515	7.49878	10.3668	9.01876	7.63047	7.40664	7.8713	7.00825	7.60747	7.40534	8.66066	9.29386	9.79425	9.25541	9.73273	7.3184	9.19397	7.15379	7.10521	7.93988	8.2375	9.16023	9.25966	8.51148	8.9121	7.46588
HK_YWHAZ	4.50092	4.14876	6.10502	6.29751	6.71299	6.49283	7.52717	8.04858	6.78029	7.67709	5.48248	1.98145	6.13517	5.62655	7.0328	6.81492	6.16892	5.93254	6.57815	6.95804	7.34203	6.02188	4.68707	6.78234	5.80454	6.50884	5.89262	6.58092	6.26301	7.65878
let-7a-2-3p	4.6503	1.08986	4.19356	4.13276	3.6441	5.64005	2.43224	2.25298	3.28106	2.75426	4.64423	3.56641	4.37774	4.04159	4.23727	4.2241	4.0638	5.56997	4.39883	2.71011	5.02011	7.58624	6.20413	4.95637	5.13031	5.66878	6.53851	5.90068	5.85194	3.14602
let-7a-3p	4.39198	5.11961	3.26067	-0.821436	4.07473	3.48086	0.666701	3.83794	-0.419381	-2.00063	2.4072	5.92631	1.57038	5.93141	3.63155	2.56699	3.39242	4.78367	4.79249	1.35647	1.4113	5.7527	-0.170912	2.71933	3.27616	2.49885	-0.516774	-0.474364	3.04458	1.18666
let-7a-5p	4.78565	6.76229	7.33262	4.60483	6.45145	5.18867	5.65766	5.73606	8.06846	15.8966	6.07557	9.55283	6.05151	5.83677	4.88935	4.48126	3.68193	5.33336	7.3594	15.6806	5.68928	8.97112	4.47294	3.99944	5.13031	3.85249	4.00679	6.09549	7.50905	15.8738
let-7b-5p	5.0946	6.93953	8.72902	4.95992	7.90517	5.12855	3.77104	5.89158	8.01107	15.368	6.2292	9.97127	4.23335	-0.0458735	4.53426	1.67391	4.52018	5.30451	6.9885	15.4274	4.87073	8.50621	1.41405	5.12143	2.74565	2.13628	3.39012	6.92652	6.87552	15.3982
let-7c-3p	-1.28044	2.96433	2.6086	-0.821436	3.76439	-0.426035	2.04521	3.43741	4.33551	2.95357	4.35473	3.90745	4.07288	4.59798	3.35592	2.32598	3.1611	4.40307	4.79249	1.88699	2.99626	5.59658	4.35265	3.81887	2.38308	3.57686	-0.516774	-0.474364	2.80357	3.22619
let-7c-5p	4.21141	6.79952	8.23169	1.98592	6.50424	5.80278	4.4533	6.4156	7.61954	15.2401	4.64423	9.10039	3.68586	5.62655	4.23727	4.076	4.56827	6.02388	6.69795	15.2167	4.92226	8.54944	-0.170912	4.1599	-0.424277	3.23582	3.18367	5.82942	6.87552	15.233
let-7d-3p	4.39198	5.33779	6.56943	4.85099	4.32999	4.78342	4.49452	4.85964	5.73037	10.664	6.07557	6.19868	5.76678	6.58348	5.82224	3.25887	4.19212	5.44333	5.54658	10.1563	9.91194	12.0214	11.3918	11.1758	10.8629	10.1339	10.8729	11.1816	10.9408	10.7196
let-7d-5p	4.21141	5.48218	4.55613	3.26603	2.82097	-0.426035	4.12613	4.57491	5.25304	13.0482	4.45782	7.53604	-0.0145781	-0.0458735	2.80843	-1.13345	4.12939	4.97893	5.54658	12.993	4.29882	6.44457	-0.170912	4.55583	3.27616	3.85249	3.57069	3.77356	4.77041	13.0327
let-7e-3p	4.69684	3.89722	3.50168	3.26603	3.6441	4.09753	4.22742	4.07895	-0.419381	6.34367	4.1234	5.80927	-0.0145781	5.83677	2.80843	4.15195	2.09697	4.22974	4.91623	6.13491	6.92857	9.51986	8.15552	7.80072	8.17191	7.74256	8.10161	7.97272	7.61561	6.2694
let-7e-5p	5.19529	5.23282	5.77852	5.32831	5.77875	3.48086	6.85653	6.08817	6.05635	13.0759	4.64423	7.32486	5.47727	4.90832	4.99063	5.34228	5.83721	6.31177	6.69795	12.7636	5.85755	6.57582	1.41405	-0.0880249	5.00199	4.94364	4.69268	5.63416	6.18963	13.05
[truncated: 2,073 more rows]

## Sheet: Normalized
Investigator Name	Admin User				Parser Version	10196100F
[truncated: 2,107 more rows]

## Sheet: Groupings
Developmental Stage	Stage 15	Stage 15	Stage 15	Stage 13	Stage 13	Stage 13	Stage 14	Stage 14	Stage 14			Stage 15	Stage 15	Stage 15	Stage 13	Stage 13	Stage 13	Stage 14	Stage 14	Stage 14			Stage 13	Stage 13	Stage 13	Stage 15	Stage 15	Stage 15	Stage 14	Stage 14	Stage 14
[truncated: 2,086 more rows]

[truncated: 1 more sheets: Fold Change]
