# Supplementary material for: Developmental profiling of microRNAs in the human embryonic inner ear
Source: PLoS One. 2018 Jan 26;13(1):e0191452. doi: 10.1371/journal.pone.0191452 (PMC5786302; doi:10.1371/journal.pone.0191452)
Supplement: S2 Dataset — Differential expression data based analysis with the R Bioconductor limma package. The spreadsheet includes averaged normalized miRNA expression values for each tissue, fold changes for all tissue comparisons, p-values, and false discovery adjusted p-values from limma. Each time point is included as a separate tab. (XLSX) [file pone.0191452.s009.xlsx]

## Sheet: Stage_13
	Average Normalized Expression				Fold Change			Raw P value			adjusted P value
Probe	CVG	NC	OV	AvgExpr	CVG.vs.NC	CVG.vs.OV	NC.vs.OV	CVG.vs.NC	CVG.vs.OV	NC.vs.OV	CVG.vs.NC	CVG.vs.OV	NC.vs.OV
CTRL_ANT1	2.05148	2.92639	4.0788	3.02	1.83401	4.07556	2.22222	0.34441	0.04625	0.22131	0.7194	0.71665	0.52447
CTRL_ANT2	4.20494	5.56104	4.40182	4.72	2.55974	1.14631	-2.23303	0.21743	0.85151	0.28616	0.63747	0.9803	0.5836
CTRL_ANT3	3.03503	3.92373	3.77026	3.58	1.85189	1.6644	-1.11188	0.36088	0.44626	0.8716	0.72659	0.89121	0.94928
CTRL_ANT4	3.38628	3.15612	4.07301	3.54	-1.17283	1.60993	1.88818	0.83252	0.53225	0.40842	0.93826	0.9058	0.68243
CTRL_ANT5	2.53171	2.42189	3.88627	2.95	-1.07923	2.55797	2.75872	0.91768	0.2225	0.19027	0.97279	0.80754	0.49183
CTRL_miR_POS	17.5246	18.1026	16.3013	17.31	1.49278	-2.33432	-3.48462	0.27831	0.03741	0.00586	0.66932	0.71665	0.21938
HK_ACTB	8.71288	6.91889	8.23559	7.96	-3.46775	-1.39185	2.49147	0.01543	0.4473	0.05628	0.4632	0.89121	0.31545
HK_B2M	2.248	1.97778	2.0513	2.09	-1.20581	-1.14631	1.05263	0.84565	0.88725	0.95771	0.941	0.98626	0.98596
HK_GAPDH	7.43686	6.78579	8.40113	7.54	-1.57026	1.95071	3.06312	0.29588	0.13481	0.0225	0.68171	0.7474	0.23319
HK_PPIA	6.54637	5.21374	7.08165	6.28	-2.51926	1.44894	3.65026	0.03118	0.3318	0.00602	0.47843	0.85167	0.21938
HK_RNU47	5.42033	4.66694	6.42883	5.51	-1.68529	2.01252	3.39168	0.23891	0.12571	0.01635	0.65646	0.7474	0.23205
HK_RNU75	10.2322	8.9595	11.2015	10.13	-2.41664	1.95748	4.73052	0.10121	0.19765	0.01063	0.53987	0.79686	0.22373
HK_RNY3	8.69554	7.42429	8.71342	8.28	-2.41329	1.01255	2.44359	0.10089	0.98003	0.09686	0.53987	0.99807	0.40533
HK_RPL19	4.5086	4.71073	6.30235	5.17	1.15029	3.46775	3.01467	0.81316	0.05932	0.0878	0.92845	0.71665	0.39101
HK_RPL27	6.31641	5.19105	7.05708	6.19	-2.18102	1.67133	3.64521	0.04448	0.15865	0.00383	0.50488	0.75791	0.21938
HK_RPS12	6.59069	5.70401	7.66202	6.65	-1.84933	2.10089	3.88523	0.20232	0.13103	0.0142	0.6303	0.7474	0.23205
HK_RPS20	6.04227	5.36724	7.64884	6.35	-1.5966	3.04618	4.86352	0.46276	0.10146	0.02929	0.76709	0.7474	0.25635
HK_SNORA66	8.1723	6.83366	9.26458	8.09	-2.52976	2.13169	5.39267	0.09522	0.16251	0.00814	0.53987	0.75791	0.22024
HK_YWHAZ	6.21837	3.97368	5.91232	5.37	-4.74037	-1.23628	3.8344	0.05661	0.77215	0.09155	0.50671	0.95849	0.39539
let-7a-2-3p	3.93099	3.59042	4.39568	3.97	-1.26663	1.38032	1.74715	0.55056	0.41947	0.17683	0.81727	0.88546	0.48152
let-7a-3p	3.82711	2.79402	4.05292	3.56	-2.04627	1.16959	2.3933	0.35411	0.83562	0.26436	0.72423	0.97558	0.56623
let-7a-5p	4.81123	6.56854	5.16396	5.51	3.37995	1.27721	-2.64818	0.12984	0.74539	0.21534	0.57418	0.95849	0.52209
let-7b-5p	2.1115	6.16384	5.30169	4.53	16.5872	9.12611	-1.81756	0.02511	0.06376	0.58156	0.47843	0.73226	0.79509
let-7c-3p	3.22996	3.50523	3.85866	3.53	1.20999	1.54649	1.27721	0.62122	0.27274	0.52769	0.85244	0.83088	0.75559
let-7c-5p	4.39839	5.17933	5.45625	5.01	1.71832	2.08204	1.21167	0.53468	0.40464	0.82403	0.80508	0.88162	0.92624
let-7d-3p	4.97127	5.36175	4.76633	5.03	1.31039	-1.15269	-1.51047	0.5884	0.77504	0.41445	0.83853	0.95849	0.68922
let-7d-5p	0.920127	3.57983	4.59551	3.03	6.32033	12.7728	2.0223	0.11461	0.0391	0.52117	0.54631	0.71665	0.7553
let-7e-3p	4.03958	2.90197	3.5207	3.49	-2.20076	-1.43296	1.53581	0.38944	0.68962	0.63458	0.73549	0.95084	0.8267
let-7e-5p	4.82206	5.17023	5.96686	5.32	1.27279	2.21146	1.73748	0.62031	0.12616	0.27076	0.85244	0.7474	0.57002
let-7f-1-3p	3.85027	5.04075	4.19915	4.36	2.28153	1.27368	-1.79253	0.05859	0.54112	0.16003	0.50671	0.9058	0.47112
let-7f-2-3p	1.13652	2.92368	3.16644	2.41	3.45097	4.08405	1.18345	0.21233	0.1617	0.85928	0.63491	0.75791	0.94289
let-7f-5p	3.25574	4.91935	3.57013	3.92	3.16894	1.24315	-2.54735	0.22022	0.80887	0.31303	0.63856	0.96627	0.60454
let-7g-3p	7.52674	7.78363	6.48801	7.27	1.19499	-2.0548	-2.45547	0.56392	0.03869	0.0146	0.82317	0.71665	0.23205
let-7g-5p	3.266	3.25532	3.79204	3.44	-1.00765	1.43993	1.45095	0.99479	0.74855	0.74366	0.99719	0.95849	0.88766
let-7i-5p	3.94778	6.13458	4.78764	4.96	4.55358	1.79005	-2.54383	0.02375	0.32339	0.12831	0.47843	0.85167	0.44556
miR-1	2.99419	1.95291	3.0152	2.65	-2.05765	1.01466	2.08782	0.45581	0.9878	0.44707	0.76498	0.99923	0.71018
miR-100-3p	2.69911	2.13946	3.0406	2.63	-1.47427	1.26663	1.86736	0.68436	0.80351	0.51594	0.88156	0.9637	0.7553
miR-100-5p	5.2747	5.80099	6.08476	5.72	1.43993	1.75321	1.21757	0.55088	0.36522	0.74595	0.81727	0.86933	0.88892
miR-101-3p	5.06307	3.22856	5.31274	4.53	-3.56771	1.18921	4.23981	0.16044	0.83961	0.11629	0.60236	0.97564	0.43042
miR-101-5p	4.31948	2.7674	4.00751	3.7	-2.93223	-1.24143	2.36199	0.14674	0.75671	0.23623	0.58809	0.95849	0.5378
miR-103a-2-5p	5.13562	3.15366	5.5576	4.62	-3.9504	1.33978	5.29269	0.11443	0.71819	0.06311	0.54631	0.95718	0.32946
miR-103a-3p	10.3632	9.09054	10.576	10.01	-2.41664	1.1591	2.79917	0.06176	0.72934	0.03452	0.50671	0.95784	0.27584
miR-105-3p	1.46389	3.39516	2.7532	2.54	3.81319	2.44359	-1.56049	0.16817	0.34303	0.63011	0.61124	0.85755	0.8227
miR-105-5p	3.82129	3.13626	4.13128	3.7	-1.6077	1.23971	1.99308	0.59832	0.81037	0.44815	0.84045	0.96627	0.71018
miR-106a-3p	5.0611	5.53293	4.82706	5.14	1.38703	-1.17609	-1.63127	0.47352	0.71915	0.29216	0.77057	0.95718	0.58994
miR-106a-5p	9.68826	8.66878	10.1603	9.51	-2.02651	1.38703	2.81084	0.09188	0.40486	0.02221	0.53987	0.88162	0.23319
miR-106b-3p	7.72248	6.60912	8.14556	7.49	-2.16295	1.34071	2.89989	0.06275	0.44021	0.01684	0.50671	0.89066	0.23205
miR-106b-5p	9.54538	8.42036	9.94542	9.3	-2.18102	1.31951	2.87787	0.0706	0.48414	0.0215	0.51495	0.89906	0.23319
miR-107	9.18804	8.45018	9.69629	9.11	-1.66786	1.42208	2.37183	0.25202	0.4209	0.06884	0.66776	0.88546	0.33864
miR-10a-3p	3.28955	4.91258	4.12104	4.11	3.08015	1.77892	-1.73147	0.13057	0.41594	0.43788	0.57418	0.88546	0.70476
miR-10a-5p	1.68115	4.12722	2.33209	2.71	5.44903	1.57026	-3.47015	0.11405	0.65225	0.23096	0.54631	0.93808	0.53683
miR-10b-3p	3.56479	3.03778	3.34345	3.32	-1.44093	-1.16554	1.23628	0.70294	0.8723	0.82445	0.88477	0.98501	0.92624
miR-10b-5p	2.84376	3.15666	2.74758	2.92	1.24229	-1.06881	-1.32777	0.829	0.947	0.77786	0.93736	0.9955	0.90485
miR-1178-3p	1.31932	3.84877	3.66137	2.94	5.77171	5.07005	-1.13839	0.03641	0.04902	0.85946	0.49455	0.71665	0.94289
miR-1178-5p	4.62002	4.78761	4.8465	4.75	1.1235	1.16959	1.04174	0.76677	0.68917	0.91679	0.90904	0.95084	0.96996
miR-1179	1.17822	2.87037	3.80492	2.62	3.23104	6.1774	1.91189	0.17781	0.04956	0.4401	0.61881	0.71665	0.70564
miR-1180-3p	6.09732	5.61223	6.97051	6.23	-1.39959	1.83147	2.5633	0.41312	0.15701	0.03992	0.74452	0.75791	0.2909
miR-1180-5p	4.65379	4.5961	4.63092	4.63	-1.04102	-1.01607	1.02456	0.92819	0.97149	0.95662	0.97631	0.99695	0.98596
miR-1182	6.03695	4.72249	5.94186	5.57	-2.4863	-1.06807	2.32785	0.02306	0.84732	0.03187	0.47843	0.97808	0.26543
miR-1183	0.833538	3.42632	4.67413	2.98	6.03352	14.3303	2.37512	0.00592	0.0005	0.11827	0.43989	0.34867	0.43387
miR-1184	3.56346	3.75009	3.78493	3.7	1.13839	1.16554	1.02456	0.84673	0.81866	0.97119	0.94122	0.96922	0.99084
miR-1185-1-3p	1.68085	3.27101	2.65852	2.54	3.01049	1.96973	-1.52838	0.28021	0.49773	0.66845	0.66932	0.89906	0.84581
miR-1185-2-3p	3.343	3.00825	4.09372	3.48	-1.26138	1.68296	2.12138	0.62024	0.27965	0.13075	0.85244	0.83498	0.44908
miR-1185-5p	3.37422	3.44064	3.21276	3.34	1.04681	-1.11806	-1.17121	0.93582	0.84495	0.78277	0.97865	0.97641	0.90755
miR-1193	2.16797	2.45706	3.44981	2.69	1.22179	2.43176	1.99032	0.76183	0.19953	0.31138	0.90904	0.79686	0.60268
miR-1197	0.725057	2.88438	3.9557	2.52	4.46605	9.38919	2.10089	0.10339	0.02405	0.39175	0.54128	0.71665	0.67177
miR-1199-3p	4.23445	4.75901	4.62122	4.54	1.43893	1.30767	-1.10038	0.44396	0.56946	0.83808	0.75836	0.90751	0.93365
miR-1200	4.05379	4.41446	3.90797	4.13	1.28432	-1.1065	-1.42011	0.58113	0.82218	0.44234	0.83334	0.97072	0.70815
miR-1202	8.052	7.73922	8.05069	7.95	-1.24229	-1.00069	1.24057	0.50288	0.99773	0.50462	0.78361	0.99955	0.74593
miR-1204	1.24347	1.36419	3.45864	2.02	1.08749	4.64282	4.2693	0.92193	0.09774	0.11459	0.97358	0.7474	0.42744
miR-1205	3.39943	3.60485	4.02461	3.68	1.15269	1.54221	1.33793	0.80825	0.46639	0.62186	0.92563	0.8958	0.8192
miR-1206	2.2541	0.83898	2.46811	1.85	-2.6666	1.1599	3.09299	0.31269	0.87504	0.24948	0.69701	0.98501	0.55435
miR-1207-3p	5.48945	5.58269	4.49116	5.19	1.06659	-1.99723	-2.13169	0.8751	0.11767	0.09113	0.95225	0.7474	0.39539
miR-1207-5p	12.0149	12.2687	11.9439	12.08	1.19251	-1.05044	-1.25266	0.69908	0.9135	0.62174	0.88284	0.99083	0.8192
miR-1208	3.56851	3.91531	4.47511	3.99	1.27191	1.87514	1.47427	0.63369	0.22962	0.44651	0.86018	0.81087	0.71018
miR-1224-5p	8.94768	7.30562	8.38495	8.21	-3.12098	-1.47734	2.11257	0.00466	0.23148	0.03624	0.41335	0.81087	0.2853
miR-1225-3p	8.87221	9.57256	8.62129	9.02	1.6245	-1.19003	-1.93321	0.15735	0.59376	0.06575	0.59497	0.91524	0.33462
miR-1225-5p	11.2134	10.7011	11.1379	11.02	-1.42603	-1.05336	1.35379	0.29541	0.87356	0.36822	0.68171	0.98501	0.65537
miR-122-5p	1.53171	3.61524	3.7266	2.96	4.23981	4.5789	1.07998	0.00361	0.00264	0.83893	0.3992	0.4622	0.93365
miR-1226-3p	5.70477	4.69791	5.78144	5.39	-2.00973	1.05482	2.11991	0.05653	0.87126	0.04308	0.50671	0.98501	0.29132
miR-1227-3p	5.18762	5.4354	5.40122	5.34	1.18756	1.1599	-1.02385	0.75982	0.79199	0.96627	0.90747	0.96074	0.98972
miR-1228-3p	6.89315	7.209	6.78512	6.96	1.24487	-1.07773	-1.34164	0.54263	0.83347	0.41784	0.8124	0.97558	0.69157
miR-1229-3p	4.90526	5.76055	5.19639	5.29	1.80876	1.22349	-1.47836	0.22081	0.66472	0.40791	0.63856	0.93964	0.68223
miR-1229-5p	8.05237	7.61336	8.16633	7.94	-1.35566	1.08222	1.46713	0.43838	0.83795	0.33383	0.75705	0.97564	0.62022
miR-1231	6.2359	5.70486	5.79403	5.91	-1.44493	-1.35849	1.06363	0.33959	0.4231	0.86925	0.71469	0.88586	0.94819
miR-1233-3p	5.78147	6.96922	5.48247	6.08	2.27837	-1.23029	-2.80305	0.05563	0.5933	0.02254	0.50671	0.91524	0.23319
miR-1234-3p	8.35379	8.6243	7.36005	8.11	1.20664	-1.9917	-2.40161	0.56525	0.0562	0.02122	0.82351	0.71665	0.23319
miR-1236-3p	2.34437	3.504	4.35311	3.4	2.23457	4.02503	1.80125	0.38393	0.1475	0.51953	0.73166	0.75191	0.7553
miR-1236-5p	4.17027	4.67768	5.84323	4.9	1.42109	3.18877	2.24389	0.73825	0.28528	0.44893	0.8937	0.8374	0.71018
miR-1237-3p	5.57887	6.43039	5.55125	5.85	1.805	-1.0196	-1.8391	0.09752	0.95344	0.08863	0.53987	0.99561	0.39158
miR-1237-5p	15.8341	15.2971	15.8451	15.66	-1.45095	1.00765	1.46206	0.30617	0.98264	0.2969	0.69065	0.99888	0.59098
miR-1238-3p	4.6266	5.70725	4.68716	5.01	2.1155	1.04319	-2.02792	0.08767	0.91679	0.10399	0.53987	0.99083	0.41398
miR-1238-5p	3.92392	4.56472	4.40953	4.3	1.55941	1.40056	-1.11342	0.30413	0.43017	0.79772	0.68997	0.89044	0.91676
miR-1243	1.81873	2.67848	2.86065	2.45	1.81504	2.05908	1.13446	0.53683	0.45649	0.89477	0.80659	0.89294	0.9596
miR-124-3p	9.60639	7.86334	6.4415	7.97	-3.3473	-8.96933	-2.67957	0.24051	0.04859	0.33202	0.65825	0.71665	0.61844
miR-1244	8.59135	6.43049	8.65955	7.89	-4.47225	1.04826	4.68809	0.00492	0.90933	0.00411	0.41335	0.99083	0.21938
miR-1245b-3p	1.55963	4.49415	3.34148	3.13	7.64756	3.43903	-2.22376	0.04987	0.20221	0.39656	0.50671	0.79686	0.67386
miR-124-5p	5.6236	3.07689	2.62201	3.77	-5.84418	-8.0111	-1.37078	0.01596	0.00687	0.60913	0.46906	0.66778	0.81289
miR-1247-3p	6.65305	6.89836	5.64988	6.4	1.18509	-2.00416	-2.37512	0.65393	0.09073	0.04286	0.87385	0.7474	0.29132
miR-1247-5p	6.68718	7.4033	6.09812	6.73	1.64262	-1.5042	-2.47084	0.18711	0.27027	0.02877	0.62367	0.82814	0.25635
miR-1249	8.72264	9.17895	7.62706	8.51	1.37173	-2.13761	-2.93223	0.33739	0.03799	0.00741	0.71469	0.71665	0.21938
miR-1250-3p	3.48509	4.60676	3.39479	3.83	2.17648	-1.06437	-2.31659	0.07625	0.87536	0.05875	0.52209	0.98501	0.3216
miR-1250-5p	2.06575	4.45653	4.85461	3.79	5.24521	6.91151	1.31768	0.03981	0.02071	0.69819	0.49455	0.71665	0.86116
miR-1251-3p	3.14913	4.02724	2.79637	3.32	1.83783	-1.27721	-2.3473	0.46541	0.76637	0.3132	0.7685	0.95849	0.60454
miR-1252-3p	1.63737	2.7819	3.32076	2.58	2.21146	3.21095	1.45297	0.37701	0.20498	0.672	0.72972	0.79686	0.84735
miR-1252-5p	3.58559	2.93515	3.19119	3.24	-1.56917	-1.31403	1.19416	0.5972	0.74739	0.83408	0.83967	0.95849	0.93111
miR-1253	2.02301	1.58273	3.84822	2.48	-1.3566	3.54307	4.80654	0.71509	0.153	0.08476	0.88833	0.75191	0.38232
miR-1254	6.77257	5.82499	6.08266	6.23	-1.9292	-1.61328	1.19582	0.09849	0.21242	0.62807	0.53987	0.7984	0.82204
miR-1255b-2-3p	4.34299	3.65078	3.79141	3.93	-1.61552	-1.46612	1.10267	0.32977	0.43282	0.83882	0.71047	0.89066	0.93365
miR-1256	1.22306	1.61577	2.51691	1.79	1.31312	2.45207	1.86736	0.77985	0.36754	0.52526	0.91272	0.86933	0.7553
miR-1257	0.324261	1.62763	3.20461	1.72	2.46741	7.3615	2.98349	0.22702	0.01874	0.15121	0.64311	0.71665	0.46674
miR-1258	3.10806	2.44363	3.70146	3.08	-1.58447	1.50838	2.39164	0.53405	0.57779	0.25216	0.80508	0.90975	0.55559
miR-125a-3p	5.10467	3.98129	5.68217	4.92	-2.17799	1.49278	3.25126	0.17533	0.46862	0.05305	0.61761	0.89627	0.31397
miR-125a-5p	8.64792	7.99498	9.26591	8.64	-1.57243	1.53475	2.41329	0.21067	0.234	0.0278	0.63491	0.81087	0.25463
miR-125b-1-3p	4.27723	3.53555	4.71151	4.17	-1.67249	1.35097	2.25949	0.37795	0.60027	0.17569	0.72972	0.91662	0.48022
miR-125b-2-3p	5.63952	5.31811	4.80872	5.26	-1.2492	-1.77892	-1.42306	0.61416	0.21025	0.42937	0.85044	0.7984	0.69902
miR-125b-5p	7.8919	8.72311	8.46653	8.36	1.77892	1.48968	-1.19499	0.18844	0.35078	0.67066	0.62367	0.85944	0.84655
miR-1261	2.06264	1.93511	3.45559	2.48	-1.09278	2.62624	2.86791	0.91398	0.25601	0.21816	0.97177	0.82665	0.52323
miR-1262	2.63009	2.09255	2.61061	2.44	-1.45196	-1.01326	1.43197	0.68105	0.98806	0.6919	0.88151	0.99923	0.85707
miR-1263	2.71077	2.80122	2.62136	2.71	1.06437	-1.06363	-1.13288	0.94983	0.95041	0.90047	0.98374	0.9955	0.96196
miR-126-3p	5.75694	8.84622	5.1531	6.59	8.50906	-1.51992	-12.9331	0.00133	0.39252	0.0004	0.27739	0.87295	0.21938
miR-1264	2.31309	1.30775	3.11919	2.25	-2.00694	1.74836	3.50885	0.45709	0.54871	0.19518	0.76498	0.90605	0.49489
miR-1265	1.26433	2.35526	2.53591	2.05	2.13022	2.41496	1.13367	0.43155	0.36227	0.89452	0.75388	0.86928	0.9596
miR-126-5p	4.05103	6.40157	4.3903	4.95	5.10178	1.26488	-4.03062	0.00694	0.62664	0.01546	0.43989	0.92891	0.23205
miR-1267	2.61545	2.62428	2.78485	2.67	1.00626	1.12428	1.11806	0.9937	0.87973	0.88595	0.99719	0.98507	0.9555
miR-1269a	2.93452	3.77321	4.08917	3.6	1.78881	2.22684	1.24487	0.25599	0.12937	0.6584	0.66816	0.7474	0.84175
miR-1269b	2.98198	3.99565	4.28172	3.75	2.0195	2.46229	1.21926	0.204	0.11304	0.70795	0.6303	0.7474	0.86602
miR-1270	1.73105	3.0334	3.70886	2.82	2.4657	3.93947	1.5966	0.32748	0.15042	0.60418	0.71047	0.75191	0.80891
miR-1271-5p	4.16892	3.74794	4.16818	4.03	-1.33886	-1.00069	1.33793	0.64003	0.99934	0.64061	0.86517	0.99955	0.82947
miR-1272	3.37076	2.37159	2.12762	2.62	-1.99861	-2.3669	-1.18427	0.5404	0.44891	0.87994	0.81021	0.89211	0.95243
miR-1273a	5.49916	4.61797	6.04138	5.39	-1.84165	1.45599	2.68143	0.22189	0.44006	0.0632	0.63856	0.89066	0.32946
miR-1273c	6.86731	6.4256	6.42182	6.57	-1.35849	-1.36131	-1.00278	0.39343	0.38957	0.99405	0.73751	0.87295	0.99708
miR-1273d	9.32791	7.78269	9.28247	8.8	-2.91804	-1.03168	2.82843	0.01497	0.93149	0.01726	0.46208	0.9921	0.23205
miR-1273e	8.94415	7.42625	9.25814	8.54	-2.86394	1.24315	3.5603	0.0375	0.62568	0.01647	0.49455	0.9288	0.23205
miR-1273g-5p	7.44626	6.43408	7.8958	7.26	-2.0167	1.36604	2.7549	0.13482	0.4839	0.04185	0.57987	0.89906	0.29132
miR-1273h-5p	12.0074	10.5324	12.1971	11.58	-2.77984	1.14076	3.17114	0.02928	0.74637	0.01702	0.47843	0.95849	0.23205
miR-127-3p	5.83978	6.21907	6.50563	6.19	1.30044	1.58667	1.2201	0.70127	0.50445	0.77154	0.88374	0.90247	0.90299
miR-1275	10.6331	10.2179	11.0725	10.64	-1.3333	1.35566	1.80876	0.4762	0.45155	0.16048	0.77171	0.89255	0.47178
miR-127-5p	5.26379	5.20298	4.5118	4.99	-1.04319	-1.68413	-1.6144	0.90083	0.14766	0.17937	0.96542	0.75191	0.48275
miR-1276	3.79603	3.17802	3.73483	3.57	-1.53475	-1.04319	1.47121	0.59123	0.95723	0.62793	0.83967	0.99637	0.82204
miR-1277-5p	2.81078	2.67114	2.27344	2.59	-1.10191	-1.45095	-1.31768	0.78805	0.3144	0.45055	0.91495	0.84927	0.71116
miR-1278	2.92754	3.0176	2.42868	2.79	1.06437	-1.41323	-1.5042	0.93926	0.67452	0.62076	0.97964	0.9448	0.8192
miR-1279	2.93452	1.81261	3.82781	2.86	-2.17648	1.85703	4.04181	0.28819	0.39214	0.0734	0.67561	0.87295	0.35066
miR-128-1-5p	5.61973	6.22485	5.9485	5.93	1.52098	1.25614	-1.21083	0.25895	0.52895	0.59539	0.66816	0.9058	0.80284
miR-1282	2.05131	2.64368	2.47749	2.39	1.50733	1.3435	-1.12194	0.66662	0.75599	0.90332	0.87899	0.95849	0.96273
miR-128-2-5p	3.70316	3.83839	2.92736	3.49	1.09809	-1.71238	-1.88035	0.87988	0.39577	0.32239	0.95484	0.87494	0.60972
miR-1283	2.1735	1.08277	2.74993	2	-2.13022	1.49071	3.17554	0.47244	0.70106	0.28134	0.77057	0.95314	0.57916
miR-128-3p	7.33715	6.98615	7.74643	7.36	-1.27544	1.32777	1.69349	0.59102	0.53217	0.25842	0.83967	0.9058	0.56029
miR-1285-5p	6.92648	6.26566	7.46513	6.89	-1.58118	1.45297	2.2958	0.17626	0.26205	0.02601	0.61761	0.82756	0.24735
miR-1287-3p	2.56873	2.35127	4.42787	3.12	-1.16231	3.62756	4.21929	0.8389	0.10748	0.07701	0.93826	0.7474	0.36213
miR-1287-5p	6.6247	6.80605	5.84892	6.43	1.13367	-1.71238	-1.94127	0.7789	0.24736	0.16136	0.91272	0.82166	0.47204
miR-1288-3p	4.55985	4.74324	4.07651	4.46	1.13524	-1.39765	-1.58777	0.81551	0.54237	0.40519	0.92973	0.9058	0.67882
miR-1289	2.46611	2.79756	3.57935	2.95	1.25788	2.16295	1.71951	0.78336	0.36632	0.52081	0.91378	0.86933	0.7553
miR-1290	7.07745	6.58402	7.28386	6.98	-1.40737	1.15349	1.6245	0.48838	0.76934	0.33236	0.7782	0.95849	0.61844
miR-1291	8.61921	6.99919	8.73686	8.12	-3.07375	1.08523	3.33572	0.0189	0.83999	0.01351	0.46906	0.97564	0.23087
miR-129-1-3p	3.48269	4.81462	4.3791	4.23	2.51751	1.8609	-1.35285	0.2076	0.38452	0.6674	0.63295	0.87295	0.84581
miR-129-2-3p	3.83132	4.87145	4.44058	4.38	2.05623	1.5252	-1.34817	0.25472	0.49405	0.62628	0.66816	0.89906	0.82124
miR-1292-5p	6.63583	6.18465	7.06059	6.63	-1.36699	1.34257	1.83528	0.33189	0.35951	0.07785	0.71186	0.8684	0.3637
miR-1293	2.22748	2.30958	3.20847	2.58	1.05848	1.97383	1.86477	0.94324	0.40454	0.44354	0.98164	0.88162	0.70917
miR-1294	0.971674	2.43076	3.78276	2.4	2.74918	7.01771	2.55266	0.26896	0.04955	0.30332	0.66922	0.71665	0.59867
miR-1295b-3p	3.17485	2.53597	2.61505	2.78	-1.55725	-1.47427	1.05629	0.61055	0.65484	0.94936	0.84711	0.93964	0.984
miR-129-5p	5.26954	6.1078	5.12807	5.5	1.78757	-1.10267	-1.97247	0.18657	0.81463	0.12911	0.62348	0.96743	0.44602
miR-1296-3p	5.58992	5.92945	4.757	5.43	1.26576	-1.78139	-2.25324	0.51481	0.13082	0.04414	0.79277	0.7474	0.29132
miR-1296-5p	5.77594	5.59567	5.92609	5.77	-1.13288	1.10957	1.25701	0.7159	0.76151	0.50855	0.88833	0.95849	0.74911
miR-1297	4.08487	3.99932	4.64626	4.24	-1.06142	1.47529	1.56591	0.92265	0.52874	0.46955	0.9736	0.9058	0.72298
miR-1298-3p	3.01643	3.10618	3.59353	3.24	1.06437	1.49174	1.40153	0.951	0.69404	0.73942	0.98374	0.95265	0.8841
miR-1298-5p	1.77255	1.98281	3.28152	2.35	1.15669	2.84613	2.46058	0.85566	0.21222	0.27751	0.94436	0.7984	0.57663
miR-1299	4.02763	1.48173	4.22186	3.24	-5.84013	1.14393	6.6807	0.05524	0.87019	0.042	0.50671	0.98501	0.29132
miR-1301-3p	4.31394	2.17539	4.44342	3.64	-4.40457	1.09354	4.81655	0.03685	0.88525	0.02891	0.49455	0.98626	0.25635
miR-1301-5p	6.13299	6.31869	5.10305	5.85	1.13761	-2.04202	-2.32302	0.77357	0.13471	0.08442	0.90942	0.7474	0.3823
miR-1302	2.78215	2.36429	2.93147	2.69	-1.33607	1.1088	1.48144	0.75036	0.90924	0.66662	0.90284	0.99083	0.84564
miR-1303	5.38739	5.166	5.76595	5.44	-1.16554	1.30044	1.51572	0.67818	0.48219	0.27532	0.88151	0.89906	0.57585
miR-1304-3p	6.08865	6.29953	5.76771	6.05	1.15749	-1.2492	-1.44593	0.68392	0.53809	0.31659	0.88156	0.9058	0.60493
miR-1304-5p	3.84252	4.59017	4.78056	4.4	1.67946	1.91587	1.14076	0.27268	0.1768	0.77273	0.66922	0.76879	0.90312
miR-1305	2.2216	2.34657	3.68745	2.75	1.09051	2.76255	2.53327	0.89955	0.16235	0.19726	0.96521	0.75791	0.49606
miR-1306-3p	4.77187	5.1308	5.46676	5.12	1.28254	1.61888	1.26225	0.46128	0.17061	0.4896	0.76709	0.76236	0.73563
miR-1306-5p	7.16859	7.60206	6.73183	7.17	1.35004	-1.35379	-1.82766	0.37174	0.36829	0.09194	0.72972	0.86933	0.3955
miR-1307-3p	7.87145	7.89735	7.31558	7.69	1.01819	-1.47019	-1.49692	0.95415	0.23656	0.21713	0.98374	0.81518	0.52323
miR-1307-5p	10.2725	11.03	9.56182	10.29	1.68997	-1.63694	-2.76638	0.14371	0.16713	0.01273	0.58568	0.76109	0.22486
miR-130a-3p	11.202	10.0168	11.3967	10.87	-2.27363	1.14472	2.60268	0.07403	0.74731	0.04317	0.51527	0.95849	0.29132
miR-130a-5p	1.53038	2.50717	4.21378	2.75	1.96837	6.4219	3.26481	0.50695	0.09033	0.25816	0.787	0.7474	0.56029
miR-130b-3p	9.54252	8.2607	10.3594	9.39	-2.43176	1.76174	4.28412	0.07903	0.23844	0.01019	0.52238	0.81657	0.22373
miR-130b-5p	8.16207	8.09229	8.18365	8.15	-1.04972	1.01537	1.06511	0.88239	0.96347	0.84648	0.95637	0.99695	0.93502
miR-1321	3.96812	4.8778	4.93201	4.59	1.87905	1.95071	1.03814	0.14911	0.12896	0.9271	0.58967	0.7474	0.97099
miR-1322	3.72087	3.25893	3.12885	3.37	-1.37745	-1.50733	-1.09429	0.67053	0.58687	0.90418	0.87899	0.91524	0.96273
miR-1323	3.79688	2.19571	3.82016	3.27	-3.03354	1.01607	3.08228	0.17669	0.98345	0.1711	0.61761	0.9991	0.47637
miR-132-3p	3.19427	2.36114	4.0394	3.2	-1.78139	1.79626	3.19984	0.49834	0.49234	0.18914	0.78257	0.89906	0.49173
miR-1324	1.64506	2.74496	3.25142	2.55	2.14355	3.04407	1.42011	0.44083	0.26924	0.71897	0.75705	0.82756	0.87115
miR-132-5p	3.27588	2.81938	4.10891	3.4	-1.37268	1.78139	2.44528	0.68681	0.46673	0.26972	0.88159	0.8958	0.56981
miR-133a-3p	4.77716	5.84247	4.77196	5.13	2.09217	-1.00347	-2.10089	0.10878	0.99325	0.1073	0.54128	0.99955	0.41903
miR-133a-5p	5.8599	6.07185	5.18757	5.71	1.15829	-1.59328	-1.84548	0.70461	0.24594	0.13715	0.88524	0.82166	0.45256
miR-133b	3.46538	4.22476	3.35848	3.68	1.69232	-1.07699	-1.8226	0.45351	0.91458	0.39478	0.76406	0.99083	0.67192
miR-1343-5p	11.0712	10.5316	10.8141	10.81	-1.45397	-1.19499	1.21672	0.26915	0.58841	0.55263	0.66922	0.91524	0.77844
miR-134-3p	2.45567	4.59785	3.66634	3.57	4.41373	2.31498	-1.90792	0.00354	0.05389	0.12218	0.3992	0.71665	0.43989
miR-134-5p	4.70562	4.00337	5.0005	4.57	-1.62676	1.22688	1.99585	0.41352	0.72711	0.25453	0.74452	0.95784	0.55732
miR-135a-3p	2.71335	2.06701	4.16623	2.98	-1.56482	2.73777	4.28412	0.5958	0.2479	0.10801	0.83967	0.82166	0.41966
miR-135a-5p	2.17831	1.64669	3.15865	2.33	-1.44593	1.97247	2.85205	0.63086	0.38306	0.19106	0.85774	0.87295	0.49192
miR-135b-3p	4.15645	4.77164	5.0299	4.65	1.53156	1.83147	1.19582	0.27843	0.13603	0.63969	0.66932	0.7474	0.82947
miR-135b-5p	5.60691	4.70456	7.33987	5.88	-1.86865	3.32418	6.21175	0.18629	0.02268	0.00242	0.62348	0.71665	0.21938
miR-136-3p	2.96413	4.19551	3.87739	3.68	2.3473	1.88296	-1.2466	0.18501	0.3147	0.7192	0.62348	0.84927	0.87115
miR-136-5p	3.40754	4.26071	3.99174	3.89	1.80625	1.499	-1.20497	0.1084	0.25315	0.58766	0.54128	0.82492	0.79797
miR-137	4.63268	3.53513	3.5214	3.9	-2.14058	-2.15995	-1.00975	0.43623	0.43071	0.99209	0.75512	0.89044	0.99683
miR-138-1-3p	2.61404	2.05309	2.61274	2.43	-1.47529	-1.00069	1.47427	0.65981	0.99918	0.66054	0.87614	0.99955	0.84175
miR-138-2-3p	2.34217	0.752229	2.36102	1.82	-3.01049	1.01326	3.0504	0.14518	0.98532	0.14102	0.58717	0.9991	0.45533
miR-138-5p	4.68998	5.65428	6.34603	5.56	1.95071	3.15142	1.61552	0.36115	0.13305	0.50745	0.72659	0.7474	0.74801
miR-139-3p	3.75946	3.27182	4.30417	3.78	-1.4025	1.45902	2.04486	0.59549	0.55396	0.27408	0.83967	0.90605	0.57554
miR-139-5p	7.61159	8.21057	6.79389	7.54	1.51467	-1.76296	-2.6703	0.26149	0.13648	0.01974	0.66817	0.7474	0.23319
miR-140-5p	5.83694	4.97006	5.65337	5.49	-1.82387	-1.13603	1.60547	0.20277	0.77761	0.30696	0.6303	0.95849	0.60077
miR-141-3p	7.39	7.31471	8.77359	7.83	-1.05336	2.60991	2.74918	0.89663	0.03664	0.02945	0.96356	0.71665	0.25635
miR-141-5p	4.78083	5.19762	5.20733	5.06	1.33515	1.34443	1.00696	0.47996	0.47008	0.98667	0.77314	0.89627	0.99535
miR-142-5p	2.28113	3.6569	3.29861	3.08	2.59548	2.02371	-1.28165	0.27784	0.41508	0.77033	0.66932	0.88546	0.90258
miR-143-3p	2.59041	6.68255	4.41886	4.56	17.0535	3.55045	-4.80321	0.00695	0.15382	0.08603	0.43989	0.75191	0.38474
miR-143-5p	6.49226	7.20361	5.95486	6.55	1.63694	-1.45095	-2.37677	0.26969	0.39728	0.06911	0.66922	0.87569	0.33864
miR-144-3p	3.48761	4.00313	4.12013	3.87	1.42998	1.55079	1.08448	0.62116	0.5457	0.91008	0.85244	0.90605	0.96665
miR-144-5p	2.82231	3.84839	3.59664	3.42	2.03637	1.71	-1.19086	0.09291	0.18966	0.65538	0.53987	0.79408	0.84103
miR-145-3p	3.07701	3.75196	4.46655	3.77	1.5966	2.62079	1.64148	0.54961	0.23278	0.52693	0.81727	0.81087	0.7553
miR-145-5p	4.10487	7.41359	5.27488	5.6	9.91079	2.25012	-4.40457	0.00032	0.07602	0.00526	0.16579	0.73226	0.21938
miR-1468-3p	4.51872	5.67631	4.39419	4.86	2.23148	-1.09051	-2.43176	0.27469	0.90314	0.22983	0.66922	0.99083	0.53678
miR-1468-5p	2.64179	3.44516	3.34136	3.14	1.74473	1.6245	-1.07475	0.41493	0.47571	0.91448	0.74452	0.89881	0.96957
miR-146a-3p	5.39195	6.35119	5.11071	5.62	1.94396	-1.21504	-2.36199	0.24808	0.72553	0.14479	0.66556	0.95784	0.45666
miR-146a-5p	4.38287	3.39219	4.48311	4.09	-1.98756	1.07177	2.13022	0.51065	0.94626	0.47	0.79057	0.9955	0.72298
miR-146b-3p	3.0885	2.89624	3.60289	3.2	-1.14235	1.428	1.63241	0.90377	0.74697	0.65846	0.96662	0.95849	0.84175
miR-146b-5p	6.27178	7.58875	4.91257	6.26	2.49147	-2.56507	-6.39082	0.18562	0.17325	0.01736	0.62348	0.76236	0.23205
miR-1471	6.19392	6.55214	6.49024	6.41	1.28165	1.22774	-1.04391	0.44196	0.52251	0.89251	0.75836	0.9058	0.95913
miR-147a	1.58963	2.56395e-16	2.35597	1.32	-3.01049	1.70055	5.11949	0.20318	0.52464	0.0726	0.6303	0.9058	0.34922
miR-147b	4.5953	5.35415	4.56262	4.84	1.69232	-1.02314	-1.73147	0.34709	0.96684	0.32778	0.7194	0.99695	0.61573
miR-148a-3p	5.76255	6.20507	7.02337	6.33	1.35943	2.39662	1.76296	0.46267	0.05687	0.18988	0.76709	0.71665	0.49183
miR-148b-3p	6.17335	5.81052	6.61917	6.2	-1.2861	1.36226	1.752	0.59586	0.51635	0.25172	0.83967	0.9058	0.55533
miR-149-3p	14.1471	13.4216	14.0096	13.86	-1.6529	-1.10038	1.50316	0.18857	0.7934	0.27854	0.62367	0.96074	0.5774
miR-149-5p	8.93141	7.36809	8.0103	8.1	-2.95468	-1.89343	1.56049	0.05647	0.22924	0.39179	0.50671	0.81087	0.67177
miR-150-3p	6.80826	6.86609	6.47287	6.72	1.04102	-1.26138	-1.31312	0.89808	0.4644	0.39373	0.96462	0.8958	0.67177
miR-150-5p	4.50506	5.12801	4.65681	4.76	1.54007	1.11111	-1.38607	0.32653	0.80607	0.45266	0.71047	0.9649	0.71116
miR-151a-3p	6.75007	5.76052	6.95717	6.49	-1.98618	1.15429	2.29262	0.05946	0.66217	0.02846	0.50671	0.93964	0.25568
miR-152-3p	1.99724	2.29679	4.38874	2.89	1.23114	5.24521	4.26339	0.85359	0.16402	0.21763	0.94436	0.75791	0.52323
miR-153-3p	4.91849	5.16368	4.90741	5	1.18509	-1.00765	-1.19416	0.73106	0.98756	0.71949	0.89302	0.99923	0.87115
miR-153-5p	3.05526	2.64982	3.31264	3.01	-1.32409	1.19499	1.58337	0.80248	0.87369	0.6835	0.92226	0.98501	0.85659
miR-1537-3p	4.06025	3.86465	4.381	4.1	-1.14552	1.2492	1.42998	0.83952	0.74035	0.59557	0.93826	0.95849	0.80284
miR-1537-5p	2.77459	3.91071	4.68722	3.79	2.19771	3.76591	1.71356	0.25853	0.07305	0.43096	0.66816	0.73226	0.69902
miR-1538	5.3517	5.96333	5.6153	5.64	1.52838	1.2008	-1.27279	0.27982	0.63196	0.52917	0.66932	0.93089	0.75616
miR-1539	6.86836	7.29484	5.92559	6.7	1.3435	-1.92252	-2.58291	0.43647	0.10557	0.02824	0.75512	0.7474	0.2548
miR-154-3p	4.18151	4.5148	4.0501	4.25	1.25963	-1.09505	-1.38032	0.76298	0.90514	0.67491	0.90904	0.99083	0.85
miR-154-5p	4.82754	4.22812	5.3021	4.79	-1.51467	1.38992	2.10526	0.21085	0.31384	0.03915	0.63491	0.84927	0.29081
miR-155-3p	2.92843	3.2276	3.91998	3.36	1.23029	1.98894	1.61552	0.84891	0.53207	0.66075	0.94223	0.9058	0.84175
miR-155-5p	1.97552	3.47328	3.87866	3.11	2.82451	3.7399	1.32409	0.16199	0.08498	0.68957	0.60696	0.7474	0.85707
miR-1587	8.27505	7.30967	8.78049	8.12	-1.95206	1.41912	2.77214	0.16291	0.44651	0.04596	0.60825	0.89121	0.29727
miR-15a-3p	4.64155	4.48569	4.83799	4.66	-1.11419	1.14552	1.27633	0.81538	0.76875	0.60003	0.92973	0.95849	0.80695
miR-15a-5p	8.938	8.30816	8.53826	8.59	-1.54756	-1.31951	1.17283	0.22824	0.43296	0.64779	0.64311	0.89066	0.83486
miR-15b-3p	3.98657	4.95057	4.15184	4.36	1.95071	1.12117	-1.73989	0.13098	0.78204	0.2018	0.57477	0.95888	0.50023
miR-15b-5p	8.85119	7.89802	8.98829	8.58	-1.93589	1.09962	2.12874	0.06584	0.76995	0.04032	0.50671	0.95849	0.2909
miR-16-1-3p	3.72287	4.44916	4.09972	4.09	1.65405	1.29864	-1.27368	0.40991	0.6644	0.68725	0.74313	0.93964	0.85707
miR-16-5p	10.2206	9.37842	10.1856	9.93	-1.79253	-1.02456	1.74957	0.1651	0.95135	0.18147	0.61036	0.9955	0.48599
miR-17-3p	8.80688	7.36167	8.75206	8.31	-2.72263	-1.03886	2.62079	0.0208	0.91768	0.02474	0.47468	0.99083	0.23934
miR-17-5p	12.027	10.4824	12.3638	11.62	-2.91804	1.26313	3.6833	0.02119	0.55787	0.00798	0.47468	0.90605	0.22024
miR-181a-2-3p	5.12752	5.93029	5.80979	5.62	1.74473	1.60436	-1.08749	0.12864	0.18868	0.80721	0.57418	0.79408	0.9195
miR-181a-3p	2.90986	4.03926	5.11358	4.02	2.18707	4.60755	2.10526	0.39385	0.11472	0.4164	0.73751	0.7474	0.69082
miR-181a-5p	8.65139	8.3652	9.96482	8.99	-1.21926	2.48458	3.03143	0.62792	0.04704	0.02074	0.85596	0.71665	0.23319
miR-181b-3p	3.54912	2.52887	3.88464	3.32	-2.02792	1.26225	2.55974	0.37634	0.76648	0.2476	0.72972	0.95849	0.55221
miR-181b-5p	8.45807	8.64499	10.0062	9.04	1.13839	2.92411	2.56863	0.75117	0.02426	0.04138	0.90329	0.71665	0.29132
miR-181c-3p	2.70439	4.00758	4.35715	3.69	2.46741	3.14487	1.27456	0.33783	0.23133	0.79205	0.71469	0.81087	0.91276
miR-181c-5p	7.70529	8.43012	7.16554	7.77	1.6529	-1.45397	-2.40327	0.15468	0.27695	0.02409	0.59497	0.83164	0.23796
miR-181d-3p	3.44265	3.72886	3.44499	3.54	1.21926	1.00139	-1.21757	0.68825	0.99737	0.69065	0.88159	0.99955	0.85707
miR-181d-5p	5.72735	6.07162	7.21381	6.34	1.26927	2.80111	2.20687	0.54357	0.02357	0.06595	0.81322	0.71665	0.33484
miR-182-3p	4.68371	2.87453	4.97416	4.18	-3.50399	1.22264	4.28709	0.14548	0.80369	0.0975	0.58717	0.9637	0.40614
miR-182-5p	11.0059	7.52896	10.0231	9.52	-11.1348	-1.97657	5.63338	0.00328	0.29002	0.01914	0.3992	0.8374	0.23319
miR-183-3p	5.17128	3.87611	4.39789	4.48	-2.45377	-1.70882	1.43594	0.01724	0.11563	0.27005	0.46906	0.7474	0.56992
miR-183-5p	9.81153	6.29203	8.93355	8.35	-11.4637	-1.83783	6.24196	0.0045	0.37181	0.01994	0.41335	0.86933	0.23319
miR-184	3.23281	2.62302	4.50601	3.45	-1.52626	2.41664	3.68841	0.63388	0.33038	0.16254	0.86018	0.85167	0.47236
miR-185-3p	4.15998	4.62006	4.4353	4.41	1.37554	1.20999	-1.13682	0.48051	0.67001	0.77426	0.77314	0.94351	0.90317
miR-185-5p	6.28409	5.92182	6.04501	6.08	-1.28521	-1.18017	1.089	0.49171	0.64744	0.81287	0.77843	0.93681	0.9228
miR-186-3p	5.87854	6.07914	5.28286	5.75	1.14949	-1.51152	-1.73628	0.73124	0.32026	0.19334	0.89302	0.8506	0.49288
miR-186-5p	7.47406	7.92242	7.01281	7.47	1.36415	-1.3765	-1.87905	0.32063	0.30771	0.06197	0.70486	0.84838	0.32873
miR-187-3p	8.8552	9.73835	7.77949	8.79	1.84421	-2.10818	-3.88792	0.14801	0.08611	0.00669	0.58926	0.7474	0.21938
miR-187-5p	7.86921	8.44634	7.10674	7.81	1.49174	-1.69584	-2.53151	0.27246	0.157	0.02402	0.66922	0.75791	0.23796
miR-188-3p	4.20848	5.50506	4.65485	4.79	2.45717	1.36226	-1.8025	0.19488	0.64105	0.38224	0.62609	0.93635	0.66786
miR-188-5p	6.14073	5.86487	6.16458	6.06	-1.21083	1.01677	1.23114	0.57582	0.96107	0.54394	0.83334	0.99695	0.77042
miR-18a-3p	7.55646	5.20902	7.84359	6.87	-5.08765	1.2201	6.21175	0.00411	0.65077	0.00205	0.41166	0.93758	0.21938
miR-18a-5p	9.67693	8.22155	10.006	9.3	-2.74157	1.25614	3.4438	0.02509	0.55841	0.00942	0.47843	0.90605	0.22218
miR-18b-3p	4.71846	5.6302	5.00094	5.12	1.88165	1.21588	-1.54649	0.12356	0.61112	0.27091	0.56418	0.92245	0.57002
miR-18b-5p	7.67295	6.68678	8.49874	7.62	-1.98069	1.77276	3.51129	0.12451	0.18965	0.01256	0.56418	0.79408	0.22373
miR-1908-5p	11.8057	11.472	11.9374	11.74	-1.2605	1.09581	1.38032	0.49596	0.78577	0.34831	0.78027	0.95916	0.63334
miR-1909-3p	8.21072	7.99206	8.50101	8.23	-1.16393	1.22264	1.42306	0.6686	0.5714	0.33008	0.87899	0.90922	0.61665
miR-1909-5p	7.55735	8.26917	6.75298	7.53	1.63807	-1.74594	-2.85997	0.18549	0.13974	0.01382	0.62348	0.7474	0.23198
miR-190a-3p	0.98401	3.13887	3.74659	2.62	4.45369	6.78806	1.52414	0.10899	0.04862	0.62769	0.54128	0.71665	0.82204
miR-190a-5p	3.02788	4.84357	3.47323	3.78	3.52104	1.36131	-2.58471	0.06419	0.61707	0.14577	0.50671	0.92342	0.45738
miR-190b	0.879929	1.12835	3.05935	1.69	1.18756	4.5284	3.81319	0.82172	0.07256	0.10509	0.93366	0.73226	0.41603
miR-1910-3p	6.14812	5.74846	6.38478	6.09	-1.31951	1.17854	1.55401	0.55445	0.72457	0.35395	0.81792	0.95784	0.63753
miR-1910-5p	4.44047	5.70749	4.84511	5	2.40661	1.32409	-1.81756	0.03191	0.43824	0.11814	0.48087	0.89066	0.43387
miR-1911-3p	4.33951	4.20366	3.79503	4.11	-1.09885	-1.45801	-1.32777	0.77814	0.27466	0.40529	0.91272	0.83145	0.67882
miR-1911-5p	2.35971	3.20168	4.12487	3.23	1.79253	3.39874	1.89605	0.53226	0.20661	0.49445	0.80396	0.79686	0.73829
miR-1912	3.31169	5.12331	4.19545	4.21	3.51129	1.84548	-1.90264	0.075	0.35146	0.32916	0.51974	0.85944	0.61665
miR-1913	7.68853	7.55855	7.34012	7.53	-1.09429	-1.27279	-1.16312	0.77073	0.4416	0.62589	0.90923	0.89082	0.82124
miR-191-3p	1.86197	2.63191	2.94182	2.48	1.70527	2.11404	1.23971	0.2799	0.14144	0.65441	0.66932	0.74789	0.8403
miR-1914-3p	10.0239	9.54158	9.97371	9.85	-1.39668	-1.03526	1.3491	0.33677	0.91824	0.38696	0.71469	0.99083	0.66929
miR-1914-5p	6.65348	6.73223	6.45439	6.61	1.05629	-1.1479	-1.21251	0.85552	0.64702	0.52518	0.94436	0.93681	0.7553
miR-1915-3p	10.1069	10.0492	10.2472	10.13	-1.04102	1.10191	1.14711	0.91041	0.78515	0.7009	0.96896	0.95896	0.86116
miR-1915-5p	5.81022	6.2603	5.87206	5.98	1.36604	1.04391	-1.30858	0.45819	0.91751	0.52054	0.76621	0.99083	0.7553
miR-191-5p	7.60448	6.92667	8.53461	7.69	-1.59992	1.90528	3.04829	0.22119	0.10486	0.01246	0.63856	0.7474	0.22373
miR-192-3p	4.87257	5.32434	4.90361	5.03	1.36794	1.02172	-1.33886	0.42014	0.95498	0.45166	0.74921	0.99603	0.71116
miR-192-5p	4.35752	3.26485	4.73856	4.12	-2.13317	1.30224	2.77791	0.44462	0.78667	0.30905	0.75859	0.95916	0.60146
miR-193a-3p	5.40463	6.5107	5.48892	5.8	2.15248	1.05995	-2.03073	0.09104	0.88843	0.11439	0.53987	0.98704	0.42744
miR-193a-5p	4.32717	5.11732	5.09652	4.85	1.72907	1.70409	-1.01466	0.26163	0.27351	0.97553	0.66817	0.83145	0.99114
miR-193b-3p	6.18627	7.24799	5.36809	6.27	2.08782	-1.76296	-3.68075	0.07301	0.15214	0.00586	0.51527	0.75191	0.21938
miR-193b-5p	4.76968	5.27007	4.57145	4.87	1.41421	-1.14711	-1.62338	0.48898	0.78149	0.34023	0.7782	0.95888	0.62649
miR-194-3p	3.63003	3.41217	3.86977	3.64	-1.16312	1.18099	1.37364	0.89133	0.88051	0.77455	0.96036	0.98507	0.90317
miR-194-5p	4.89357	5.10562	5.41779	5.14	1.15829	1.43794	1.24143	0.76759	0.47074	0.66447	0.90904	0.89627	0.84393
miR-195-3p	4.11329	5.49693	4.58768	4.73	2.60991	1.38896	-1.87774	0.0219	0.367	0.10221	0.47843	0.86933	0.41345
miR-195-5p	4.71511	4.75397	4.85967	4.78	1.0274	1.10573	1.07624	0.96238	0.86082	0.89795	0.98443	0.98252	0.96151
miR-196a-3p	4.98836	5.30282	4.79889	5.03	1.24315	-1.13997	-1.41814	0.63042	0.77094	0.44543	0.85771	0.95849	0.71009
miR-196a-5p	3.22791	2.91991	4.77395	3.64	-1.23799	2.92006	3.61501	0.80114	0.22537	0.15304	0.92224	0.81077	0.46674
miR-196b-3p	6.27172	6.43706	5.54182	6.08	1.12117	-1.65864	-1.85961	0.77343	0.22291	0.14287	0.90942	0.80754	0.45555
miR-196b-5p	1.99342	4.6475	4.27797	3.64	6.2941	4.87364	-1.29235	0.01919	0.03667	0.70055	0.46906	0.71665	0.86116
miR-197-3p	7.53271	7.10405	7.04399	7.23	-1.3463	-1.40347	-1.04247	0.51075	0.45505	0.92567	0.79057	0.89294	0.96996
miR-197-5p	10.5244	10.8543	9.53196	10.3	1.25701	-1.98894	-2.50012	0.51836	0.07416	0.02482	0.79475	0.73226	0.23934
miR-1976	5.12894	5.94087	5.54833	5.54	1.75564	1.337	-1.31312	0.16382	0.4535	0.48204	0.60948	0.89255	0.73053
miR-198	6.92421	5.95307	6.95256	6.61	-1.9602	1.0196	1.99861	0.07023	0.95346	0.06374	0.51495	0.99561	0.33002
miR-199a-3p	7.32873	8.47559	7.42655	7.74	2.21453	1.07029	-2.0691	0.05662	0.85605	0.07656	0.50671	0.9812	0.36166
miR-199a-5p	7.30055	8.08947	7.24921	7.55	1.72788	-1.03598	-1.79005	0.17631	0.92597	0.15253	0.61761	0.9921	0.46674
miR-199b-5p	6.20328	7.60241	6.1042	6.64	2.63719	-1.07103	-2.82451	0.02765	0.8565	0.02042	0.47843	0.9812	0.23319
miR-19a-3p	8.79394	7.07027	8.88932	8.25	-3.30351	1.06807	3.52837	0.00767	0.85388	0.00571	0.43989	0.9812	0.21938
miR-19a-5p	4.81872	5.11082	5.11443	5.01	1.22434	1.22774	1.00278	0.66131	0.65743	0.99565	0.87646	0.93964	0.99708
miR-19b-1-5p	5.54254	5.24356	5.79841	5.53	-1.23029	1.19416	1.46917	0.73173	0.76901	0.52806	0.89302	0.95849	0.7556
miR-19b-2-5p	4.39489	3.74672	4.37109	4.17	-1.56699	-1.01677	1.54114	0.26987	0.96649	0.28666	0.66922	0.99695	0.58388
miR-19b-3p	10.3688	9.2412	10.6573	10.09	-2.18556	1.22095	2.66845	0.07172	0.61392	0.03063	0.51495	0.92245	0.26175
miR-200a-3p	7.63495	7.24718	9.56073	8.15	-1.30858	3.8	4.9726	0.64795	0.04384	0.02029	0.87251	0.71665	0.23319
miR-200a-5p	5.20166	6.47447	6.12061	5.93	2.41664	1.8908	-1.2781	0.03089	0.09787	0.49471	0.47843	0.7474	0.73829
miR-200b-3p	6.77413	6.56053	8.78206	7.37	-1.1599	4.02224	4.6654	0.78503	0.02702	0.01711	0.91443	0.71665	0.23205
miR-200b-5p	3.79683	3.88605	6.06827	4.58	1.06363	4.82658	4.53782	0.94297	0.09416	0.1058	0.98164	0.7474	0.41703
miR-200c-3p	6.5705	6.01187	8.95339	7.18	-1.47325	5.2162	7.68476	0.50056	0.01526	0.00503	0.78295	0.71665	0.21938
miR-200c-5p	3.65233	4.33404	4.46704	4.15	1.60436	1.7593	1.09657	0.33658	0.25602	0.84737	0.71469	0.82665	0.93549
miR-202-3p	3.56793	4.00795	4.19663	3.92	1.3566	1.54649	1.13997	0.55724	0.40649	0.79968	0.81968	0.88178	0.91703
miR-202-5p	2.5564	5.05156	4.50318	4.04	5.63728	3.85572	-1.46206	0.00074	0.0036	0.29872	0.25967	0.53991	0.59331
miR-203b-3p	2.02482	2.9655	3.99107	2.99	1.91986	3.90683	2.03637	0.37761	0.08453	0.33809	0.72972	0.7474	0.62449
miR-203b-5p	3.90513	4.32717	3.9588	4.06	1.33978	1.03814	-1.29056	0.52596	0.93496	0.57884	0.79824	0.9921	0.79458
miR-204-3p	8.1453	8.58846	7.91894	8.22	1.35943	-1.16959	-1.59107	0.36526	0.63782	0.18372	0.72852	0.93464	0.48861
miR-204-5p	7.32875	6.83805	9.22481	7.8	-1.40542	3.7218	5.23069	0.39589	0.00743	0.00193	0.7395	0.66778	0.21938
miR-2052	3.10444	2.55341	3.29573	2.98	-1.4651	1.14155	1.67249	0.68071	0.88592	0.58086	0.88151	0.98626	0.79509
miR-2053	0	2.50403	1.93877	1.48	5.67256	3.8344	-1.47939	0.08192	0.1637	0.66865	0.52454	0.75791	0.84581
miR-205-3p	2.31391	3.20494e-16	3.37856	1.9	-4.9726	2.09217	10.4035	0.03105	0.26976	0.00475	0.47843	0.82778	0.21938
miR-2054	1.91844	1.44823	2.24468	1.87	-1.38511	1.25353	1.73628	0.65979	0.75936	0.46056	0.87614	0.95849	0.71711
miR-205-5p	7.32993	9.22343	7.9483	8.17	3.71407	1.53475	-2.41999	0.12948	0.59874	0.28996	0.57418	0.91629	0.58719
miR-206	3.4366	2.32321	4.16453	3.31	-2.16295	1.65634	3.58258	0.22087	0.41195	0.05774	0.63856	0.88546	0.32024
miR-208a-3p	4.87573	5.79619	4.84785	5.17	1.89212	-1.0196	-1.9292	0.17431	0.96532	0.16292	0.61761	0.99695	0.47236
miR-208a-5p	3.00475	2.55419	3.05319	2.87	-1.36699	1.03383	1.41323	0.699	0.9667	0.66879	0.88284	0.99695	0.84581
miR-208b-3p	2.77508	3.87855	3.42554	3.36	2.14801	1.56917	-1.36888	0.12111	0.33911	0.49974	0.55952	0.85706	0.74237
miR-208b-5p	3.52437	4.43004	4.56161	4.17	1.87384	2.05196	1.09581	0.25736	0.19948	0.86438	0.66816	0.79686	0.94519
miR-20a-3p	5.22457	5.05791	5.58723	5.29	-1.12272	1.2861	1.44293	0.72681	0.45302	0.28195	0.89302	0.89255	0.57916
miR-20a-5p	10.9889	9.21704	11.2074	10.47	-3.41527	1.16312	3.97237	0.01131	0.70406	0.00609	0.45589	0.95355	0.21938
miR-20b-3p	5.1363	5.53955	5.53813	5.4	1.32225	1.32134	-1.00069	0.62855	0.62974	0.99863	0.85626	0.93089	0.99863
miR-20b-5p	10.1958	9.19504	10.7266	10.04	-2.00139	1.44493	2.89186	0.06183	0.28701	0.00986	0.50671	0.8374	0.22373
miR-210-3p	9.41818	9.20834	9.40546	9.34	-1.15669	-1.00905	1.14631	0.6809	0.98001	0.69911	0.88151	0.99807	0.86116
miR-210-5p	8.47872	8.81547	7.70318	8.33	1.26313	-1.71238	-2.16145	0.52021	0.1579	0.05466	0.7952	0.75791	0.31397
miR-2110	4.82111	5.05313	5.35344	5.08	1.17446	1.44593	1.23114	0.6993	0.3841	0.61814	0.88284	0.87295	0.81873
miR-2113	2.20566	1.08277	1.98505	1.76	-2.17799	-1.16554	1.86865	0.43944	0.87721	0.53192	0.75705	0.98501	0.75855
miR-211-3p	7.69017	6.88081	7.45209	7.34	-1.752	-1.17936	1.48555	0.1371	0.6424	0.27885	0.58183	0.93643	0.57749
miR-2114-3p	3.00942	2.39215	3.84545	3.08	-1.53368	1.78509	2.73777	0.64062	0.52937	0.28496	0.86541	0.9058	0.58323
miR-2114-5p	4.62839	4.50394	5.1628	4.77	-1.08975	1.44794	1.57899	0.85329	0.435	0.34014	0.94436	0.89066	0.62649
miR-2115-3p	8.03143	8.60473	6.81422	7.82	1.48761	-2.32463	-3.46055	0.25841	0.03077	0.0045	0.66816	0.71665	0.21938
miR-2115-5p	7.61481	8.18015	6.51183	7.44	1.47939	-2.14801	-3.17774	0.2884	0.05541	0.00891	0.67561	0.71665	0.22024
miR-211-5p	2.57555	5.24996	4.40688	4.08	6.38196	3.55784	-1.79378	0.03887	0.13221	0.46524	0.49455	0.7474	0.72176
miR-2116-3p	6.63537	7.72323	5.92432	6.76	2.12579	-1.63694	-3.47979	0.03578	0.14112	0.0028	0.49455	0.74789	0.21938
miR-2116-5p	6.4468	6.88655	5.58097	6.3	1.3566	-1.8226	-2.47255	0.44889	0.15365	0.04347	0.76216	0.75191	0.29132
miR-2117	3.6535	1.57611	3.19741	2.81	-4.21929	-1.37173	3.07588	0.10918	0.70518	0.19859	0.54128	0.95355	0.49755
miR-212-3p	7.97361	8.65851	7.20496	7.95	1.6077	-1.70409	-2.73967	0.1754	0.13324	0.01239	0.61761	0.7474	0.22373
miR-212-5p	3.50733	3.97844	3.71507	3.73	1.38607	1.15509	-1.19997	0.60253	0.81722	0.76973	0.84378	0.96922	0.90258
miR-21-3p	4.66571	4.6981	4.81809	4.73	1.02243	1.11111	1.08673	0.95639	0.79735	0.83965	0.98374	0.96074	0.93365
miR-214-5p	4.97252	5.62138	5.18328	5.26	1.56808	1.15749	-1.35472	0.26039	0.70541	0.43823	0.66817	0.95355	0.7048
miR-215-3p	1.72046	2.38069	2.56044	2.22	1.58008	1.79005	1.13288	0.63551	0.5481	0.89669	0.86128	0.90605	0.96117
miR-215-5p	2.1655	4.75305	2.50962	3.14	6.01265	1.26927	-4.7338	0.05879	0.77988	0.09343	0.50671	0.95865	0.39838
miR-21-5p	6.42217	6.01107	6.82876	6.42	-1.32961	1.32593	1.76296	0.42023	0.42516	0.12747	0.74921	0.88638	0.44556
miR-216a-3p	3.60493	5.22139	4.63825	4.49	3.06524	2.04627	-1.49796	0.07178	0.22434	0.48013	0.51495	0.80885	0.72965
miR-216a-5p	4.91101	4.83383	5.16184	4.97	-1.05482	1.19003	1.25527	0.92467	0.75917	0.68907	0.97475	0.95849	0.85707
miR-216b-3p	3.41919	1.38643	3.50852	2.77	-4.09255	1.06363	4.35297	0.03804	0.91722	0.03195	0.49455	0.99083	0.26543
miR-216b-5p	3.90439	4.4269	4.5289	4.29	1.43694	1.54221	1.07326	0.60647	0.53945	0.9193	0.84699	0.9058	0.96996
miR-217	6.86467	7.97383	6.51218	7.12	2.15696	-1.27633	-2.7549	0.0646	0.5199	0.02169	0.50671	0.9058	0.23319
miR-218-1-3p	5.06901	4.56045	5.37107	5	-1.42306	1.23285	1.75443	0.6207	0.76778	0.43521	0.85244	0.95849	0.70261
miR-218-2-3p	3.74859	5.23427	5.25901	4.75	2.80111	2.8481	1.01748	0.06988	0.06611	0.9734	0.51495	0.73226	0.99084
miR-218-5p	5.9337	6.07615	7.17508	6.39	1.10343	2.36362	2.14206	0.87783	0.20165	0.25363	0.95359	0.79686	0.55651
miR-219a-1-3p	3.49355	3.57763	5.25858	4.11	1.05995	3.39874	3.2065	0.91992	0.05831	0.06894	0.97358	0.71665	0.33864
miR-219a-2-3p	2.58853	4.61053	4.62972	3.94	4.06146	4.11531	1.01326	0.10772	0.10487	0.98683	0.54128	0.7474	0.99535
miR-219b-3p	2.41398	4.26787	3.14426	3.28	3.61501	1.65864	-2.1795	0.03233	0.34473	0.15948	0.48204	0.85755	0.47112
miR-221-3p	6.65303	7.33825	8.75184	7.58	1.6077	4.28412	2.66475	0.30279	0.00865	0.05079	0.68882	0.67358	0.3051
miR-221-5p	2.93328	3.87193	4.15408	3.65	1.9172	2.33108	1.21588	0.4607	0.34247	0.82198	0.76709	0.85755	0.92536
miR-222-3p	7.1578	6.71228	8.95681	7.61	-1.36226	3.47979	4.74037	0.45527	0.01185	0.00351	0.76498	0.71665	0.21938
miR-222-5p	4.17042	4.9922	5.01456	4.73	1.76786	1.79502	1.01537	0.32679	0.31452	0.9781	0.71047	0.84927	0.99114
miR-223-3p	4.87768	5.66074	5.0896	5.21	1.72071	1.15829	-1.48555	0.19201	0.71139	0.33033	0.62609	0.95582	0.61665
miR-223-5p	4.55283	5.07942	5.22396	4.95	1.44093	1.59218	1.10573	0.40669	0.29611	0.81648	0.7417	0.84454	0.92321
miR-22-3p	7.58255	7.11959	7.08765	7.26	-1.37841	-1.40932	-1.02243	0.58669	0.56162	0.96981	0.83836	0.90605	0.99055
miR-224-3p	2.0695	1.03242	2.5059	1.87	-2.05196	1.35285	2.77599	0.46784	0.757	0.3096	0.76933	0.95849	0.60146
miR-224-5p	3.56917	4.4761	4.21749	4.09	1.87514	1.56699	-1.19665	0.25287	0.4051	0.73549	0.66776	0.88162	0.88041
miR-22-5p	4.96838	5.85882	5.10639	5.31	1.85318	1.10038	-1.68413	0.13611	0.80531	0.1999	0.58032	0.96454	0.49873
miR-2276-3p	5.77015	5.91769	5.80934	5.83	1.10803	1.0274	-1.07773	0.83591	0.95608	0.87902	0.93826	0.99603	0.95201
miR-2276-5p	5.12589	5.61354	5.2433	5.33	1.4025	1.08448	-1.29235	0.4963	0.86822	0.60342	0.78027	0.98501	0.80891
miR-2278	2.99879	3.59713	4.83987	3.81	1.51362	3.58258	2.3669	0.33593	0.01228	0.06413	0.71469	0.71665	0.33119
miR-2355-3p	2.28396	3.6441	3.54976	3.16	2.56685	2.40494	-1.06733	0.0665	0.08397	0.88797	0.50671	0.7474	0.95651
miR-2355-5p	3.26008	2.26307	3.65602	3.06	-1.99585	1.31585	2.62624	0.41923	0.74441	0.26734	0.74921	0.95849	0.56838
miR-2392	8.52583	7.52731	8.44548	8.17	-1.99861	-1.05702	1.88949	0.12904	0.8959	0.15873	0.57418	0.98985	0.47112
miR-23a-3p	7.22455	8.15139	8.12987	7.84	1.90132	1.87254	-1.01537	0.27221	0.28276	0.97891	0.66922	0.83498	0.99114
miR-23a-5p	7.62632	6.72457	7.77128	7.37	-1.86865	1.10573	2.06623	0.0957	0.77145	0.05914	0.53987	0.95849	0.32241
miR-23b-3p	7.86374	8.50979	9.48365	8.62	1.56482	3.07375	1.96428	0.45367	0.0814	0.26818	0.76406	0.74714	0.56838
miR-23b-5p	3.09205	3.84717	4.62979	3.86	1.68763	2.90392	1.72071	0.18498	0.01706	0.17101	0.62348	0.71665	0.47637
miR-23c	5.89786	5.95907	5.98585	5.95	1.04319	1.0629	1.01889	0.93659	0.90896	0.97223	0.97897	0.99083	0.99084
miR-24-2-5p	4.60296	3.82333	4.99834	4.47	-1.71713	1.31494	2.25793	0.31051	0.59893	0.13991	0.69484	0.91629	0.45522
miR-24-3p	8.40804	8.53218	9.6501	8.86	1.08975	2.36526	2.17046	0.88332	0.16538	0.20721	0.95637	0.75901	0.50589
miR-2467-3p	6.62784	6.15127	6.96509	6.58	-1.39185	1.26313	1.75808	0.50113	0.63179	0.26209	0.78295	0.93089	0.56446
miR-2467-5p	3.38781	3.33744	4.14851	3.62	-1.03526	1.69466	1.75443	0.97289	0.61049	0.58745	0.98701	0.92245	0.79797
miR-25-3p	10.2186	9.0587	10.5321	9.94	-2.23457	1.24229	2.77599	0.05383	0.56337	0.02023	0.50671	0.90605	0.23319
miR-25-5p	5.09851	4.42305	5.76637	5.1	-1.5966	1.58887	2.53678	0.19507	0.19969	0.02139	0.62609	0.79686	0.23319
miR-2681-3p	1.94845	3.87136	5.06208	3.63	3.79211	8.6578	2.28311	0.06816	0.00852	0.23128	0.5135	0.67358	0.53683
miR-2681-5p	3.91729	4.38264	4.52305	4.27	1.38032	1.52203	1.10191	0.55116	0.44106	0.85593	0.81727	0.89066	0.94224
miR-2682-3p	4.97221	4.48983	5.02822	4.83	-1.39668	1.03958	1.45196	0.53437	0.94183	0.48918	0.80508	0.9955	0.73552
miR-2682-5p	4.46276	4.40599	4.5509	4.47	-1.0403	1.0629	1.10573	0.90981	0.86048	0.77294	0.9688	0.98252	0.90312
miR-26a-1-3p	3.2623	3.34025	4.72651	3.78	1.05555	2.75872	2.61353	0.9313	0.13045	0.14957	0.97631	0.7474	0.46576
miR-26a-2-3p	4.24796	4.99192	4.5456	4.6	1.67481	1.22944	-1.36226	0.26297	0.64413	0.49184	0.66817	0.93681	0.73788
miR-26a-5p	9.75734	9.15124	9.84482	9.58	-1.52203	1.06216	1.61776	0.29622	0.87634	0.23634	0.68171	0.98501	0.5378
miR-26b-3p	4.32774	2.83582	4.82452	4	-2.81279	1.41128	3.96962	0.09248	0.54606	0.03345	0.53987	0.90605	0.27197
miR-26b-5p	6.52983	5.68439	6.96714	6.39	-1.79626	1.35379	2.43344	0.27251	0.56028	0.11006	0.66922	0.90605	0.4212
miR-27a-3p	6.91473	8.2433	8.19712	7.79	2.51228	2.43176	-1.0324	0.15163	0.16475	0.95773	0.59059	0.75791	0.98596
miR-27a-5p	3.87285	4.78643	5.28589	4.65	1.88426	2.6629	1.41323	0.31955	0.13778	0.57866	0.70483	0.7474	0.79458
miR-27b-3p	8.29945	8.38356	9.48557	8.72	1.05995	2.27521	2.14652	0.90781	0.12761	0.15333	0.96816	0.7474	0.46674
miR-27b-5p	3.41845	3.82486	4.99926	4.08	1.32501	2.99177	2.25636	0.60851	0.06926	0.15975	0.84699	0.73226	0.47112
miR-28-5p	5.24014	5.59839	6.11063	5.65	1.28165	1.82766	1.42603	0.5368	0.15333	0.38254	0.80659	0.75191	0.66786
miR-2861	16.0952	15.4839	16.246	15.94	-1.52732	1.11034	1.69584	0.25024	0.76858	0.15994	0.66611	0.95849	0.47112
miR-2909	0.506892	1.41471	2.7003	1.54	1.87644	4.57255	2.43851	0.49293	0.1185	0.338	0.77843	0.7474	0.62449
miR-296-3p	7.13549	5.77148	7.70194	6.87	-2.57398	1.48041	3.81055	0.06864	0.41243	0.01694	0.51495	0.88546	0.23205
miR-296-5p	7.12969	6.50334	7.1145	6.92	-1.54328	-1.01045	1.52732	0.29354	0.979	0.30468	0.67879	0.99807	0.5991
miR-297	4.14375	2.27487	3.51156	3.31	-3.65279	-1.54971	2.35708	0.08184	0.52388	0.22699	0.52454	0.9058	0.53192
miR-298	4.74687	4.36072	4.28575	4.46	-1.30677	-1.3765	-1.05336	0.6179	0.55262	0.92231	0.85244	0.90605	0.96996
miR-299-3p	4.8669	5.00546	5.06044	4.98	1.10114	1.14393	1.03886	0.8717	0.82165	0.94887	0.95185	0.97072	0.98398
miR-299-5p	5.18167	6.09787	4.95248	5.41	1.88688	-1.17202	-2.21146	0.09605	0.65277	0.04531	0.53987	0.93808	0.29572
miR-29a-3p	4.94015	5.14357	5.89688	5.33	1.15109	1.94127	1.68529	0.77702	0.20331	0.30805	0.91272	0.79686	0.60146
miR-29a-5p	1.15989	1.39011	3.9911	2.18	1.17283	7.11567	6.06707	0.83841	0.02983	0.04204	0.93826	0.71665	0.29132
miR-29b-1-5p	2.82806	3.07041	3.0596	2.99	1.18263	1.17446	-1.00765	0.75719	0.76765	0.98896	0.90587	0.95849	0.99556
miR-29b-2-5p	2.24733	3.98211	5.10058	3.78	3.32879	7.22501	2.17046	0.02902	0.00212	0.12846	0.47843	0.4622	0.44556
miR-29b-3p	3.08741	4.46558	4.99598	4.18	2.59908	3.75549	1.44393	0.22736	0.10648	0.62988	0.64311	0.7474	0.8227
miR-29c-3p	4.65536	5.66265	5.49171	5.27	2.00973	1.78509	-1.12584	0.13056	0.20043	0.78394	0.57418	0.79686	0.90835
miR-29c-5p	3.85353	4.58307	3.84532	4.09	1.65864	-1.00556	-1.66786	0.30661	0.99053	0.30152	0.69065	0.99955	0.59679
miR-300	2.98798	2.763	4.30487	3.35	-1.16878	2.49147	2.91198	0.867	0.33964	0.26808	0.94968	0.85706	0.56838
miR-301a-3p	6.81735	6.00167	7.66203	6.83	-1.76052	1.79626	3.16017	0.19638	0.18238	0.01952	0.62791	0.78454	0.23319
miR-301a-5p	3.81457	2.5796	4.18834	3.53	-2.35381	1.29594	3.0504	0.24805	0.71708	0.14219	0.66556	0.95718	0.45555
miR-301b	6.84945	5.76104	8.0182	6.88	-2.12579	2.24856	4.77996	0.14221	0.11825	0.0088	0.5853	0.7474	0.22024
miR-302a-3p	5.2401	4.51523	4.94848	4.9	-1.6529	-1.22434	1.35004	0.29058	0.66207	0.51892	0.67668	0.93964	0.7553
miR-302a-5p	1.99828	2.71006	2.86429	2.52	1.63807	1.8226	1.11265	0.59613	0.52068	0.90785	0.83967	0.9058	0.96477
miR-302b-3p	2.28525	3.55034	4.14545	3.33	2.40327	3.63008	1.51047	0.29196	0.13432	0.61113	0.67846	0.7474	0.81426
miR-302b-5p	3.29048	2.70283	4.33722	3.44	-1.50316	2.06623	3.10372	0.59175	0.34795	0.15662	0.83967	0.85944	0.47098
miR-302c-3p	2.81192	1.77077	3.79874	2.79	-2.05765	1.98206	4.07839	0.46224	0.48524	0.16913	0.76709	0.89906	0.47637
miR-302c-5p	2.37331	4.0407	4.26303	3.56	3.17554	3.70635	1.16635	0.12567	0.08807	0.82681	0.56642	0.7474	0.92839
miR-302d-3p	5.01256	4.05595	5.86792	4.98	-1.94127	1.80876	3.51129	0.12481	0.16444	0.01082	0.56418	0.75791	0.22373
miR-302d-5p	0.98401	1.60923	4.31648	2.3	1.54221	10.0701	6.52962	0.65813	0.03766	0.07915	0.87614	0.71665	0.36729
miR-302e	3.21664	2.88696	4.52131	3.54	-1.25701	2.47084	3.10372	0.76529	0.25442	0.16169	0.90904	0.82549	0.47204
miR-302f	3.45678	1.69153	4.3823	3.18	-3.39874	1.9	6.45761	0.26491	0.54843	0.10352	0.66922	0.90605	0.41398
miR-3064-3p	3.57402	2.79167	4.33307	3.57	-1.71951	1.69232	2.90996	0.41213	0.42566	0.12463	0.74452	0.88638	0.44179
miR-3064-5p	6.61064	4.88082	6.64043	6.04	-3.31728	1.02101	3.38698	0.02254	0.96322	0.02087	0.47843	0.99695	0.23319
miR-30a-3p	5.6104	5.5733	6.35766	5.85	-1.02598	1.6783	1.7219	0.95282	0.25174	0.23069	0.98374	0.82166	0.53683
miR-30a-5p	7.47521	7.77136	7.75864	7.67	1.22774	1.21672	-1.00905	0.49487	0.51311	0.97629	0.77987	0.9058	0.99114
miR-30b-3p	5.13175	3.30561	5.49658	4.64	-3.54553	1.28788	4.56622	0.17268	0.77387	0.10934	0.61626	0.95849	0.42093
miR-30b-5p	6.6253	6.84609	7.27948	6.92	1.16554	1.57352	1.35004	0.69097	0.25487	0.44109	0.88236	0.82549	0.70669
miR-30c-1-3p	4.56093	3.92288	5.15698	4.55	-1.55617	1.51152	2.35218	0.34002	0.37119	0.08334	0.71473	0.86933	0.37963
miR-30c-2-3p	2.39972	3.32575	4.96472	3.56	1.9	5.91755	3.1145	0.37578	0.02983	0.13369	0.72972	0.71665	0.45036
miR-30c-5p	7.83021	7.72457	8.42872	7.99	-1.07624	1.51467	1.62902	0.84202	0.27521	0.2049	0.93933	0.83145	0.50374
miR-30d-3p	3.97926	4.63152	5.33509	4.65	1.57135	2.55974	1.62902	0.38098	0.08798	0.34637	0.73001	0.7474	0.63241
miR-30d-5p	8.55319	8.45248	8.6789	8.56	-1.07252	1.09126	1.16959	0.82327	0.78055	0.61762	0.93455	0.95888	0.81861
miR-30e-3p	7.24973	7.60782	6.85108	7.24	1.28165	-1.31859	-1.68997	0.42156	0.37302	0.10906	0.75031	0.86933	0.42079
miR-30e-5p	7.40542	8.04152	7.51917	7.66	1.55401	1.08222	-1.43594	0.20082	0.81047	0.28625	0.6303	0.96627	0.5836
miR-3115	2.2933	1.9259	3.71086	2.64	-1.28967	2.67215	3.44618	0.78697	0.31077	0.20934	0.91443	0.84838	0.51047
miR-3116	3.94202	3.23818	4.90509	4.03	-1.62902	1.94936	3.17554	0.59065	0.46497	0.21933	0.83967	0.8958	0.52325
miR-3117-5p	0.889223	1.70995	3.19382	1.93	1.76663	4.94167	2.79723	0.42355	0.04322	0.16407	0.75132	0.71665	0.47368
miR-3118	2.4336	3.08189	1.95956	2.49	1.56699	-1.38896	-2.17648	0.68883	0.76918	0.49215	0.88159	0.95849	0.73788
miR-3119	0.98401	1.16999	3.70002	1.95	1.13761	6.57049	5.77572	0.877	0.04532	0.05873	0.95319	0.71665	0.3216
miR-3121-5p	1.56773	2.64503	3.20423	2.47	2.10964	3.11018	1.47325	0.35358	0.17162	0.62379	0.72423	0.76236	0.82002
miR-3122	3.17151	2.6705	4.87245	3.57	-1.41519	3.25126	4.60117	0.35632	0.00932	0.00211	0.72435	0.69975	0.21938
miR-3123	2.06433	4.109	4.69268	3.62	4.12673	6.18168	1.499	0.04855	0.01678	0.53088	0.50671	0.71665	0.75808
miR-3124-3p	7.00123	7.80932	6.68892	7.17	1.75078	-1.24143	-2.17347	0.24998	0.64581	0.12252	0.66611	0.93681	0.43989
miR-3124-5p	5.63207	5.845	5.14868	5.54	1.1591	-1.39765	-1.62001	0.69793	0.38673	0.22264	0.88284	0.87295	0.52556
miR-3125	3.80302	3.08968	4.48382	3.79	-1.63921	1.60325	2.62806	0.42601	0.44667	0.13785	0.75282	0.89121	0.45416
miR-3126-3p	3.79351	5.24066	5.29226	4.78	2.72641	2.82647	1.0367	0.23501	0.22004	0.96478	0.65246	0.80721	0.98972
miR-3126-5p	5.7584	5.53892	6.13176	5.81	-1.16393	1.29504	1.50838	0.80725	0.67912	0.51444	0.92552	0.94719	0.75408
miR-3127-3p	5.07796	5.58138	5.57093	5.41	1.41716	1.40737	-1.00696	0.48757	0.49641	0.98833	0.7782	0.89906	0.99544
miR-3127-5p	1.42702	2.69348	4.00792	2.71	2.40494	5.98354	2.4863	0.30721	0.05499	0.29033	0.69065	0.71665	0.58737
miR-3128	2.45724	3.0553	2.89935	2.8	1.51362	1.35849	-1.11419	0.70912	0.78234	0.92221	0.88716	0.95888	0.96996
miR-3129-3p	1.58971	2.76389	4.61486	2.99	2.25636	8.13984	3.6075	0.39712	0.04793	0.19473	0.7395	0.71665	0.49436
miR-3130-3p	6.71823	5.84089	6.67685	6.41	-1.83655	-1.02883	1.78509	0.09589	0.93197	0.11017	0.53987	0.9921	0.4212
miR-3131	5.65639	3.74495	5.74952	5.05	-3.7607	1.06659	4.01389	0.20576	0.94845	0.18645	0.6303	0.9955	0.48863
miR-3132	5.64714	4.73859	5.41501	5.27	-1.87774	-1.17446	1.5977	0.11255	0.66362	0.22277	0.54631	0.93964	0.52556
miR-3133	3.00302	4.39312	4.66196	4.02	2.62079	3.15798	1.20497	0.11842	0.06957	0.74598	0.55343	0.73226	0.88892
miR-3134	1.00197	2.61998	3.10568	2.24	3.06949	4.299	1.40056	0.21556	0.11741	0.69844	0.63728	0.7474	0.86116
miR-3135a	6.14278	5.26577	6.85634	6.09	-1.83655	1.64035	3.01258	0.17992	0.26702	0.02718	0.62201	0.82756	0.25277
miR-3136-5p	2.8436	1.41471	3.05174	2.44	-2.6926	1.15509	3.11018	0.29598	0.87513	0.2356	0.68171	0.98501	0.5378
miR-3137	4.6663	2.83815	4.59291	4.03	-3.55045	-1.0519	3.37526	0.14257	0.94994	0.15738	0.5853	0.9955	0.47112
miR-3138	5.32609	4.09962	5.08917	4.84	-2.33918	-1.17854	1.98618	0.09798	0.7294	0.17046	0.53987	0.95784	0.47637
miR-3140-3p	6.18898	6.71652	5.54338	6.15	1.44193	-1.56482	-2.2548	0.35317	0.26155	0.05764	0.72423	0.82756	0.32024
miR-3140-5p	6.34572	5.99249	5.68705	6.01	-1.27721	-1.57899	-1.23542	0.57667	0.30833	0.6285	0.83334	0.84838	0.8221
miR-3141	11.7814	11.4277	11.4817	11.56	-1.2781	-1.23114	1.03814	0.44008	0.51093	0.90456	0.75705	0.9058	0.96273
miR-3142	2.82378	3.99693	4.88197	3.9	2.2548	4.16409	1.84676	0.11931	0.01458	0.22625	0.55343	0.71665	0.53079
miR-3143	2.16647	3.20494e-16	1.99141	1.39	-4.48777	-1.12896	3.97512	0.10196	0.88617	0.12847	0.53987	0.98626	0.44556
miR-3144-3p	3.45931	4.98948	4.74918	4.4	2.88786	2.44528	-1.18099	0.13926	0.20464	0.80453	0.58322	0.79686	0.91909
miR-3144-5p	3.22208	3.28272	4.74058	3.75	1.04319	2.86592	2.74727	0.94371	0.10267	0.11511	0.98164	0.7474	0.42751
miR-3145-3p	3.39878	3.37595	2.9838	3.25	-1.01607	-1.3333	-1.31221	0.97776	0.61492	0.63424	0.98905	0.9226	0.8267
miR-3145-5p	3.10008	4.70035	4.53745	4.11	3.03143	2.70757	-1.11961	0.02833	0.04375	0.79623	0.47843	0.71665	0.91558
miR-3146	4.14372	3.3529	5.29744	4.26	-1.73027	2.2253	3.85038	0.454	0.28316	0.0867	0.76406	0.83498	0.38692
miR-3147	7.58662	7.20637	7.16923	7.32	-1.30134	-1.33515	-1.02598	0.42446	0.38241	0.93664	0.7523	0.87295	0.97708
miR-3148	2.62907	3.74885	5.0815	3.82	2.17347	5.47174	2.51926	0.22253	0.01861	0.15339	0.63856	0.71665	0.46674
miR-3149	3.03184	3.69427	3.77597	3.5	1.58227	1.67481	1.05848	0.67056	0.63323	0.95794	0.87899	0.93119	0.98596
miR-3150b-5p	4.49638	4.52769	4.8898	4.64	1.02172	1.31312	1.28521	0.97462	0.69074	0.71403	0.9873	0.95084	0.86935
miR-3152-3p	6.22031	6.87845	5.7494	6.28	1.57789	-1.38607	-2.18707	0.23465	0.38575	0.05685	0.65246	0.87295	0.31698
miR-3152-5p	6.12346	5.90617	5.22545	5.75	-1.16231	-1.86348	-1.60325	0.67112	0.10338	0.20264	0.87899	0.7474	0.50053
miR-3153	4.32579	4.55484	5.0373	4.64	1.17202	1.63807	1.39668	0.67497	0.2114	0.38527	0.88104	0.7984	0.66873
miR-3154	7.38088	6.36331	7.48669	7.08	-2.02511	1.07624	2.17799	0.14992	0.87352	0.11631	0.58967	0.98501	0.43042
miR-3155a	4.77252	4.63669	4.51337	4.64	-1.09885	-1.19665	-1.089	0.82862	0.6807	0.84416	0.93736	0.94719	0.93502
miR-3155b	7.81194	8.23112	6.82461	7.62	1.337	-1.98206	-2.65185	0.40725	0.0711	0.01726	0.7417	0.73226	0.23205
miR-3156-5p	3.77139	4.01495	5.23183	4.34	1.18427	2.75108	2.32463	0.78852	0.13213	0.2009	0.91495	0.7474	0.49916
miR-3157-3p	6.65835	7.45664	6.48643	6.87	1.73869	-1.12662	-1.95884	0.24852	0.79637	0.16805	0.66556	0.96074	0.47637
miR-3157-5p	7.39278	8.4774	7.27781	7.72	2.12138	-1.08298	-2.2974	0.0839	0.84124	0.06017	0.53361	0.97564	0.32359
miR-3158-5p	5.86662	6.29814	5.50398	5.89	1.3491	-1.2861	-1.73388	0.3976	0.47448	0.13677	0.7395	0.89881	0.45236
miR-3159	3.71565	2.70385	4.38733	3.6	-2.0167	1.59328	3.21095	0.37165	0.54795	0.15232	0.72972	0.90605	0.46674
miR-31-5p	7.55967	7.23335	10.2128	8.34	-1.25353	6.28974	7.88439	0.68536	0.00794	0.00415	0.88156	0.66778	0.21938
miR-3161	2.50693	3.83532	2.57578	2.97	2.51054	1.04899	-2.39496	0.26376	0.95207	0.2876	0.66817	0.9955	0.58523
miR-3162-5p	7.0139	7.13055	7.21184	7.12	1.08448	1.14711	1.05775	0.82405	0.70672	0.87677	0.93478	0.95471	0.9518
miR-3163	3.19646	3.93194	5.14576	4.09	1.6644	3.86107	2.3198	0.39402	0.04193	0.17385	0.73751	0.71665	0.47886
miR-3164	2.09532	2.56872	4.84658	3.17	1.38799	6.73184	4.85005	0.70952	0.05253	0.09757	0.88716	0.71665	0.40614
miR-3165	2.31242	2.24571	4.53618	3.03	-1.04754	4.67187	4.89056	0.95679	0.09651	0.08832	0.98374	0.7474	0.39158
miR-3166	3.1859	4.14646	3.99981	3.78	1.94666	1.75808	-1.10726	0.30098	0.37668	0.87061	0.68767	0.87227	0.94869
miR-3167	1.23232	1.61577	4.37256	2.41	1.30405	8.81524	6.75989	0.72717	0.01643	0.02951	0.89302	0.71665	0.25635
miR-3169	6.0778	6.0346	5.668	5.93	-1.03025	-1.32869	-1.28967	0.97243	0.74374	0.76981	0.98701	0.95849	0.90258
miR-3170	5.04678	5.55138	5.70337	5.43	1.41912	1.5768	1.11111	0.42874	0.30905	0.80848	0.75388	0.84838	0.9201
miR-3171	2.84484	2.17872	3.32883	2.78	-1.58667	1.39862	2.21914	0.5526	0.66459	0.31468	0.81747	0.93964	0.60493
miR-3174	2.10786	3.07191	3.80511	2.99	1.95071	3.24226	1.66209	0.50071	0.2482	0.60656	0.78295	0.82166	0.81107
miR-3175	6.33672	5.88453	7.14767	6.46	-1.36794	1.75443	2.39994	0.53991	0.2828	0.10905	0.81006	0.83498	0.42079
miR-3176	5.00249	3.25589	4.93844	4.4	-3.3566	-1.04536	3.21095	0.19171	0.95983	0.20697	0.62609	0.99682	0.50589
miR-3177-3p	5.39761	5.79838	5.44975	5.55	1.32042	1.0367	-1.27368	0.48853	0.92719	0.54546	0.7782	0.9921	0.77157
miR-3177-5p	2.94383	4.5436	3.4968	3.66	3.03143	1.46713	-2.06623	0.02088	0.35849	0.10038	0.47468	0.8684	0.41178
miR-3179	3.05651	3.18635	4.35787	3.53	1.09429	2.464	2.25324	0.90096	0.23178	0.27805	0.96542	0.81087	0.57696
miR-3180	8.51881	8.37446	8.59599	8.5	-1.10496	1.05482	1.16635	0.72788	0.85205	0.59511	0.89302	0.9803	0.80284
miR-3180-3p	11.523	11.1663	11.5468	11.41	-1.28076	1.01677	1.30134	0.44412	0.95853	0.41537	0.75836	0.99646	0.69003
miR-3182	2.12785	4.00949	4.54182	3.56	3.68586	5.3295	1.44593	0.01737	0.00472	0.43116	0.46906	0.61998	0.69902
miR-3184-3p	16.4657	17.0171	15.1656	16.22	1.4651	-2.46229	-3.6075	0.30885	0.03171	0.00563	0.69212	0.71665	0.21938
miR-3185	3.66771	3.41244	4.14214	3.74	-1.19334	1.38896	1.65864	0.8434	0.71427	0.57538	0.94	0.95582	0.79265
miR-3186-3p	1.09085	3.40653	3.66962	2.72	4.9795	5.97525	1.19997	0.0645	0.04369	0.81606	0.50671	0.71665	0.92321
miR-3186-5p	2.22301	4.39043	4.40175	3.67	4.49089	4.5284	1.00765	0.05954	0.05846	0.99125	0.50671	0.71665	0.99683
miR-3187-3p	5.27735	4.26838	4.6898	4.75	-2.01252	-1.50316	1.33886	0.05638	0.23408	0.38403	0.50671	0.81087	0.66824
miR-3187-5p	3.21314	4.97355	5.36318	4.52	3.38698	4.43828	1.31039	0.08812	0.0444	0.68174	0.53987	0.71665	0.85554
miR-3188	3.93388	4.84168	4.04682	4.27	1.87644	1.08147	-1.73508	0.36003	0.90711	0.42028	0.72659	0.99083	0.69311
miR-3189-3p	2.32388	1.38124	3.99519	2.57	-1.92252	3.18435	6.12199	0.21671	0.04307	0.00511	0.63747	0.71665	0.21938
miR-3189-5p	4.83871	5.22502	3.8975	4.65	1.30677	-1.91986	-2.51054	0.48373	0.10908	0.03351	0.77548	0.7474	0.27197
miR-3191-3p	4.49933	4.94454	4.94921	4.8	1.36131	1.36604	1.00347	0.43544	0.43082	0.99337	0.75496	0.89044	0.99708
miR-3191-5p	1.29548	4.50709	4.21733	3.34	9.26634	7.57896	-1.22264	0.00145	0.00263	0.692	0.27739	0.4622	0.85707
miR-3192-3p	4.6934	3.54294	4.44965	4.23	-2.21914	-1.18427	1.87514	0.12437	0.72764	0.21433	0.56418	0.95784	0.52023
miR-3192-5p	3.3013	4.03951	4.14786	3.83	1.66786	1.79876	1.07773	0.35061	0.28814	0.88826	0.72287	0.8374	0.95651
miR-3193	2.17839	0.535786	4.98567	2.57	-3.12315	6.99828	21.8566	0.14859	0.02451	0.00209	0.5893	0.71665	0.21938
miR-3197	14.7875	13.8888	15.1948	14.62	-1.86477	1.32593	2.47255	0.13262	0.47242	0.03981	0.57712	0.89867	0.2909
miR-3198	6.81616	5.33004	6.9417	6.36	-2.80111	1.09126	3.05675	0.01433	0.80355	0.00951	0.46208	0.9637	0.22218
miR-3199	0.834715	1.69675	3.04762	1.86	1.81756	4.63638	2.55089	0.55277	0.14812	0.35923	0.81747	0.75191	0.64483
miR-3200-5p	2.93656	2.39383	4.12909	3.15	-1.457	2.28628	3.32879	0.61484	0.28184	0.13025	0.85082	0.83498	0.44808
miR-3201	2.44567	2.12917	4.34092	2.97	-1.24574	3.71922	4.63317	0.79974	0.15233	0.10139	0.92224	0.75191	0.41303
miR-3202	3.62296	4.36714	4.01887	4	1.67481	1.31585	-1.27279	0.24491	0.52453	0.57459	0.66365	0.9058	0.79265
miR-320a	9.02067	8.04559	9.48645	8.85	-1.96564	1.38127	2.71509	0.10151	0.40601	0.0247	0.53987	0.88164	0.23934
miR-320b	8.39352	7.20346	8.78527	8.13	-2.28153	1.31221	2.99385	0.05727	0.49092	0.01776	0.50671	0.89906	0.23205
miR-320c	7.64286	6.3912	7.90493	7.31	-2.38171	1.19914	2.85601	0.04848	0.64391	0.02221	0.50671	0.93681	0.23319
miR-320d	6.68879	6.21843	6.99703	6.63	-1.38511	1.23799	1.71594	0.39814	0.57526	0.17622	0.7395	0.90975	0.48106
miR-320e	6.09597	4.75883	6.27924	5.71	-2.52625	1.13524	2.86791	0.10949	0.81299	0.07427	0.54155	0.96699	0.35319
miR-323a-3p	4.70994	4.60763	4.87456	4.73	-1.07326	1.12117	1.2033	0.889	0.82248	0.71666	0.95928	0.97072	0.87115
miR-323a-5p	4.32706	4.81046	5.28388	4.81	1.39765	1.94127	1.38799	0.38937	0.10725	0.39882	0.73549	0.7474	0.67554
miR-323b-3p	3.00673	5.03747	4.58559	4.21	4.08688	2.98763	-1.36794	0.11089	0.20243	0.70298	0.54364	0.79686	0.86161
miR-323b-5p	1.59434	3.12142	3.26512	2.66	2.88186	3.18435	1.10496	0.27822	0.23849	0.91587	0.66932	0.81657	0.96996
miR-32-3p	3.22086	2.52327	3.17013	2.97	-1.62225	-1.03598	1.56591	0.54594	0.9646	0.57495	0.81445	0.99695	0.79265
miR-324-3p	8.12827	7.70366	8.4752	8.1	-1.34257	1.27191	1.70764	0.43708	0.52305	0.17379	0.75555	0.9058	0.47886
miR-324-5p	7.47118	6.56498	7.99365	7.34	-1.87384	1.43594	2.6926	0.09006	0.30178	0.0152	0.53987	0.84838	0.23205
miR-325	1.68085	1.4381	2.31806	1.81	-1.18345	1.55509	1.84038	0.85733	0.63884	0.51933	0.94436	0.93464	0.7553
miR-32-5p	3.91837	3.89226	4.25714	4.02	-1.01819	1.26488	1.28788	0.96327	0.55436	0.52492	0.98443	0.90605	0.7553
miR-326	6.90574	7.06131	6.44662	6.8	1.11419	-1.37459	-1.53156	0.73263	0.32556	0.19742	0.89302	0.85167	0.49606
miR-328-3p	6.74265	6.86414	6.66904	6.76	1.08749	-1.05263	-1.14472	0.80005	0.8779	0.68508	0.92224	0.98501	0.85707
miR-329-3p	3.69933	5.01319	4.57922	4.43	2.4863	1.84038	-1.35097	0.0595	0.18251	0.49409	0.50671	0.78454	0.73829
miR-329-5p	2.4055	3.51023	2.78895	2.9	2.15099	1.30405	-1.64832	0.28863	0.70451	0.48024	0.67561	0.95355	0.72965
miR-330-3p	5.96287	6.89675	5.33993	6.07	1.91057	-1.54007	-2.94241	0.06317	0.19096	0.00645	0.50671	0.79408	0.21938
miR-330-5p	5.03985	3.49229	4.1775	4.24	-2.92411	-1.81756	1.6077	0.25188	0.51212	0.60077	0.66776	0.9058	0.8073
miR-331-3p	7.50113	6.83116	7.76962	7.37	-1.59107	1.20414	1.91587	0.37008	0.71406	0.21902	0.72972	0.95582	0.52323
miR-331-5p	3.97092	3.76721	4.9699	4.24	-1.15189	1.99861	2.30218	0.86334	0.40775	0.32313	0.94765	0.88277	0.61025
miR-335-3p	2.46966	3.37169	3.5763	3.14	1.86865	2.15397	1.15269	0.49493	0.40558	0.87537	0.77987	0.88162	0.9518
miR-335-5p	4.90236	5.99611	5.33993	5.41	2.13465	1.35472	-1.57571	0.05554	0.40165	0.21956	0.50671	0.87945	0.52325
miR-337-3p	3.93277	4.81092	3.57138	4.11	1.83783	-1.28432	-2.36199	0.37244	0.70821	0.21797	0.72972	0.95516	0.52323
miR-337-5p	4.10917	3.69162	4.96722	4.26	-1.33607	1.81252	2.42167	0.57968	0.26813	0.11335	0.83334	0.82756	0.42744
miR-338-3p	4.62894	5.13546	5.66456	5.14	1.42109	2.05053	1.44293	0.40183	0.10577	0.38205	0.73958	0.7474	0.66786
miR-339-3p	9.36104	10.2544	8.36706	9.33	1.85703	-1.9917	-3.69865	0.08205	0.05747	0.00258	0.52454	0.71665	0.21938
miR-339-5p	6.52288	6.954	7.04231	6.84	1.34817	1.43296	1.0629	0.41432	0.32946	0.8647	0.74452	0.85167	0.94519
miR-33a-3p	4.9733	5.53865	5.04017	5.18	1.47939	1.04754	-1.41225	0.32261	0.90418	0.38018	0.70624	0.99083	0.66666
miR-33a-5p	6.61675	6.17874	6.97032	6.59	-1.35472	1.2781	1.73147	0.56558	0.64167	0.30923	0.82351	0.93635	0.60146
miR-33b-3p	3.6288	5.47188	4.92184	4.67	3.58755	2.45037	-1.46409	0.05108	0.14883	0.51846	0.50671	0.75191	0.7553
miR-33b-5p	8.75025	9.11636	7.65992	8.51	1.28877	-2.12874	-2.74347	0.46667	0.0501	0.01453	0.76872	0.71665	0.23205
miR-340-3p	3.81029	5.10309	4.22082	4.38	2.45037	1.32961	-1.84293	0.05162	0.49393	0.16001	0.50671	0.89906	0.47112
miR-340-5p	4.72311	3.825	4.55743	4.37	-1.86348	-1.12194	1.66094	0.17327	0.79102	0.25842	0.61732	0.96074	0.56029
miR-342-3p	7.65382	6.64581	7.91089	7.4	-2.01112	1.19499	2.40327	0.18783	0.72451	0.10738	0.62367	0.95784	0.41903
miR-342-5p	4.28049	2.78806	5.26972	4.11	-2.81279	1.98481	5.58671	0.10457	0.2619	0.01501	0.54128	0.82756	0.23205
miR-345-3p	3.32565	4.93359	4.4243	4.23	3.04829	2.14206	-1.42306	0.04121	0.13808	0.46963	0.49455	0.7474	0.72298
miR-345-5p	8.40339	7.20774	8.07794	7.9	-2.29104	-1.25266	1.82766	0.0341	0.51345	0.10249	0.49455	0.9058	0.41345
miR-346	3.76275	4.42091	2.70089	3.63	1.57789	-2.08782	-3.29436	0.46141	0.24602	0.07548	0.76709	0.82166	0.35816
miR-34a-3p	4.50522	4.14839	4.76713	4.47	-1.28076	1.19914	1.53581	0.66848	0.75268	0.46248	0.87899	0.95849	0.71882
miR-34a-5p	3.88677	5.60353	5.01225	4.83	3.28752	2.18102	-1.50629	0.07312	0.21606	0.50205	0.51527	0.79956	0.7437
miR-34b-3p	8.97851	9.60412	8.17215	8.92	1.54328	-1.74836	-2.69821	0.25749	0.15371	0.022	0.66816	0.75191	0.23319
miR-34b-5p	4.2841	5.33394	4.40509	4.67	2.07053	1.08749	-1.90396	0.26042	0.89293	0.31562	0.66817	0.98836	0.60493
miR-34c-3p	2.88904	3.188	3.78166	3.29	1.23029	1.85703	1.50943	0.71156	0.28403	0.46794	0.88765	0.835	0.72298
miR-34c-5p	5.95509	7.15102	5.43684	6.18	2.29104	-1.43197	-3.28069	0.03873	0.32151	0.00714	0.49455	0.8506	0.21938
miR-3605-3p	4.48124	5.02167	3.65793	4.39	1.45397	-1.76908	-2.57398	0.41175	0.22237	0.05814	0.74452	0.80754	0.32127
miR-3605-5p	3.89567	3.77928	3.75598	3.81	-1.08373	-1.10191	-1.01607	0.9471	0.93653	0.9894	0.98335	0.99223	0.99556
miR-3606-3p	1.58365	2.98382	3.22656	2.6	2.63902	3.12315	1.18345	0.16966	0.1138	0.80148	0.61124	0.7474	0.91712
miR-3606-5p	1.30439	2.60273	2.78931	2.23	2.45888	2.79917	1.13839	0.44805	0.38795	0.91173	0.76135	0.87295	0.96742
miR-3607-3p	5.04085	3.68604	4.7362	4.49	-2.55797	-1.23542	2.07053	0.0571	0.6352	0.12505	0.50671	0.9324	0.44238
miR-3607-5p	7.73784	6.36452	8.45558	7.52	-2.59009	1.6449	4.26043	0.06579	0.30191	0.01111	0.50671	0.84838	0.22373
miR-3609	7.94736	6.78007	8.39692	7.71	-2.24544	1.36604	3.06737	0.10094	0.49909	0.03228	0.53987	0.89906	0.26699
miR-3611	1.6763	2.26307	3.90672	2.62	1.50212	4.69134	3.12531	0.71372	0.18412	0.31659	0.88827	0.78572	0.60493
miR-3612	3.51372	4.12102	3.61846	3.75	1.52309	1.07549	-1.41716	0.34438	0.86712	0.43021	0.7194	0.98501	0.69902
miR-3613-3p	2.89898	2.60679	1.71511	2.41	-1.22434	-2.27206	-1.85575	0.62291	0.0694	0.15489	0.85244	0.73226	0.46846
miR-3613-5p	4.9711	5.94581	3.875	4.93	1.96564	-2.13761	-4.20178	0.10377	0.07237	0.00399	0.54128	0.73226	0.21938
miR-361-3p	2.57036	4.06911	3.84305	3.49	2.82647	2.41664	-1.16959	0.24494	0.3183	0.85527	0.66365	0.85058	0.94224
miR-3614-3p	2.93205	2.56622	3.29577	2.93	-1.28877	1.28699	1.65864	0.66845	0.67024	0.4004	0.87899	0.94351	0.67601
miR-3614-5p	1.82307	3.42313	3.54054	2.93	3.03143	3.28752	1.08448	0.32784	0.29557	0.94113	0.71047	0.84414	0.97933
miR-361-5p	6.72016	6.08132	6.90838	6.57	-1.55725	1.13918	1.77399	0.3025	0.75457	0.19056	0.68882	0.95849	0.49183
miR-3616-3p	2.36847	3.98228	3.24921	3.2	3.06099	1.84165	-1.66209	0.14346	0.40427	0.48487	0.58568	0.88162	0.73111
miR-3616-5p	6.03801	6.08143	5.53825	5.89	1.03025	-1.41421	-1.457	0.95367	0.50912	0.47403	0.98374	0.9058	0.72563
miR-3617-3p	2.27138	2.22516	3.76596	2.75	-1.0324	2.81864	2.90996	0.97138	0.26356	0.25012	0.98687	0.82756	0.55478
miR-3617-5p	0.516187	2.58059	3.05047	2.05	4.18144	5.79175	1.38511	0.18749	0.11392	0.75271	0.62367	0.7474	0.89311
miR-3618	2.07614	2.65791	3.90113	2.88	1.49692	3.54307	2.3669	0.66308	0.19154	0.36106	0.87826	0.79408	0.64757
miR-3619-3p	3.24479	2.08956	3.36357	2.9	-2.22684	1.08598	2.41831	0.17228	0.88211	0.13647	0.61587	0.98624	0.45236
miR-3619-5p	5.78349	7.10392	5.5818	6.16	2.49666	-1.15029	-2.87189	0.04397	0.72857	0.0245	0.50488	0.95784	0.23934
miR-3620-3p	6.41027	7.23851	6.10618	6.58	1.77522	-1.23456	-2.19162	0.09421	0.50919	0.03091	0.53987	0.9058	0.26302
miR-362-3p	4.15352	4.24984	4.30424	4.24	1.06881	1.11034	1.03814	0.89014	0.82902	0.9378	0.96002	0.9738	0.97732
miR-362-5p	5.47017	3.59706	5.10531	4.72	-3.66293	-1.28788	2.84415	0.00787	0.52333	0.02284	0.43989	0.9058	0.23422
miR-363-3p	8.53114	8.36292	9.04819	8.65	-1.1235	1.43098	1.6077	0.74585	0.3312	0.20664	0.89947	0.85167	0.50589
miR-363-5p	5.04789	4.5918	4.34343	4.66	-1.37173	-1.62902	-1.18756	0.50289	0.30921	0.7127	0.78361	0.84838	0.86897
miR-3646	2.86438	3.50653	3.62545	3.33	1.56049	1.69466	1.08598	0.4126	0.33523	0.87708	0.74452	0.85334	0.9518
miR-3648	12.0428	10.8781	12.1974	11.71	-2.24233	1.11342	2.49493	0.04534	0.76462	0.02739	0.50488	0.95849	0.25363
miR-3649	2.73141	2.89952	3.31855	2.98	1.1235	1.50212	1.337	0.88829	0.62593	0.72703	0.95928	0.9288	0.87526
miR-3650	1.42702	0.83898	2.7327	1.67	-1.50316	2.47255	3.71664	0.65496	0.33175	0.17109	0.87467	0.85167	0.47637
miR-3652	10.5698	10.1033	10.9541	10.54	-1.38127	1.30495	1.80375	0.41494	0.49909	0.15364	0.74452	0.89906	0.46674
miR-3653	3.08214	4.29552	4.13539	3.84	2.31819	2.07484	-1.11729	0.11399	0.16293	0.82235	0.54631	0.75791	0.92536
miR-3654	6.34666	5.22706	7.48486	6.35	-2.17347	2.20076	4.78328	0.20475	0.19799	0.02235	0.6303	0.79686	0.23319
miR-3655	4.40153	3.02537	5.33156	4.25	-2.59548	1.90528	4.9451	0.04219	0.14405	0.00332	0.50104	0.75191	0.21938
miR-3657	2.82649	3.17824	3.52039	3.18	1.27633	1.61776	1.26751	0.72162	0.48674	0.72885	0.89121	0.89906	0.87592
miR-3658	1.2166	2.51253	3.615	2.45	2.45547	5.27072	2.14652	0.31092	0.07835	0.38482	0.69484	0.73226	0.66851
miR-3659	2.1442	3.18278	2.62206	2.65	2.0548	1.39281	-1.47529	0.40733	0.69849	0.64999	0.7417	0.95265	0.83667
miR-365a-3p	2.42562	2.06165	3.62837	2.71	-1.28699	2.30218	2.96288	0.81136	0.43771	0.31777	0.9274	0.89066	0.60503
miR-365a-5p	4.64565	5.06949	4.99576	4.9	1.34164	1.27456	-1.05263	0.47942	0.55727	0.90068	0.77314	0.90605	0.96196
miR-365b-5p	4.57288	4.32212	5.82464	4.91	-1.19003	2.38171	2.83431	0.70516	0.08323	0.04421	0.88524	0.7474	0.29132
miR-3660	1.47851	0.752229	3.00512	1.75	-1.65405	2.88186	4.76673	0.52363	0.19674	0.06991	0.79804	0.79686	0.34096
miR-3661	3.91363	4.08579	3.69786	3.9	1.12662	-1.16151	-1.30858	0.71363	0.6463	0.4156	0.88827	0.93681	0.69003
miR-3662	3.66548	0.976163	3.74881	2.8	-6.44866	1.05922	6.83528	0.01197	0.9245	0.01024	0.45589	0.9921	0.22373
miR-3663-5p	6.22354	6.28706	5.46073	5.99	1.04536	-1.69702	-1.77276	0.91772	0.23414	0.20049	0.97279	0.81087	0.49873
miR-3664-5p	1.53711	2.97689	3.6065	2.71	2.71321	4.19596	1.54756	0.37934	0.21672	0.69538	0.72972	0.79987	0.85982
miR-3666	1.96651	2.15519	2.93232	2.35	1.13997	1.95342	1.71356	0.88339	0.45977	0.54974	0.95637	0.89294	0.77659
miR-3667-3p	5.76601	6.46466	4.90734	5.71	1.62338	-1.81378	-2.94241	0.25488	0.16929	0.02411	0.66816	0.76109	0.23796
miR-3667-5p	6.09572	6.69477	5.39892	6.06	1.51467	-1.62113	-2.45547	0.31857	0.2506	0.04844	0.70415	0.82166	0.30068
miR-3668	2.40794	3.43475	4.04332	3.3	2.03778	3.10588	1.5252	0.0946	0.01566	0.29668	0.53987	0.71665	0.59098
miR-3670	5.18351	5.38457	4.53351	5.03	1.14949	-1.56917	-1.80375	0.73068	0.28071	0.16728	0.89302	0.83498	0.47637
miR-3671	0	2.21638	3.84128	2.02	4.64603	14.3303	3.08442	0.00108	2e-05	0.00707	0.27739	0.03982	0.21938
miR-3672	2.73132	3.33081	4.06867	3.38	1.51467	2.52625	1.66786	0.65156	0.32475	0.57949	0.8735	0.85167	0.79458
miR-367-3p	2.70483	2.85195	3.6873	3.08	1.10726	1.9752	1.78386	0.91846	0.49985	0.56476	0.97309	0.89906	0.78669
miR-3674	1.20775	1.72906	3.004	1.98	1.43495	3.47256	2.41999	0.72861	0.24882	0.40415	0.89302	0.82166	0.67854
miR-3675-3p	2.90304	2.8885	2.46727	2.75	-1.01045	-1.35285	-1.33886	0.98921	0.68659	0.69643	0.99489	0.95073	0.8606
miR-3675-5p	3.54852	2.95907	2.44468	2.98	-1.5042	-2.1495	-1.428	0.68721	0.4561	0.72501	0.88159	0.89294	0.87384
miR-367-5p	3.69208	3.45014	3.59241	3.58	-1.18263	-1.07177	1.10343	0.86367	0.94356	0.91954	0.94765	0.9955	0.96996
miR-3677-5p	5.3246	6.6895	5.19992	5.74	2.57576	-1.09051	-2.80889	0.0787	0.86014	0.05872	0.52238	0.98252	0.3216
miR-3678-3p	1.66743	3.9057	3.82868	3.13	4.71743	4.47225	-1.05482	0.03969	0.04544	0.93581	0.49455	0.71665	0.9767
miR-3679-3p	1.48862	1.6219	2.70434	1.94	1.09657	2.32302	2.11697	0.9239	0.39365	0.44558	0.97443	0.87295	0.71009
miR-3679-5p	5.88424	4.83534	6.68042	5.8	-2.0691	1.73628	3.59253	0.22885	0.3526	0.04943	0.64398	0.85944	0.30158
miR-3680-3p	1.49035	3.01683	2.88084	2.46	2.87986	2.62079	-1.09885	0.28548	0.32792	0.92161	0.67199	0.85167	0.96996
miR-3680-5p	2.98143	3.63488	3.01855	3.21	1.57243	1.02598	-1.53262	0.53598	0.97164	0.55891	0.80647	0.99695	0.78216
miR-3681-5p	3.236	5.39538	3.72132	4.12	4.46605	1.39959	-3.19098	0.00826	0.4672	0.02806	0.43989	0.8958	0.25463
miR-3682-3p	3.00645	2.70587	3.84362	3.19	-1.232	1.78633	2.20076	0.83034	0.55422	0.42543	0.93758	0.90605	0.69864
miR-3682-5p	1.87699	2.12874	2.4867	2.16	1.19086	1.52626	1.28165	0.86644	0.68497	0.81116	0.94956	0.95047	0.92165
miR-3683	0.725057	2.63784	2.52936	1.96	3.76591	3.49187	-1.07773	0.11933	0.1389	0.92432	0.55343	0.7474	0.96996
miR-3684	2.43965	1.39011	3.05346	2.29	-2.07053	1.5305	3.16674	0.44327	0.6502	0.23576	0.75836	0.9374	0.5378
miR-3685	0.879929	2.43801	2.99921	2.11	2.94445	4.34393	1.47529	0.07387	0.02254	0.48454	0.51527	0.71665	0.73111
miR-3686	0.652994	3.05579	3.34909	2.35	5.28902	6.48003	1.22519	0.08403	0.0573	0.81774	0.53361	0.71665	0.92413
miR-3687	12.8999	11.2511	13.5421	12.56	-3.13616	1.56049	4.89395	0.06458	0.43304	0.01696	0.50671	0.89066	0.23205
miR-3688-5p	3.20686	1.43346	4.5091	3.05	-3.41764	2.4657	8.43273	0.04135	0.11451	0.00261	0.49455	0.7474	0.21938
miR-3689a-3p	3.9557	4.36073	3.68977	4	1.32409	-1.20247	-1.59218	0.68919	0.79232	0.51102	0.88159	0.96074	0.75151
miR-3689a-5p	2.54364	2.5549	2.92318	2.67	1.00765	1.30134	1.29056	0.99387	0.79603	0.80193	0.99719	0.96074	0.91712
miR-3689b-3p	4.75075	3.81516	5.30414	4.62	-1.91322	1.46713	2.80694	0.1483	0.37387	0.03308	0.58926	0.86933	0.27078
miR-3689d	6.22893	7.37324	5.39014	6.33	2.20993	-1.78881	-3.95314	0.03958	0.11159	0.00245	0.49455	0.7474	0.21938
miR-3689f	2.38082	2.33358	3.66988	2.79	-1.03311	2.44359	2.5245	0.97093	0.33347	0.31701	0.98687	0.85273	0.60493
miR-3690	3.24505	3.24542	3.91653	3.47	1	1.59218	1.59218	0.99976	0.59601	0.59621	1	0.91524	0.80284
miR-3691-3p	2.52184	3.8384	3.46675	3.28	2.49147	1.92519	-1.29415	0.33619	0.48439	0.78071	0.71469	0.89906	0.90575
miR-3691-5p	0.833538	3.79247	3.55984	2.73	7.77585	6.61619	-1.17528	0.00351	0.00563	0.7642	0.3992	0.62246	0.90135
miR-3692-3p	3.68801	1.16999	3.55971	2.81	-5.72787	-1.09278	5.24157	0.03495	0.90205	0.04298	0.49455	0.99083	0.29132
miR-3692-5p	4.5805	4.19145	2.88501	3.89	-1.30949	-3.23777	-2.47255	0.68844	0.10481	0.19791	0.88159	0.7474	0.49642
miR-369-3p	2.80081	1.2083	2.9544	2.32	-3.01676	1.11265	3.35427	0.21177	0.89965	0.17464	0.63491	0.99083	0.47947
miR-369-5p	3.62041	3.84947	3.75082	3.74	1.17202	1.09429	-1.07103	0.76548	0.86491	0.89757	0.90904	0.98501	0.96151
miR-370-3p	5.79198	6.08385	6.36266	6.08	1.22434	1.48555	1.21335	0.6512	0.38452	0.66568	0.8735	0.87295	0.84496
miR-370-5p	2.46955	2.89126	2.62836	2.66	1.33978	1.11651	-1.19997	0.7525	0.90523	0.84388	0.90336	0.99083	0.93502
miR-3713	1.839	1.54724	2.56659	1.98	-1.22434	1.65634	2.02651	0.83452	0.60477	0.47169	0.93826	0.91985	0.72424
miR-3714	6.38973	6.89724	5.59839	6.3	1.42208	-1.73027	-2.46058	0.37231	0.17738	0.0399	0.72972	0.76879	0.2909
miR-371b-3p	2.01207	4.23973	3.93195	3.39	4.68484	3.78423	-1.23799	0.04358	0.07381	0.7529	0.50488	0.73226	0.89311
miR-371b-5p	4.58813	4.53815	4.12364	4.42	-1.03526	-1.37936	-1.3333	0.94964	0.56109	0.60326	0.98374	0.90605	0.80891
miR-372-3p	4.73135	6.67058	4.2152	5.21	3.8344	-1.42998	-5.48313	0.0175	0.4587	0.00513	0.46906	0.89294	0.21938
miR-372-5p	3.42397	5.01446	3.89202	4.11	3.01049	1.38319	-2.17648	0.09323	0.5938	0.21772	0.53987	0.91524	0.52323
miR-373-3p	1.57149	3.97845	2.8953	2.82	5.3037	2.50359	-2.11844	0.00921	0.10235	0.17084	0.43989	0.7474	0.47637
miR-373-5p	1.88056	4.12818	3.05375	3.02	4.75024	2.2548	-2.10526	0.00626	0.09672	0.12368	0.43989	0.7474	0.43989
miR-374a-3p	3.88295	3.88699	3.16634	3.65	1.00278	-1.64376	-1.64832	0.99614	0.40138	0.39883	0.99804	0.87945	0.67554
miR-374b-3p	5.51444	7.10686	5.26741	5.96	3.01467	-1.18674	-3.57762	0.02145	0.67604	0.01069	0.47471	0.9448	0.22373
miR-374b-5p	5.75889	4.6071	5.28344	5.22	-2.22222	-1.38992	1.5977	0.04025	0.34819	0.19288	0.49455	0.85944	0.49288
miR-374c-5p	5.3982	5.53042	4.39444	5.11	1.09581	-2.00555	-2.19771	0.81009	0.09325	0.06265	0.92694	0.7474	0.32946
miR-375	2.23716	1.54055	2.81435	2.2	-1.62113	1.49174	2.41831	0.59551	0.65921	0.34067	0.83967	0.93964	0.62649
miR-376a-2-5p	3.26857	3.79629	3.71044	3.59	1.44193	1.35849	-1.06142	0.53093	0.59857	0.91789	0.80346	0.91629	0.96996
miR-376a-3p	4.20227	4.51307	5.11273	4.61	1.24057	1.87905	1.51572	0.67838	0.2412	0.42984	0.88151	0.81681	0.69902
miR-376a-5p	1.60364	1.19083	3.17955	1.99	-1.33145	2.98142	3.96962	0.57614	0.05431	0.02108	0.83334	0.71665	0.23319
miR-376b-3p	2.169	4.05402	4.04724	3.42	3.69353	3.67565	-1.00486	0.10272	0.10379	0.99493	0.54117	0.7474	0.99708
miR-376b-5p	3.90551	4.44025	3.90597	4.08	1.44894	1	-1.44794	0.40133	0.99941	0.40172	0.73958	0.99955	0.67632
miR-376c-3p	5.49248	6.22954	5.63023	5.78	1.66671	1.10038	-1.51467	0.27462	0.83268	0.36884	0.66922	0.97558	0.65537
miR-376c-5p	4.80655	4.35518	3.23261	4.13	-1.36699	-2.97729	-2.17799	0.39933	0.01316	0.05552	0.7395	0.71665	0.31397
miR-377-3p	4.44926	5.72649	5.02238	5.07	2.42335	1.48761	-1.62902	0.11919	0.45926	0.36704	0.55343	0.89294	0.65494
miR-377-5p	1.75011	2.72552	3.78613	2.75	1.96564	4.10107	2.08638	0.42888	0.11805	0.39122	0.75388	0.7474	0.67177
miR-378a-3p	3.83159	5.31028	4.46594	4.54	2.78755	1.55186	-1.79502	0.03576	0.31699	0.19219	0.49455	0.85009	0.49288
miR-378b	4.62992	4.21727	4.68798	4.51	-1.33145	1.04102	1.38607	0.37736	0.8989	0.31714	0.72972	0.99083	0.60493
miR-378c	0.652994	2.02579	1.82941	1.5	2.59009	2.25949	-1.14552	0.24113	0.31014	0.86145	0.65825	0.84838	0.94409
miR-378d	1.83417	3.23653	4.04922	3.04	2.64268	4.64282	1.75686	0.24168	0.07926	0.486	0.65891	0.73723	0.73178
miR-378e	3.14913	2.76389	4.30014	3.4	-1.30586	2.22068	2.89989	0.72312	0.30323	0.17909	0.89216	0.84838	0.48275
miR-378f	4.38625	4.60019	4.17228	4.39	1.1599	-1.1599	-1.34537	0.72825	0.72822	0.49162	0.89302	0.95784	0.73788
miR-378g	3.60535	4.8746	4.65409	4.38	2.40994	2.0691	-1.16554	0.152	0.22806	0.7917	0.59059	0.81087	0.91276
miR-378h	3.42397	2.56395e-16	2.91544	2.11	-10.7331	-1.42306	7.54228	0.02119	0.68819	0.04168	0.47468	0.95084	0.29132
miR-378i	4.64286	4.2673	4.6582	4.52	-1.29774	1.01045	1.3113	0.63043	0.98421	0.61673	0.85771	0.9991	0.81852
miR-378j	2.0533	1.44369	2.68926	2.06	-1.52626	1.55401	2.37183	0.60685	0.59164	0.30443	0.84699	0.91524	0.5991
miR-379-3p	1.67142	2.80385	3.25082	2.58	2.19162	2.98763	1.3632	0.43387	0.28283	0.75381	0.75417	0.83498	0.89369
miR-379-5p	3.37465	2.84406	4.25635	3.49	-1.44493	1.84293	2.66106	0.65284	0.45936	0.24711	0.8735	0.89294	0.55221
miR-380-3p	2.58873	2.95505	3.32823	2.96	1.28877	1.66902	1.29504	0.7729	0.56308	0.76879	0.90942	0.90605	0.90258
miR-380-5p	2.70626	2.50467	3.55818	2.92	-1.15029	1.805	2.07628	0.85576	0.44962	0.35393	0.94436	0.89211	0.63753
miR-381-3p	5.87519	6.93034	5.79699	6.2	2.07772	-1.05555	-2.19314	0.16933	0.91419	0.143	0.61124	0.99083	0.45555
miR-381-5p	2.63591	4.71166	3.44804	3.6	4.21637	1.75564	-2.40161	0.02639	0.3259	0.14055	0.47843	0.85167	0.45522
miR-382-3p	3.03545	3.04864	2.96433	3.02	1.00905	-1.05044	-1.05995	0.98719	0.931	0.91826	0.9938	0.9921	0.96996
miR-382-5p	4.66545	4.49041	4.92478	4.69	-1.12896	1.19665	1.35097	0.83961	0.76462	0.61766	0.93826	0.95849	0.81861
miR-383-3p	3.78607	3.7495	4.40756	3.98	-1.02598	1.53794	1.57789	0.96716	0.4902	0.46577	0.98544	0.89906	0.72201
miR-383-5p	0.98401	3.54399	3.15117	2.56	5.89708	4.49089	-1.31312	0.06574	0.10993	0.75503	0.50671	0.7474	0.89412
miR-384	0.98401	3.85312	3.70146	2.85	7.30559	6.57504	-1.11111	0.01514	0.01956	0.87755	0.46208	0.71665	0.95181
miR-3907	7.01807	7.40548	5.99417	6.81	1.30767	-2.03355	-2.65921	0.44579	0.06457	0.01761	0.75935	0.73226	0.23205
miR-3908	1.81591	0.752229	3.64266	2.07	-2.09072	3.54799	7.4127	0.32874	0.11009	0.02066	0.71047	0.7474	0.23319
miR-3909	3.28033	3.0321	3.79505	3.37	-1.18756	1.42899	1.69702	0.75972	0.52964	0.35794	0.90747	0.9058	0.64307
miR-3910	2.5182	3.6933	3.77484	3.33	2.25793	2.38998	1.05848	0.31679	0.28632	0.94296	0.70157	0.8374	0.98027
miR-3912-3p	8.38729	8.98076	7.22373	8.2	1.50838	-2.24078	-3.37995	0.26022	0.04307	0.00623	0.66817	0.71665	0.21938
miR-3912-5p	7.47263	8.24527	6.4383	7.39	1.70882	-2.04769	-3.49914	0.17047	0.07736	0.00697	0.61252	0.73226	0.21938
miR-3913-5p	2.04236	1.16999	2.81955	2.01	-1.8302	1.71356	3.13834	0.56573	0.60816	0.28886	0.82351	0.92245	0.58552
miR-3914	1.15337	3.0683	2.94925	2.39	3.77114	3.47256	-1.08598	0.19447	0.22107	0.93242	0.62609	0.80754	0.97399
miR-3915	2.87218	2.60712	3.96215	3.15	-1.20164	2.12874	2.55797	0.8638	0.48642	0.39046	0.94765	0.89906	0.67177
miR-3916	3.45784	2.41152	3.46628	3.11	-2.0648	1.00556	2.07772	0.47363	0.99532	0.47018	0.77057	0.99955	0.72298
miR-3917	5.84715	5.52349	5.3177	5.56	-1.2518	-1.44293	-1.15349	0.51969	0.30165	0.68009	0.79504	0.84838	0.85398
miR-3919	2.85614	2.72316	4.30925	3.3	-1.09657	2.73777	3.00216	0.93057	0.35326	0.3132	0.97631	0.85944	0.60454
miR-3920	1.67426	2.07634	2.69534	2.15	1.32134	2.02933	1.53581	0.76552	0.4551	0.6473	0.90904	0.89294	0.83474
miR-3921	3.38927	1.70665	3.87245	2.99	-3.21095	1.39765	4.48777	0.26359	0.73981	0.15929	0.66817	0.95849	0.47112
miR-3922-3p	1.7183	4.14216	3.0946	2.99	5.36657	2.59548	-2.06766	0.04368	0.21543	0.33685	0.50488	0.79956	0.62439
miR-3922-5p	4.72451	5.19084	4.27837	4.73	1.38127	-1.36226	-1.88165	0.59658	0.61232	0.31106	0.83967	0.92245	0.60263
miR-3923	2.1499	2.99064	3.42244	2.85	1.79129	2.41664	1.3491	0.37844	0.19455	0.64553	0.72972	0.79686	0.83348
miR-3924	1.28522	1.6427	3.33717	2.09	1.28076	4.1468	3.23553	0.78281	0.1377	0.21131	0.91364	0.7474	0.51469
miR-3925-5p	2.28113	1.80341	3.39137	2.49	-1.39281	2.15846	3.00632	0.6984	0.3768	0.21643	0.88284	0.87227	0.52323
miR-3926	3.88262	3.37295	3.8823	3.71	-1.42405	1	1.42306	0.37169	0.99955	0.37197	0.72972	0.99955	0.65926
miR-3927-5p	2.67215	3.11323	2.84748	2.88	1.35754	1.12896	-1.20247	0.7188	0.88583	0.82785	0.88982	0.98626	0.92886
miR-3928-3p	1.9712	2.69738	3.77888	2.82	1.65405	3.50157	2.11697	0.43194	0.07106	0.25168	0.75388	0.73226	0.55533
miR-3928-5p	3.75658	3.09923	4.16916	3.67	-1.5768	1.33145	2.09943	0.59612	0.73815	0.39458	0.83967	0.95849	0.67192
miR-3929	4.41806	3.10947	5.1442	4.22	-2.4777	1.65405	4.09823	0.43339	0.65983	0.23434	0.75417	0.93964	0.5378
miR-3934-3p	3.26546	1.6402	3.75229	2.89	-3.08442	1.40153	4.3229	0.35439	0.77651	0.23641	0.72423	0.95849	0.5378
miR-3934-5p	5.84122	4.67146	5.41793	5.31	-2.25012	-1.34071	1.67714	0.05542	0.44617	0.19377	0.50671	0.89121	0.49288
miR-3935	2.50949	1.48173	2.81865	2.27	-2.0392	1.23885	2.52625	0.4033	0.79783	0.28347	0.73958	0.96074	0.58132
miR-3936	4.28166	2.34175	3.83798	3.49	-3.83706	-1.36037	2.8206	0.15573	0.73109	0.26254	0.59497	0.95849	0.56484
miR-3937	8.92698	9.99337	7.46472	8.8	2.09362	-2.7549	-5.77171	0.11097	0.03849	0.00238	0.54364	0.71665	0.21938
miR-3938	1.83668	0.658801	3.39196	1.96	-2.26263	2.93834	6.64837	0.16933	0.08007	0.00716	0.61124	0.74141	0.21938
miR-3939	4.21495	5.07532	4.8917	4.73	1.81504	1.59881	-1.13603	0.25548	0.36432	0.80124	0.66816	0.86933	0.91712
miR-3940-5p	11.6249	11.0022	11.8573	11.49	-1.54007	1.17446	1.80876	0.22963	0.6419	0.11068	0.64531	0.93635	0.42224
miR-3941	1.2166	4.2587	3.98543	3.15	8.23632	6.81635	-1.20832	0.02913	0.04264	0.82083	0.47843	0.71665	0.92536
miR-3942-5p	1.97719	0.383784	2.95799	1.77	-3.01676	1.97383	5.95458	0.25903	0.47715	0.08362	0.66816	0.89881	0.37963
miR-3943	8.42912	9.01522	7.61718	8.35	1.50108	-1.75564	-2.63536	0.27326	0.14057	0.02143	0.66922	0.74789	0.23319
miR-3944-5p	3.49396	2.38718	3.98668	3.29	-2.15397	1.40737	3.02933	0.2903	0.62886	0.13902	0.67668	0.93029	0.45522
miR-3945	3.12511	4.61315	4.05646	3.93	2.805	1.9066	-1.47121	0.04078	0.16912	0.39462	0.49455	0.76109	0.67192
miR-3973	2.68061	4.56253	3.47669	3.57	3.68586	1.73628	-2.12285	0.05288	0.37012	0.23038	0.50671	0.86933	0.53683
miR-3974	2.47695	2.95535	3.32076	2.92	1.39281	1.79502	1.28788	0.76867	0.60583	0.82207	0.90904	0.9208	0.92536
miR-3975	3.16352	2.86465	2.91544	2.98	-1.23029	-1.18756	1.03598	0.85959	0.88323	0.976	0.94599	0.98624	0.99114
miR-3976	3.16584	1.81534	3.37121	2.78	-2.54912	1.15269	2.94037	0.25035	0.85586	0.19062	0.66611	0.9812	0.49183
miR-3977	1.82818	2.90598	3.47787	2.74	2.11111	3.13834	1.48658	0.42922	0.23709	0.67082	0.75388	0.81564	0.84655
miR-3978	2.80612	2.81623	3.7629	3.13	1.00696	1.94127	1.92786	0.99338	0.44064	0.44532	0.99719	0.89066	0.71009
miR-409-3p	4.02835	4.26209	5.61876	4.64	1.17609	3.01049	2.56152	0.75034	0.05273	0.08953	0.90284	0.71665	0.39206
miR-409-5p	3.91624	4.14603	4.24319	4.1	1.17283	1.2544	1.06955	0.79181	0.70781	0.91098	0.916	0.95516	0.96711
miR-410-3p	3.51526	3.25624	4.61934	3.8	-1.19665	2.1495	2.57219	0.78113	0.25352	0.1664	0.91294	0.82492	0.47637
miR-410-5p	1.66897	3.05898	3.45711	2.73	2.62079	3.45336	1.31768	0.15701	0.07838	0.66859	0.59497	0.73226	0.84581
miR-411-3p	3.62117	1.12835	2.65337	2.47	-5.62947	-1.95613	2.87787	0.08153	0.4656	0.26065	0.52454	0.8958	0.56252
miR-411-5p	2.75861	4.67339	3.87644	3.77	3.77114	2.17046	-1.73748	0.02532	0.15212	0.2934	0.47843	0.75191	0.59018
miR-412-3p	2.12209	2.56419	3.96305	2.88	1.35849	3.58258	2.63719	0.73302	0.1771	0.29453	0.89302	0.76879	0.59018
miR-412-5p	1.73105	3.79768	2.90027	2.81	4.19014	2.24856	-1.86219	0.22064	0.47533	0.58147	0.63856	0.89881	0.79509
miR-421	5.27659	5.49923	5.76022	5.51	1.16716	1.39862	1.19831	0.75009	0.49369	0.70916	0.90284	0.89906	0.86602
miR-422a	3.5124	2.64368	3.63293	3.26	-1.8264	1.08749	1.98481	0.49224	0.92305	0.43603	0.77843	0.9921	0.70287
miR-424-3p	4.47598	2.60895	4.43807	3.84	-3.64773	-1.02669	3.55291	0.05701	0.96559	0.06126	0.50671	0.99695	0.32682
miR-424-5p	4.61615	3.50257	4.94122	4.35	-2.16445	1.25266	2.71133	0.09057	0.59324	0.03693	0.53987	0.91524	0.28854
miR-4251	4.27217	4.37877	5.08375	4.58	1.07699	1.75564	1.63014	0.87924	0.26466	0.32839	0.95463	0.82756	0.61577
miR-4252	4.4704	4.71489	4.19801	4.46	1.18427	-1.20748	-1.43098	0.63188	0.59411	0.32195	0.85857	0.91524	0.60972
miR-4253	6.76967	7.30552	6.86332	6.98	1.44995	1.06733	-1.35849	0.32954	0.86099	0.41697	0.71047	0.98252	0.69123
miR-425-3p	5.48566	4.95327	5.99419	5.48	-1.44593	1.42306	2.05765	0.28943	0.31023	0.05543	0.67668	0.84838	0.31397
miR-4254	1.31618	3.15437	2.50593	2.33	3.57514	2.28153	-1.56699	0.26964	0.46582	0.68778	0.66922	0.8958	0.85707
miR-4255	2.56953	2.86786	4.47023	3.3	1.22944	3.73472	3.03564	0.8022	0.13487	0.19938	0.92226	0.7474	0.49833
miR-425-5p	7.80523	8.00864	7.80176	7.87	1.15109	-1.00208	-1.15429	0.6839	0.99443	0.67885	0.88156	0.99955	0.85354
miR-4256	3.24905	3.75975	4.2839	3.76	1.42504	2.04911	1.43794	0.40315	0.10937	0.39138	0.73958	0.7474	0.67177
miR-4257	7.76017	7.50323	7.26465	7.51	-1.19499	-1.4103	-1.18017	0.5586	0.27164	0.58651	0.82052	0.8298	0.79745
miR-4259	3.70109	4.33248	3.73681	3.92	1.54864	1.02527	-1.51152	0.49864	0.96905	0.52264	0.78257	0.99695	0.7553
miR-4261	5.28951	4.75486	5.20114	5.08	-1.44894	-1.0629	1.36226	0.3742	0.88056	0.45513	0.72972	0.98507	0.7132
miR-4262	3.20836	2.21345	3.82634	3.08	-1.99308	1.53475	3.05887	0.36409	0.56724	0.15578	0.72819	0.90675	0.46914
miR-4263	2.1509	4.27924	4.29807	3.58	4.37111	4.42906	1.01326	0.06971	0.06769	0.98586	0.51495	0.73226	0.99533
miR-4264	3.10757	2.72007	4.77382	3.53	-1.30858	3.17334	4.15256	0.68758	0.10796	0.05543	0.88159	0.7474	0.31397
miR-4265	5.64889	5.8562	5.93092	5.81	1.15429	1.21588	1.05336	0.64461	0.53247	0.86725	0.86861	0.9058	0.9465
miR-4266	5.74814	5.7839	5.51773	5.68	1.02527	-1.17283	-1.20247	0.95747	0.73203	0.69275	0.98374	0.95849	0.85707
miR-4267	3.80173	4.80313	4.96363	4.52	2.00139	2.23767	1.11729	0.20617	0.14843	0.83193	0.6303	0.75191	0.93066
miR-4268	2.18981	4.18846	3.12357	3.17	3.99723	1.91057	-2.09217	0.04031	0.29189	0.23367	0.49455	0.83932	0.5378
miR-4269	5.26345	5.59959	4.87726	5.25	1.26225	-1.30677	-1.64947	0.53266	0.47503	0.19686	0.80396	0.89881	0.49606
miR-4270	9.17128	8.49181	9.1061	8.92	-1.60103	-1.04608	1.5305	0.17576	0.89094	0.21665	0.61761	0.98826	0.52323
miR-4271	13.1272	12.7761	12.8488	12.92	-1.27544	-1.21251	1.0519	0.44499	0.54223	0.87225	0.75861	0.9058	0.94949
miR-4272	3.29322	3.81899	3.97942	3.7	1.43993	1.60882	1.11729	0.69842	0.61418	0.90552	0.88284	0.92245	0.96296
miR-4273	2.6473	3.28222	3.96915	3.3	1.55294	2.50012	1.60993	0.46404	0.14604	0.42945	0.76795	0.75191	0.69902
miR-4274	7.99693	8.41034	7.16833	7.86	1.33145	-1.77645	-2.36526	0.42852	0.13113	0.03457	0.75388	0.7474	0.27584
miR-4275	2.76368	2.36933	3.52966	2.89	-1.31403	1.70055	2.23457	0.78145	0.59227	0.42214	0.91294	0.91524	0.6954
miR-4276	3.68001	5.60772	5.02831	4.77	3.80527	2.54559	-1.49381	0.00989	0.04855	0.35228	0.44245	0.71665	0.6367
miR-4277	2.6593	4.14591	3.437	3.41	2.80305	1.71475	-1.63467	0.21716	0.5049	0.54244	0.63747	0.90247	0.76885
miR-4278	3.70118	3.55839	3.20732	3.49	-1.1042	-1.40834	-1.27544	0.85696	0.53724	0.6592	0.94436	0.9058	0.84175
miR-4279	8.23779	8.8685	7.22865	8.11	1.54864	-2.01252	-3.11666	0.19118	0.0502	0.00518	0.62609	0.71665	0.21938
miR-4280	2.26055	1.36419	3.24811	2.29	-1.8609	1.98343	3.69097	0.5196	0.47915	0.19277	0.79504	0.89906	0.49288
miR-4282	2.57911	2.93871	4.33219	3.28	1.28343	3.37059	2.62624	0.65959	0.05378	0.11166	0.87614	0.71665	0.42288
miR-4283	4.4482	4.25132	4.4122	4.37	-1.14631	-1.02527	1.11806	0.81838	0.96645	0.85109	0.93036	0.99695	0.93861
miR-4287	2.73799	4.61231	3.3421	3.56	3.66547	1.51992	-2.41162	0.03696	0.45006	0.13143	0.49455	0.89211	0.45031
miR-4288	3.38265	2.42189	3.01384	2.94	-1.94666	-1.29146	1.50733	0.40568	0.74534	0.60392	0.7417	0.95849	0.80891
miR-4289	2.63009	1.32137	3.20659	2.39	-2.4777	1.49174	3.69353	0.14039	0.49415	0.04494	0.58322	0.89906	0.29426
miR-429	5.1265	5.07631	7.05805	5.75	-1.03526	3.81584	3.9504	0.93815	0.01347	0.01185	0.97962	0.71665	0.22373
miR-4290	5.26895	6.30369	4.95728	5.51	2.04911	-1.24143	-2.54206	0.08822	0.57852	0.03464	0.53987	0.91009	0.27584
miR-4291	8.87665	9.3363	7.85927	8.69	1.37554	-2.02371	-2.78369	0.38615	0.07482	0.01699	0.73389	0.73226	0.23205
miR-4292	7.11939	7.09737	6.68739	6.97	-1.01537	-1.3491	-1.32869	0.96685	0.42382	0.447	0.98544	0.88638	0.71018
miR-4293	3.72586	4.94658	4.91679	4.53	2.33108	2.28311	-1.02101	0.10191	0.10932	0.96548	0.53987	0.7474	0.98972
miR-4294	5.62583	5.20931	5.60077	5.48	-1.33515	-1.01748	1.3113	0.50022	0.96721	0.52572	0.78295	0.99695	0.7553
miR-4295	2.62068	3.96511	3.99904	3.53	2.53854	2.59908	1.02385	0.1951	0.18509	0.97257	0.62609	0.78759	0.99084
miR-4296	5.98796	6.19816	6.04287	6.08	1.15669	1.03886	-1.11342	0.6735	0.91193	0.75502	0.88042	0.99083	0.89412
miR-4297	5.51979	5.78633	4.84276	5.38	1.2033	-1.59881	-1.92385	0.63891	0.2489	0.12002	0.86421	0.82166	0.43877
miR-4299	3.74659	4.63231	4.78798	4.39	1.84805	2.05765	1.11419	0.2014	0.13963	0.81393	0.6303	0.7474	0.9228
miR-4300	3.22802	2.4271	3.12015	2.93	-1.74231	-1.07773	1.61664	0.47634	0.92246	0.5362	0.77171	0.9921	0.76292
miR-4301	2.69629	3.78019	3.06713	3.18	2.11991	1.29325	-1.63921	0.14235	0.59543	0.31758	0.5853	0.91524	0.60503
miR-4302	3.46757	2.43076	3.98875	3.3	-2.05196	1.43495	2.94445	0.33072	0.61766	0.15689	0.71047	0.92342	0.47111
miR-4303	4.2146	1.4673	5.20488	3.63	-6.7132	1.98618	13.3429	0.0112	0.28051	0.00193	0.45589	0.83498	0.21938
miR-4304	5.66113	4.62592	5.15197	5.15	-2.04911	-1.42306	1.43993	0.14038	0.44673	0.43231	0.58322	0.89121	0.69902
miR-4305	4.79445	4.48668	3.99666	4.43	-1.23799	-1.73869	-1.40444	0.75542	0.42674	0.62144	0.90478	0.88638	0.8192
miR-4306	4.38355	4.36972	5.44005	4.73	-1.00975	2.0806	2.09943	0.9848	0.16908	0.16414	0.99283	0.76109	0.47368
miR-4307	2.46179	3.40262	3.44126	3.1	1.91986	1.9711	1.0274	0.44081	0.42293	0.97429	0.75705	0.88586	0.99114
miR-4308	3.5516	4.10146	4.34218	4	1.46409	1.73027	1.18181	0.38656	0.22329	0.69959	0.73402	0.80754	0.86116
miR-4309	8.76543	9.35747	7.62968	8.58	1.50733	-2.19771	-3.31268	0.24846	0.04226	0.00581	0.66556	0.71665	0.21938
miR-4310	4.10591	3.41932	3.21635	3.58	-1.60993	-1.85318	-1.15109	0.40931	0.29129	0.8038	0.74298	0.83877	0.91875
miR-4311	3.88125	3.37551	4.0393	3.77	-1.42011	1.11574	1.58447	0.58483	0.86336	0.47606	0.83683	0.98442	0.72704
miR-4312	4.20957	5.11131	4.28234	4.53	1.86865	1.0519	-1.77645	0.28246	0.92849	0.32066	0.67096	0.9921	0.60937
miR-431-3p	3.71409	3.83401	4.60625	4.05	1.08673	1.85575	1.70764	0.87224	0.24973	0.31455	0.95194	0.82166	0.60493
miR-4314	5.579	5.46692	5.82825	5.62	-1.08073	1.18838	1.28432	0.78657	0.55039	0.39196	0.91443	0.90605	0.67177
miR-4315	5.19868	5.53765	4.81504	5.18	1.26488	-1.30495	-1.65061	0.59324	0.54641	0.26821	0.83967	0.90605	0.56838
miR-431-5p	5.2272	4.85489	6.12038	5.4	-1.29415	1.85703	2.40327	0.47281	0.10602	0.03155	0.77057	0.7474	0.26419
miR-4317	2.11188	3.12971	4.32498	3.19	2.02511	4.63638	2.28945	0.47125	0.13665	0.40018	0.77057	0.7474	0.67601
miR-4318	3.94762	2.00234	4.32328	3.42	-3.85038	1.29774	4.99678	0.0381	0.64983	0.01772	0.49455	0.9374	0.23205
miR-4319	6.14347	6.59578	5.83134	6.19	1.36794	-1.24143	-1.69819	0.5089	0.64631	0.27504	0.78945	0.93681	0.57585
miR-4320	3.05267	2.76719	3.49964	3.11	-1.21841	1.3632	1.66094	0.72727	0.58696	0.38008	0.89302	0.91524	0.66666
miR-4322	6.48858	6.50702	6.38818	6.46	1.01255	-1.07177	-1.08598	0.97339	0.85603	0.83003	0.98701	0.9812	0.92953
miR-432-3p	3.63813	4.45623	4.41328	4.17	1.76296	1.71119	-1.03025	0.20395	0.22658	0.94421	0.6303	0.81077	0.98108
miR-4324	5.05919	5.26987	4.56364	4.96	1.15749	-1.4103	-1.63127	0.70685	0.38499	0.22558	0.88598	0.87295	0.52981
miR-4325	3.79374	2.67298	3.15303	3.21	-2.17498	-1.55941	1.39474	0.36226	0.59652	0.69056	0.72659	0.91524	0.85707
miR-432-5p	4.49502	5.47499	5.32354	5.1	1.97247	1.77645	-1.11034	0.28369	0.36025	0.86399	0.67096	0.8684	0.94519
miR-4326	3.72543	3.41917	4.09596	3.75	-1.23628	1.29325	1.59881	0.72824	0.67471	0.44868	0.89302	0.9448	0.71018
miR-4327	6.07441	5.20861	6.40141	5.89	-1.8226	1.2544	2.28628	0.06252	0.44244	0.01689	0.50671	0.89082	0.23205
miR-4328	3.97993	3.61736	4.7874	4.13	-1.2861	1.74957	2.25012	0.60088	0.2582	0.11436	0.8426	0.82756	0.42744
miR-4329	4.70404	5.18931	4.97004	4.95	1.39959	1.20247	-1.16393	0.42971	0.66107	0.71731	0.75388	0.93964	0.87115
miR-4330	5.52988	5.72099	4.69751	5.32	1.14155	-1.78015	-2.03214	0.75344	0.1922	0.11712	0.90396	0.79408	0.4319
miR-433-3p	4.07886	3.99239	4.54408	4.21	-1.06142	1.38032	1.46612	0.9116	0.55425	0.48488	0.96972	0.90605	0.73111
miR-433-5p	2.63151	1.71549	3.51706	2.62	-1.88688	1.84805	3.48703	0.51722	0.53093	0.21777	0.79475	0.9058	0.52323
miR-4417	11.6027	10.5682	12.0039	11.39	-2.04769	1.32042	2.7057	0.09981	0.49456	0.03151	0.53987	0.89906	0.26419
miR-4419a	6.65582	5.88849	6.95481	6.5	-1.70173	1.23029	2.09362	0.27352	0.6602	0.13968	0.66922	0.93964	0.45522
miR-4419b	6.4983	4.93558	6.40807	5.95	-2.95468	-1.06437	2.77406	0.07073	0.90832	0.08555	0.51495	0.99083	0.38346
miR-4420	3.22038	1.86569	2.5205	2.54	-2.55797	-1.6245	1.57462	0.27207	0.56037	0.58544	0.66922	0.90605	0.79702
miR-4421	1.53171	2.2866	3.6157	2.48	1.68763	4.23981	2.51228	0.43413	0.05039	0.18352	0.75417	0.71665	0.48861
miR-4422	2.94655	3.65446	3.86788	3.49	1.63354	1.89343	1.1591	0.49073	0.37424	0.83334	0.77843	0.86933	0.93111
miR-4423-3p	2.02301	3.26649	3.86849	3.05	2.3669	3.59253	1.51782	0.31656	0.1501	0.61995	0.70157	0.75191	0.8192
miR-4423-5p	3.09362	2.69569	3.30131	3.03	-1.31768	1.15509	1.52203	0.60183	0.78416	0.43187	0.84336	0.95888	0.69902
miR-4424	2.55213	2.27368	2.73777	2.52	-1.21251	1.13761	1.37936	0.83869	0.89197	0.73494	0.93826	0.98836	0.88026
miR-4425	2.02286	1.06657	3.97609	2.36	-1.93992	3.87179	7.51618	0.51067	0.19552	0.06708	0.79057	0.79686	0.33668
miR-4426	3.32131	3.85189	4.33434	3.84	1.44493	2.0181	1.39668	0.52789	0.24171	0.5652	0.80001	0.81681	0.78678
miR-4427	2.19473	1.24378	4.18999	2.54	-1.93321	3.98616	7.7061	0.48254	0.15891	0.04964	0.77486	0.75791	0.30158
miR-4428	5.40733	4.05807	4.85529	4.77	-2.54735	-1.46612	1.73748	0.02903	0.3156	0.15936	0.47843	0.85009	0.47112
miR-4429	6.45718	5.08272	6.47876	6.01	-2.59188	1.01537	2.63171	0.10723	0.97819	0.10258	0.54128	0.99807	0.41345
miR-4430	7.09923	5.57012	7.24438	6.64	-2.88586	1.10573	3.19098	0.03109	0.81371	0.02093	0.47843	0.96699	0.23319
miR-4431	1.95982	2.44767	3.18237	2.53	1.4025	2.33432	1.6644	0.73784	0.40949	0.61566	0.8937	0.88371	0.81849
miR-4432	1.33195	1.27949	3.97233	2.19	-1.0367	6.23332	6.46657	0.96905	0.07587	0.07115	0.98687	0.73226	0.34507
miR-4433b-5p	9.47201	10.16	8.37021	9.33	1.61105	-2.14652	-3.45815	0.18407	0.04681	0.00467	0.62348	0.71665	0.21938
miR-4434	1.54729	1.92222	3.3403	2.27	1.29684	3.46535	2.67215	0.73535	0.13003	0.22002	0.89369	0.7474	0.52376
miR-4435	2.81739	3.8913	4.17773	3.63	2.10526	2.56685	1.21926	0.27275	0.17316	0.76239	0.66922	0.76236	0.90081
miR-4436a	6.34911	6.1716	5.82513	6.12	-1.13131	-1.43794	-1.27103	0.68085	0.24148	0.42839	0.88151	0.81681	0.69902
miR-4436b-3p	5.7533	5.10647	6.3055	5.72	-1.56591	1.46612	2.2958	0.39965	0.46967	0.13585	0.7395	0.89627	0.45236
miR-4437	2.72827	2.38718	4.15783	3.09	-1.26663	2.69447	3.4129	0.83552	0.39378	0.29611	0.93826	0.87295	0.59054
miR-4438	3.25861	3.16594	3.83197	3.42	-1.06659	1.48761	1.58667	0.94749	0.68504	0.6381	0.98335	0.95047	0.82847
miR-4439	2.27115	0.912447	3.70103	2.29	-2.56507	2.69447	6.91151	0.21055	0.18967	0.02199	0.63491	0.79408	0.23319
miR-4440	4.35207	4.49143	5.38868	4.74	1.10114	2.05196	1.86219	0.85756	0.20293	0.26496	0.94436	0.79686	0.5663
miR-4441	4.42786	3.76754	4.89928	4.36	-1.58008	1.38607	2.19162	0.38322	0.52916	0.15077	0.73163	0.9058	0.46674
miR-4442	6.87197	6.92896	7.25635	7.02	1.0403	1.30495	1.2544	0.92122	0.51011	0.57347	0.97358	0.9058	0.79265
miR-4444	6.22779	4.15141	6.83696	5.74	-4.21637	1.5252	6.43527	0.00674	0.33047	0.00145	0.43989	0.85167	0.21938
miR-4446-3p	6.28224	5.88713	6.46428	6.21	-1.31494	1.13446	1.49174	0.45106	0.72497	0.27957	0.76309	0.95784	0.57841
miR-4446-5p	1.76083	2.7142	2.99705	2.49	1.93589	2.35545	1.21672	0.48593	0.37074	0.8341	0.77793	0.86933	0.93111
miR-4447	7.18827	7.24398	6.63177	7.02	1.03958	-1.47019	-1.52838	0.90873	0.26929	0.22755	0.96864	0.82756	0.53265
miR-4449	9.87219	8.91418	10.1658	9.65	-1.94261	1.22603	2.38171	0.07854	0.55776	0.02918	0.52238	0.90605	0.25635
miR-4450	2.95553	3.51696	3.92743	3.47	1.47529	1.96156	1.32869	0.57908	0.34527	0.68381	0.83334	0.85788	0.85659
miR-4451	3.14389	2.63845	4.74201	3.51	-1.41912	3.02723	4.299	0.65736	0.18116	0.08888	0.87614	0.78192	0.39158
miR-4452	3.44431	2.25565	3.30346	3	-2.27995	-1.10267	2.06766	0.36639	0.91272	0.42348	0.72972	0.99083	0.69634
miR-4453	2.90451	2.27982	3.31612	2.83	-1.54221	1.33053	2.05053	0.59667	0.72611	0.38663	0.83967	0.95784	0.66929
miR-4455	4.68396	4.27642	4.2793	4.41	-1.32685	-1.32409	1.00208	0.66412	0.66633	0.99753	0.87899	0.94065	0.99801
miR-4456	0.317352	2.25311	3.63469	2.07	3.82643	9.9659	2.60629	0.06211	0.00538	0.16273	0.50671	0.62246	0.47236
miR-4457	2.79962	2.54901	3.65036	3	-1.19003	1.80375	2.14503	0.82502	0.45956	0.3434	0.9353	0.89294	0.62876
miR-4458	4.69113	3.73845	4.75109	4.39	-1.93589	1.04247	2.0181	0.21217	0.93446	0.18723	0.63491	0.9921	0.4889
miR-4459	11.5151	10.3883	11.4556	11.12	-2.18404	-1.04247	2.09507	0.06023	0.91206	0.07237	0.50671	0.99083	0.3489
miR-4460	2.69397	2.41152	3.05064	2.72	-1.21588	1.28076	1.55725	0.80752	0.75859	0.58412	0.92552	0.95849	0.79625
miR-4461	4.62589	4.8396	5.23579	4.9	1.1599	1.52626	1.31585	0.71579	0.31158	0.50367	0.88833	0.84838	0.74557
miR-4462	3.53993	2.16961	4.49175	3.4	-2.58471	1.93455	5.00025	0.41478	0.56722	0.18149	0.74452	0.90675	0.48599
miR-4463	11.128	10.7335	11.2759	11.05	-1.31403	1.10803	1.45599	0.46436	0.781	0.32092	0.76795	0.95888	0.60937
miR-4464	1.98759	1.72906	3.56641	2.43	-1.19665	2.98763	3.57266	0.83756	0.22982	0.16814	0.93826	0.81087	0.47637
miR-4465	0.833538	4.05509	3.3478	2.75	9.33079	5.71202	-1.63241	0.01033	0.03264	0.49533	0.4524	0.71665	0.73829
miR-4467	6.12595	5.71829	6.17144	6.01	-1.32685	1.03168	1.36888	0.47431	0.93541	0.42802	0.77084	0.9921	0.69902
miR-4468	4.39405	4.16508	4.96863	4.51	-1.17202	1.48968	1.74594	0.68235	0.31642	0.17221	0.88156	0.85009	0.47881
miR-4470	2.59051	2.56479	3.67536	2.94	-1.01819	2.12138	2.15995	0.98068	0.32109	0.3104	0.99153	0.8506	0.60246
miR-4471	1.09085	2.46647	2.5866	2.05	2.59548	2.8206	1.08673	0.34636	0.30808	0.93273	0.7194	0.84838	0.97399
miR-4472	6.6333	5.93987	6.78602	6.45	-1.61664	1.11188	1.79751	0.27202	0.80237	0.1872	0.66922	0.9637	0.4889
miR-4473	0.516187	2.40646	3.48248	2.14	3.70635	7.81367	2.10818	0.02457	0.00223	0.15889	0.47843	0.4622	0.47112
miR-4474-3p	3.51746	4.8205	3.34136	3.89	2.46741	-1.12975	-2.78755	0.20357	0.85703	0.1541	0.6303	0.9812	0.46674
miR-4475	1.75449	3.53132	3.73126	3.01	3.42713	3.93674	1.1487	0.06204	0.04198	0.81576	0.50671	0.71665	0.92321
miR-4476	2.63373	2.54909	4.59827	3.26	-1.06069	3.90413	4.13819	0.95328	0.19582	0.17899	0.98374	0.79686	0.48275
miR-4477a	1.37269	2.06165	3.52355	2.32	1.61217	4.44136	2.7549	0.6721	0.2054	0.37762	0.87968	0.79686	0.66426
miR-4477b	2.0561	2.44929	3.52039	2.68	1.31312	2.75872	2.10089	0.77953	0.3108	0.45223	0.91272	0.84838	0.71116
miR-4478	8.54227	7.72881	8.71198	8.33	-1.75686	1.12506	1.97657	0.14043	0.74349	0.08254	0.58322	0.95849	0.37799
miR-448	1.97607	2.33428	3.62709	2.65	1.28165	3.14051	2.45037	0.7911	0.24032	0.35055	0.91591	0.81681	0.63481
miR-4480	0.506892	1.37477	2.72407	1.54	1.82513	4.64926	2.54735	0.47453	0.08917	0.27589	0.77084	0.7474	0.57585
miR-4481	8.03944	7.44633	8.04257	7.84	-1.50838	1.00208	1.51152	0.27159	0.99521	0.26924	0.66922	0.99955	0.56937
miR-4482-3p	0	2.44529	3.18173	1.88	5.44526	9.07564	1.66555	0.07059	0.02579	0.55185	0.51495	0.71665	0.77844
miR-4482-5p	1.61052	2.55371	2.98159	2.38	1.92252	2.5865	1.34537	0.4076	0.23852	0.70265	0.7417	0.81657	0.86161
miR-4483	2.98591	2.03046	3.76447	2.93	-1.93858	1.71594	3.32649	0.27328	0.36649	0.06346	0.66922	0.86933	0.32946
miR-4484	5.82644	4.22634	6.32529	5.46	-3.03143	1.41323	4.28412	0.0413	0.47665	0.01236	0.49455	0.89881	0.22373
miR-4486	9.60431	9.11672	9.62033	9.45	-1.4025	1.01115	1.41814	0.29069	0.97139	0.27614	0.67668	0.99695	0.57585
miR-4487	5.04082	5.27693	5.35093	5.22	1.17772	1.23971	1.05263	0.67003	0.57717	0.89325	0.87899	0.90975	0.95943
miR-4489	4.8765	4.55252	5.54722	4.99	-1.2518	1.59218	1.99308	0.56755	0.25059	0.10205	0.8256	0.82166	0.41345
miR-4490	3.66805	1.95784	3.60686	3.08	-3.27161	-1.04319	3.13616	0.29006	0.96879	0.30658	0.67668	0.99695	0.6006
miR-4491	1.99724	1.36419	3.56916	2.31	-1.55079	2.97317	4.61075	0.66108	0.28962	0.14906	0.87646	0.8374	0.46488
miR-4493	2.02694	2.0517	3.32752	2.47	1.01748	2.464	2.42167	0.98372	0.29916	0.3079	0.99269	0.84838	0.60146
miR-4494	2.73605	3.49217	2.99081	3.07	1.6888	1.19334	-1.41519	0.56462	0.8448	0.70097	0.82351	0.97641	0.86116
miR-4495	2.66031	4.04399	3.39672	3.37	2.60991	1.66555	-1.56591	0.30566	0.57732	0.62353	0.69065	0.90975	0.82002
miR-4496	6.06111	4.60965	6.19316	5.62	-2.73397	1.09581	2.998	0.01859	0.79978	0.0122	0.46906	0.96203	0.22373
miR-4498	6.73809	6.07077	6.88901	6.57	-1.58777	1.11034	1.76296	0.19381	0.75793	0.11929	0.62609	0.95849	0.43685
miR-4499	3.97228	4.31814	6.09483	4.8	1.27103	4.35599	3.42713	0.65163	0.01877	0.0402	0.8735	0.71665	0.2909
miR-449a	5.4458	5.37274	4.51678	5.11	-1.0519	-1.90396	-1.81001	0.89482	0.11806	0.14579	0.9621	0.7474	0.45738
miR-449b-3p	5.65143	5.82773	5.1693	5.55	1.12975	-1.39668	-1.57789	0.73977	0.37339	0.23292	0.8937	0.86933	0.5378
miR-449b-5p	4.32699	4.73636	3.46716	4.18	1.32777	-1.81504	-2.40994	0.48807	0.1634	0.05194	0.7782	0.75791	0.31105
miR-449c-3p	2.23415	4.09962	2.97533	3.1	3.64268	1.67133	-2.1795	0.22389	0.61617	0.45126	0.63943	0.92342	0.71116
miR-449c-5p	1.34291	1.50893	3.0616	1.97	1.12194	3.29208	2.93427	0.90783	0.24908	0.29443	0.96816	0.82166	0.59018
miR-4500	2.73141	2.5678	4.317	3.21	-1.12039	3.00216	3.36126	0.89303	0.21312	0.17352	0.96116	0.7984	0.47886
miR-4501	0.324261	0.976163	2.51939	1.27	1.57135	4.5789	2.914	0.49008	0.03864	0.12292	0.77843	0.71665	0.43989
miR-4502	3.9747	2.40578	4.41387	3.6	-2.96699	1.35566	4.02224	0.1391	0.66022	0.0677	0.58322	0.93964	0.33683
miR-4503	1.44977	1.28198e-16	2.24504	1.23	-2.73208	1.73508	4.74037	0.03141	0.19561	0.00343	0.47843	0.79686	0.21938
miR-4504	1.64446	2.03361	3.0303	2.24	1.30949	2.61353	1.99585	0.74338	0.26005	0.40971	0.897	0.82756	0.6835
miR-4505	9.6964	9.26317	9.79664	9.59	-1.35004	1.07177	1.44693	0.37706	0.83454	0.28214	0.72972	0.97558	0.57916
miR-4506	2.70156	2.13503	4.42053	3.09	-1.48144	3.29208	4.87364	0.69292	0.24739	0.13455	0.88284	0.82166	0.45036
miR-4507	12.9859	12.2228	13.4017	12.87	-1.69702	1.33422	2.2642	0.19745	0.46751	0.06018	0.62791	0.8958	0.32359
miR-4509	0.759378	2.20567	1.54898	1.5	2.72452	1.72907	-1.5768	0.25249	0.52105	0.59218	0.66776	0.9058	0.80219
miR-450a-1-3p	0.846438	1.12835	2.07077	1.35	1.21588	2.33593	1.92119	0.82558	0.35032	0.46764	0.9353	0.85944	0.72298
miR-450a-2-3p	2.25171	2.30907	3.01589	2.53	1.0403	1.69819	1.63241	0.96542	0.56726	0.59619	0.98466	0.90675	0.80284
miR-450a-5p	2.96789	1.60923	3.93465	2.84	-2.56507	1.95477	5.01066	0.30684	0.46049	0.09688	0.69065	0.89294	0.40533
miR-450b-3p	2.32334	1.12835	3.95245	2.47	-2.28945	3.09299	7.08123	0.35539	0.2169	0.047	0.72423	0.79987	0.29949
miR-450b-5p	1.40821	1.27683	2.58048	1.76	-1.09505	2.25324	2.46913	0.92915	0.43574	0.38802	0.97631	0.89066	0.66963
miR-4510	2.71088	3.09855	3.21796	3.01	1.30858	1.42109	1.08598	0.56115	0.4503	0.85667	0.82198	0.89211	0.94224
miR-4511	0.920127	2.44947	3.78523	2.38	2.88586	7.28536	2.5245	0.2263	0.03793	0.28588	0.6428	0.71665	0.5836
miR-4512	6.43807	6.85718	5.71098	6.34	1.337	-1.65519	-2.21299	0.39903	0.1591	0.03873	0.7395	0.75791	0.29073
miR-4513	4.18407	4.71401	4.79251	4.56	1.44393	1.52414	1.05629	0.2695	0.20972	0.86542	0.66922	0.7984	0.94549
miR-4514	6.10092	5.50163	5.40862	5.67	-1.51467	-1.61552	-1.06659	0.23066	0.17171	0.84621	0.64658	0.76236	0.93502
miR-4515	5.82955	6.02841	5.40171	5.75	1.1479	-1.34537	-1.54435	0.73147	0.4658	0.2936	0.89302	0.8958	0.59018
miR-4517	2.75258	3.79482	3.8977	3.48	2.05908	2.21146	1.074	0.15684	0.12395	0.8821	0.59497	0.7474	0.95321
miR-4518	3.85732	2.00454	4.06626	3.31	-3.61251	1.15589	4.17565	0.16666	0.86893	0.12843	0.61124	0.98501	0.44556
miR-4519	5.78778	6.45498	5.9452	6.06	1.58777	1.11497	-1.42405	0.24374	0.77511	0.36537	0.66365	0.95849	0.65362
miR-451a	7.52511	9.18781	6.73862	7.82	3.16674	-1.72429	-5.46037	0.01292	0.17717	0.0014	0.46208	0.76879	0.21938
miR-451b	2.3563	2.16787	2.85096	2.46	-1.13918	1.40932	1.60547	0.87486	0.68058	0.57142	0.95225	0.94719	0.79265
miR-4520a-5p	6.00796	6.8322	5.27249	6.04	1.77031	-1.6644	-2.94854	0.18283	0.22988	0.02331	0.62348	0.81087	0.23614
miR-4521	9.09305	7.39437	9.15257	8.55	-3.24676	1.04247	3.38229	0.02123	0.92426	0.01811	0.47468	0.9921	0.23292
miR-4522	5.93277	6.5927	5.17192	5.9	1.58008	-1.69466	-2.67771	0.33303	0.26852	0.05532	0.7136	0.82756	0.31397
miR-452-3p	1.24347	3.07417	3.45994	2.59	3.55784	4.64603	1.30677	0.17873	0.11133	0.76547	0.62097	0.7474	0.90135
miR-4524a-5p	0	2.19763	3.82389	2.01	4.58843	14.1625	3.08656	0.08075	0.00766	0.17933	0.52454	0.66778	0.48275
miR-4524b-5p	2.62663	1.6402	3.61576	2.63	-1.98069	1.98481	3.93401	0.44626	0.44506	0.14534	0.75955	0.89121	0.45734
miR-4525	9.84751	9.26244	10.3464	9.82	-1.50004	1.41323	2.11991	0.33672	0.40931	0.09298	0.71469	0.88371	0.39747
miR-452-5p	3.70834	2.14172	3.38238	3.08	-2.96288	-1.25353	2.36362	0.21283	0.78646	0.31588	0.63491	0.95916	0.60493
miR-4527	2.21697	1.32963	2.99209	2.18	-1.84933	1.71119	3.16455	0.50173	0.5561	0.22242	0.78295	0.90605	0.52556
miR-4528	2.36295	3.19527	3.65875	3.07	1.78015	2.45547	1.37841	0.36223	0.16945	0.60591	0.72659	0.76109	0.81071
miR-4530	7.6763	7.86655	8.03546	7.86	1.14076	1.28254	1.12428	0.71061	0.48806	0.74163	0.88752	0.89906	0.88624
miR-4531	1.84732	2.44649	3.56796	2.62	1.51467	3.29665	2.17498	0.64342	0.2025	0.39347	0.86849	0.79686	0.67177
miR-4533	4.98232	4.75448	4.62999	4.79	-1.17121	-1.27633	-1.08975	0.67829	0.52411	0.82008	0.88151	0.9058	0.92536
miR-4534	9.49816	8.82357	9.42224	9.25	-1.5966	-1.05409	1.51467	0.18114	0.87395	0.23038	0.62318	0.98501	0.53683
miR-4535	6.31568	5.35396	6.24297	5.97	-1.94801	-1.0519	1.85189	0.06551	0.87742	0.08457	0.50671	0.98501	0.3823
miR-4536-5p	2.34562	2.47145	4.05681	2.96	1.09126	3.27388	3.00008	0.92586	0.22567	0.25888	0.97552	0.81077	0.56042
miR-4537	7.0024	7.57399	6.24708	6.94	1.48658	-1.68763	-2.5088	0.3138	0.19229	0.03535	0.69873	0.79408	0.28041
miR-4538	3.41194	3.57792	4.53507	3.84	1.12194	2.17799	1.94127	0.84236	0.19958	0.26824	0.93933	0.79686	0.56838
miR-4539	6.87196	4.83346	6.57798	6.09	-4.10676	-1.22603	3.35195	0.02312	0.70218	0.04404	0.47843	0.95336	0.29132
miR-4540	1.46901	1.84353	2.78243	2.03	1.29684	2.48458	1.9172	0.79407	0.37042	0.51723	0.91761	0.86933	0.7553
miR-454-3p	5.64868	5.1525	6.37714	5.73	-1.4103	1.65634	2.33755	0.43978	0.26584	0.0774	0.75705	0.82756	0.36315
miR-454-5p	1.90698	1.84353	3.78567	2.51	-1.04464	3.6782	3.84238	0.95561	0.12462	0.11394	0.98374	0.7474	0.42744
miR-455-3p	5.99883	5.46529	7.26616	6.24	-1.44794	2.40661	3.48462	0.37728	0.05501	0.01215	0.72972	0.71665	0.22373
miR-455-5p	4.01989	1.13601	4.89772	3.35	-7.38194	1.83783	13.5667	0.00227	0.23062	0.00039	0.34057	0.81087	0.21938
miR-4632-3p	5.27865	5.33309	5.0439	5.22	1.03814	-1.17691	-1.22179	0.93136	0.71135	0.64917	0.97631	0.95582	0.83613
miR-4632-5p	14.208	13.5206	14.1573	13.96	-1.60993	-1.03598	1.55509	0.18267	0.91739	0.21392	0.62348	0.99083	0.51984
miR-4636	3.56709	2.74834	3.07763	3.13	-1.76418	-1.40347	1.25614	0.38256	0.59643	0.72046	0.73163	0.91524	0.87135
miR-4637	2.85809	1.69537	3.1473	2.57	-2.23923	1.22179	2.73587	0.36203	0.81653	0.26118	0.72659	0.96914	0.56308
miR-4638-5p	4.43279	3.76668	4.37806	4.19	-1.58667	-1.03886	1.52732	0.46893	0.95181	0.50521	0.77007	0.9955	0.74603
miR-4639-3p	3.33807	2.06165	4.01918	3.14	-2.42167	1.60325	3.88523	0.3474	0.60952	0.16287	0.7194	0.92245	0.47236
miR-4639-5p	3.50999	3.78929	3.68902	3.66	1.21335	1.1321	-1.07177	0.6186	0.74861	0.85725	0.85244	0.95849	0.94224
miR-4640-3p	6.74307	7.02375	5.21726	6.33	1.21504	-2.87986	-3.49671	0.57987	0.01242	0.00503	0.83334	0.71665	0.21938
miR-4641	3.2333	1.75153	3.32498	2.77	-2.79336	1.06585	2.97523	0.14819	0.92414	0.12739	0.58926	0.9921	0.44556
miR-4642	2.58814	4.25355	3.75749	3.53	3.17114	2.24856	-1.4103	0.13349	0.27649	0.63477	0.57734	0.83164	0.8267
miR-4643	1.68085	1.65498	3.09997	2.15	-1.01819	2.674	2.72263	0.98536	0.32775	0.31949	0.99291	0.85167	0.60775
miR-4644	3.51245	5.55093	4.3712	4.48	4.10676	1.81378	-2.26577	0.05605	0.37939	0.23605	0.50671	0.87295	0.5378
miR-4645-3p	2.72782	1.52004	3.45404	2.57	-2.31017	1.65405	3.82113	0.17582	0.39979	0.04324	0.61761	0.87719	0.29132
miR-4646-3p	5.18365	5.51583	4.22205	4.97	1.25876	-1.94801	-2.45207	0.55925	0.11332	0.0427	0.82052	0.7474	0.29132
miR-4646-5p	6.87889	6.85296	7.22174	6.98	-1.01819	1.26839	1.29146	0.9627	0.5407	0.51125	0.98443	0.9058	0.75151
miR-4647	1.83668	3.06982	4.18445	3.03	2.35055	5.09118	2.16595	0.41811	0.14081	0.46268	0.7486	0.74789	0.71882
miR-4648	3.66064	4.65958	5.01068	4.44	1.99861	2.54912	1.27544	0.17922	0.08064	0.62083	0.62164	0.74348	0.8192
miR-4649-3p	5.04346	5.60617	4.60221	5.08	1.47734	-1.35754	-2.00555	0.37341	0.48134	0.12922	0.72972	0.89906	0.44602
miR-4649-5p	7.23093	6.07581	7.04807	6.78	-2.22684	-1.13524	1.96156	0.03203	0.69724	0.06165	0.48087	0.95265	0.32808
miR-4650-3p	1.30439	1.67574	4.15027	2.38	1.29325	7.19004	5.55967	0.78094	0.05594	0.08879	0.91294	0.71665	0.39158
miR-4652-3p	4.59713	4.80052	4.37804	4.59	1.15109	-1.16393	-1.33978	0.65076	0.62612	0.35626	0.8735	0.9288	0.6406
miR-4652-5p	4.64089	6.18534	4.62546	5.15	2.91602	-1.01045	-2.94854	0.04141	0.98154	0.03983	0.49455	0.99888	0.2909
miR-4653-3p	4.55102	5.75516	5.69568	5.33	2.30378	2.21146	-1.04174	0.07948	0.09291	0.92428	0.52369	0.7474	0.96996
miR-4653-5p	4.42137	3.23716	3.46424	3.71	-2.27206	-1.94127	1.1704	0.2758	0.37278	0.82884	0.66932	0.86933	0.92886
miR-4654	5.54929	6.16028	5.49862	5.74	1.52732	-1.03598	-1.58227	0.16259	0.90233	0.13397	0.60813	0.99083	0.45036
miR-4655-3p	8.52253	9.13046	7.28306	8.31	1.52414	-2.36035	-3.59751	0.26826	0.03969	0.00596	0.66922	0.71665	0.21938
miR-4655-5p	9.22891	8.84508	9.19993	9.09	-1.30495	-1.0203	1.27899	0.42585	0.95117	0.46041	0.75282	0.9955	0.71711
miR-4656	8.49129	7.46378	8.60128	8.19	-2.0392	1.07923	2.19923	0.14554	0.86825	0.11161	0.58717	0.98501	0.42288
miR-4657	3.65169	2.41443	3.98616	3.35	-2.35708	1.2605	2.97317	0.30814	0.77683	0.2033	0.69199	0.95849	0.50097
miR-4658	3.11204	2.905	3.58393	3.2	-1.15429	1.38703	1.60103	0.86967	0.70934	0.59336	0.95045	0.95516	0.8026
miR-4659a-5p	2.43878	1.98594	3.53748	2.65	-1.36888	2.14206	2.93223	0.66591	0.30715	0.16079	0.87899	0.84838	0.47203
miR-4659b-5p	3.45611	3.51919	4.10235	3.69	1.04464	1.56482	1.49796	0.95177	0.53993	0.57943	0.98374	0.9058	0.79458
miR-466	2.90562	3.83831	3.85645	3.53	1.90924	1.93321	1.01255	0.29862	0.28989	0.98334	0.68337	0.8374	0.99334
miR-4660	2.34007	3.85812	3.51281	3.24	2.86394	2.2548	-1.27015	0.29877	0.41632	0.80752	0.68337	0.88546	0.9195
miR-4661-5p	2.47955	1.59296	3.83341	2.64	-1.84933	2.5562	4.72397	0.46304	0.27199	0.08495	0.76709	0.8298	0.38238
miR-4662a-3p	3.43282	3.98043	4.0168	3.81	1.46206	1.499	1.02527	0.39022	0.36089	0.95348	0.73564	0.86896	0.98596
miR-4663	3.10037	2.04095	3.7559	2.97	-2.08349	1.57571	3.28297	0.37645	0.57887	0.16645	0.72972	0.91009	0.47637
miR-4664-3p	7.29498	7.29567	6.41386	7	1.00069	-1.84165	-1.84293	0.99893	0.11439	0.11414	0.99988	0.7474	0.42744
miR-4664-5p	4.78768	2.81476	4.84337	4.15	-3.92584	1.03958	4.08122	0.03515	0.9457	0.03135	0.49455	0.9955	0.26419
miR-4665-5p	7.98823	8.42208	7.85474	8.09	1.35097	-1.09657	-1.48144	0.50461	0.83542	0.38718	0.78512	0.97558	0.66929
miR-4666a-5p	1.37394	3.45906	3.16785	2.67	4.24275	3.46775	-1.22349	0.08894	0.13528	0.79583	0.53987	0.7474	0.91558
miR-4666b	2.16058	1.95634	3.2017	2.44	-1.15189	2.05765	2.37019	0.88195	0.45619	0.37601	0.95637	0.89294	0.66306
miR-4667-3p	5.61268	6.54742	5.17263	5.78	1.91189	-1.3566	-2.59368	0.16521	0.49484	0.05355	0.61036	0.89906	0.31397
miR-4667-5p	6.45072	6.70651	6.63207	6.6	1.19416	1.13367	-1.05263	0.62277	0.72634	0.88542	0.85244	0.95784	0.9555
miR-4668-3p	3.76512	5.07561	3.45183	4.1	2.47942	-1.24229	-3.08228	0.10501	0.67646	0.0525	0.54128	0.9448	0.31353
miR-4668-5p	2.71823	4.3474	2.81016	3.29	3.09299	1.06585	-2.9019	0.05132	0.9018	0.06306	0.50671	0.99083	0.32946
miR-4669	5.10805	4.54005	5.43986	5.03	-1.48247	1.25876	1.86607	0.38798	0.60892	0.18467	0.73464	0.92245	0.48861
miR-4670-5p	2.57749	1.92579	3.52875	2.68	-1.57135	1.93321	3.03774	0.62587	0.48007	0.24597	0.85371	0.89906	0.55119
miR-4671-3p	0.317352	2.12172	2.95645	1.8	3.49187	6.229	1.78386	0.02505	0.00351	0.24521	0.47843	0.53991	0.55009
miR-4671-5p	2.19451	1.50692	3.13392	2.28	-1.61105	1.9172	3.0887	0.54457	0.41201	0.17062	0.8139	0.88546	0.47637
miR-4672	3.58397	4.8563	4.66409	4.37	2.41496	2.11404	-1.14235	0.03118	0.05851	0.70856	0.47843	0.71665	0.86602
miR-4673	5.63993	6.04014	4.81652	5.5	1.31951	-1.76908	-2.33593	0.62003	0.31846	0.15114	0.85244	0.85058	0.46674
miR-4675	4.49657	3.3955	3.93609	3.94	-2.14503	-1.47427	1.45498	0.10084	0.37612	0.39256	0.53987	0.87227	0.67177
miR-4676-3p	6.04718	6.1037	5.33925	5.83	1.0403	-1.63354	-1.69819	0.92204	0.23938	0.20678	0.97358	0.81681	0.50589
miR-4677-3p	3.49435	2.33407	3.1814	3	-2.23457	-1.24229	1.79876	0.34502	0.7941	0.4852	0.7194	0.96074	0.73111
miR-4677-5p	3.62096	3.9722	4.26208	3.95	1.27544	1.55941	1.22264	0.67351	0.44725	0.72761	0.88042	0.89121	0.87547
miR-4678	2.32495	2.19794	3.11167	2.54	-1.09202	1.72548	1.88426	0.9166	0.52147	0.45838	0.97277	0.9058	0.71636
miR-4679	2.94258	2.08277	2.81239	2.61	-1.81504	-1.09429	1.65864	0.51808	0.9211	0.5821	0.79475	0.9921	0.79509
miR-4680-3p	0.920127	2.05975	2.64878	1.88	2.20381	3.31498	1.5042	0.43999	0.25161	0.686	0.75705	0.82166	0.85707
miR-4680-5p	1.97254	1.7206	3.35651	2.35	-1.19086	2.60991	3.10803	0.86202	0.35167	0.27556	0.94763	0.85944	0.57585
miR-4681	3.96044	2.91166	4.27015	3.71	-2.0691	1.23971	2.5633	0.36324	0.78367	0.24623	0.72786	0.95888	0.5512
miR-4682	3.44021	2.85437	3.26094	3.19	-1.50108	-1.1321	1.32593	0.62034	0.87873	0.73004	0.85244	0.98507	0.87639
miR-4683	3.99796	3.94351	4.21634	4.05	-1.03814	1.16312	1.20832	0.92926	0.72276	0.65825	0.97631	0.95784	0.84175
miR-4684-3p	5.28369	5.58297	4.67183	5.18	1.23029	-1.52838	-1.88035	0.57138	0.26059	0.1076	0.82888	0.82756	0.41903
miR-4684-5p	4.65562	5.42959	4.27971	4.79	1.71	-1.29774	-2.21914	0.29295	0.60055	0.13154	0.67879	0.91662	0.45031
miR-4685-3p	4.85827	4.8061	4.4483	4.7	-1.0367	-1.32869	-1.28165	0.93725	0.54054	0.59229	0.97918	0.9058	0.80219
miR-4685-5p	6.81081	4.04136	6.15814	5.67	-6.81635	-1.57243	4.33791	0.00012	0.15983	0.00079	0.16513	0.75791	0.21938
miR-4686	1.13652	3.47825	2.92191	2.51	5.07005	3.44618	-1.47019	0.1146	0.2155	0.68761	0.54631	0.79956	0.85707
miR-4687-3p	7.85507	6.4379	8.27561	7.52	-2.6703	1.33886	3.57514	0.05452	0.52804	0.01869	0.50671	0.9058	0.23319
miR-4688	10.4692	9.62952	10.7826	10.29	-1.79005	1.24229	2.22376	0.12139	0.53886	0.04351	0.55958	0.9058	0.29132
miR-4689	7.52811	7.4243	6.97036	7.31	-1.07475	-1.47223	-1.36983	0.82869	0.26212	0.35559	0.93736	0.82756	0.63993
miR-4690-3p	3.97823	5.41502	4.66376	4.69	2.70757	1.60882	-1.68296	0.04985	0.3077	0.2664	0.50671	0.84838	0.56793
miR-4690-5p	10.7517	10.1536	10.7407	10.55	-1.51362	-1.00765	1.50212	0.23478	0.98183	0.24282	0.65246	0.99888	0.54647
miR-4691-3p	3.3407	5.50082	3.23486	4.03	4.46915	-1.07624	-4.80988	0.01473	0.88579	0.01162	0.46208	0.98626	0.22373
miR-4691-5p	4.48699	5.2459	3.67472	4.47	1.69232	-1.75564	-2.97111	0.42078	0.39014	0.11489	0.74957	0.87295	0.42744
miR-4692	3.66999	2.61678	3.86025	3.38	-2.07484	1.14076	2.3669	0.42342	0.88291	0.34805	0.75132	0.98624	0.63334
miR-4693-3p	1.89862	2.94266	2.86547	2.57	2.06194	1.95477	-1.05482	0.52592	0.55631	0.96216	0.79824	0.90605	0.98849
miR-4693-5p	3.14131	3.79739	3.42233	3.45	1.57571	1.21504	-1.29684	0.3653	0.69249	0.59892	0.72852	0.95162	0.80597
miR-4694-5p	1.64129	1.09117	3.07764	1.94	-1.46409	2.7057	3.96137	0.57886	0.16719	0.06759	0.83334	0.76109	0.33683
miR-4695-3p	4.04542	4.30342	4.31343	4.22	1.19582	1.20414	1.00696	0.6833	0.67183	0.98731	0.88156	0.94351	0.99536
miR-4695-5p	9.5342	8.46846	9.57011	9.19	-2.09362	1.02527	2.14652	0.08105	0.94862	0.07286	0.52454	0.9955	0.34954
miR-4696	3.83447	3.05273	4.41701	3.77	-1.71951	1.49796	2.57398	0.47276	0.59015	0.2235	0.77057	0.91524	0.52667
miR-4697-3p	5.99836	4.89556	4.17201	5.02	-2.14801	-3.54553	-1.65176	0.13193	0.02281	0.30507	0.57712	0.71665	0.59931
miR-4697-5p	6.01227	5.76199	5.12307	5.63	-1.18921	-1.85189	-1.55725	0.71515	0.21384	0.3615	0.88833	0.7984	0.6478
miR-4698	2.85452	4.83316	3.30225	3.66	3.9422	1.36415	-2.88986	0.18387	0.75194	0.29413	0.62348	0.95849	0.59018
miR-4699-3p	4.1195	5.60922	4.35309	4.69	2.80889	1.17609	-2.38833	0.02784	0.69041	0.05448	0.47843	0.95084	0.31397
miR-4699-5p	5.84071	5.40652	4.50185	5.25	-1.35097	-2.52976	-1.87254	0.45585	0.03992	0.13911	0.76498	0.71665	0.45522
miR-4700-5p	7.404	7.76622	6.92979	7.37	1.28521	-1.38896	-1.78509	0.6973	0.61171	0.37795	0.88284	0.92245	0.66426
miR-4701-3p	6.01743	3.86485	6.38124	5.42	-4.44752	1.28699	5.71994	0.00743	0.57469	0.00304	0.43989	0.90975	0.21938
miR-4701-5p	4.18529	4.43294	4.5078	4.38	1.18756	1.25093	1.05336	0.64957	0.55568	0.89015	0.87301	0.90605	0.95782
miR-4703-5p	1.82818	4.3746	2.80075	3	5.84013	1.96292	-2.97729	0.07902	0.4684	0.25177	0.52238	0.89627	0.55533
miR-4704-3p	3.98487	3.99565	3.89688	3.96	1.00765	-1.0629	-1.07103	0.98892	0.90983	0.89884	0.99489	0.99083	0.96151
miR-4704-5p	3.56039	2.93532	3.97159	3.49	-1.54221	1.32961	2.05053	0.47654	0.63675	0.24948	0.77171	0.93401	0.55435
miR-4705	1.07815	1.75908	3.59095	2.14	1.60325	5.70806	3.5603	0.56857	0.05706	0.14607	0.82652	0.71665	0.45758
miR-4706	9.12633	8.62812	8.94	8.9	-1.41225	-1.13761	1.24143	0.2863	0.68147	0.49586	0.67316	0.94739	0.73829
miR-4707-3p	6.71695	6.62436	5.92405	6.42	-1.06659	-1.73267	-1.6245	0.8515	0.13362	0.17927	0.94401	0.7474	0.48275
miR-4707-5p	5.3408	5.63574	4.96457	5.31	1.22688	-1.29774	-1.59218	0.69545	0.61851	0.38167	0.88284	0.92346	0.66786
miR-4709-3p	4.358	2.97957	4.09242	3.81	-2.59908	-1.20247	2.16295	0.32082	0.84403	0.41826	0.70486	0.97641	0.69173
miR-4709-5p	3.19047	2.96845	4.52406	3.56	-1.16635	2.52101	2.94037	0.85669	0.29339	0.22543	0.94436	0.84134	0.52981
miR-4711-3p	2.282	3.94864	3.5376	3.26	3.17554	2.38833	-1.32961	0.13222	0.24368	0.69241	0.57712	0.81837	0.85707
miR-4712-5p	1.07673	1.52174	3.32872	1.98	1.36131	4.76343	3.49914	0.73959	0.11702	0.19753	0.8937	0.7474	0.49606
miR-4713-3p	6.14399	7.35328	5.03888	6.18	2.31177	-2.15099	-4.9726	0.07373	0.09746	0.00382	0.51527	0.7474	0.21938
miR-4713-5p	4.88229	5.51945	4.32557	4.91	1.55509	-1.47121	-2.28786	0.25538	0.31614	0.04904	0.66816	0.85009	0.30068
miR-4714-5p	2.4556	2.86986	3.22656	2.85	1.33237	1.70645	1.28076	0.72111	0.5103	0.75833	0.89111	0.9058	0.89652
miR-4718	1.02785	3.29326	3.70986	2.68	4.80654	6.41745	1.33515	0.16327	0.10589	0.78628	0.6085	0.7474	0.90911
miR-4719	1.81561	2.09899	2.55231	2.16	1.21672	1.66671	1.36888	0.80322	0.52142	0.691	0.92261	0.9058	0.85707
miR-4720-3p	3.0171	2.63668	3.39623	3.02	-1.30134	1.30044	1.69349	0.71849	0.71941	0.47662	0.88982	0.95718	0.72704
miR-4720-5p	2.4208	4.16642e-16	3.01935	1.81	-5.35542	1.51467	8.10606	0.00929	0.43511	0.00265	0.43989	0.89066	0.21938
miR-4721	5.95784	6.77942	6.51583	6.42	1.76786	1.47223	-1.2008	0.2079	0.38072	0.67345	0.63295	0.87295	0.84867
miR-4722-3p	6.30213	6.63057	5.70354	6.21	1.25527	-1.51467	-1.90132	0.5619	0.30102	0.12363	0.822	0.84838	0.43989
miR-4722-5p	6.37484	5.6773	6.28988	6.11	-1.62225	-1.06069	1.52944	0.31622	0.89996	0.37563	0.70157	0.99083	0.66296
miR-4723-3p	6.28107	6.97182	6.07608	6.44	1.6144	-1.15269	-1.8609	0.16011	0.66013	0.07847	0.60236	0.93964	0.36572
miR-4723-5p	4.83542	1.85863	4.00435	3.57	-7.87347	-1.77892	4.42599	0.00948	0.38223	0.04197	0.43989	0.87295	0.29132
miR-4724-3p	1.87429	1.84875	2.34195	2.02	-1.01819	1.38319	1.40737	0.98426	0.71889	0.70437	0.99276	0.95718	0.86281
miR-4725-3p	7.68965	7.66254	7.68004	7.68	-1.01889	-1.00696	1.01185	0.96172	0.98641	0.97529	0.98443	0.99923	0.99114
miR-4725-5p	4.87591	5.70647	4.70505	5.1	1.77892	-1.12584	-2.00139	0.16945	0.76549	0.1053	0.61124	0.95849	0.41603
miR-4726-3p	7.22426	7.77636	6.30842	7.1	1.46612	-1.88688	-2.76638	0.35351	0.13925	0.02886	0.72423	0.7474	0.25635
miR-4726-5p	7.3126	8.03099	7.12437	7.49	1.6449	-1.13918	-1.87514	0.13955	0.68088	0.07125	0.58322	0.94719	0.34507
miR-4727-3p	4.4394	4.2253	4.2839	4.32	-1.1599	-1.11342	1.04174	0.69666	0.77662	0.91468	0.88284	0.95849	0.96957
miR-4727-5p	4.41502	5.57946	4.90087	4.97	2.24078	1.40056	-1.60103	0.15064	0.52834	0.38361	0.58967	0.9058	0.66806
miR-4728-3p	5.46933	6.47003	5.50572	5.82	2.00139	1.02527	-1.95071	0.04101	0.93275	0.04725	0.49455	0.9921	0.29949
miR-4728-5p	9.51984	8.91317	9.0791	9.17	-1.52309	-1.35754	1.12194	0.19143	0.33148	0.70808	0.62609	0.85167	0.86602
miR-4729	1.38523	0.535786	3.64729	1.86	-1.80125	4.79656	8.6458	0.46147	0.07101	0.02028	0.76709	0.73226	0.23319
miR-4730	4.11188	4.98123	4.09751	4.4	1.8264	-1.00975	-1.84548	0.40377	0.98877	0.39636	0.73958	0.99923	0.67386
miR-4731-3p	2.69615	3.60602	2.19688	2.83	1.87905	-1.41323	-2.65553	0.46634	0.68614	0.26911	0.76872	0.95073	0.56937
miR-4731-5p	4.59409	5.26496	4.73892	4.87	1.59218	1.10573	-1.43993	0.36028	0.83975	0.46904	0.72659	0.97564	0.72298
miR-4732-3p	3.92832	4.92999	3.9346	4.26	2.00277	1.00417	-1.99308	0.15054	0.99235	0.15282	0.58967	0.99955	0.46674
miR-4732-5p	4.29964	5.17817	4.98301	4.82	1.8391	1.60547	-1.14472	0.30355	0.41796	0.81385	0.6898	0.88546	0.9228
miR-4733-3p	3.26639	2.45377	4.1238	3.28	-1.75686	1.81127	3.18215	0.44293	0.41909	0.13368	0.75836	0.88546	0.45036
miR-4734	12.5874	12.1046	12.7332	12.48	-1.39765	1.1065	1.54649	0.36051	0.77756	0.24135	0.72659	0.95849	0.54491
miR-4735-5p	2.50079	3.09435	4.3285	3.31	1.50943	3.55045	2.35218	0.6225	0.15118	0.31694	0.85244	0.75191	0.60493
miR-4736	4.92501	6.94723	5.10017	5.66	4.06146	1.12896	-3.59751	0.00403	0.74693	0.00672	0.41166	0.95849	0.21938
miR-4737	1.75745	3.58701	4.63698	3.33	3.55537	7.3615	2.07053	0.13337	0.02901	0.36822	0.57734	0.71665	0.65537
miR-4738-3p	4.24614	2.56872	3.68137	3.5	-3.19762	-1.47939	2.16295	0.14329	0.60215	0.31503	0.58568	0.91719	0.60493
miR-4738-5p	2.67502	2.74227	2.8881	2.77	1.04754	1.1591	1.1065	0.92682	0.77155	0.84229	0.97604	0.95849	0.93502
miR-4742-3p	1.71599	3.02639	3.12693	2.62	2.47942	2.65921	1.07252	0.39318	0.35948	0.94663	0.73751	0.8684	0.98215
miR-4742-5p	2.47533	4.87965	4.09817	3.82	5.29269	3.08015	-1.71832	0.0619	0.18391	0.50554	0.50671	0.78572	0.74603
miR-4743-3p	2.76589	3.48708	3.78583	3.35	1.64832	2.02792	1.23029	0.61055	0.47466	0.83186	0.84711	0.89881	0.93066
miR-4743-5p	5.87244	5.77164	6.41357	6.02	-1.07252	1.45498	1.56049	0.86528	0.37322	0.2952	0.94878	0.86933	0.59029
miR-4744	4.01063	4.65383	3.71935	4.13	1.56157	-1.22349	-1.91057	0.45698	0.73293	0.28811	0.76498	0.95849	0.58552
miR-4745-3p	9.83257	10.4024	8.86939	9.7	1.48452	-1.94936	-2.89387	0.2676	0.07703	0.01131	0.66922	0.73226	0.22373
miR-4746-5p	6.69873	8.10186	6.04987	6.95	2.64451	-1.56808	-4.1468	0.07353	0.37312	0.016	0.51527	0.86933	0.23205
miR-4747-3p	4.61673	3.7761	4.83437	4.41	-1.79129	1.16312	2.08204	0.18835	0.72088	0.10684	0.62367	0.95783	0.41901
miR-4747-5p	4.53801	3.71063	5.34807	4.53	-1.77399	1.75321	3.11018	0.43017	0.43954	0.13674	0.75388	0.89066	0.45236
miR-4748	2.45265	3.95535	5.14397	3.85	2.83431	6.45761	2.27995	0.19416	0.0333	0.29578	0.62609	0.71665	0.59044
miR-4750-5p	5.57151	5.00585	6.17801	5.59	-1.48041	1.52309	2.25324	0.23501	0.20554	0.02718	0.65246	0.79686	0.25277
miR-4751	4.58031	3.37199	4.47253	4.14	-2.31017	-1.07773	2.14503	0.10659	0.87638	0.13687	0.54128	0.98501	0.45236
miR-4752	1.48786	2.37432	3.09304	2.32	1.84805	3.04196	1.64604	0.46701	0.20248	0.55329	0.76872	0.79686	0.77844
miR-4753-3p	4.49657	5.63191	4.19254	4.77	2.19619	-1.23456	-2.71133	0.03992	0.53598	0.01402	0.49455	0.9058	0.23198
miR-4753-5p	6.52333	7.23882	5.89857	6.55	1.64148	-1.54221	-2.53151	0.18537	0.24199	0.02508	0.62348	0.81681	0.24069
miR-4756-5p	5.01411	6.01314	4.4584	5.16	1.99861	-1.47019	-2.93834	0.0821	0.30442	0.01398	0.52454	0.84838	0.23198
miR-4758-5p	9.30466	8.70188	9.37177	9.13	-1.51887	1.04754	1.59107	0.24805	0.89361	0.20313	0.66556	0.98836	0.50097
miR-4759	0.506892	1.19083	3.87345	1.86	1.60659	10.3173	6.4219	0.38095	0.00145	0.00571	0.73001	0.4622	0.21938
miR-4760-3p	2.97069	4.45941	3.10056	3.51	2.80694	1.09429	-2.56507	0.02909	0.82584	0.04211	0.47843	0.97196	0.29132
miR-4760-5p	3.83639	3.39821	4.38281	3.87	-1.35472	1.46003	1.97931	0.58393	0.49671	0.23396	0.83656	0.89906	0.5378
miR-4761-3p	3.99879	3.71554	2.9631	3.56	-1.21672	-2.05053	-1.68413	0.78598	0.33316	0.47637	0.91443	0.85273	0.72704
miR-4761-5p	2.15597	4.16563	4.13742	3.49	4.02782	3.94767	-1.0196	0.09224	0.09621	0.97946	0.53987	0.7474	0.99114
miR-4762-5p	2.79914	2.9259	3.6497	3.12	1.09202	1.80375	1.65176	0.91678	0.48921	0.55468	0.97277	0.89906	0.77884
miR-4763-3p	12.2581	11.4595	12.4601	12.06	-1.73989	1.15029	2.00139	0.16921	0.71397	0.09397	0.61124	0.95582	0.39877
miR-4764-3p	2.15843	3.78954	2.07077	2.67	3.09728	-1.0629	-3.29208	0.13799	0.93215	0.12044	0.58212	0.9921	0.43951
miR-4764-5p	3.48641	2.86553	3.76287	3.37	-1.53794	1.21083	1.86219	0.62055	0.82454	0.47768	0.85244	0.9716	0.7276
miR-4765	0	1.66061	3.18015	1.61	3.16236	9.06307	2.86791	0.14377	0.01353	0.17685	0.58568	0.71665	0.48152
miR-4766-3p	0	0.510267	2.1271	0.88	1.42405	4.36808	3.06737	0.5881	0.04416	0.1091	0.83853	0.71665	0.42079
miR-4766-5p	2.14318	2.08976	2.99361	2.41	-1.03742	1.8025	1.87125	0.97319	0.59572	0.57323	0.98701	0.91524	0.79265
miR-4768-5p	3.28899	2.39549	4.20773	3.3	-1.85832	1.8908	3.51129	0.36206	0.34931	0.0835	0.72659	0.85944	0.37963
miR-4769-3p	6.61511	6.59143	5.86221	6.36	-1.01677	-1.68529	-1.65749	0.96275	0.16136	0.17351	0.98443	0.75791	0.47886
miR-4769-5p	5.91882	4.68223	6.01288	5.54	-2.35708	1.06733	2.51577	0.05705	0.87174	0.04353	0.50671	0.98501	0.29132
miR-4770	0.966752	2.28567	3.90301	2.39	2.49493	7.65287	3.06737	0.21744	0.01628	0.13842	0.63747	0.71665	0.45522
miR-4771	2.75274	3.43034	3.50212	3.23	1.59992	1.68063	1.05117	0.6132	0.57675	0.95697	0.85022	0.90975	0.98596
miR-4772-5p	3.1395	3.79571	3.63015	3.52	1.57571	1.40542	-1.12194	0.31139	0.44318	0.79274	0.69484	0.89121	0.91306
miR-4773	4.89046	3.89674	4.46524	4.42	-1.9917	-1.34257	1.48247	0.15645	0.52456	0.3992	0.59497	0.9058	0.67563
miR-4774-3p	0.98401	1.28198e-16	1.97458	0.99	-1.97794	1.98756	3.93128	0.40176	0.39875	0.11143	0.73958	0.87719	0.42288
miR-4774-5p	3.60733	2.02371	3.01253	2.88	-2.998	-1.51047	1.98481	0.09301	0.49796	0.27065	0.53987	0.89906	0.57002
miR-4775	1.90218	2.19763	2.19209	2.1	1.22688	1.22264	-1.00417	0.83097	0.83409	0.9968	0.93758	0.97558	0.99775
miR-4777-3p	2.67239	1.67574	2.96882	2.44	-1.99585	1.22774	2.45037	0.37876	0.78924	0.26047	0.72972	0.96074	0.56252
miR-4777-5p	3.14771	0.675057	3.86469	2.56	-5.55197	1.64376	9.12611	0.00809	0.35119	0.00183	0.43989	0.85944	0.21938
miR-4778-3p	2.29038	1.42404	3.14729	2.29	-1.8226	1.81127	3.30122	0.5011	0.50565	0.1969	0.78295	0.90303	0.49606
miR-4779	3.86508	1.90338	3.81694	3.2	-3.89602	-1.03383	3.76853	0.033	0.95205	0.03651	0.48847	0.9955	0.28633
miR-4780	4.05211	3.98075	3.50771	3.85	-1.05044	-1.45801	-1.38799	0.93172	0.51841	0.57356	0.97631	0.9058	0.79265
miR-4781-3p	2.57009	1.00977	3.40989	2.33	-2.94854	1.79005	5.27803	0.18452	0.45888	0.05452	0.62348	0.89294	0.31397
miR-4781-5p	4.27184	2.8722	4.15819	3.77	-2.63902	-1.08222	2.43851	0.12314	0.8931	0.15246	0.56391	0.98836	0.46674
miR-4782-5p	1.64047	4.61722	4.49758	3.59	7.87347	7.24507	-1.08673	0.05116	0.05926	0.9299	0.50671	0.71665	0.97246
miR-4783-3p	3.97724	5.0046	4.5602	4.51	2.03778	1.49796	-1.36037	0.16048	0.40779	0.52456	0.60236	0.88277	0.7553
miR-4784	5.36845	4.99018	5.39346	5.25	-1.29954	1.01748	1.32225	0.60925	0.97284	0.58619	0.84699	0.99703	0.79745
miR-4786-3p	4.83426	5.88881	5.04569	5.26	2.07772	1.15749	-1.79378	0.33806	0.84372	0.43936	0.71469	0.97641	0.70552
miR-4786-5p	4.48161	4.39159	5.28793	4.72	-1.06437	1.74836	1.8609	0.92217	0.39169	0.34337	0.97358	0.87295	0.62876
miR-4788	4.26316	3.8588	4.19746	4.11	-1.32317	-1.04681	1.26488	0.81694	0.96995	0.84621	0.92973	0.99695	0.93502
miR-4789-3p	2.38006	2.72851	3.31473	2.81	1.27279	1.91189	1.50108	0.76935	0.43855	0.6234	0.90904	0.89066	0.82002
miR-4789-5p	3.42896	5.20313	4.71712	4.45	3.42001	2.44189	-1.40056	0.18443	0.32372	0.70276	0.62348	0.85167	0.86161
miR-4790-3p	5.50729	6.67067	5.07772	5.75	2.23923	-1.34723	-3.01676	0.1159	0.53636	0.04118	0.5487	0.9058	0.29132
miR-4790-5p	4.82992	3.98819	4.80145	4.54	-1.79253	-1.0196	1.75686	0.24856	0.96761	0.26374	0.66556	0.99695	0.56623
miR-4791	0.971674	2.86214	4.26112	2.7	3.70635	9.77434	2.63719	0.09958	0.01101	0.20722	0.53987	0.71665	0.50589
miR-4793-3p	3.88518	3.39771	2.98619	3.42	-1.40153	-1.86477	-1.33053	0.7718	0.59491	0.80645	0.90942	0.91524	0.9195
miR-4793-5p	7.71055	7.53113	6.27687	7.17	-1.1321	-2.70195	-2.38502	0.77889	0.04633	0.07408	0.91272	0.71665	0.35309
miR-4794	1.17657	4.67667	4.1105	3.32	11.3137	7.64226	-1.48041	0.0148	0.03269	0.63768	0.46208	0.71665	0.82847
miR-4795-3p	5.73684	6.66141	5.55846	5.99	1.89868	-1.13131	-2.14801	0.14944	0.76782	0.09284	0.58967	0.95849	0.39747
miR-4795-5p	5.62889	6.24581	4.89142	5.59	1.53368	-1.66671	-2.5562	0.32196	0.24191	0.04712	0.70569	0.81681	0.29949
miR-4796-5p	3.48359	3.28798	4.31737	3.7	-1.14552	1.78262	2.04061	0.8234	0.35308	0.25756	0.93455	0.85944	0.56029
miR-4798-3p	5.56293	6.07972	4.98897	5.54	1.43098	-1.48865	-2.13022	0.4079	0.36021	0.10035	0.7417	0.8684	0.41178
miR-4798-5p	5.67415	6.18062	5.381	5.75	1.42011	-1.22519	-1.7411	0.3738	0.60115	0.1738	0.72972	0.91662	0.47886
miR-4799-5p	2.57209	3.31001	4.18598	3.36	1.66786	3.06099	1.83528	0.62133	0.2924	0.55876	0.85244	0.83964	0.78216
miR-4800-3p	11.495	10.7905	11.9449	11.41	-1.63014	1.36604	2.2253	0.22139	0.42312	0.05992	0.63856	0.88586	0.32359
miR-4800-5p	6.21356	5.97287	6.16664	6.12	-1.18181	-1.03311	1.14393	0.59875	0.91766	0.67096	0.84045	0.99083	0.84655
miR-4801	2.96008	5.2705	4.18043	4.14	4.95883	2.32947	-2.12874	0.06653	0.29861	0.35018	0.50671	0.84838	0.63481
miR-4802-3p	2.70522	4.55604	3.88319	3.71	3.6075	2.26263	-1.59438	0.13438	0.32222	0.56432	0.57987	0.85089	0.78661
miR-4802-5p	2.00481	4.34274	3.95114	3.43	5.05601	3.85305	-1.31221	0.05051	0.093	0.71395	0.50671	0.7474	0.86935
miR-4803	3.79229	1.82326	4.29696	3.3	-3.91497	1.41912	5.55582	0.04585	0.56706	0.01741	0.50488	0.90675	0.23205
miR-4804-5p	0.652994	3.34516	3.9407	2.65	6.46209	9.76757	1.51152	0.01517	0.00531	0.52393	0.46208	0.62246	0.7553
miR-484	9.8082	8.99194	9.99466	9.6	-1.76052	1.13761	2.00416	0.16982	0.74087	0.10007	0.61124	0.95849	0.41178
miR-485-3p	2.85177	3.99942	4.7555	3.87	2.21606	3.74249	1.6888	0.38556	0.16478	0.56273	0.73344	0.75791	0.78492
miR-485-5p	2.20706	3.86241	3.69197	3.25	3.14923	2.79917	-1.12506	0.10383	0.13895	0.85622	0.54128	0.7474	0.94224
miR-486-5p	6.46114	5.94422	4.75243	5.72	-1.43098	-3.26934	-2.28469	0.50568	0.04788	0.14466	0.7862	0.71665	0.45666
miR-487a-3p	2.97743	4.0252	5.1592	4.05	2.06766	4.53782	2.19466	0.20402	0.01916	0.17245	0.6303	0.71665	0.47884
miR-487a-5p	3.55894	2.44529	3.65793	3.22	-2.16445	1.07103	2.31819	0.36479	0.93423	0.32581	0.72852	0.9921	0.61422
miR-487b-3p	3.48647	4.86574	5.13769	4.5	2.60088	3.14051	1.20748	0.21696	0.14648	0.79929	0.63747	0.75191	0.91703
miR-487b-5p	2.21596	3.48504	3.65108	3.12	2.40994	2.70382	1.12194	0.05119	0.03165	0.77508	0.50671	0.71665	0.90317
miR-488-3p	2.47943	4.07941	3.58652	3.38	3.03143	2.15397	-1.40737	0.05467	0.16077	0.51313	0.50671	0.75791	0.75321
miR-488-5p	3.77935	2.0517	4.27397	3.37	-3.31268	1.40932	4.6654	0.08493	0.59267	0.03452	0.53608	0.91524	0.27584
miR-489-3p	1.46241	3.62264	3.55635	2.88	4.46915	4.2693	-1.04681	0.10495	0.11451	0.95705	0.54128	0.7474	0.98596
miR-489-5p	1.98244	3.78566	4.19849	3.32	3.48945	4.64603	1.33145	0.07517	0.03553	0.65578	0.51974	0.71665	0.84103
miR-490-5p	3.05328	2.80283	4.32632	3.39	-1.18921	2.41664	2.87388	0.73685	0.11219	0.06448	0.8937	0.7474	0.3314
miR-491-3p	2.47509	3.02827	3.92746	3.14	1.46713	2.73587	1.86477	0.70507	0.33184	0.54116	0.88524	0.85167	0.76849
miR-491-5p	5.21299	5.84551	5.55281	5.54	1.55079	1.26576	-1.22519	0.41512	0.6571	0.70177	0.74452	0.93964	0.86161
miR-492	1.98244	4.029	3.45001	3.15	4.13246	2.76638	-1.49381	0.10046	0.22168	0.61681	0.53987	0.80754	0.81852
miR-493-3p	3.60076	3.22298	5.20361	4.01	-1.29954	3.03774	3.94767	0.78679	0.26752	0.17824	0.91443	0.82756	0.48275
miR-493-5p	4.1399	2.79402	4.68927	3.87	-2.54206	1.46307	3.71922	0.23619	0.61676	0.10765	0.65246	0.92342	0.41903
miR-494-3p	4.26454	5.06941	4.77335	4.7	1.74715	1.42306	-1.22774	0.40603	0.59497	0.75575	0.7417	0.91524	0.89448
miR-494-5p	1.17822	4.00026	2.62108	2.6	7.07142	2.71886	-2.60088	0.05099	0.27918	0.29957	0.50671	0.83477	0.59406
miR-495-3p	4.62099	5.76849	4.9472	5.11	2.21453	1.25353	-1.76663	0.12959	0.64637	0.26281	0.57418	0.93681	0.56486
miR-495-5p	2.38861	3.5533	3.09506	3.01	2.24233	1.63127	-1.37364	0.31109	0.53124	0.68266	0.69484	0.9058	0.85617
miR-496	2.16064	3.61307	3.87801	3.22	2.73587	3.28752	1.20164	0.14546	0.09222	0.77771	0.58717	0.7474	0.90485
miR-497-3p	7.95729	8.92963	7.33364	8.07	1.96156	-1.54114	-3.02304	0.23992	0.4403	0.06902	0.65825	0.89066	0.33864
miR-498	4.03644	4.31651	3.31681	3.89	1.21419	-1.64718	-2	0.68515	0.30996	0.16933	0.88156	0.84838	0.47637
miR-4999-5p	2.68096	3.06034	2.60154	2.78	1.30044	-1.05629	-1.37459	0.79357	0.95623	0.75188	0.91754	0.99603	0.89307
miR-499b-3p	2.21056	3.97343	3.31742	3.17	3.39403	2.15397	-1.57571	0.13551	0.32994	0.55661	0.58012	0.85167	0.78104
miR-5000-5p	3.91774	4.76262	4.52322	4.4	1.79626	1.52098	-1.18017	0.43253	0.57044	0.8211	0.75388	0.90838	0.92536
miR-5001-3p	4.48135	4.35108	4.58723	4.47	-1.09429	1.07624	1.17772	0.87458	0.89788	0.77512	0.95225	0.99083	0.90317
miR-5001-5p	9.24808	8.99003	9.31133	9.18	-1.19582	1.04464	1.2492	0.59714	0.89613	0.51237	0.83967	0.98985	0.75263
miR-5002-3p	2.86165	4.55927	4.22861	3.88	3.24451	2.57934	-1.25788	0.03531	0.07736	0.64085	0.49455	0.73226	0.82947
miR-5002-5p	3.29429	3.53046	2.27966	3.03	1.17772	-2.0209	-2.38006	0.83741	0.38788	0.29237	0.93826	0.87295	0.58994
miR-5003-3p	1.72995	1.39011	3.01136	2.04	-1.26576	2.43007	3.07588	0.81666	0.39156	0.2843	0.92973	0.87295	0.58245
miR-5003-5p	3.68508	1.60923	3.09318	2.8	-4.21637	-1.50733	2.79723	0.17731	0.68603	0.32256	0.61807	0.95073	0.60972
miR-5004-3p	3.44763	2.54551	4.02787	3.34	-1.86865	1.49485	2.79336	0.40635	0.58892	0.18627	0.7417	0.91524	0.48863
miR-5004-5p	3.3807	3.08506	4.4214	3.63	-1.22774	2.05765	2.5245	0.84188	0.48821	0.37765	0.93933	0.89906	0.66426
miR-5006-3p	2.26399	3.61359	4.24111	3.37	2.54912	3.93674	1.54542	0.27403	0.12224	0.60113	0.66922	0.7474	0.8073
miR-5006-5p	6.8463	6.52774	6.72162	6.7	-1.24747	-1.09051	1.14393	0.51763	0.79803	0.69151	0.79475	0.96074	0.85707
miR-5007-3p	3.07817	4.97213	3.81782	3.96	3.71664	1.67018	-2.2253	0.04502	0.38679	0.18961	0.50488	0.87295	0.49183
miR-5007-5p	1.95782	4.16978	4.32043	3.48	4.63317	5.14439	1.11034	0.0954	0.07788	0.90175	0.53987	0.73226	0.96196
miR-5008-5p	5.44261	6.13563	5.14382	5.57	1.61664	-1.23029	-1.98894	0.69136	0.86359	0.57176	0.88236	0.98442	0.79265
miR-5009-3p	4.01558	4.09235	4.13001	4.08	1.05482	1.08222	1.02669	0.95667	0.93546	0.97874	0.98374	0.9921	0.99114
miR-5009-5p	4.5732	2.44947	3.88852	3.64	-4.35901	-1.6077	2.71133	0.06405	0.513	0.1863	0.50671	0.9058	0.48863
miR-500a-3p	5.2039	4.62392	4.54806	4.79	-1.49485	-1.57571	-1.05409	0.47989	0.4262	0.9253	0.77314	0.88638	0.96996
miR-500a-5p	5.33489	4.93098	5.05031	5.11	-1.32317	-1.21841	1.08598	0.48906	0.62353	0.83598	0.7782	0.92822	0.93272
miR-500b-3p	5.65632	6.526	5.63804	5.94	1.82766	-1.01255	-1.85061	0.10677	0.97076	0.10059	0.54128	0.99695	0.41178
miR-500b-5p	4.53113	5.21986	4.40334	4.72	1.61217	-1.09278	-1.76174	0.3309	0.85296	0.25409	0.71047	0.98081	0.55693
miR-5010-3p	3.22323	3.02375	4.02259	3.42	-1.1479	1.73989	1.99861	0.86977	0.51609	0.42027	0.95045	0.9058	0.69311
miR-5010-5p	9.15591	8.44609	9.12774	8.91	-1.6358	-1.0196	1.60436	0.18064	0.95531	0.19684	0.62318	0.99603	0.49606
miR-5011-5p	2.79962	1.08277	3.50426	2.46	-3.28752	1.63014	5.35542	0.10444	0.4772	0.03145	0.54128	0.89881	0.26419
miR-501-3p	4.45901	4.6938	4.84971	4.67	1.17691	1.3113	1.11419	0.71374	0.54435	0.80713	0.88827	0.90605	0.9195
miR-501-5p	4.9697	5.35103	5.2074	5.18	1.30224	1.17936	-1.10496	0.43118	0.61979	0.76329	0.75388	0.92346	0.90086
miR-502-3p	4.06762	4.99739	4.55044	4.54	1.90528	1.39765	-1.3632	0.10893	0.37938	0.41431	0.54128	0.87295	0.68922
miR-502-5p	4.46611	5.40279	4.224	4.7	1.91454	-1.18263	-2.2642	0.2329	0.74842	0.14205	0.65101	0.95849	0.45555
miR-503-3p	2.32798	1.7729	2.38568	2.16	-1.46917	1.04102	1.52944	0.55937	0.95113	0.52018	0.82052	0.9955	0.7553
miR-503-5p	3.76888	4.80324	4.28997	4.29	2.04769	1.43495	-1.42701	0.15062	0.44881	0.45542	0.58967	0.89211	0.7132
miR-504-3p	9.03662	8.04207	8.91098	8.66	-1.99308	-1.09126	1.8264	0.05872	0.79052	0.09122	0.50671	0.96074	0.39539
miR-504-5p	4.60698	4.11672	4.67483	4.47	-1.40444	1.04826	1.47223	0.5241	0.92892	0.46987	0.79804	0.9921	0.72298
miR-5047	5.3994	4.40448	4.96025	4.92	-1.99308	-1.35566	1.47019	0.26755	0.61438	0.52555	0.66922	0.92245	0.7553
miR-505-3p	6.40677	5.93622	6.276	6.21	-1.38607	-1.09505	1.26576	0.44274	0.82838	0.57628	0.75836	0.9738	0.79277
miR-505-5p	3.98186	4.27553	4.87245	4.38	1.22603	1.85446	1.51257	0.68973	0.24281	0.4237	0.88159	0.81794	0.69634
miR-506-3p	5.60838	5.65798	4.61886	5.3	1.03526	-1.98618	-2.0548	0.94707	0.20654	0.18667	0.98335	0.79686	0.48863
miR-506-5p	1.80636	3.44982	4.45873	3.24	3.12315	6.28538	2.01252	0.23612	0.07091	0.45567	0.65246	0.73226	0.7132
miR-507	1.06747	3.54199	3.02053	2.54	5.55967	3.87179	-1.43495	0.06218	0.12714	0.66403	0.50671	0.7474	0.84389
miR-508-3p	2.59996	1.2083	3.2875	2.37	-2.62442	1.61105	4.22514	0.34099	0.63124	0.16746	0.71534	0.93089	0.47637
miR-508-5p	1.60841	1.89998	2.82997	2.11	1.22434	2.3327	1.90528	0.81052	0.32805	0.45128	0.92694	0.85167	0.71116
miR-5087	1.30439	1.99545	2.10621	1.8	1.6144	1.74352	1.07998	0.62559	0.57221	0.93723	0.85371	0.90975	0.97721
miR-5088-3p	3.33978	4.51083	4.02369	3.96	2.25168	1.60659	-1.40153	0.04966	0.21793	0.36994	0.50671	0.80157	0.65621
miR-5088-5p	6.53423	5.58402	5.91741	6.01	-1.93187	-1.53368	1.25963	0.1063	0.27377	0.54428	0.54128	0.83145	0.77042
miR-5089-3p	1.68288	1.17792	2.52646	1.8	-1.41912	1.79502	2.54735	0.64935	0.45232	0.24094	0.87301	0.89255	0.54491
miR-5090	6.09755	6.25221	5.95748	6.1	1.11342	-1.10191	-1.22688	0.73746	0.76129	0.52647	0.8937	0.95849	0.7553
miR-5091	3.19318	3.78702	3.88468	3.62	1.50943	1.61552	1.07029	0.37928	0.30967	0.88247	0.72972	0.84838	0.95321
miR-5093	4.70426	3.86157	5.20101	4.59	-1.79378	1.41128	2.52976	0.21292	0.44956	0.06209	0.63491	0.89211	0.32873
miR-509-3-5p	2.39984	5.09106	3.77547	3.76	6.45761	2.59548	-2.48975	0.03909	0.24829	0.26801	0.49455	0.82166	0.56838
miR-509-3p	2.68409	2.77015	3.94241	3.13	1.06142	2.39164	2.25324	0.94428	0.32086	0.35329	0.98164	0.8506	0.63752
miR-5094	2.06653	3.54541	3.90828	3.17	2.78755	3.58507	1.2861	0.25324	0.16288	0.77127	0.6679	0.75791	0.90299
miR-509-5p	1.64047	2.15366	3.93829	2.58	1.42701	4.91776	3.44618	0.73035	0.14606	0.24773	0.89302	0.75191	0.55221
miR-510-3p	3.85345	0.752229	3.17036	2.59	-8.58013	-1.60547	5.3443	0.01345	0.51564	0.04041	0.46208	0.9058	0.2909
miR-510-5p	1.7781	5.05928	4.14849	3.66	9.72029	5.16941	-1.88035	0.0191	0.06944	0.44851	0.46906	0.73226	0.71018
miR-511-3p	1.46901	2.75851	4.42779	2.89	2.44359	7.77585	3.17994	0.39834	0.07262	0.28072	0.7395	0.73226	0.57916
miR-511-5p	2.7126	4.90175	3.44331	3.69	4.55989	1.65979	-2.74727	0.02602	0.39693	0.10979	0.47843	0.87569	0.4212
miR-512-3p	2.67336	4.08613	3.7831	3.51	2.6629	2.15846	-1.23371	0.22158	0.3291	0.78445	0.63856	0.85167	0.90835
miR-512-5p	3.21608	1.16999	3.66948	2.69	-4.12959	1.36888	5.65293	0.10541	0.69908	0.05553	0.54128	0.95265	0.31397
miR-513a-3p	3.24212	3.93363	4.23267	3.8	1.61552	1.98756	1.23029	0.58836	0.44222	0.81367	0.83853	0.89082	0.9228
miR-513a-5p	3.07954	4.17263	3.73018	3.66	2.13317	1.57026	-1.35849	0.09246	0.29127	0.46526	0.53987	0.83877	0.72176
miR-513b-3p	2.37466	4.59596	4.25786	3.74	4.66216	3.68841	-1.264	0.07716	0.12492	0.76805	0.52238	0.7474	0.90258
miR-513b-5p	1.00197	3.54024	4.44229	2.99	5.80783	10.8528	1.86865	0.10859	0.03909	0.54222	0.54128	0.71665	0.76885
miR-513c-3p	3.11477	3.19884	2.69262	3	1.05995	-1.33978	-1.42011	0.95447	0.77485	0.73186	0.98374	0.95849	0.87807
miR-513c-5p	3.84618	4.01539	4.78015	4.21	1.12428	1.91057	1.69937	0.92038	0.58435	0.65327	0.97358	0.91524	0.83974
miR-514a-3p	1.35333	1.4381	3.9693	2.25	1.06069	6.13048	5.77972	0.94388	0.05264	0.05921	0.98164	0.71665	0.32241
miR-514a-5p	2.71287	0.510267	3.24288	2.16	-4.60436	1.44393	6.64837	0.09147	0.6599	0.04383	0.53987	0.93964	0.29132
miR-514b-3p	2.26941	1.28802	2.78351	2.11	-1.97383	1.428	2.81864	0.49888	0.72055	0.31098	0.78257	0.95783	0.60263
miR-514b-5p	2.85168	4.86543	4.92665	4.21	4.03901	4.21344	1.04319	0.13819	0.12799	0.96161	0.58212	0.7474	0.98841
miR-515-3p	3.57641	2.72936	3.62414	3.31	-1.79876	1.03383	1.85961	0.50436	0.9696	0.4813	0.78512	0.99695	0.73016
miR-515-5p	2.99495	1.90338	3.27654	2.72	-2.13169	1.21588	2.59009	0.32091	0.79247	0.21905	0.70486	0.96074	0.52323
miR-516a-3p	2.38294	2.15378	4.26059	2.93	-1.17202	3.67565	4.30795	0.83817	0.11933	0.08556	0.93826	0.7474	0.38346
miR-516a-5p	2.5779	1.00977	3.10567	2.23	-2.96493	1.44193	4.27522	0.15283	0.61169	0.0666	0.59164	0.92245	0.33573
miR-516b-5p	2.3318	3.4346	3.74006	3.17	2.14801	2.65369	1.23542	0.24092	0.14344	0.73592	0.65825	0.75191	0.88042
miR-517-5p	4.8742	4.82709	4.37461	4.69	-1.03311	-1.41421	-1.36794	0.96545	0.64801	0.67893	0.98466	0.93681	0.85354
miR-517a-3p	1.65496	3.28839	3.49629	2.81	3.10157	3.58258	1.15509	0.25022	0.19932	0.8791	0.66611	0.79686	0.95201
miR-517c-3p	1.06747	3.66443	2.9417	2.56	6.05027	3.66547	-1.65061	0.09131	0.20548	0.61127	0.53987	0.79686	0.81426
miR-5186	0.966752	2.44956	3.76556	2.39	2.79529	6.95958	2.48975	0.22814	0.03746	0.28062	0.64311	0.71665	0.57916
miR-5187-3p	3.35175	1.08277	2.91384	2.45	-4.81989	-1.35472	3.55784	0.14688	0.76614	0.2321	0.58809	0.95849	0.5378
miR-5187-5p	4.48338	4.80298	4.85033	4.71	1.24833	1.28967	1.03311	0.79051	0.76051	0.96854	0.91591	0.95849	0.98973
miR-5188	1.95739	3.45662	3.57085	2.99	2.82647	3.05887	1.08222	0.22314	0.1927	0.92273	0.63882	0.79424	0.96996
miR-5189-3p	4.65834	4.22851	3.95779	4.28	-1.34723	-1.62563	-1.20664	0.578	0.37153	0.72461	0.83334	0.86933	0.87384
miR-5189-5p	6.48474	6.26375	5.6161	6.12	-1.16554	-1.8264	-1.56699	0.62243	0.07629	0.16953	0.85244	0.73226	0.47637
miR-518b	4.53384	5.32017	4.8973	4.92	1.72429	1.2861	-1.34071	0.41959	0.70489	0.65994	0.74921	0.95355	0.84175
miR-518c-3p	2.66156	2.66819	2.43547	2.59	1.00486	-1.16959	-1.17528	0.99482	0.82508	0.82005	0.99719	0.9716	0.92536
miR-5190	3.82448	5.01779	4.68965	4.51	2.28628	1.82134	-1.25527	0.2224	0.36666	0.72672	0.63856	0.86933	0.87526
miR-5191	3.11122	4.01466	4.37861	3.83	1.86995	2.40661	1.28699	0.51228	0.3636	0.78963	0.79148	0.86933	0.91198
miR-5192	6.01333	6.70945	5.34637	6.02	1.62001	-1.58777	-2.57219	0.21415	0.23234	0.02808	0.63491	0.81087	0.25463
miR-5193	4.49882	4.99175	4.33363	4.61	1.40737	-1.12117	-1.57789	0.52431	0.82926	0.39954	0.79804	0.9738	0.67564
miR-5194	5.28778	4.88079	5.51276	5.23	-1.32593	1.16878	1.54971	0.60979	0.77668	0.43291	0.84711	0.95849	0.69944
miR-5195-3p	3.02497	3.7088	3.5985	3.44	1.60659	1.48865	-1.07923	0.45046	0.52476	0.90152	0.76309	0.9058	0.96196
miR-5195-5p	2.77623	4.49431	4.27433	3.85	3.2898	2.82451	-1.16473	0.19636	0.25458	0.86208	0.62791	0.82549	0.94429
miR-5196-3p	4.55751	5.45817	5.13626	5.05	1.86736	1.49381	-1.25006	0.11953	0.2975	0.55365	0.55343	0.84735	0.77844
miR-5196-5p	9.52788	9.09673	9.67889	9.43	-1.34817	1.11034	1.49692	0.38729	0.75753	0.25113	0.73464	0.95849	0.55533
miR-5197-3p	2.85168	1.46041	3.54614	2.62	-2.6226	1.61776	4.24569	0.29838	0.59502	0.13254	0.68337	0.91524	0.45036
miR-5197-5p	1.59458	2.90567	2.53895	2.35	2.48113	1.92385	-1.28967	0.3994	0.53985	0.8101	0.7395	0.9058	0.92094
miR-519a-3p	1.49392	4.62967	3.70046	3.27	8.79083	4.61714	-1.90396	0.00876	0.04346	0.34812	0.43989	0.71665	0.63334
miR-519b-3p	2.94747	4.37864	4.36008	3.9	2.69634	2.6629	-1.01326	0.26313	0.26894	0.98798	0.66817	0.82756	0.99544
miR-519c-3p	2.53383	4.00775	4.25177	3.6	2.77791	3.2898	1.18427	0.21231	0.15214	0.82899	0.63491	0.75191	0.92886
miR-519d-3p	3.93543	5.43082	4.64039	4.67	2.81864	1.63014	-1.72907	0.07218	0.36175	0.3094	0.51527	0.86915	0.60146
miR-519e-3p	1.31932	3.95422	3.7446	3.01	6.21175	5.37029	-1.15669	0.01839	0.0267	0.82399	0.46906	0.71665	0.92624
miR-519e-5p	4.08021	5.68852	4.95835	4.91	3.04829	1.83783	-1.65864	0.10114	0.34455	0.42824	0.53987	0.85755	0.69902
miR-520a-5p	1.46241	2.8732	3.49619	2.61	2.65921	4.09539	1.54007	0.37228	0.209	0.68807	0.72972	0.7984	0.85707
miR-520b	3.01781	2.1622	3.63346	2.94	-1.81001	1.53262	2.77214	0.35507	0.50066	0.12813	0.72423	0.89906	0.44556
miR-520c-3p	3.71461	4.15052	3.74594	3.87	1.35285	1.02172	-1.32409	0.72615	0.97984	0.745	0.89302	0.99807	0.88876
miR-520d-3p	3.32963	3.52964	3.53535	3.46	1.1487	1.15349	1.00417	0.84674	0.84243	0.99559	0.94122	0.97564	0.99708
miR-520e	3.27227	4.10218	3.53322	3.64	1.77769	1.19831	-1.48349	0.39292	0.78417	0.55363	0.73751	0.95888	0.77844
miR-520f-3p	3.19267	3.82377	4.46578	3.83	1.54864	2.41664	1.56049	0.52301	0.21308	0.51603	0.7978	0.7984	0.7553
miR-520g-5p	1.69129	0.510267	2.89939	1.7	-2.26734	2.31017	5.23794	0.33	0.31963	0.06711	0.71047	0.8506	0.33668
miR-521	1.30439	2.12787	3.79485	2.41	1.76908	5.61778	3.17554	0.48403	0.0549	0.17383	0.77548	0.71665	0.47886
miR-522-3p	2.95799	3.64254	3.99612	3.53	1.6077	2.05338	1.2781	0.65276	0.49829	0.81544	0.8735	0.89906	0.92321
miR-523-3p	0.971674	0.740487	2.53075	1.41	-1.17365	2.9465	3.45815	0.81253	0.1342	0.09141	0.92822	0.7474	0.39539
miR-525-5p	2.25928	4.12519	3.77063	3.39	3.64521	2.85008	-1.27899	0.09694	0.16758	0.73268	0.53987	0.76109	0.87817
miR-532-3p	7.25779	6.71924	6.8819	6.95	-1.45297	-1.29774	1.11961	0.27368	0.43675	0.73278	0.66922	0.89066	0.87817
miR-532-5p	6.17653	6.10149	6.21888	6.17	-1.05336	1.02954	1.08448	0.90145	0.94427	0.8465	0.96542	0.9955	0.93502
miR-539-3p	2.25171	4.09029	3.89974	3.41	3.57762	3.13399	-1.14155	0.15725	0.19996	0.87641	0.59497	0.79686	0.9518
miR-539-5p	1.66956	2.50717	4.05735	2.74	1.78757	5.23431	2.92817	0.42803	0.04239	0.15908	0.75388	0.71665	0.47112
miR-541-3p	4.97565	6.1139	5.37	5.49	2.20076	1.31403	-1.67481	0.07602	0.50456	0.22242	0.52209	0.90247	0.52556
miR-541-5p	2.10016	1.08277	2.86076	2.01	-2.02371	1.69466	3.4295	0.50657	0.61751	0.25765	0.78699	0.92342	0.56029
miR-542-3p	1.86137	3.44855	4.47449	3.26	3.00424	6.11775	2.03637	0.34261	0.13363	0.53337	0.7173	0.7474	0.75959
miR-542-5p	5.34381	3.98967	5.77845	5.04	-2.5562	1.35191	3.45575	0.07852	0.53969	0.02783	0.52238	0.9058	0.25463
miR-543	3.79675	5.08781	5.0815	4.66	2.44698	2.43682	-1.00417	0.06653	0.06763	0.99207	0.50671	0.73226	0.99683
miR-544a	2.34723	2.1478	2.44645	2.31	-1.1479	1.07103	1.23029	0.89259	0.94642	0.83987	0.96116	0.9955	0.93365
miR-544b	1.46389	3.97301	3.65129	3.03	5.69225	4.55358	-1.25006	0.01948	0.0353	0.72389	0.47066	0.71665	0.87349
miR-545-3p	1.88306	3.78749	2.68783	2.79	3.74249	1.74715	-2.14355	0.16474	0.53848	0.40503	0.61036	0.9058	0.67882
miR-545-5p	3.24109	2.64688	2.57873	2.82	-1.50943	-1.58227	-1.04826	0.69494	0.66235	0.96396	0.88284	0.93964	0.98969
miR-548ab	1.15989	2.6191	3.20972	2.33	2.74918	4.14106	1.50629	0.2811	0.14181	0.65349	0.67068	0.74789	0.83974
miR-548ad	3.9692	4.76035	3.15872	3.96	1.73027	-1.75321	-3.03564	0.49311	0.4829	0.18221	0.77843	0.89906	0.48728
miR-548ae	6.17935	6.84901	5.81975	6.28	1.59107	-1.28343	-2.04061	0.18639	0.46192	0.05561	0.62348	0.89489	0.31397
miR-548ag	3.33655	2.58758	3.24547	3.06	-1.68063	-1.06511	1.57789	0.55302	0.9419	0.60144	0.81747	0.9955	0.8073
miR-548ak	6.87599	8.00689	6.04117	6.97	2.1901	-1.78386	-3.90683	0.07705	0.17456	0.00712	0.52238	0.76283	0.21938
miR-548al	2.3635	3.12893	3.51889	3	1.69937	2.22684	1.31039	0.60462	0.43898	0.79076	0.84503	0.89066	0.91276
miR-548an	1.23195	2.96156	3.93995	2.71	3.31728	6.53415	1.96973	0.08655	0.01475	0.30452	0.53987	0.71665	0.5991
miR-548ao-3p	4.41701	4.51256	3.69444	4.21	1.06881	-1.65061	-1.76296	0.89422	0.32808	0.27177	0.96194	0.85167	0.57127
miR-548ao-5p	3.00358	3.3206	2.64419	2.99	1.24574	-1.28254	-1.5977	0.81834	0.79467	0.62599	0.93036	0.96074	0.82124
miR-548ar-3p	2.85705	3.5679	3.83185	3.42	1.63694	1.96564	1.2008	0.5448	0.41061	0.82046	0.8139	0.88478	0.92536
miR-548as-3p	1.95739	2.68702	2.90482	2.52	1.65864	1.92786	1.16312	0.65901	0.56814	0.89466	0.87614	0.90731	0.9596
miR-548au-3p	0.748144	4.00175	2.63581	2.46	9.54007	3.70122	-2.57755	0.01824	0.12893	0.25708	0.46906	0.7474	0.56029
miR-548av-5p	2.61214	2.95488	3.71989	3.1	1.26839	2.15547	1.69937	0.76551	0.34648	0.50992	0.90904	0.85919	0.7506
miR-548aw	4.67261	4.53915	4.6544	4.62	-1.09657	-1.01255	1.08298	0.83933	0.9779	0.86097	0.93826	0.99807	0.94406
miR-548ax	3.97995	4.31672	3.79327	4.03	1.26313	-1.13839	-1.43694	0.64906	0.80001	0.48305	0.87301	0.96203	0.73102
miR-548ay-3p	5.69454	6.56219	4.75385	5.67	1.82513	-1.91986	-3.50157	0.14683	0.11933	0.00918	0.58809	0.7474	0.22187
miR-548ay-5p	4.98674	5.56214	4.88657	5.15	1.48968	-1.07177	-1.5977	0.26231	0.83965	0.19392	0.66817	0.97564	0.49288
miR-548az-5p	4.6187	5.07521	4.27818	4.66	1.37268	-1.26663	-1.73748	0.43392	0.55631	0.18665	0.75417	0.90605	0.48863
miR-548b-3p	4.13588	4.24356	3.18078	3.85	1.07773	-1.93858	-2.08927	0.92137	0.39151	0.34273	0.97358	0.87295	0.62863
miR-548b-5p	3.69313	4.81522	4.04926	4.19	2.17648	1.27987	-1.70055	0.04924	0.48875	0.15517	0.50671	0.89906	0.46862
miR-548ba	1.70996	3.1375	4.0109	2.95	2.69073	4.92799	1.83147	0.35817	0.15315	0.56807	0.72601	0.75191	0.78973
miR-548d-5p	3.12689	4.13082	3.57377	3.61	2.00555	1.3632	-1.47121	0.23159	0.5818	0.49447	0.64819	0.91356	0.73829
miR-548e-3p	2.75864	4.1183	4.17631	3.68	2.56685	2.67215	1.04102	0.2054	0.18841	0.95481	0.6303	0.79408	0.98596
miR-548e-5p	4.85418	5.30606	4.60962	4.92	1.36794	-1.18509	-1.62001	0.32491	0.58674	0.14314	0.7092	0.91524	0.45555
miR-548g-3p	2.2933	4.09362	3.03856	3.14	3.4822	1.67597	-2.07772	0.25781	0.6289	0.49678	0.66816	0.93029	0.73901
miR-548h-5p	4.53122	4.96528	3.88409	4.46	1.35097	-1.56591	-2.1155	0.46811	0.28802	0.09201	0.76933	0.8374	0.3955
miR-548j-3p	5.814	6.97291	5.38395	6.06	2.23303	-1.34723	-3.00841	0.03722	0.3878	0.00859	0.49455	0.87295	0.22024
miR-548k	1.09085	4.253	3.87029	3.07	8.9507	6.86376	-1.30405	0.00963	0.01822	0.70052	0.43989	0.71665	0.86116
miR-548l	1.75484	1.94996	2.53232	2.08	1.14472	1.71356	1.49692	0.88793	0.57769	0.67544	0.95928	0.90975	0.85016
miR-548m	1.47851	2.74419	3.91127	2.71	2.40494	5.40015	2.24544	0.29301	0.06055	0.32997	0.67879	0.72728	0.61665
miR-548s	5.19257	5.47923	4.86264	5.18	1.2201	-1.25701	-1.53368	0.60402	0.55158	0.27762	0.84475	0.90605	0.57663
miR-548t-5p	3.95648	3.04201	3.64132	3.55	-1.88426	-1.24401	1.51467	0.16971	0.61915	0.35334	0.61124	0.92346	0.63752
miR-548v	2.26399	1.37136	2.86606	2.17	-1.85703	1.51782	2.81864	0.53266	0.67195	0.30562	0.80396	0.94351	0.59982
miR-548w	4.48325	4.74989	4.18873	4.47	1.2033	-1.22688	-1.47529	0.67981	0.64884	0.39294	0.88151	0.93736	0.67177
miR-548x-3p	3.04852	4.27837	3.32709	3.55	2.34567	1.21335	-1.93321	0.16882	0.74231	0.27684	0.61124	0.95849	0.57626
miR-548y	2.69254	4.27615	3.68591	3.55	2.998	1.99032	-1.50525	0.09241	0.26764	0.50027	0.53987	0.82756	0.74243
miR-549a	2.88733	2.51913	3.75873	3.06	-1.29056	1.82893	2.36199	0.73744	0.43434	0.27444	0.8937	0.89066	0.57572
miR-550a-3-5p	2.58806	4.59645	3.77067	3.65	4.02224	2.27048	-1.77276	0.11822	0.33548	0.49533	0.55343	0.85334	0.73829
miR-550a-5p	4.67731	4.78074	5.65541	5.04	1.074	1.96973	1.83401	0.85255	0.10416	0.14043	0.94436	0.7474	0.45522
miR-550b-2-5p	2.79244	3.20957	2.87687	2.96	1.33515	1.05995	-1.25963	0.68588	0.93445	0.74658	0.88156	0.9921	0.88913
miR-551a	5.57167	4.66468	5.43957	5.23	-1.87514	-1.09581	1.71119	0.19136	0.84147	0.25813	0.62609	0.97564	0.56029
miR-551b-3p	7.97781	5.26448	7.03081	6.76	-6.55684	-1.92786	3.4011	0.0025	0.18075	0.02428	0.35056	0.78177	0.23845
miR-551b-5p	4.04615	3.71547	3.63989	3.8	-1.25788	-1.32501	-1.05409	0.68063	0.61397	0.9247	0.88151	0.92245	0.96996
miR-552-3p	3.57066	2.11475	4.35576	3.35	-2.74347	1.72309	4.72725	0.18604	0.45972	0.05514	0.62348	0.89294	0.31397
miR-552-5p	0.725057	1.24378	2.89039	1.62	1.43296	4.48466	3.13182	0.63512	0.07086	0.15368	0.86128	0.73226	0.46674
miR-553	2.42899	1.85781	3.5662	2.62	-1.48555	2.19923	3.26708	0.56291	0.26245	0.10622	0.82242	0.82756	0.41732
miR-554	3.0352	3.39484	3.60593	3.35	1.28343	1.48555	1.15749	0.73979	0.59992	0.84511	0.8937	0.91662	0.93502
miR-555	3.65912	2.89471	3.5819	3.38	-1.69819	-1.05482	1.60993	0.60918	0.95849	0.64532	0.84699	0.99646	0.83348
miR-556-3p	4.70963	5.25307	4.19786	4.72	1.457	-1.42603	-2.07772	0.40306	0.42998	0.12281	0.73958	0.89044	0.43989
miR-556-5p	5.29693	6.06482	4.27597	5.21	1.70291	-2.02933	-3.45575	0.2484	0.13535	0.01846	0.66556	0.7474	0.23319
miR-557	2.2884	1.17792	2.62834	2.03	-2.15846	1.26576	2.73208	0.3787	0.78323	0.25746	0.72972	0.95888	0.56029
miR-5571-3p	3.08324	3.95105	3.41969	3.48	1.82513	1.26225	-1.44493	0.43078	0.75638	0.62562	0.75388	0.95849	0.82124
miR-5571-5p	2.95041	1.66931	3.50599	2.71	-2.43007	1.47019	3.57266	0.38066	0.69858	0.21901	0.73001	0.95265	0.52323
miR-5572	7.10963	6.5462	7.28518	6.98	-1.47734	1.12975	1.66902	0.37635	0.77838	0.25335	0.72972	0.95849	0.55647
miR-5579-5p	1.17657	2.24333	3.32774	2.25	2.09507	4.44136	2.11991	0.43566	0.13454	0.42838	0.75496	0.7474	0.69902
miR-558	2.68373	1.97915	3.34863	2.67	-1.63014	1.58557	2.58291	0.59211	0.6128	0.30848	0.83967	0.92245	0.60146
miR-5580-3p	3.42032	4.3775	2.28087	3.36	1.94127	-2.20228	-4.27819	0.39118	0.31155	0.08015	0.73614	0.84838	0.37111
miR-5581-3p	3.06837	2.88435	3.11919	3.02	-1.13603	1.03598	1.17691	0.87418	0.9651	0.83993	0.95225	0.99695	0.93365
miR-5581-5p	2.64964	3.05699	3.18663	2.96	1.32593	1.45095	1.09429	0.76912	0.69932	0.9254	0.90904	0.95265	0.96996
miR-5582-3p	3.15689	4.99688	3.56187	3.91	3.5801	1.32409	-2.70382	0.01915	0.54561	0.05333	0.46906	0.90605	0.31397
miR-5582-5p	4.62827	5.72058	4.31101	4.89	2.13169	-1.24574	-2.65737	0.23404	0.71948	0.13426	0.65246	0.95718	0.45036
miR-5583-5p	2.35269	1.89998	3.12885	2.46	-1.36888	1.71238	2.34404	0.73371	0.56226	0.36577	0.89302	0.90605	0.65378
miR-5584-3p	4.02417	4.65847	3.64036	4.11	1.55186	-1.30495	-2.02511	0.26549	0.49062	0.08922	0.66922	0.89906	0.39158
miR-5584-5p	4.31293	6.14519	4.25183	4.9	3.5603	-1.04319	-3.71407	0.02682	0.9316	0.02322	0.47843	0.9921	0.23614
miR-5585-3p	10.2775	9.09512	10.6909	10.02	-2.26891	1.33145	3.02304	0.0716	0.493	0.02236	0.51495	0.89906	0.23319
miR-5585-5p	1.83083	4.41048	3.58306	3.27	5.9794	3.36825	-1.77399	0.07167	0.19883	0.52871	0.51495	0.79686	0.75602
miR-5586-3p	3.01717	5.37103	2.48089	3.62	5.1124	-1.44995	-7.4127	0.0123	0.49419	0.00403	0.45589	0.89906	0.21938
miR-5586-5p	0.324261	4.07148	3.76876	2.72	13.4264	10.8905	-1.23371	0.0002	0.00037	0.63774	0.16513	0.34867	0.82847
miR-5587-3p	5.48116	6.23741	4.81524	5.51	1.6888	-1.58667	-2.67957	0.17659	0.22875	0.02232	0.61761	0.81087	0.23319
miR-5588-5p	3.69832	4.12376	3.84932	3.89	1.34257	1.11034	-1.20916	0.57669	0.8417	0.71733	0.83334	0.97564	0.87115
miR-5589-3p	3.4267	1.4381	3.64474	2.84	-3.96962	1.16312	4.61714	0.12468	0.85673	0.09303	0.56418	0.9812	0.39747
miR-5589-5p	3.56609	5.08148	4.09481	4.25	2.85799	1.44293	-1.98206	0.09091	0.52517	0.24876	0.53987	0.9058	0.55391
miR-559	2.7005	3.77263	3.36748	3.28	2.10235	1.58777	-1.32409	0.20273	0.41475	0.61601	0.6303	0.88546	0.81849
miR-5590-5p	1.40114	1.48173	3.46199	2.11	1.05775	4.17275	3.94493	0.95076	0.13918	0.15343	0.98374	0.7474	0.46674
miR-561-3p	7.19332	8.03727	6.86016	7.36	1.79502	-1.25963	-2.26106	0.14597	0.54521	0.0537	0.58778	0.90605	0.31397
miR-561-5p	6.75084	7.59379	6.01633	6.79	1.79378	-1.6644	-2.98349	0.15058	0.2041	0.01658	0.58967	0.79686	0.23205
miR-562	1.07815	2.65849	3.00827	2.25	2.9897	3.81055	1.27456	0.26915	0.18428	0.80016	0.66922	0.78572	0.91709
miR-563	4.23069	5.5056	4.93687	4.89	2.41999	1.63127	-1.48349	0.0955	0.32898	0.42732	0.53987	0.85167	0.69902
miR-564	6.60449	5.72316	6.58676	6.3	-1.84165	-1.01255	1.82008	0.11121	0.97242	0.11759	0.54364	0.99703	0.43289
miR-566	6.73312	5.42676	7.34725	6.5	-2.47255	1.5305	3.78423	0.08649	0.38896	0.01985	0.53987	0.87295	0.23319
miR-567	3.47782	2.68189	4.74733	3.64	-1.73628	2.41162	4.18434	0.52558	0.31979	0.12098	0.79824	0.8506	0.43989
miR-568	2.77975	1.81534	3.5162	2.7	-1.95071	1.66555	3.25126	0.3829	0.50128	0.14033	0.73163	0.89906	0.45522
miR-5680	0.580562	2.5796	3.71803	2.29	3.99723	8.79693	2.20076	0.10242	0.01908	0.32726	0.54095	0.71665	0.61573
miR-5682	1.53395	2.60157	3.2572	2.46	2.09652	3.30122	1.57571	0.48198	0.26693	0.66305	0.77456	0.82756	0.84383
miR-5684	5.65436	4.00499	5.79644	5.15	-3.13616	1.10343	3.46055	0.02663	0.82447	0.01837	0.47843	0.9716	0.23319
miR-5685	3.34363	4.08386	3.59656	3.67	1.67018	1.19168	-1.40153	0.40851	0.77374	0.58213	0.74217	0.95849	0.79509
miR-5687	2.92833	4.50141	3.39992	3.61	2.97523	1.38703	-2.14503	0.07702	0.56393	0.19546	0.52238	0.90626	0.49502
miR-5688	2.34217	3.18753	3.37171	2.97	1.79626	2.04202	1.13603	0.51402	0.42946	0.88558	0.79277	0.89044	0.9555
miR-5689	3.98351	4.37077	4.21436	4.19	1.30767	1.17365	-1.11419	0.52092	0.69976	0.79339	0.7952	0.95265	0.91331
miR-569	1.69129	2.29123	3.41073	2.46	1.51572	3.29208	2.17347	0.68993	0.26802	0.46168	0.88159	0.82756	0.71831
miR-5690	1.29548	1.54055	1.98737	1.61	1.18509	1.61552	1.3632	0.86181	0.62523	0.75145	0.94763	0.9288	0.89307
miR-5691	3.46192	2.89828	4.00737	3.46	-1.47836	1.45902	2.15696	0.6664	0.67645	0.40345	0.87899	0.9448	0.6779
miR-5692a	1.93595	2.81083	3.85288	2.87	1.83401	3.77637	2.05908	0.54811	0.20489	0.47631	0.81596	0.79686	0.72704
miR-5692b	0.748144	2.52483	2.99123	2.09	3.42713	4.7338	1.38127	0.06536	0.02661	0.59487	0.50671	0.71665	0.80284
miR-5692c	1.02308	3.37782	2.95254	2.45	5.11594	3.80791	-1.34257	0.02599	0.05701	0.64168	0.47843	0.71665	0.83004
miR-5693	2.44129	1.95374	2.82489	2.41	-1.4025	1.30495	1.82893	0.72061	0.7781	0.52615	0.89101	0.95849	0.7553
miR-5694	6.63343	7.38931	5.92576	6.65	1.6888	-1.63354	-2.75872	0.21393	0.24209	0.02939	0.63491	0.81681	0.25635
miR-5695	1.2166	4.57291	3.86469	3.22	10.239	6.26798	-1.63354	0.01487	0.04182	0.54121	0.46208	0.71665	0.76849
miR-5696	2.26345	2.85472	3.17437	2.76	1.50629	1.88035	1.24833	0.70855	0.56684	0.83939	0.88716	0.90675	0.93365
miR-5697	1.15868	3.42451	3.3969	2.66	4.80988	4.71743	-1.0196	0.05537	0.05784	0.97918	0.50671	0.71665	0.99114
miR-5698	4.71753	4.38496	4.95198	4.68	-1.25963	1.17609	1.48144	0.73233	0.80914	0.56233	0.89302	0.96627	0.78487
miR-5699-5p	1.33195	2.59259	4.35576	2.76	2.39662	8.1342	3.39403	0.41777	0.07232	0.26541	0.7486	0.73226	0.56639
miR-5700	1.82003	3.79279	2.14606	2.59	3.92584	1.25353	-3.13182	0.09217	0.76237	0.1501	0.53987	0.95849	0.46604
miR-5701	1.37805	1.54055	4.44014	2.45	1.11961	8.3513	7.46426	0.90158	0.04034	0.04964	0.96542	0.71665	0.30158
miR-5702	1.48901	2.8705	2.76443	2.37	2.60449	2.41999	-1.07624	0.38453	0.4206	0.94557	0.73214	0.88546	0.98153
miR-5703	5.92434	4.86452	5.26236	5.35	-2.08493	-1.58227	1.31768	0.07005	0.23108	0.45983	0.51495	0.81087	0.71704
miR-5704	0.846438	1.6232	3.12928	1.87	1.71356	4.86689	2.84021	0.45602	0.04805	0.16544	0.76498	0.71665	0.47637
miR-5705	2.4603	1.91552	2.98035	2.45	-1.45902	1.43396	2.09217	0.65722	0.67168	0.39321	0.87614	0.94351	0.67177
miR-5706	0.652994	3.77348	2.82862	2.42	8.69388	4.51899	-1.92519	0.03507	0.1178	0.47152	0.49455	0.7474	0.72424
miR-5707	0	2.74091	3.72137	2.15	6.68534	13.1866	1.97247	0.03112	0.00715	0.38457	0.47843	0.66778	0.66851
miR-571	2.2423	2.41024	3.52973	2.73	1.1235	2.4402	2.17196	0.90408	0.36697	0.43013	0.96662	0.86933	0.69902
miR-572	6.75055	7.4786	5.97439	6.73	1.65634	-1.71238	-2.83628	0.1533	0.13079	0.01054	0.59235	0.7474	0.22373
miR-573	3.9725	2.60273	4.00628	3.53	-2.58471	1.02385	2.64634	0.2921	0.97858	0.28111	0.67846	0.99807	0.57916
miR-5739	10.6663	11.3679	9.79751	10.61	1.62676	-1.8264	-2.96905	0.16522	0.09433	0.0082	0.61036	0.7474	0.22024
miR-574-3p	5.90208	6.5234	5.95047	6.13	1.53794	1.03383	-1.48761	0.2062	0.91779	0.24062	0.6303	0.99083	0.54491
miR-574-5p	12.5879	11.2048	13.0458	12.28	-2.6081	1.37364	3.58258	0.06138	0.49684	0.01935	0.50671	0.89906	0.23319
miR-575	4.54257	3.96792	4.64217	4.38	-1.48968	1.07177	1.59549	0.43487	0.89045	0.36268	0.75483	0.98824	0.64936
miR-576-3p	2.62547	4.46212	3.49881	3.53	3.57266	1.83147	-1.94936	0.15706	0.48139	0.43882	0.59497	0.89906	0.70519
miR-576-5p	3.32347	3.55528	2.73982	3.21	1.17446	-1.499	-1.7593	0.83054	0.59265	0.45828	0.93758	0.91524	0.71636
miR-577	1.15337	1.82068	3.01384	2	1.58777	3.63008	2.28628	0.60779	0.17257	0.36665	0.84699	0.76236	0.6548
miR-578	1.77255	2.52101	2.59689	2.3	1.67946	1.77031	1.05409	0.60868	0.57347	0.95829	0.84699	0.90975	0.98596
miR-579-3p	1.88449	2.63635	2.66874	2.4	1.68413	1.7219	1.02243	0.62384	0.60919	0.98302	0.85263	0.92245	0.99334
miR-579-5p	3.88957	3.57738	2.91384	3.46	-1.24143	-1.967	-1.58447	0.80114	0.43846	0.59481	0.92224	0.89066	0.80284
miR-580-3p	3.56333	4.38515	2.77473	3.57	1.76786	-1.72788	-3.05252	0.28495	0.30363	0.05306	0.67148	0.84838	0.31397
miR-580-5p	3.39459	3.64521	3.70211	3.58	1.19003	1.23799	1.0403	0.85671	0.82474	0.96727	0.94436	0.9716	0.98972
miR-581	0.317352	2.1478	3.60687	2.02	3.55537	9.78112	2.74918	0.07982	0.0063	0.14991	0.5243	0.66186	0.46604
miR-582-5p	1.30439	0.675057	3.00009	1.66	-1.54649	3.24001	5.01066	0.67735	0.27665	0.1469	0.88151	0.83164	0.45948
miR-583	2.7943	0.852337	4.08935	2.58	-3.84238	2.45377	9.42832	0.10993	0.26707	0.01616	0.54241	0.82756	0.23205
miR-584-3p	4.43717	4.80267	3.81037	4.35	1.28877	-1.54435	-1.98894	0.39091	0.15675	0.03713	0.73614	0.75791	0.28907
miR-584-5p	3.25882	4.02727	4.09296	3.79	1.70291	1.78262	1.04681	0.40319	0.3659	0.94186	0.73958	0.86933	0.9796
miR-585-3p	0.846438	1.46041	3.15814	1.82	1.5305	4.96571	3.24451	0.66062	0.12183	0.24118	0.87646	0.7474	0.54491
miR-586	1.86158	2.64563	3.16746	2.56	1.7219	2.47255	1.43594	0.55171	0.33008	0.69031	0.81727	0.85167	0.85707
miR-587	2.80715	1.7099	3.79654	2.77	-2.13909	1.98481	4.24864	0.4517	0.49607	0.16904	0.76309	0.89906	0.47637
miR-588	1.8609	2.8035	3.33671	2.67	1.92252	2.78176	1.44693	0.48855	0.28754	0.69243	0.7782	0.8374	0.85707
miR-589-3p	4.73798	6.89062e-16	2.94991	2.56	-26.6858	-3.45336	7.72749	0.00222	0.14423	0.0271	0.34057	0.75191	0.25277
miR-589-5p	2.88137	3.1221	4.14015	3.38	1.18181	2.3933	2.02511	0.87694	0.42645	0.51745	0.95319	0.88638	0.7553
miR-590-3p	0.725057	3.61622	3.32498	2.56	7.41784	6.06287	-1.22349	0.00863	0.0148	0.74349	0.43989	0.71665	0.88766
miR-590-5p	3.74456	3.93574	3.83158	3.84	1.14155	1.06216	-1.07475	0.77973	0.89852	0.8787	0.91272	0.99083	0.95201
miR-591	2.89849	2.45416	2.93708	2.76	-1.36037	1.0274	1.39765	0.68558	0.97181	0.66019	0.88156	0.99695	0.84175
miR-592	2.61195	3.34074	3.92472	3.29	1.65749	2.48458	1.499	0.55709	0.30065	0.63679	0.81968	0.84838	0.82847
miR-593-3p	1.74407	4.36367	3.73644	3.28	6.1475	3.97788	-1.54435	0.03065	0.08312	0.55436	0.47843	0.7474	0.77884
miR-593-5p	3.31676	2.73183	3.43009	3.16	-1.50004	1.08147	1.62225	0.5273	0.90141	0.45268	0.7997	0.99083	0.71116
miR-595	2.48938	2.63575	3.79255	2.97	1.1065	2.46741	2.22993	0.83632	0.0911	0.12736	0.93826	0.7474	0.44556
miR-597-3p	2.2216	1.49272	3.91376	2.54	-1.65749	3.23104	5.35542	0.32775	0.03992	0.00751	0.71047	0.71665	0.21938
miR-597-5p	3.00475	3.49786	4.69738	3.73	1.40737	3.23328	2.2974	0.71111	0.22209	0.37675	0.88762	0.80754	0.66381
miR-598-3p	4.76978	4.20211	4.77163	4.58	-1.48247	1.00139	1.48452	0.47898	0.99814	0.4776	0.77314	0.99955	0.7276
miR-598-5p	2.10849	3.72842	4.22186	3.35	3.07375	4.3259	1.40737	0.12832	0.05682	0.622	0.57418	0.71665	0.8192
miR-600	2.20016	2.83462	2.74863	2.59	1.55186	1.46206	-1.06142	0.67116	0.71325	0.95388	0.87899	0.95582	0.98596
miR-601	0.836018	3.36612	3.82995	2.68	5.77572	7.9668	1.37936	0.0115	0.00463	0.57545	0.45589	0.61998	0.79265
miR-604	3.05521	2.91861	4.14023	3.37	-1.09962	2.12138	2.3327	0.90241	0.34276	0.2887	0.96582	0.85755	0.58552
miR-605-3p	4.74973	6.29774	4.58551	5.21	2.92411	-1.12039	-3.27615	0.01236	0.74788	0.00731	0.45589	0.95849	0.21938
miR-605-5p	2.75942	4.63623	4.27971	3.89	3.6731	2.86791	-1.28076	0.07385	0.13571	0.7095	0.51527	0.7474	0.86602
miR-606	2.35795	2.59534	2.82604	2.59	1.17854	1.38319	1.17365	0.88418	0.77431	0.88741	0.95653	0.95849	0.95651
miR-6069	6.12023	7.17256	5.91451	6.4	2.0734	-1.15349	-2.39164	0.08952	0.71829	0.04906	0.53987	0.95718	0.30068
miR-607	2.72061	1.30775	2.96882	2.33	-2.6629	1.18756	3.16236	0.24453	0.83166	0.17732	0.66365	0.97558	0.48157
miR-6071	3.98487	3.45568	3.89355	3.78	-1.44293	-1.06511	1.35472	0.69862	0.9465	0.74835	0.88284	0.9955	0.89073
miR-6072	2.94049	5.42644	3.55301	3.97	5.60223	1.52944	-3.66293	0.06233	0.61251	0.14325	0.50671	0.92245	0.45555
miR-6073	2.39138	2.71438	3.41028	2.84	1.25093	2.02651	1.62001	0.72578	0.28323	0.45563	0.89302	0.83498	0.7132
miR-6075	6.58673	6.14692	6.87501	6.54	-1.3566	1.22095	1.65634	0.37044	0.55189	0.1532	0.72972	0.90605	0.46674
miR-6076	5.44197	4.8226	5.6672	5.31	-1.53581	1.16878	1.79626	0.30146	0.69938	0.16928	0.68802	0.95265	0.47637
miR-6078	3.73784	3.85054	3.37586	3.65	1.08147	-1.28521	-1.38992	0.86985	0.60134	0.4957	0.95045	0.91662	0.73829
miR-6079	2.83166	2.35773	3.50843	2.9	-1.38896	1.59881	2.22068	0.74141	0.63859	0.43005	0.89515	0.93464	0.69902
miR-608	4.17704	4.99567	5.86461	5.01	1.76418	3.2221	1.8264	0.19237	0.01757	0.16894	0.62609	0.71665	0.47637
miR-6080	4.46534	4.86586	4.43248	4.59	1.32042	-1.02314	-1.35004	0.60332	0.96574	0.57446	0.84433	0.99695	0.79265
miR-6081	5.77609	3.95349	4.93186	4.89	-3.53816	-1.79502	1.96973	0.16011	0.49596	0.43218	0.60236	0.89906	0.69902
miR-6082	2.5775	1.62496	3.09318	2.43	-1.93589	1.42998	2.76638	0.5812	0.76377	0.40079	0.83334	0.95849	0.67614
miR-6083	2.75646	1.46041	3.94565	2.72	-2.45547	2.27995	5.59834	0.2613	0.29995	0.04729	0.66817	0.84838	0.29949
miR-6085	10.7898	10.0613	10.8061	10.55	-1.65749	1.01115	1.67597	0.17688	0.97449	0.16833	0.61761	0.99784	0.47637
miR-6086	8.54573	7.41437	8.71387	8.22	-2.1901	1.1235	2.46058	0.08007	0.77589	0.0498	0.52431	0.95849	0.3017
miR-6088	11.9549	10.8745	12.3041	11.71	-2.11404	1.27368	2.69447	0.10056	0.56847	0.03863	0.53987	0.90731	0.29073
miR-609	1.34042	0.943019	2.8447	1.71	-1.31677	2.83628	3.73731	0.76206	0.26788	0.16973	0.90904	0.82756	0.47637
miR-610	0	1.78434	3.51358	1.77	3.4438	11.424	3.31498	0.04264	0.00123	0.04802	0.50349	0.4622	0.29955
miR-612	3.65603	2.80727	4.74797	3.74	-1.80125	2.13169	3.83972	0.45189	0.3382	0.10595	0.76309	0.85649	0.41703
miR-6124	9.51429	8.75502	9.26478	9.18	-1.69232	-1.18921	1.42405	0.15273	0.61989	0.32151	0.59164	0.92346	0.60972
miR-6126	14.9892	14.3468	15.3212	14.89	-1.56049	1.25876	1.96428	0.2616	0.55117	0.10278	0.66817	0.90605	0.41345
miR-6127	10.2276	9.31489	10.222	9.92	-1.88296	-1.00417	1.87514	0.09887	0.99108	0.10069	0.53987	0.99955	0.41178
miR-6128	3.12067	2.99347	3.14983	3.09	-1.09202	1.0203	1.11419	0.93497	0.98508	0.92012	0.97865	0.9991	0.96996
miR-6129	3.46757	1.70995	4.85914	3.35	-3.38229	2.62442	8.87041	0.06197	0.12579	0.00415	0.50671	0.7474	0.21938
miR-613	2.42923	2.03876	3.3335	2.6	-1.31039	1.87125	2.45377	0.76881	0.50073	0.34149	0.90904	0.89906	0.62746
miR-6130	1.54731	2.25311	3.87874	2.56	1.63127	5.03154	3.08656	0.49089	0.04196	0.1327	0.77843	0.71665	0.45036
miR-6131	8.70424	8.1307	9.31593	8.72	-1.48865	1.52838	2.27363	0.39721	0.36791	0.09961	0.7395	0.86933	0.41178
miR-6132	7.64882	6.73531	7.79703	7.39	-1.88426	1.10803	2.08782	0.076	0.75221	0.04483	0.52209	0.95849	0.29426
miR-6133	7.31876	6.56414	7.27423	7.05	-1.68763	-1.03168	1.6358	0.15408	0.9288	0.17709	0.59427	0.9921	0.48157
miR-6134	3.16117	3.3127	3.99052	3.49	1.11111	1.77645	1.59992	0.82584	0.24655	0.33748	0.9353	0.82166	0.62449
miR-614	3.54422	3.99624	2.71912	3.42	1.36794	-1.77154	-2.42335	0.62386	0.37831	0.18545	0.85263	0.87295	0.48861
miR-615-3p	6.79014	7.36125	7.07456	7.08	1.48555	1.21757	-1.2201	0.19924	0.5074	0.5041	0.6303	0.90476	0.74569
miR-616-3p	4.73387	4.95969	4.4568	4.72	1.16959	-1.21167	-1.41716	0.72323	0.66449	0.43683	0.89216	0.93964	0.70361
miR-6165	10.3204	10.0766	10.2775	10.22	-1.18427	-1.03025	1.14949	0.59895	0.92572	0.6639	0.84045	0.9921	0.84389
miR-616-5p	3.31192	4.65818	3.67109	3.88	2.54206	1.28254	-1.98206	0.08164	0.61332	0.18435	0.52454	0.92245	0.48861
miR-617	3.5449	3.50141	2.33351	3.13	-1.03025	-2.31498	-2.247	0.97004	0.31021	0.32691	0.98687	0.84838	0.61573
miR-618	3.59855	0.912447	3.92999	2.81	-6.43527	1.25788	8.10044	0.021	0.73796	0.01203	0.47468	0.95849	0.22373
miR-619-3p	5.76399	4.66601	4.04691	4.83	-2.14058	-3.28752	-1.53581	0.29643	0.11721	0.54741	0.68171	0.7474	0.77381
miR-620	1.58115	3.01211	3.55531	2.72	2.69634	3.92856	1.457	0.3715	0.2268	0.72924	0.72972	0.81077	0.87592
miR-621	3.00504	3.10779	3.23687	3.12	1.074	1.17446	1.09354	0.90547	0.78909	0.88143	0.96761	0.96074	0.95307
miR-622	3.91273	4.17741	5.38041	4.49	1.20164	2.76638	2.30218	0.68613	0.0461	0.09051	0.88156	0.71665	0.39539
miR-623	3.83903	4.41996	4.62432	4.29	1.49589	1.72309	1.15189	0.40038	0.26339	0.76321	0.73958	0.82756	0.90086
miR-624-3p	3.42038	3.46953	3.49874	3.46	1.03455	1.05555	1.0203	0.96524	0.94461	0.97934	0.98466	0.9955	0.99114
miR-624-5p	2.63287	2.04046	3.55695	2.74	-1.50733	1.89737	2.85997	0.69929	0.54928	0.33401	0.88284	0.90605	0.62022
miR-625-5p	5.66511	4.77166	5.09211	5.18	-1.85703	-1.48761	1.24833	0.23679	0.43715	0.66003	0.65321	0.89066	0.84175
miR-626	1.88084	0.83898	3.46144	2.06	-2.05908	2.99177	6.15603	0.37534	0.19087	0.04367	0.72972	0.79408	0.29132
miR-627-3p	0	2.92194	2.86761	1.93	7.57896	7.30052	-1.03814	0.03536	0.03813	0.96427	0.49455	0.71665	0.98969
miR-628-5p	1.87325	2.09603	4.08951	2.69	1.16716	4.64603	3.98064	0.85443	0.09331	0.12564	0.94436	0.7474	0.44238
miR-629-5p	4.8415	2.95122	5.2264	4.34	-3.70635	1.30586	4.83998	0.11399	0.72955	0.06448	0.54631	0.95784	0.3314
miR-630	1.69129	3.95904	3.09096	2.91	4.81655	2.63902	-1.82513	0.11696	0.31216	0.52321	0.55141	0.84885	0.7553
miR-631	4.73592	4.80572	4.86559	4.8	1.04972	1.09429	1.04247	0.93108	0.87242	0.94086	0.97631	0.98501	0.97933
miR-632	5.69365	4.18994	5.5832	5.16	-2.83628	-1.07923	2.62624	0.02828	0.852	0.0387	0.47843	0.9803	0.29073
miR-633	1.73924	3.20517	3.88531	2.94	2.76255	4.42599	1.60214	0.28195	0.12829	0.60817	0.67096	0.7474	0.8127
miR-634	3.23076	3.31513	3.21562	3.25	1.05995	-1.01045	-1.07177	0.93505	0.98833	0.92343	0.97865	0.99923	0.96996
miR-635	4.26369	3.23519	4.83135	4.11	-2.0392	1.48247	3.02304	0.32795	0.58195	0.14303	0.71047	0.91356	0.45555
miR-637	3.99974	5.02469	5.57607	4.87	2.03496	2.98142	1.4651	0.35501	0.16809	0.6125	0.72423	0.76109	0.81538
miR-640	8.56532	9.23473	7.54808	8.45	1.58997	-2.02371	-3.21986	0.2185	0.07544	0.00885	0.63856	0.73226	0.22024
miR-641	3.80788	0.945362	3.39263	2.72	-7.27527	-1.3333	5.45281	0.02387	0.70255	0.04544	0.47843	0.95336	0.29572
miR-642a-5p	0.516187	2.48999	2.75236	1.92	3.92856	4.71089	1.19914	0.20229	0.15368	0.85892	0.6303	0.75191	0.94289
miR-642b-5p	2.10786	2.19492	2.11204	2.14	1.06216	1.00278	-1.05922	0.94257	0.99724	0.94532	0.98164	0.99955	0.98153
miR-643	1.13652	2.82628	3.64707	2.54	3.22657	5.70015	1.76663	0.1349	0.03745	0.44525	0.57987	0.71665	0.71009
miR-644a	1.65729	1.70995	3.65181	2.34	1.03742	3.98616	3.84238	0.95545	0.05783	0.06348	0.98374	0.71665	0.32946
miR-645	2.73969	3.64162	4.10168	3.49	1.86865	2.57041	1.37554	0.33967	0.16233	0.61935	0.71469	0.75791	0.8192
miR-646	4.5031	4.33695	4.35595	4.4	-1.12194	-1.10726	1.01326	0.81653	0.83715	0.9788	0.92973	0.97564	0.99114
miR-647	4.92991	5.45688	4.0113	4.8	1.44093	-1.8908	-2.72452	0.39957	0.15778	0.03845	0.7395	0.75791	0.29073
miR-648	6.62516	7.02837	6.28443	6.65	1.32225	-1.26663	-1.67481	0.46101	0.53147	0.18925	0.76709	0.9058	0.49173
miR-649	3.73162	2.15669	3.7632	3.22	-2.97935	1.02243	3.04618	0.17592	0.97713	0.16827	0.61761	0.99807	0.47637
miR-6499-3p	2.33646	2.68074	3.18088	2.73	1.26927	1.79502	1.41421	0.8006	0.53936	0.71425	0.92224	0.9058	0.86935
miR-6499-5p	3.07079	3.78044	3.94377	3.6	1.6358	1.83147	1.11961	0.66815	0.59894	0.921	0.87899	0.91629	0.96996
miR-650	3.8668	4.28472	5.16969	4.44	1.33607	2.46741	1.84676	0.51419	0.06358	0.18448	0.79277	0.73226	0.48861
miR-6500-3p	0.324261	0.976163	3.69519	1.67	1.57135	10.346	6.58416	0.44055	0.00245	0.00842	0.75705	0.4622	0.22024
miR-6500-5p	3.98783	2.63474	3.76914	3.46	-2.55443	-1.16393	2.19466	0.37538	0.88349	0.45435	0.72972	0.98624	0.7132
miR-6501-3p	4.1363	4.43716	4.89439	4.49	1.232	1.69114	1.37268	0.55873	0.16059	0.38027	0.82052	0.75791	0.66666
miR-6501-5p	5.18901	5.96163	5.60046	5.58	1.70882	1.32961	-1.28432	0.09839	0.35164	0.41092	0.53987	0.85944	0.68443
miR-6502-3p	1.68346	0.510267	2.17174	1.46	-2.2548	1.4025	3.16236	0.32581	0.67546	0.17528	0.71042	0.9448	0.47975
miR-6502-5p	2.8323	2.57871	3.29782	2.9	-1.19251	1.38127	1.64604	0.80083	0.64475	0.48005	0.92224	0.93681	0.72965
miR-6503-3p	2.33555	2.32379	4.16499	2.94	-1.00835	3.55291	3.58258	0.99262	0.17336	0.17089	0.99719	0.76236	0.47637
miR-6503-5p	2.33506	1.52341	2.62977	2.16	-1.75564	1.22688	2.15248	0.51709	0.81206	0.38208	0.79475	0.96691	0.66786
miR-6504-5p	1.69004	2.72743	2.87405	2.43	2.05196	2.27206	1.10726	0.55449	0.50124	0.93275	0.81792	0.89906	0.97399
miR-6505-3p	2.89708	4.26755	4.08715	3.75	2.58471	2.28153	-1.13288	0.15187	0.20699	0.84119	0.59059	0.79686	0.93456
miR-6505-5p	2.6123	2.41125	3.23308	2.75	-1.14949	1.53794	1.76786	0.88357	0.65287	0.5533	0.95637	0.93808	0.77844
miR-6506-3p	3.92024	3.96869	3.40504	3.76	1.03383	-1.42899	-1.47836	0.93927	0.42646	0.38596	0.97964	0.88638	0.66883
miR-6506-5p	3.02685	2.02232	3.96021	3	-2.00694	1.90924	3.83174	0.28411	0.31747	0.05576	0.67096	0.85009	0.31397
miR-6507-5p	1.78163	1.91841	3.82359	2.51	1.09962	4.11816	3.74509	0.89137	0.06566	0.08233	0.96036	0.73226	0.37799
miR-6508-5p	2.30333	1.16999	3.51238	2.33	-2.19314	2.31177	5.07005	0.36202	0.33242	0.07867	0.72659	0.85213	0.36585
miR-6509-5p	1.49392	1.31272	3.4837	2.1	-1.13367	3.97237	4.50335	0.90609	0.21571	0.18023	0.96779	0.79956	0.48442
miR-6510-3p	6.33827	6.46429	5.45083	6.08	1.09126	-1.84933	-2.0181	0.78177	0.07558	0.04759	0.91294	0.73226	0.29949
miR-6511a-3p	6.23981	6.08249	5.17874	5.83	-1.11497	-2.08638	-1.87125	0.759	0.06196	0.10287	0.90747	0.73226	0.41345
miR-6511a-5p	7.67618	7.42155	7.37786	7.49	-1.19334	-1.22944	-1.03097	0.56302	0.49956	0.92019	0.82242	0.89906	0.96996
miR-6511b-3p	6.48241	7.013	5.69938	6.4	1.44493	-1.72071	-2.4863	0.25564	0.10694	0.01494	0.66816	0.7474	0.23205
miR-6513-3p	1.43469	2.03925	3.18467	2.22	1.52098	3.36359	2.21146	0.70175	0.28207	0.47294	0.88381	0.83498	0.72511
miR-6513-5p	0.642491	2.66121	1.85298	1.72	4.05303	2.31338	-1.75078	0.1476	0.36674	0.54145	0.58926	0.86933	0.76849
miR-651-3p	1.04039	3.00236	3.27858	2.44	3.89602	4.71743	1.21083	0.09599	0.06303	0.79926	0.53987	0.73226	0.91703
miR-6514-3p	4.44823	4.12734	4.36981	4.32	-1.2492	-1.05555	1.18263	0.51246	0.87132	0.61876	0.79148	0.98501	0.81904
miR-6514-5p	2.01643	2.58557	2.92094	2.51	1.48349	1.87254	1.26138	0.71372	0.56219	0.82841	0.88827	0.90605	0.92886
miR-6515-3p	3.45264	5.19305	3.76284	4.14	3.34035	1.23971	-2.69447	0.06269	0.71354	0.11484	0.50671	0.95582	0.42744
miR-6515-5p	4.17258	3.0966	4.42878	3.9	-2.10818	1.19416	2.51751	0.37421	0.82876	0.27689	0.72972	0.9738	0.57626
miR-651-5p	1.65496	1.91552	3.02998	2.2	1.19831	2.59368	2.16445	0.8085	0.22053	0.31365	0.92563	0.80754	0.60486
miR-6516-3p	3.5533	1.81261	4.54377	3.3	-3.34267	1.98618	6.63916	0.07839	0.28753	0.01249	0.52238	0.8374	0.22373
miR-6516-5p	5.06365	3.37439	5.02824	4.49	-3.22433	-1.02456	3.14705	0.01167	0.94862	0.01298	0.45589	0.9955	0.22729
miR-652-3p	7.76975	6.61897	8.15052	7.51	-2.22068	1.30224	2.89186	0.05852	0.49134	0.01817	0.50671	0.89906	0.23292
miR-652-5p	3.69916	4.46831	4.24867	4.14	1.70409	1.46409	-1.16473	0.38829	0.53334	0.80152	0.73464	0.9058	0.91712
miR-653-3p	0.971674	2.35608	3.17264	2.17	2.60991	4.59798	1.76174	0.30428	0.11747	0.53644	0.68997	0.7474	0.76292
miR-654-3p	4.27635	5.1879	4.10393	4.52	1.88165	-1.12662	-2.11991	0.13606	0.76373	0.08349	0.58032	0.95849	0.37963
miR-654-5p	7.35743	8.85069	8.16628	8.12	2.81474	1.752	-1.60659	0.27812	0.54724	0.60947	0.66932	0.90605	0.81289
miR-655-3p	1.66717	2.72242	2.84253	2.41	2.07772	2.25793	1.08673	0.4185	0.36968	0.92522	0.74868	0.86933	0.96996
miR-655-5p	2.57771	3.62484	3.76292	3.32	2.06623	2.27363	1.10038	0.19493	0.14748	0.85752	0.62609	0.75191	0.94224
miR-656-3p	1.09675	1.16999	2.82604	1.7	1.0519	3.31498	3.15142	0.95785	0.23172	0.25051	0.98374	0.81087	0.55488
miR-656-5p	3.60878	1.57611	3.86663	3.02	-4.09255	1.19582	4.89395	0.1273	0.83588	0.09097	0.57177	0.97558	0.39539
miR-657	1.86656	3.53495	2.32142	2.57	3.17774	1.37078	-2.3198	0.2063	0.71885	0.34761	0.6303	0.95718	0.63334
miR-658	9.5166	10.1075	8.10952	9.24	1.50629	-2.65185	-3.99446	0.279	0.02286	0.0037	0.66932	0.71665	0.21938
miR-660-3p	3.96699	4.00183	4.29657	4.09	1.02456	1.25701	1.22688	0.96363	0.66789	0.7009	0.98443	0.94221	0.86116
miR-660-5p	5.89462	4.82976	5.83791	5.52	-2.09217	-1.0403	2.01112	0.05374	0.90845	0.06511	0.50671	0.99083	0.333
miR-661	3.75783	4.79391	3.35951	3.97	2.05053	-1.31768	-2.70195	0.23859	0.63895	0.11461	0.65643	0.93464	0.42744
miR-662	6.91079	7.12513	5.99604	6.68	1.1599	-1.88557	-2.18707	0.69598	0.11939	0.06271	0.88284	0.7474	0.32946
miR-663b	10.678	9.35353	11.2158	10.42	-2.50359	1.45196	3.63511	0.0662	0.41768	0.0166	0.50671	0.88546	0.23205
miR-664a-3p	2.77181	2.47104	4.04543	3.1	-1.232	2.41831	2.97729	0.83656	0.39206	0.29528	0.93826	0.87295	0.59029
miR-664a-5p	6.28192	4.2699	6.70639	5.75	-4.03341	1.34164	5.41139	0.04	0.62456	0.01751	0.49455	0.9288	0.23205
miR-664b-3p	6.38838	5.1023	6.88664	6.13	-2.43851	1.41225	3.4438	0.03427	0.35884	0.00722	0.49455	0.8684	0.21938
miR-664b-5p	8.5141	6.7961	9.17372	8.16	-3.2898	1.58008	5.19816	0.05361	0.41576	0.01338	0.50671	0.88546	0.23054
miR-668-3p	3.80782	4.24139	3.50703	3.85	1.35097	-1.232	-1.66324	0.49621	0.6345	0.2605	0.78027	0.93202	0.56252
miR-668-5p	4.28082	4.84226	4.97569	4.7	1.47529	1.61888	1.09657	0.43244	0.33574	0.84948	0.75388	0.85334	0.93732
miR-670-3p	7.98954	8.10363	6.90476	7.67	1.08222	-2.12138	-2.2958	0.83016	0.06541	0.04569	0.93758	0.73226	0.29641
miR-670-5p	2.04236	3.46235	3.58139	3.03	2.67586	2.90593	1.08598	0.27681	0.24122	0.92479	0.66932	0.81681	0.96996
miR-671-3p	5.01748	4.1192	5.37933	4.84	-1.86348	1.28521	2.39496	0.28441	0.65736	0.1449	0.67096	0.93964	0.45666
miR-6715b-3p	6.65868	7.34002	5.93522	6.64	1.60325	-1.65061	-2.64818	0.23622	0.21074	0.0281	0.65246	0.7984	0.25463
miR-671-5p	6.91307	7.76006	6.61892	7.1	1.79876	-1.22603	-2.20534	0.09475	0.53261	0.03311	0.53987	0.9058	0.27078
miR-6716-3p	7.14035	7.60362	6.22199	6.99	1.37841	-1.88949	-2.60629	0.38012	0.10075	0.02254	0.73001	0.7474	0.23319
miR-6716-5p	8.0377	7.56729	8.14791	7.92	-1.38511	1.07923	1.49589	0.39501	0.83886	0.29892	0.73871	0.97564	0.59331
miR-6717-5p	5.75426	6.51904	5.04883	5.77	1.69937	-1.63014	-2.77022	0.23596	0.27149	0.03744	0.65246	0.8298	0.28997
miR-6718-5p	3.35617	2.33405	4.1606	3.28	-2.03073	1.74594	3.54799	0.59355	0.67348	0.34872	0.83967	0.9448	0.63354
miR-6719-3p	0.926115	1.81957	3.39808	2.05	1.85703	5.54812	2.98763	0.47312	0.06841	0.21865	0.77057	0.73226	0.52323
miR-6720-3p	3.84609	4.47542	4.87793	4.4	1.54649	2.04486	1.32225	0.46611	0.24372	0.63804	0.76872	0.81837	0.82847
miR-6720-5p	4.12847	4.7859	4.66942	4.53	1.5768	1.45498	-1.08373	0.39012	0.47645	0.87641	0.73564	0.89881	0.9518
miR-6721-5p	3.91109	3.42123	4.09245	3.81	-1.40444	1.13367	1.59218	0.52055	0.81004	0.38356	0.7952	0.96627	0.66806
miR-6722-3p	10.9282	10.3338	11.0503	10.77	-1.50943	1.08824	1.64376	0.25263	0.80724	0.17478	0.66776	0.96574	0.47947
miR-6722-5p	6.08478	6.35925	5.51482	5.99	1.20916	-1.48452	-1.79502	0.61384	0.30612	0.14253	0.85044	0.84838	0.45555
miR-6723-5p	4.61379	3.33361	4.46319	4.14	-2.42839	-1.11034	2.18859	0.04704	0.7926	0.073	0.50671	0.96074	0.34954
miR-6726-3p	5.89498	5.64547	4.83846	5.46	-1.18921	-2.0806	-1.74957	0.70435	0.13176	0.23711	0.88524	0.7474	0.53881
miR-6726-5p	10.6588	10.2674	10.7086	10.54	-1.3113	1.03526	1.35754	0.42286	0.91722	0.36864	0.75132	0.99083	0.65537
miR-6727-5p	14.5727	13.8828	14.7148	14.39	-1.61328	1.10343	1.78015	0.19497	0.77947	0.12564	0.62609	0.95865	0.44238
miR-6728-3p	6.2293	5.5845	5.65414	5.82	-1.56374	-1.48968	1.04972	0.28238	0.33437	0.90439	0.67096	0.85334	0.96273
miR-6728-5p	5.18847	3.62196	5.38831	4.73	-2.96288	1.1487	3.4011	0.13729	0.83968	0.09908	0.58183	0.97564	0.41079
miR-6729-3p	9.1272	9.92372	8.3056	9.12	1.73748	-1.76786	-3.06949	0.13241	0.12209	0.00845	0.57712	0.7474	0.22024
miR-6730-5p	4.30066	1.95784	4.13219	3.46	-5.07357	-1.1235	4.51273	0.15578	0.91369	0.18434	0.59497	0.99083	0.48861
miR-6731-3p	6.66731	7.64656	6.18891	6.83	1.9711	-1.39281	-2.74727	0.06058	0.32171	0.01103	0.50671	0.8506	0.22373
miR-6731-5p	4.86488	4.74887	5.22206	4.95	-1.08373	1.28076	1.38799	0.84447	0.54959	0.43151	0.94038	0.90605	0.69902
miR-6733-3p	1.56262	2.4037e-16	3.22745	1.6	-2.95468	3.17114	9.36319	0.13289	0.11224	0.0078	0.57712	0.7474	0.22024
miR-6733-5p	2.48262	3.31904	3.94388	3.25	1.78509	2.75299	1.54221	0.52507	0.27792	0.63318	0.79824	0.83337	0.82616
miR-6734-3p	5.07393	5.6999	4.77603	5.18	1.54328	-1.22944	-1.89737	0.1811	0.50748	0.0612	0.62318	0.90476	0.32682
miR-6734-5p	5.58426	4.79611	6.06995	5.48	-1.72668	1.40056	2.41831	0.24928	0.46713	0.07786	0.66611	0.8958	0.3637
miR-6735-3p	4.9933	4.9612	4.59519	4.85	-1.02243	-1.31768	-1.28877	0.96222	0.56081	0.59226	0.98443	0.90605	0.80219
miR-6735-5p	4.99344	4.40347	5.2416	4.88	-1.50525	1.18756	1.78757	0.39336	0.7148	0.23483	0.73751	0.95582	0.5378
miR-6736-3p	6.9035	7.53421	6.08538	6.84	1.54864	-1.76296	-2.73019	0.24852	0.14407	0.01972	0.66556	0.75191	0.23319
miR-6736-5p	5.309	5.07297	5.78866	5.39	-1.17772	1.39474	1.64262	0.68499	0.41658	0.23588	0.88156	0.88546	0.5378
miR-6737-3p	3.46083	2.98767	3.81775	3.42	-1.38799	1.28076	1.77769	0.64372	0.72647	0.42304	0.86849	0.95784	0.69634
miR-6737-5p	5.1423	5.23575	5.36789	5.25	1.06659	1.16959	1.09581	0.86945	0.69266	0.81638	0.95045	0.95162	0.92321
miR-6738-3p	3.15854	3.72606	3.16617	3.35	1.48247	1.00556	-1.47427	0.46131	0.99197	0.46717	0.76709	0.99955	0.72298
miR-6738-5p	9.70458	9.28671	9.54108	9.51	-1.33607	-1.12039	1.19251	0.37347	0.72246	0.58252	0.72972	0.95784	0.79511
miR-6739-3p	2.58983	2.75262	2.33692	2.56	1.11961	-1.19168	-1.33422	0.90663	0.8555	0.76507	0.96788	0.9812	0.90135
miR-6739-5p	4.14816	5.07109	4.01918	4.41	1.89605	-1.09354	-2.0734	0.19449	0.84895	0.14461	0.62609	0.9787	0.45666
miR-6740-3p	1.46241	2.34657	3.71308	2.51	1.84548	4.76013	2.57934	0.55523	0.15347	0.36845	0.81844	0.75191	0.65537
miR-6740-5p	5.56157	5.34672	4.98969	5.3	-1.1607	-1.48658	-1.28076	0.70108	0.31905	0.52665	0.88374	0.8506	0.7553
miR-6741-3p	5.50176	5.38393	5.07247	5.32	-1.08523	-1.3463	-1.24057	0.80722	0.38385	0.52319	0.92552	0.87295	0.7553
miR-6741-5p	10.4842	9.92891	10.8587	10.42	-1.46917	1.29594	1.90528	0.34847	0.52148	0.13226	0.72007	0.9058	0.45036
miR-6742-3p	2.84097	3.83848	3.86709	3.52	1.99723	2.03637	1.0203	0.18522	0.17413	0.96806	0.62348	0.76283	0.98972
miR-6742-5p	8.66713	9.17507	7.54002	8.46	1.42208	-2.18404	-3.10588	0.34566	0.05479	0.01089	0.7194	0.71665	0.22373
miR-6744-3p	3.85405	4.40028	3.77182	4.01	1.46003	-1.05848	-1.54542	0.35809	0.88726	0.29405	0.72601	0.98626	0.59018
miR-6744-5p	5.877	5.8619	5.72242	5.82	-1.01045	-1.11342	-1.10114	0.97552	0.75414	0.77738	0.98774	0.95849	0.90485
miR-6745	5.45063	5.73801	4.85469	5.35	1.2201	-1.51152	-1.84421	0.63599	0.3364	0.16667	0.86137	0.85401	0.47637
miR-6746-5p	8.69807	8.89775	8.64983	8.75	1.1487	-1.03383	-1.18756	0.68424	0.92138	0.61453	0.88156	0.9921	0.81756
miR-6747-3p	4.56574	4.93288	4.90217	4.8	1.28967	1.26225	-1.02172	0.49291	0.52889	0.95362	0.77843	0.9058	0.98596
miR-6747-5p	6.49386	4.9197	6.54334	5.99	-2.97729	1.03455	3.08228	0.01191	0.92335	0.01017	0.45589	0.9921	0.22373
miR-6748-3p	5.29422	5.7541	4.84193	5.3	1.37554	-1.36794	-1.88165	0.58112	0.58726	0.28574	0.83334	0.91524	0.5836
miR-6748-5p	5.55862	4.91094	5.91086	5.46	-1.56699	1.27633	2	0.30545	0.569	0.12789	0.69065	0.90747	0.44556
miR-6750-3p	4.77906	5.78535	3.95881	4.84	2.00834	-1.76541	-3.54799	0.25636	0.34893	0.05551	0.66816	0.85944	0.31397
miR-6750-5p	7.59271	6.58177	5.71718	6.63	-2.01531	-3.67056	-1.82134	0.21376	0.03502	0.282	0.63491	0.71665	0.57916
miR-6751-3p	2.33505	4.19842	3.59096	3.37	3.63763	2.38833	-1.52309	0.01866	0.08536	0.37406	0.46906	0.7474	0.66129
miR-6751-5p	6.39977	6.53943	6.15253	6.36	1.10191	-1.18674	-1.30767	0.78672	0.63349	0.45981	0.91443	0.93119	0.71704
miR-6752-5p	13.1953	13.1391	13.0127	13.12	-1.03958	-1.13524	-1.09126	0.9145	0.72813	0.80952	0.97183	0.95784	0.92079
miR-6753-3p	3.65306	3.89654	3.62529	3.72	1.18345	-1.0196	-1.20664	0.78872	0.97556	0.7654	0.91495	0.99804	0.90135
miR-675-3p	3.28713	4.52005	4.87845	4.23	2.35055	3.01258	1.28165	0.15095	0.07352	0.65881	0.58978	0.73226	0.84175
miR-6754-3p	3.62716	3.14799	4.05695	3.61	-1.39378	1.34723	1.87774	0.69775	0.72736	0.46633	0.88284	0.95784	0.72235
miR-6754-5p	6.27078	6.02575	6.80607	6.37	-1.18509	1.44894	1.71713	0.69858	0.40517	0.23497	0.88284	0.88162	0.5378
miR-6755-3p	1.37805	2.17976	3.40757	2.32	1.74352	4.08405	2.34242	0.49328	0.10433	0.30262	0.77843	0.7474	0.59785
miR-6755-5p	3.62216	2.62371	3.73415	3.33	-1.99723	1.08073	2.15846	0.42199	0.92688	0.37392	0.75044	0.9921	0.66129
miR-675-5p	4.54289	5.13614	5.16908	4.95	1.50838	1.54328	1.02314	0.46472	0.44109	0.9671	0.76795	0.89066	0.98972
miR-6756-5p	14.3352	13.7651	14.3963	14.17	-1.48452	1.04319	1.54864	0.29857	0.90848	0.25301	0.68337	0.99083	0.55635
miR-6757-3p	2.81372	2.70163	3.72187	3.08	-1.08073	1.87644	2.02792	0.93956	0.54333	0.49594	0.97964	0.90605	0.73829
miR-6757-5p	6.74621	6.04756	7.20802	6.67	-1.62338	1.37745	2.23457	0.31508	0.4996	0.11116	0.70084	0.89906	0.42288
miR-6758-3p	4.01088	4.23517	2.74456	3.66	1.16797	-2.40494	-2.81084	0.83624	0.26046	0.1912	0.93826	0.82756	0.49192
miR-6758-5p	5.01921	3.16356	5.02184	4.4	-3.62003	1.00208	3.62505	0.19313	0.99845	0.19255	0.62609	0.99955	0.49288
miR-6759-3p	3.02122	4.31173	3.7464	3.69	2.44698	1.6529	-1.47939	0.2001	0.45695	0.55951	0.6303	0.89294	0.78216
miR-6759-5p	4.45236	3.06349	4.58415	4.03	-2.61897	1.09581	2.8699	0.0691	0.84895	0.05028	0.51495	0.9787	0.30368
miR-6760-3p	6.43872	7.40627	5.77866	6.54	1.95613	-1.58008	-3.09084	0.0535	0.16384	0.0047	0.50671	0.75791	0.21938
miR-6760-5p	7.19108	6.19844	6.99314	6.79	-1.99032	-1.14711	1.73508	0.06154	0.67999	0.12148	0.50671	0.94719	0.43989
miR-6761-3p	2.96107	1.72058	3.29931	2.66	-2.36199	1.264	2.98763	0.35672	0.79702	0.24771	0.72447	0.96074	0.55221
miR-6761-5p	4.39843	5.71085	4.78989	4.97	2.48285	1.3113	-1.89343	0.05583	0.52865	0.15772	0.50671	0.9058	0.47112
miR-6762-3p	4.2313	4.64828	5.09468	4.66	1.33515	1.81882	1.36226	0.55411	0.2353	0.52713	0.81792	0.81217	0.7553
miR-676-3p	3.29881	4.43501	3.76704	3.83	2.19771	1.38319	-1.58887	0.11562	0.49094	0.33246	0.5486	0.89906	0.61844
miR-6764-3p	3.44811	2.18927	2.4166	2.68	-2.3933	-2.04486	1.1704	0.36372	0.45319	0.86662	0.72813	0.89255	0.94631
miR-6764-5p	2.41702	3.31652	3.85009	3.19	1.86477	2.70008	1.44794	0.37504	0.17136	0.59328	0.72972	0.76236	0.8026
miR-6765-5p	9.93125	9.3856	10.0439	9.79	-1.46003	1.08147	1.57789	0.32831	0.83578	0.24397	0.71047	0.97558	0.54788
miR-676-5p	2.61635	2.36127	4.24394	3.07	-1.19334	3.09084	3.68841	0.77081	0.0879	0.05415	0.90923	0.7474	0.31397
miR-6766-3p	2.86171	3.62547	3.69559	3.39	1.69819	1.78262	1.04972	0.34873	0.30856	0.92965	0.72007	0.84838	0.97246
miR-6766-5p	4.08224	2.52955	3.60842	3.41	-2.93427	-1.38896	2.11257	0.28417	0.7361	0.44902	0.67096	0.95849	0.71018
miR-6767-3p	5.26681	6.52809	5.04892	5.61	2.39662	-1.16312	-2.78755	0.03096	0.66892	0.01509	0.47843	0.94304	0.23205
miR-6767-5p	4.83841	5.05509	4.65249	4.85	1.16231	-1.13761	-1.32225	0.76488	0.79733	0.58083	0.90904	0.96074	0.79509
miR-6768-3p	3.1755	3.69254	4.26215	3.71	1.43098	2.12432	1.48452	0.67513	0.3865	0.64463	0.88104	0.87295	0.83335
miR-6768-5p	6.95764	7.4327	6.2171	6.87	1.38992	-1.67133	-2.32302	0.39629	0.19854	0.04883	0.7395	0.79686	0.30068
miR-6769a-3p	4.79485	5.46284	3.97269	4.74	1.58887	-1.76786	-2.80889	0.17119	0.10056	0.00907	0.61303	0.7474	0.22167
miR-6769a-5p	8.08036	7.43456	7.51888	7.68	-1.56482	-1.47529	1.05995	0.15738	0.21271	0.84479	0.59497	0.7984	0.93502
miR-6769b-3p	8.07637	8.60258	7.00865	7.9	1.43993	-2.09652	-3.01885	0.27498	0.04287	0.00659	0.66922	0.71665	0.21938
miR-6770-3p	4.55684	4.74238	4.70551	4.67	1.13761	1.1088	-1.02598	0.769	0.8138	0.95334	0.90904	0.96699	0.98596
miR-6770-5p	4.22206	4.1845	3.1075	3.84	-1.02669	-2.16595	-2.10964	0.97621	0.38691	0.40244	0.98796	0.87295	0.67675
miR-6771-3p	7.81702	8.31316	6.83154	7.65	1.4103	-1.97931	-2.79336	0.37944	0.09974	0.02226	0.72972	0.7474	0.23319
miR-6771-5p	13.8551	13.2046	13.8977	13.65	-1.57026	1.03025	1.61664	0.21678	0.93262	0.19069	0.63747	0.9921	0.49183
miR-6772-3p	3.49067	4.86685	4.10621	4.15	2.59548	1.53262	-1.69466	0.10155	0.43549	0.33958	0.53987	0.89066	0.62649
miR-6772-5p	4.02219	5.35854	6.1098	5.16	2.5245	4.25158	1.68296	0.27855	0.1053	0.53289	0.66932	0.7474	0.75941
miR-6773-3p	0	1.27683	3.12359	1.47	2.42335	8.71802	3.59751	0.22774	0.01153	0.0941	0.64311	0.71665	0.39877
miR-6773-5p	2.42521	2.00875	3.72852	2.72	-1.33422	2.46741	3.29436	0.75705	0.34442	0.22056	0.90587	0.85755	0.52387
miR-6774-3p	5.96519	6.43792	5.31479	5.91	1.38799	-1.56917	-2.17799	0.40231	0.25747	0.06659	0.73958	0.82756	0.33573
miR-6774-5p	1.73335	4.05835	3.47714	3.09	5.01066	3.34963	-1.49589	0.04933	0.12263	0.58376	0.50671	0.7474	0.79625
miR-6775-3p	8.25746	8.6489	7.43328	8.11	1.3113	-1.77031	-2.32302	0.41242	0.10402	0.02584	0.74452	0.7474	0.24689
miR-6775-5p	12.3681	11.6794	12.2252	12.09	-1.61217	-1.1042	1.46003	0.19724	0.77907	0.29836	0.62791	0.95865	0.59331
miR-6776-3p	4.71776	4.52164	4.67281	4.64	-1.14552	-1.03168	1.11034	0.75177	0.94205	0.80715	0.90336	0.9955	0.9195
miR-6776-5p	7.5923	6.57195	7.7211	7.3	-2.02792	1.09354	2.2176	0.09288	0.81761	0.06342	0.53987	0.96922	0.32946
miR-6778-3p	4.42782	4.25691	2.7945	3.83	-1.12584	-3.10157	-2.7549	0.8889	0.20311	0.25021	0.95928	0.79686	0.55478
miR-6778-5p	10.3227	8.95244	10.2468	9.84	-2.58471	-1.05409	2.45207	0.03054	0.89013	0.03852	0.47843	0.98824	0.29073
miR-6779-3p	4.72381	4.13105	4.19531	4.35	-1.50838	-1.44293	1.04536	0.41426	0.4649	0.9281	0.74452	0.8958	0.97154
miR-6779-5p	8.11384	6.98204	8.18687	7.76	-2.19162	1.0519	2.30537	0.04969	0.88682	0.03913	0.50671	0.98626	0.29081
miR-6780a-3p	3.43839	3.16141	3.20921	3.27	-1.21167	-1.17202	1.03383	0.77261	0.81089	0.96013	0.90942	0.96627	0.98737
miR-6780a-5p	7.88412	7.53401	7.45939	7.63	-1.27456	-1.34257	-1.05336	0.46996	0.38407	0.87581	0.77057	0.87295	0.9518
miR-6780b-3p	4.8145	4.84377	4.04724	4.57	1.0203	-1.70173	-1.73748	0.9608	0.21812	0.20253	0.98443	0.80157	0.50053
miR-6780b-5p	10.9978	10.0455	11.403	10.82	-1.93455	1.32409	2.5633	0.12882	0.49446	0.04108	0.57418	0.89906	0.29132
miR-6781-3p	2.77286	3.84178	4.25369	3.62	2.09798	2.79142	1.33053	0.30861	0.16925	0.68719	0.69212	0.76109	0.85707
miR-6781-5p	12.4141	11.9002	12.2837	12.2	-1.428	-1.09429	1.30405	0.31937	0.79506	0.45173	0.70483	0.96074	0.71116
miR-6782-3p	4.18104	4.41223	3.64442	4.08	1.17365	-1.45095	-1.70291	0.75251	0.4698	0.30846	0.90336	0.89627	0.60146
miR-6782-5p	7.73768	6.66219	8.0181	7.47	-2.10672	1.21419	2.55974	0.08717	0.62848	0.03871	0.53987	0.93029	0.29073
miR-6783-3p	1.65778	2.18915	3.89491	2.58	1.44493	4.71416	3.26255	0.6651	0.09247	0.18491	0.87899	0.7474	0.48861
miR-6783-5p	1.65871	2.36007	3.05627	2.36	1.62563	2.63536	1.62001	0.5896	0.29406	0.59229	0.83966	0.84213	0.80219
miR-6784-5p	9.55916	9.05403	8.77918	9.13	-1.41912	-1.71713	-1.20999	0.31707	0.13649	0.57841	0.70157	0.7474	0.79458
miR-6785-3p	8.08267	8.46034	7.21472	7.92	1.29954	-1.82513	-2.37183	0.47815	0.12343	0.03752	0.77314	0.7474	0.28997
miR-6786-3p	1.97552	3.04395	3.46816	2.83	2.09652	2.81474	1.34164	0.2726	0.13712	0.65358	0.66922	0.7474	0.83974
miR-6787-3p	4.43742	3.98419	4.48871	4.3	-1.36888	1.03598	1.41912	0.53279	0.94308	0.48863	0.80396	0.9955	0.73522
miR-6787-5p	8.40193	8.0871	8.45321	8.31	-1.24401	1.03598	1.28877	0.57726	0.92702	0.5182	0.83334	0.9921	0.7553
miR-6788-3p	4.92757	5.27812	4.07876	4.76	1.27544	-1.80125	-2.2958	0.69454	0.35185	0.19885	0.88284	0.85944	0.4976
miR-6789-3p	7.42472	7.39996	6.85679	7.23	-1.01748	-1.48247	-1.457	0.96071	0.27533	0.29542	0.98443	0.83145	0.59029
miR-6789-5p	9.51075	9.21475	9.33977	9.36	-1.22774	-1.12584	1.09051	0.53019	0.71482	0.78896	0.80293	0.95582	0.91171
miR-6790-5p	3.79602	2.40337	4.53612	3.58	-2.62624	1.67018	4.38629	0.1929	0.47342	0.05965	0.62609	0.89881	0.32359
miR-6791-3p	5.78745	6.47531	5.11808	5.79	1.61105	-1.58997	-2.56152	0.26355	0.2757	0.04326	0.66817	0.83145	0.29132
miR-6791-5p	8.68982	8.41762	8.88567	8.66	-1.20748	1.14552	1.38319	0.58104	0.69006	0.35077	0.83334	0.95084	0.63481
miR-6792-3p	6.37112	6.57053	5.53755	6.16	1.1479	-1.78262	-2.04627	0.70117	0.13229	0.07058	0.88374	0.7474	0.34342
miR-6792-5p	3.69546	2.54133	4.74004	3.66	-2.2253	2.06337	4.59161	0.28396	0.32932	0.05823	0.67096	0.85167	0.32127
miR-6793-5p	5.19832	5.5163	6.11393	5.61	1.2466	1.88688	1.51362	0.48066	0.06342	0.20025	0.77314	0.73226	0.49873
miR-6794-3p	8.36086	8.76953	7.33682	8.16	1.32777	-2.03355	-2.70008	0.43129	0.06919	0.01808	0.75388	0.73226	0.23292
miR-6794-5p	11.1401	10.5968	10.9555	10.9	-1.457	-1.13682	1.28254	0.28748	0.70978	0.47432	0.67517	0.95516	0.72563
miR-6795-3p	7.91451	8.39671	6.98747	7.77	1.39668	-1.90132	-2.65553	0.34719	0.08909	0.01777	0.7194	0.7474	0.23205
miR-6796-3p	6.44206	6.83231	5.61754	6.3	1.31039	-1.77154	-2.32141	0.51898	0.19004	0.0665	0.79504	0.79408	0.33573
miR-6796-5p	6.19039	4.96664	5.66733	5.61	-2.33593	-1.43694	1.62563	0.01873	0.25167	0.13533	0.46906	0.82166	0.45224
miR-6797-3p	4.28776	4.82257	4.18591	4.43	1.44894	-1.07326	-1.55509	0.42569	0.87724	0.34659	0.75282	0.98501	0.63241
miR-6797-5p	8.19123	6.89816	8.00135	7.7	-2.45037	-1.14076	2.14801	0.02477	0.70148	0.04727	0.47843	0.95314	0.29949
miR-6798-5p	9.81929	9.20436	10.0592	9.69	-1.53156	1.18099	1.80876	0.2638	0.65291	0.13206	0.66817	0.93808	0.45036
miR-6799-3p	2.87428	4.00985	4.18005	3.69	2.19771	2.47255	1.12506	0.32912	0.26588	0.88048	0.71047	0.82756	0.95254
miR-6799-5p	10.5243	10.3594	10.4616	10.45	-1.12117	-1.04464	1.07326	0.75491	0.90529	0.84632	0.90478	0.99083	0.93502
miR-6800-3p	6.37917	6.62561	6.08341	6.36	1.18591	-1.22774	-1.45599	0.65219	0.58953	0.33198	0.8735	0.91524	0.61844
miR-6800-5p	8.18909	9.01104	7.54773	8.25	1.76786	-1.55941	-2.75681	0.20563	0.31474	0.03821	0.6303	0.84927	0.29073
miR-6801-3p	4.7843	5.49052	4.57029	4.95	1.63127	-1.1599	-1.89212	0.31634	0.75509	0.20024	0.70157	0.95849	0.49873
miR-6801-5p	4.93787	4.86463	4.77673	4.86	-1.0519	-1.11806	-1.0629	0.91671	0.81825	0.90014	0.97277	0.96922	0.96196
miR-6802-3p	3.60856	2.76616	3.91998	3.43	-1.79253	1.24057	2.2253	0.47883	0.79089	0.33805	0.77314	0.96074	0.62449
miR-6802-5p	8.32926	9.6393	7.43925	8.47	2.47942	-1.85318	-4.59479	0.02041	0.08844	0.00111	0.47468	0.7474	0.21938
miR-6803-3p	5.20922	4.90558	4.72729	4.95	-1.23456	-1.39668	-1.13131	0.54699	0.34662	0.72175	0.81487	0.85919	0.87191
miR-6803-5p	16.3508	15.6356	16.472	16.15	-1.64148	1.08749	1.78509	0.20529	0.82208	0.14485	0.6303	0.97072	0.45666
miR-6804-3p	7.9679	8.57614	7.05377	7.87	1.52414	-1.88426	-2.87189	0.21486	0.07603	0.00875	0.63611	0.73226	0.22024
miR-6805-5p	6.94537	6.51647	7.46426	6.98	-1.3463	1.43296	1.9292	0.47319	0.38873	0.13265	0.77057	0.87295	0.45036
miR-6806-3p	2.97284	4.001	4.12487	3.7	2.0392	2.22222	1.08975	0.33838	0.28656	0.9057	0.71469	0.8374	0.96296
miR-6806-5p	5.33736	4.35011	5.12384	4.94	-1.98206	-1.1599	1.71	0.09521	0.696	0.17794	0.53987	0.95265	0.48263
miR-6807-3p	2.42031	4.32848	4.70301	3.82	3.75288	4.86689	1.29684	0.16572	0.10472	0.77377	0.61037	0.7474	0.90317
miR-6807-5p	5.4405	4.72678	5.56309	5.24	-1.64035	1.089	1.78509	0.20516	0.81969	0.14404	0.6303	0.96961	0.45666
miR-6808-5p	8.31784	7.49285	8.71234	8.17	-1.77154	1.31494	2.32785	0.19677	0.52157	0.06954	0.62791	0.9058	0.33995
miR-6809-3p	5.07916	5.37663	4.70551	5.05	1.22859	-1.29594	-1.59218	0.58649	0.4966	0.23523	0.83836	0.89906	0.5378
miR-6809-5p	8.21433	8.82677	7.46285	8.17	1.52838	-1.68296	-2.57398	0.25136	0.16688	0.02337	0.66776	0.76109	0.23614
miR-6810-3p	7.0246	7.62346	6.32065	6.99	1.51467	-1.62902	-2.46741	0.228	0.16273	0.02037	0.64311	0.75791	0.23319
miR-6810-5p	5.76049	4.35228	5.08073	5.06	-2.65369	-1.60214	1.65634	0.01353	0.17294	0.14717	0.46208	0.76236	0.45966
miR-6811-3p	4.05599	5.24002	3.91312	4.4	2.27206	-1.1042	-2.5088	0.2213	0.87745	0.17496	0.63856	0.98501	0.47947
miR-6811-5p	2.39317	4.17313	3.98038	3.52	3.43426	3.00424	-1.14314	0.09601	0.13176	0.84482	0.53987	0.7474	0.93502
miR-6812-5p	8.84673	7.95187	8.63926	8.48	-1.85961	-1.15429	1.60993	0.10801	0.68852	0.20353	0.54128	0.95084	0.50097
miR-6813-3p	7.16144	7.97273	6.50309	7.21	1.75443	-1.57789	-2.77022	0.13518	0.21557	0.01573	0.57989	0.79956	0.23205
miR-6813-5p	5.0905	5.30779	5.28641	5.23	1.16231	1.14552	-1.01466	0.67081	0.70127	0.96647	0.87899	0.95314	0.98972
miR-6814-3p	3.12402	4.6216	4.13503	3.96	2.82451	2.01531	-1.40153	0.0305	0.11729	0.42578	0.47843	0.7474	0.69867
miR-6814-5p	3.7668	3.90054	3.36074	3.68	1.09733	-1.32501	-1.45397	0.84899	0.56655	0.4494	0.94223	0.90675	0.71025
miR-6815-3p	2.65063	4.49344	4.28766	3.81	3.58755	3.11018	-1.15349	0.00958	0.01726	0.72228	0.43989	0.71665	0.87204
miR-6815-5p	3.25809	4.68175	5.35852	4.43	2.68328	4.28709	1.59881	0.01617	0.00185	0.19346	0.46906	0.4622	0.49288
miR-6816-3p	6.88475	7.32152	6.31995	6.84	1.35379	-1.47939	-2.00277	0.45664	0.34083	0.10836	0.76498	0.85755	0.42026
miR-6817-3p	3.9641	4.81384	4.28372	4.35	1.8025	1.24833	-1.44393	0.27325	0.67097	0.48504	0.66922	0.94351	0.73111
miR-6817-5p	4.20966	2.84543	3.69583	3.58	-2.57398	-1.428	1.8025	0.2561	0.65855	0.46888	0.66816	0.93964	0.72298
miR-6818-3p	3.1568	3.91315	3.67158	3.58	1.6888	1.42899	-1.18263	0.37533	0.54131	0.7725	0.72972	0.9058	0.90312
miR-6818-5p	4.14902	4.72218	3.56716	4.15	1.48761	-1.49692	-2.22684	0.50143	0.49512	0.19195	0.78295	0.89906	0.49288
miR-6819-3p	8.39855	8.73595	7.60405	8.25	1.26313	-1.73388	-2.19162	0.48073	0.11753	0.03591	0.77314	0.7474	0.28378
miR-6819-5p	9.76964	9.77734	8.88347	9.48	1.00556	-1.84805	-1.85832	0.9866	0.07838	0.07623	0.99369	0.73226	0.36091
miR-6820-3p	4.17453	3.27893	4.39983	3.95	-1.8609	1.16878	2.17498	0.5145	0.86822	0.41781	0.79277	0.98501	0.69157
miR-6821-3p	5.76841	6.64052	5.31294	5.91	1.8302	-1.37078	-2.51054	0.18307	0.47033	0.05586	0.62348	0.89627	0.31397
miR-6821-5p	10.8542	10.3752	11.0016	10.74	-1.39378	1.10726	1.54328	0.36184	0.77418	0.24074	0.72659	0.95849	0.54491
miR-6822-3p	4.00616	4.33591	2.81162	3.72	1.25701	-2.28945	-2.87587	0.76266	0.28877	0.18423	0.90904	0.8374	0.48861
miR-6822-5p	5.01564	5.8443	5.571	5.48	1.77645	1.46917	-1.20832	0.14237	0.30914	0.60857	0.5853	0.84838	0.81271
miR-6823-3p	3.64371	4.8871	4.47922	4.34	2.3669	1.78509	-1.32685	0.11081	0.26497	0.57582	0.54364	0.82756	0.79265
miR-6823-5p	5.10957	5.32453	5.34717	5.26	1.1607	1.17936	1.01607	0.73553	0.70908	0.97152	0.89369	0.95516	0.99084
miR-6824-5p	7.93328	7.31512	8.10658	7.78	-1.53475	1.1274	1.73027	0.26383	0.74586	0.16148	0.66817	0.95849	0.47204
miR-6825-3p	7.15252	6.81142	7.48038	7.15	-1.26663	1.25527	1.58997	0.4832	0.49988	0.1855	0.77533	0.89906	0.48861
miR-6825-5p	7.3966	7.01159	7.51915	7.31	-1.30586	1.089	1.42208	0.45234	0.80816	0.3275	0.76309	0.96627	0.61573
miR-6826-5p	2.62608	2.64061	3.49479	2.92	1.01045	1.8264	1.80751	0.99012	0.46631	0.47357	0.99533	0.8958	0.72555
miR-6827-3p	3.76555	4.52772	4.06924	4.12	1.69584	1.23456	-1.37364	0.33942	0.69702	0.55888	0.71469	0.95265	0.78216
miR-6827-5p	5.48921	4.52028	5.3341	5.11	-1.95748	-1.11342	1.75808	0.11281	0.7847	0.17405	0.54631	0.95896	0.47886
miR-6828-3p	1.31932	3.82993	2.31717	2.49	5.70015	1.99723	-2.85403	0.02332	0.30588	0.13436	0.47843	0.84838	0.45036
miR-6828-5p	2.48343	4.46872	3.47545	3.48	3.95863	1.98894	-1.99032	0.117	0.40854	0.40798	0.55141	0.8835	0.68223
miR-6829-5p	6.62057	5.96023	6.93633	6.51	-1.58008	1.24487	1.967	0.27953	0.59545	0.12332	0.66932	0.91524	0.43989
miR-6830-3p	2.21596	1.08277	2.93223	2.08	-2.19314	1.64262	3.6025	0.35104	0.54951	0.14306	0.72287	0.90605	0.45555
miR-6830-5p	5.14918	3.02736	5.05246	4.41	-4.35297	-1.06955	4.06992	0.0964	0.93437	0.11021	0.53987	0.9921	0.4212
miR-6831-3p	0.748144	2.30501	3.07985	2.04	2.94241	5.03503	1.71119	0.20807	0.07293	0.51649	0.63295	0.73226	0.7553
miR-6831-5p	5.89903	4.13746	5.19585	5.08	-3.39168	-1.62789	2.08204	0.02933	0.328	0.15409	0.47843	0.85167	0.46674
miR-6832-3p	3.85833	5.32399	4.00425	4.4	2.76255	1.1065	-2.49666	0.10034	0.85927	0.13356	0.53987	0.98252	0.45036
miR-6832-5p	3.26943	3.24866	3.84332	3.45	-1.01466	1.48865	1.51047	0.98326	0.56567	0.55198	0.99269	0.90675	0.77844
miR-6833-3p	2.62325	3.4846	3.75992	3.29	1.8163	2.19923	1.20999	0.22337	0.11858	0.68561	0.63882	0.7474	0.85707
miR-6833-5p	6.09685	5.08381	6.02407	5.73	-2.0181	-1.0519	1.91853	0.05603	0.87817	0.07233	0.50671	0.98501	0.3489
miR-6834-3p	4.03497	4.80246	4.66321	4.5	1.70173	1.54542	-1.10114	0.33396	0.42492	0.85711	0.71469	0.88638	0.94224
miR-6834-5p	3.8408	3.42057	4.93026	4.06	-1.33793	2.12727	2.8481	0.61799	0.21362	0.09677	0.85244	0.7984	0.40533
miR-6835-3p	1.81561	1.03242	2.69223	1.85	-1.72071	1.83655	3.16017	0.58022	0.53681	0.25512	0.83334	0.9058	0.55803
miR-6835-5p	3.86056	3.89303	5.07867	4.28	1.02243	2.32624	2.27521	0.96382	0.1144	0.12306	0.98443	0.7474	0.43989
miR-6836-5p	8.85164	8.29306	8.75586	8.63	-1.47325	-1.06881	1.37841	0.245	0.83581	0.3296	0.66365	0.97558	0.61665
miR-6837-3p	3.796	1.10278	4.17589	3.02	-6.46657	1.30134	8.41521	0.01322	0.67391	0.00663	0.46208	0.9448	0.21938
miR-6837-5p	5.90679	4.97771	5.72302	5.54	-1.90396	-1.13603	1.67597	0.14253	0.7577	0.22941	0.5853	0.95849	0.53638
miR-6838-3p	3.21282	2.55768	4.10683	3.29	-1.57462	1.85832	2.92614	0.609	0.48801	0.24194	0.84699	0.89906	0.54566
miR-6839-5p	2.89831	3.99244	2.94324	3.28	2.13465	1.03168	-2.0691	0.35591	0.96899	0.37507	0.72423	0.99695	0.66252
miR-6840-3p	3.32585	3.04909	4.1073	3.49	-1.21167	1.71832	2.08204	0.54587	0.11039	0.04014	0.81445	0.7474	0.2909
miR-6840-5p	3.15709	1.84504	3.97411	2.99	-2.48285	1.76174	4.37414	0.34665	0.55159	0.14171	0.7194	0.90605	0.45555
miR-6841-3p	4.04166	4.7064	4.45486	4.4	1.58557	1.33145	-1.19086	0.35112	0.55608	0.71836	0.72287	0.90605	0.87115
miR-6841-5p	2.20669	1.50215	3.07375	2.26	-1.63014	1.82387	2.97317	0.69621	0.63165	0.39195	0.88284	0.93089	0.67177
miR-6842-3p	5.51673	4.95297	4.5051	4.99	-1.47836	-2.0167	-1.36415	0.37837	0.13094	0.48041	0.72972	0.7474	0.72965
miR-6842-5p	2.71382	1.67697	4.19313	2.86	-2.05196	2.78755	5.71994	0.37262	0.21363	0.04901	0.72972	0.7984	0.30068
miR-6843-3p	2.52375	1.3774	3.00239	2.3	-2.21299	1.39378	3.08442	0.33809	0.68255	0.18545	0.71469	0.94826	0.48861
miR-6844	0.317352	1.86068	3.22705	1.8	2.914	7.51618	2.57755	0.21243	0.03236	0.2651	0.63491	0.71665	0.5663
miR-6845-5p	9.66246	9.53544	9.22946	9.48	-1.09202	-1.35004	-1.23628	0.78441	0.3618	0.51423	0.91443	0.86915	0.75408
miR-6846-3p	5.85242	6.77009	5.53789	6.05	1.88949	-1.24401	-2.34892	0.12246	0.57314	0.04796	0.56327	0.90975	0.29955
miR-6846-5p	8.29499	7.53905	8.47446	8.1	-1.6888	1.1321	1.91189	0.17107	0.73195	0.0989	0.61303	0.95849	0.41079
miR-6847-3p	2.88428	2.08976	2.92939	2.63	-1.73508	1.03168	1.79005	0.595	0.97572	0.57463	0.83967	0.99804	0.79265
miR-6847-5p	4.40985	3.7577	4.73301	4.3	-1.57135	1.25093	1.96564	0.54648	0.76323	0.37323	0.81468	0.95849	0.66094
miR-6848-3p	5.4034	5.4272	4.28133	5.04	1.01677	-2.17648	-2.21299	0.97086	0.11062	0.10426	0.98687	0.7474	0.41426
miR-6848-5p	8.18321	7.22263	8.13924	7.85	-1.94666	-1.03097	1.88818	0.10651	0.93631	0.12118	0.54128	0.99223	0.43989
miR-6849-3p	5.74494	5.7248	4.12223	5.2	-1.01396	-3.08015	-3.03774	0.96992	0.01239	0.01318	0.98687	0.71665	0.22904
miR-6849-5p	6.06506	5.1475	6.01877	5.74	-1.88949	-1.0324	1.82893	0.12294	0.93339	0.14047	0.56391	0.9921	0.45522
miR-6851-3p	6.10234	6.21251	4.95783	5.76	1.07923	-2.21146	-2.38667	0.84742	0.07004	0.0508	0.94147	0.73226	0.3051
miR-6851-5p	7.03412	6.37716	7.18394	6.87	-1.5768	1.10957	1.74957	0.21878	0.76979	0.13902	0.63856	0.95849	0.45522
miR-6852-3p	5.62987	5.905	5.39292	5.64	1.20999	-1.17854	-1.42603	0.64464	0.69074	0.3977	0.86861	0.95084	0.67526
miR-6852-5p	5.37389	5.26499	5.14329	5.26	-1.07848	-1.17365	-1.08824	0.85088	0.69163	0.83364	0.94383	0.95144	0.93111
miR-6853-3p	1.34471	1.03242	3.78059	2.05	-1.24143	5.41139	6.71785	0.77079	0.0441	0.02701	0.90923	0.71665	0.25277
miR-6853-5p	2.59739	3.71341	2.85671	3.06	2.16745	1.19665	-1.81127	0.45037	0.85857	0.55965	0.76309	0.98242	0.78216
miR-6854-3p	2.02099	3.86956	3.64187	3.18	3.6025	3.07588	-1.17121	0.04481	0.07143	0.78041	0.50488	0.73226	0.90575
miR-6854-5p	4.25654	1.3368	3.34693	2.98	-7.56846	-1.87905	4.02782	0.02808	0.43578	0.1052	0.47843	0.89066	0.41603
miR-6855-3p	2.15342	1.3368	3.16951	2.22	-1.76174	2.0223	3.56277	0.53832	0.44659	0.18513	0.80825	0.89121	0.48861
miR-6855-5p	3.57705	2.11316	4.25695	3.32	-2.75872	1.60214	4.41986	0.19072	0.52732	0.06825	0.62609	0.9058	0.33754
miR-6856-3p	3.64721	1.55377	2.64159	2.61	-4.26634	-2.00834	2.12579	0.11349	0.42125	0.3858	0.54631	0.88546	0.66883
miR-6856-5p	5.40809	4.86818	5.51392	5.26	-1.45397	1.07624	1.56482	0.32288	0.84207	0.24256	0.70624	0.97564	0.54647
miR-6857-3p	2.77459	4.07688	3.16836	3.34	2.4657	1.31403	-1.87774	0.28374	0.73817	0.44685	0.67096	0.95849	0.71018
miR-6857-5p	4.73198	4.27011	5.12996	4.71	-1.37745	1.31768	1.81504	0.35327	0.42085	0.10194	0.72423	0.88546	0.41345
miR-6859-3p	3.89074	3.59522	4.51024	4	-1.22774	1.53688	1.88557	0.68056	0.39585	0.22055	0.88151	0.87494	0.52387
miR-6859-5p	5.57508	4.66422	6.31861	5.52	-1.88035	1.67481	3.14705	0.11205	0.18428	0.01093	0.54631	0.78572	0.22373
miR-6861-3p	4.57707	4.75789	4.82205	4.72	1.13367	1.18509	1.04536	0.72941	0.64029	0.90201	0.89302	0.93594	0.96196
miR-6862-3p	6.86564	7.0178	5.85973	6.58	1.11111	-2.00834	-2.23148	0.76493	0.07229	0.04383	0.90904	0.73226	0.29132
miR-6862-5p	4.81911	4.91961	5.75034	5.16	1.07252	1.9066	1.77892	0.86996	0.15328	0.19751	0.95045	0.75191	0.49606
miR-6863	3.87112	4.00027	3.7167	3.86	1.09354	-1.11265	-1.21757	0.89893	0.87931	0.78071	0.96504	0.98507	0.90575
miR-6864-3p	4.87069	5.93288	4.21169	5.01	2.08782	-1.57899	-3.29665	0.10668	0.29472	0.01756	0.54128	0.84287	0.23205
miR-6864-5p	4.38575	0.319857	3.74064	2.82	-16.749	-1.56374	10.7108	0.00024	0.3731	0.00079	0.16513	0.86933	0.21938
miR-6865-5p	6.97025	6.07755	6.50154	6.52	-1.85703	-1.38415	1.34164	0.08848	0.34186	0.38766	0.53987	0.85755	0.66957
miR-6866-3p	3.19939	1.4381	3.19566	2.61	-3.38933	-1.00278	3.38229	0.22014	0.99783	0.22104	0.63856	0.99955	0.5244
miR-6866-5p	0	0	2.16874	0.72	1	4.49712	4.49712	1	0.03035	0.03035	1	0.71665	0.26038
miR-6867-3p	5.0908	5.09217	4.78272	4.99	1.00069	-1.23799	-1.23885	0.99828	0.63163	0.63013	0.99971	0.93089	0.8227
miR-6867-5p	3.90788	2.39029	4.24013	3.51	-2.86394	1.25876	3.605	0.29324	0.81235	0.20681	0.67879	0.96691	0.50589
miR-6868-3p	3.81706	1.00977	4.07587	2.97	-6.99828	1.19665	8.37448	0.00842	0.76339	0.00519	0.43989	0.95849	0.21938
miR-6868-5p	4.43751	2.74118	3.76738	3.65	-3.24001	-1.59107	2.03637	0.0455	0.38281	0.19371	0.50488	0.87295	0.49288
miR-6869-5p	9.6008	8.71411	9.50596	9.27	-1.84933	-1.06807	1.73147	0.07297	0.83281	0.10325	0.51527	0.97558	0.41398
miR-6870-3p	6.54358	7.42142	6.02341	6.66	1.83783	-1.43396	-2.63536	0.07748	0.26771	0.01138	0.52238	0.82756	0.22373
miR-6870-5p	10.2023	9.23239	9.94008	9.79	-1.95884	-1.19914	1.63354	0.06746	0.58751	0.16355	0.51005	0.91524	0.47354
miR-6871-5p	4.28811	5.29872	5.09606	4.89	2.01531	1.75078	-1.15109	0.0982	0.17428	0.71979	0.53987	0.76283	0.87115
miR-6872-3p	6.47399	6.75302	5.7046	6.31	1.21335	-1.70409	-2.06766	0.57066	0.1393	0.05456	0.82888	0.7474	0.31397
miR-6872-5p	3.06638	3.81257	4.45324	3.78	1.67714	2.61534	1.55941	0.1887	0.02691	0.25303	0.62367	0.71665	0.55635
miR-6873-3p	5.06762	3.07798	4.6574	4.27	-3.97237	-1.32869	2.98763	0.05683	0.66282	0.11691	0.50671	0.93964	0.43188
miR-6873-5p	3.24567	4.34244	4.67686	4.09	2.13909	2.69634	1.2605	0.4101	0.28886	0.79813	0.74313	0.8374	0.91676
miR-6874-3p	5.22819	5.88909	4.87284	5.33	1.58118	-1.27899	-2.0223	0.26947	0.54253	0.10396	0.66922	0.9058	0.41398
miR-6874-5p	3.54462	2.2774	3.4803	3.1	-2.40661	-1.04536	2.30218	0.25759	0.9524	0.28082	0.66816	0.9955	0.57916
miR-6875-5p	9.98477	9.66421	9.91651	9.86	-1.2492	-1.04826	1.19086	0.4733	0.87688	0.57027	0.77057	0.98501	0.79228
miR-6876-3p	2.45848	1.27683	3.74188	2.49	-2.26891	2.43344	5.52127	0.32127	0.28375	0.05647	0.70491	0.835	0.31572
miR-6877-3p	6.35764	7.01665	6.13183	6.5	1.57899	-1.16959	-1.84676	0.27508	0.69967	0.15322	0.66922	0.95265	0.46674
miR-6877-5p	8.86432	8.17724	8.59421	8.55	-1.60993	-1.20581	1.33515	0.13962	0.53976	0.35093	0.58322	0.9058	0.63481
miR-6878-3p	3.60912	2.20777	3.60519	3.14	-2.64085	-1.00278	2.63353	0.22262	0.99715	0.22381	0.63856	0.99955	0.52682
miR-6878-5p	3.17942	2.34158	4.3686	3.3	-1.78757	2.27995	4.07556	0.4631	0.30508	0.09695	0.76709	0.84838	0.40533
miR-6880-5p	8.4314	7.45659	8.36928	8.09	-1.96564	-1.04391	1.88296	0.11873	0.91484	0.14085	0.55343	0.99083	0.45533
miR-6881-3p	2.42444	3.92647	3.99238	3.45	2.83235	2.96493	1.04681	0.2129	0.19521	0.95435	0.63491	0.79686	0.98596
miR-6881-5p	6.2322	4.75382	6.19221	5.73	-2.78562	-1.02811	2.70945	0.04407	0.95085	0.04887	0.50488	0.9955	0.30068
miR-6882-3p	4.17455	4.79101	3.33233	4.1	1.53262	-1.79253	-2.74918	0.4523	0.31115	0.0962	0.76309	0.84838	0.40533
miR-6882-5p	4.04496	4.23799	3.70498	4	1.14314	-1.26576	-1.44693	0.83176	0.70905	0.56086	0.93796	0.95516	0.78334
miR-6883-3p	3.50089	2.18927	3.95236	3.21	-2.48285	1.36699	3.39403	0.29684	0.71183	0.17088	0.68191	0.95582	0.47637
miR-6883-5p	5.44249	4.97006	5.67097	5.36	-1.38703	1.17121	1.62563	0.47074	0.72415	0.29301	0.77057	0.95784	0.59018
miR-6884-3p	5.38159	6.82068	5.32494	5.84	2.71133	-1.0403	-2.8206	0.01681	0.91059	0.01395	0.46906	0.99083	0.23198
miR-6884-5p	4.45434	3.49848	4.68155	4.21	-1.93992	1.1704	2.27048	0.17413	0.73368	0.10115	0.61761	0.95849	0.41284
miR-6885-3p	4.38749	3.43412	4.08086	3.97	-1.93589	-1.23713	1.56591	0.19726	0.66472	0.36943	0.62791	0.93964	0.65587
miR-6885-5p	7.12178	7.27781	6.38308	6.93	1.11419	-1.66902	-1.85961	0.77215	0.19153	0.12143	0.90942	0.79408	0.43989
miR-6886-3p	5.95952	5.79462	4.78462	5.51	-1.12117	-2.25793	-2.01391	0.7143	0.0249	0.04615	0.88833	0.71665	0.29754
miR-6886-5p	5.19136	4.46188	5.55198	5.07	-1.65749	1.28432	2.12874	0.19827	0.50946	0.06789	0.62955	0.9058	0.33683
miR-6887-3p	5.44514	6.65669	4.92614	5.68	2.31659	-1.43296	-3.31958	0.04437	0.34279	0.00877	0.50488	0.85755	0.22024
miR-6887-5p	8.95586	9.34262	8.3051	8.87	1.30767	-1.57026	-2.05338	0.37017	0.14709	0.03239	0.72972	0.75191	0.26699
miR-6888-3p	3.02975	2.59153	3.47722	3.03	-1.35472	1.3632	1.84805	0.77956	0.77505	0.57429	0.91272	0.95849	0.79265
miR-6888-5p	3.7784	4.12199	3.73215	3.88	1.26927	-1.0324	-1.31039	0.68011	0.95553	0.6404	0.88151	0.99603	0.82947
miR-6889-3p	3.72801	4.60581	4.61982	4.32	1.83783	1.85575	1.00975	0.13787	0.13244	0.97983	0.58212	0.7474	0.99114
miR-6889-5p	7.96403	7.99143	8.85638	8.27	1.01889	1.85575	1.82134	0.95847	0.1154	0.12548	0.98374	0.7474	0.44238
miR-6890-3p	4.73596	5.48973	4.08068	4.77	1.68646	-1.57462	-2.65553	0.27969	0.34342	0.06019	0.66932	0.85755	0.32359
miR-6890-5p	7.31392	6.2231	7.35887	6.97	-2.13022	1.03168	2.19771	0.08734	0.93868	0.07694	0.53987	0.99401	0.36213
miR-6891-3p	5.90971	6.81065	5.46422	6.06	1.86736	-1.36131	-2.54206	0.09907	0.38657	0.02263	0.53987	0.87295	0.23319
miR-6892-3p	9.23291	9.66275	8.60745	9.17	1.34723	-1.54221	-2.07772	0.3521	0.18722	0.03949	0.72419	0.79408	0.2909
miR-6892-5p	4.03147	3.90364	3.68199	3.87	-1.09278	-1.27368	-1.16635	0.84125	0.5868	0.72899	0.93933	0.91524	0.87592
miR-6893-3p	5.31884	5.55084	4.63004	5.17	1.17446	-1.61217	-1.89343	0.67707	0.23352	0.12206	0.88151	0.81087	0.43989
miR-6893-5p	8.20686	7.49597	8.40398	8.04	-1.63694	1.14631	1.87644	0.16829	0.68737	0.08803	0.61124	0.95084	0.39121
miR-6894-5p	8.21233	6.9279	8.32812	7.82	-2.43513	1.08373	2.63902	0.05362	0.84568	0.03868	0.50671	0.97672	0.29073
miR-6895-3p	4.82808	4.18945	3.6543	4.22	-1.55725	-2.25636	-1.44894	0.22268	0.03956	0.30079	0.63856	0.71665	0.59592
miR-6895-5p	6.30135	5.54478	6.14311	6	-1.68997	-1.11574	1.51362	0.14067	0.74304	0.23326	0.58322	0.95849	0.5378
miR-708-5p	7.08335	7.10044	8.29848	7.49	1.01185	2.32141	2.29421	0.98344	0.16389	0.16927	0.99269	0.75791	0.47637
miR-7106-3p	3.95356	4.31378	4.61219	4.29	1.28343	1.57899	1.22944	0.73622	0.54106	0.77998	0.8937	0.9058	0.90575
miR-7106-5p	8.4829	7.52525	8.43006	8.15	-1.94261	-1.03742	1.87254	0.0843	0.91703	0.09998	0.53373	0.99083	0.41178
miR-7107-3p	1.23748	2.24839	2.31863	1.93	2.01531	2.1155	1.04972	0.45099	0.42125	0.95753	0.76309	0.88546	0.98596
miR-7107-5p	12.3079	11.7054	12.1859	12.07	-1.51782	-1.08824	1.39474	0.24034	0.8047	0.34218	0.65825	0.96436	0.62817
miR-7108-5p	12.9299	12.2457	12.929	12.7	-1.60659	-1.00069	1.60547	0.21207	0.99873	0.21258	0.63491	0.99955	0.51718
miR-7109-3p	5.50468	5.28745	4.61491	5.14	-1.16231	-1.85318	-1.59438	0.70583	0.14515	0.25855	0.88524	0.75191	0.56029
miR-7109-5p	7.2854	6.50617	7.10833	6.97	-1.71594	-1.13053	1.51782	0.21379	0.76793	0.32813	0.63491	0.95849	0.61577
miR-711	6.1583	4.21733	5.83199	5.4	-3.83972	-1.25353	3.06312	0.00752	0.57749	0.01895	0.43989	0.90975	0.23319
miR-7111-3p	5.49468	4.92867	5.15078	5.19	-1.48041	-1.26927	1.16635	0.33748	0.55337	0.70015	0.71469	0.90605	0.86116
miR-7111-5p	10.216	9.12814	10.062	9.8	-2.12579	-1.11265	1.91057	0.04853	0.754	0.08187	0.50671	0.95849	0.37739
miR-7112-3p	1.86578	2.35767	3.35288	2.53	1.40639	2.80305	1.99308	0.6653	0.20957	0.38924	0.87899	0.7984	0.67119
miR-7113-5p	4.47118	4.39902	4.50005	4.46	-1.05117	1.0203	1.07252	0.92743	0.97092	0.89855	0.97619	0.99695	0.96151
miR-7114-3p	9.47884	10.2116	8.43824	9.38	1.66209	-2.05765	-3.41764	0.1658	0.06098	0.00539	0.61037	0.72833	0.21938
miR-7114-5p	5.86608	5.57813	6.16179	5.87	-1.22095	1.22774	1.499	0.57118	0.56105	0.26416	0.82888	0.90605	0.56623
miR-7-1-3p	6.0713	5.05438	4.76703	5.3	-2.02371	-2.46913	-1.2201	0.06512	0.02473	0.56714	0.50671	0.71665	0.78896
miR-7150	11.7765	10.9357	11.9396	11.55	-1.79129	1.11961	2.00555	0.11306	0.74115	0.06562	0.54631	0.95849	0.33462
miR-7151-3p	3.64453	2.967	3.7681	3.46	-1.59992	1.08975	1.74231	0.58765	0.92056	0.52284	0.83853	0.9921	0.7553
miR-7151-5p	3.52094	1.75365	3.64132	2.97	-3.40345	1.08673	3.70122	0.10821	0.9059	0.08923	0.54128	0.99083	0.39158
miR-7152-3p	4.62222	4.17705	4.55419	4.45	-1.36131	-1.04826	1.29864	0.72821	0.9575	0.76823	0.89302	0.99637	0.90258
miR-7152-5p	4.36214	3.7457	4.05008	4.05	-1.53262	-1.24143	1.23456	0.54981	0.76027	0.76597	0.81727	0.95849	0.90135
miR-7153-3p	2.89158	3.99825	3.69245	3.53	2.15397	1.74231	-1.23628	0.38261	0.52312	0.80543	0.73163	0.9058	0.9195
miR-7153-5p	1.77234	0.383784	3.55467	1.9	-2.61897	3.43903	9.00671	0.18257	0.09686	0.00935	0.62348	0.7474	0.22218
miR-7154-3p	5.16435	4.38951	4.84878	4.8	-1.71119	-1.24487	1.37459	0.20237	0.58897	0.43593	0.6303	0.91524	0.70287
miR-7154-5p	1.76403	2.5912	2.98332	2.45	1.77399	2.32785	1.31221	0.5796	0.41896	0.79144	0.83334	0.88546	0.91276
miR-7155-5p	4.32859	3.74803	4.82203	4.3	-1.49589	1.40737	2.10526	0.42619	0.49665	0.1577	0.75282	0.89906	0.47112
miR-7156-3p	3.39303	4.60226	3.42199	3.81	2.31177	1.0203	-2.26577	0.30463	0.97977	0.31567	0.69001	0.99807	0.60493
miR-7156-5p	2.6262	3.69128	3.24956	3.19	2.09217	1.54007	-1.35849	0.33081	0.56219	0.67982	0.71047	0.90605	0.85398
miR-7157-3p	3.73776	1.30775	4.05086	3.03	-5.38893	1.24229	6.69461	0.04312	0.76837	0.02626	0.50488	0.95849	0.24868
miR-7157-5p	2.25797	2.67239	3.57568	2.84	1.33237	2.4932	1.86995	0.76802	0.35906	0.52418	0.90904	0.8684	0.7553
miR-7158-3p	2.57844	1.86884	2.92935	2.46	-1.6358	1.27544	2.08638	0.51767	0.74677	0.34065	0.79475	0.95849	0.62649
miR-7159-3p	3.66131	0.976163	3.60754	2.75	-6.43081	-1.03814	6.19455	0.02759	0.95916	0.03006	0.47843	0.99661	0.25987
miR-7159-5p	1.50886	2.19912	3.01187	2.24	1.61328	2.83431	1.75686	0.55167	0.21126	0.4851	0.81727	0.7984	0.73111
miR-7160-3p	4.10112	4.45151	4.10498	4.22	1.27456	1.00278	-1.27191	0.6597	0.99611	0.66318	0.87614	0.99955	0.84383
miR-7160-5p	4.91307	5.38682	4.32507	4.87	1.38896	-1.50316	-2.08782	0.47537	0.37941	0.12961	0.77161	0.87295	0.44661
miR-7161-3p	2.07582	3.44763	3.45446	2.99	2.58829	2.60088	1.00486	0.25906	0.25687	0.99534	0.66816	0.82756	0.99708
miR-7161-5p	2.10864	1.84109	3.09213	2.35	-1.20414	1.97657	2.38006	0.85765	0.51456	0.41059	0.94436	0.9058	0.68442
miR-7162-3p	2.95324	3.33213	4.31898	3.53	1.30044	2.57755	1.98206	0.79129	0.35155	0.4957	0.91591	0.85944	0.73829
miR-7162-5p	2.97183	4.01205	3.97807	3.65	2.05623	2.00834	-1.02385	0.23724	0.25172	0.9679	0.65358	0.82166	0.98972
miR-7-2-3p	2.02037	3.96984	3.56487	3.19	3.86107	2.91602	-1.32409	0.10846	0.19154	0.71961	0.54128	0.79408	0.87115
miR-744-3p	3.17056	0.319857	3.48576	2.33	-7.215	1.24401	8.97555	0.00052	0.57355	0.00025	0.21956	0.90975	0.21938
miR-744-5p	7.04434	6.08797	7.75325	6.96	-1.93992	1.63467	3.17114	0.25738	0.39334	0.0647	0.66816	0.87295	0.33169
miR-7515	3.94452	4.11939	4.54418	4.2	1.12896	1.51572	1.34257	0.79501	0.38276	0.53188	0.91819	0.87295	0.75855
miR-758-3p	3.2062	1.03242	3.62702	2.62	-4.51273	1.33886	6.04189	0.03822	0.6493	0.01776	0.49455	0.93738	0.23205
miR-758-5p	1.3509	0.976163	3.35709	1.89	-1.29684	4.01667	5.20898	0.71871	0.07805	0.04271	0.88982	0.73226	0.29132
miR-759	2.60696	2.99819	3.68826	3.1	1.3113	2.1155	1.61328	0.75516	0.39744	0.58454	0.90478	0.87569	0.79631
miR-7-5p	7.3728	4.83859	5.70748	5.97	-5.79175	-3.17114	1.8264	0.0715	0.21219	0.50108	0.51495	0.7984	0.74278
miR-760	6.57444	5.89316	6.45107	6.31	-1.60325	-1.089	1.47223	0.22549	0.81891	0.31427	0.6428	0.96922	0.60493
miR-761	4.01478	3.17474	4.73744	3.98	-1.79005	1.65061	2.95468	0.34511	0.41358	0.09699	0.7194	0.88546	0.40533
miR-764	5.98869	6.13764	4.79924	5.64	1.1088	-2.27995	-2.52801	0.84464	0.14196	0.10361	0.94038	0.74789	0.41398
miR-765	7.07251	6.40233	7.01592	6.83	-1.59107	-1.0403	1.5305	0.16715	0.90176	0.20209	0.61124	0.99083	0.50033
miR-766-3p	6.97637	6.41695	5.96722	6.45	-1.47325	-2.01252	-1.36604	0.32057	0.09061	0.41993	0.70486	0.7474	0.69311
miR-766-5p	4.512	3.35288	4.53282	4.13	-2.23303	1.01466	2.26577	0.24663	0.98272	0.23888	0.66556	0.99888	0.54225
miR-767-3p	3.06407	3.77687	4.21027	3.68	1.63921	2.21299	1.35004	0.54251	0.33543	0.70926	0.8124	0.85334	0.86602
miR-767-5p	3.41259	4.96217	3.8486	4.07	2.92817	1.35285	-2.16445	0.05944	0.55863	0.15549	0.50671	0.90605	0.46891
miR-769-3p	4.87069	4.52656	5.85483	5.08	-1.26927	1.97794	2.51054	0.42975	0.0425	0.01111	0.75388	0.71665	0.22373
miR-769-5p	5.23477	3.64696	5.45582	4.78	-3.00632	1.16554	3.50399	0.01385	0.68073	0.00705	0.46208	0.94719	0.21938
miR-7702	3.96136	3.63397	3.50711	3.7	-1.2544	-1.36983	-1.09202	0.67524	0.56287	0.87047	0.88104	0.90605	0.94869
miR-7703	4.56301	5.10796	4.32076	4.66	1.45902	-1.18263	-1.72548	0.48814	0.75528	0.32372	0.7782	0.95849	0.61083
miR-7705	4.14376	4.33423	4.74937	4.41	1.14076	1.52203	1.3333	0.7388	0.30271	0.4727	0.8937	0.84838	0.72511
miR-770-5p	4.26619	3.79332	3.64134	3.9	-1.38799	-1.54221	-1.11111	0.67028	0.57521	0.89064	0.87899	0.90975	0.95782
miR-7706	3.81793	1.7739	3.99777	3.2	-4.12387	1.13288	4.67187	0.106	0.8778	0.08242	0.54128	0.98501	0.37799
miR-7843-3p	2.4306	2.04273	3.21245	2.56	-1.30858	1.71951	2.25012	0.70928	0.45784	0.27581	0.88716	0.89294	0.57585
miR-7843-5p	3.04907	1.75783	3.62316	2.81	-2.44698	1.48865	3.64268	0.34095	0.66535	0.18045	0.71534	0.9399	0.48442
miR-7844-5p	1.74583	2.37521	3.23719	2.45	1.54649	2.81084	1.81756	0.63798	0.27848	0.52164	0.86351	0.83386	0.7553
miR-7845-5p	9.97828	9.95081	9.96954	9.97	-1.01889	-1.00626	1.01326	0.95819	0.98669	0.97148	0.98374	0.99923	0.99084
miR-7846-3p	6.38284	6.22051	6.01755	6.21	-1.11884	-1.28788	-1.15109	0.74815	0.4753	0.6886	0.90173	0.89881	0.85707
[truncated: 104 more rows]

## Sheet: Stage_14
	Average Normalized Expression				Fold Change			Raw P value			adjusted P value
Probe	CVG	NC	OV	AvgExpr	CVG.vs.NC	CVG.vs.OV	NC.vs.OV	CVG.vs.NC	CVG.vs.OV	NC.vs.OV	CVG.vs.NC	CVG.vs.OV	NC.vs.OV
CTRL_ANT1	1.17076	1.6603	1.3666	1.4	1.40444	1.14552	-1.22603	0.75554	0.90064	0.85156	0.93585	1	0.96271
CTRL_ANT2	3.92331	5.02414	4.54962	4.5	2.14503	1.54328	-1.38992	0.34082	0.58124	0.67488	0.76852	0.97747	0.9229
CTRL_ANT3	3.617	3.77726	3.14396	3.51	1.11729	-1.38799	-1.55079	0.80802	0.4789	0.34848	0.95036	0.97747	0.84656
CTRL_ANT4	0.927704	0.585992	0.951029	0.82	-1.26751	1.01607	1.28788	0.71863	0.98031	0.70047	0.91716	1	0.92698
CTRL_ANT5	0	0.757464	0.526668	0.43	1.68997	1.44093	-1.17365	0.34121	0.50243	0.76647	0.76852	0.97747	0.93888
CTRL_miR_POS	16.8683	16.8172	16.5727	16.75	-1.03598	-1.22774	-1.18509	0.93939	0.66188	0.71711	0.9839	0.97747	0.92957
HK_ACTB	8.09478	7.41403	8.49721	8	-1.60325	1.32134	2.11844	0.31618	0.54602	0.12544	0.75783	0.97747	0.84656
HK_B2M	0.789511	4.50229	3.04131	2.78	13.1137	4.76343	-2.75299	0.001	0.01772	0.09315	0.16973	0.76523	0.84656
HK_GAPDH	7.95937	7.55483	8.61816	8.04	-1.32409	1.57899	2.08927	0.52821	0.31312	0.11859	0.84434	0.97747	0.84656
HK_PPIA	6.88582	6.19294	7.10847	6.73	-1.61664	1.16716	1.88688	0.24484	0.69868	0.13451	0.69925	0.97747	0.84656
HK_RNU47	6.57509	5.60492	6.55925	6.25	-1.95884	-1.01115	1.93724	0.13651	0.9793	0.14226	0.62803	1	0.84656
HK_RNU75	10.3501	8.98622	10.3998	9.91	-2.57398	1.03526	2.66475	0.10804	0.94971	0.09747	0.60409	1	0.84656
HK_RNY3	9.46978	8.70844	10.0492	9.41	-1.69466	1.49381	2.53327	0.30876	0.43289	0.08982	0.7503	0.97747	0.84656
HK_RPL19	6.91865	6.4114	6.88667	6.74	-1.42109	-1.02243	1.38992	0.35728	0.95257	0.38702	0.7706	1	0.85493
HK_RPL27	6.58954	5.74421	6.54115	6.29	-1.79626	-1.03383	1.73748	0.28456	0.9495	0.31132	0.73532	1	0.84656
HK_RPS12	7.39013	6.85891	8.04428	7.43	-1.44493	1.57352	2.27363	0.46361	0.3705	0.1217	0.80806	0.97747	0.84656
HK_RPS20	6.74529	6.17262	7.37236	6.76	-1.48761	1.54435	2.2974	0.51547	0.47744	0.18972	0.835	0.97747	0.84656
HK_SNORA66	8.44741	7.4458	8.58112	8.16	-2.00277	1.09733	2.19619	0.19738	0.85676	0.14905	0.66689	0.98538	0.84656
HK_YWHAZ	6.37061	5.6479	5.94159	5.99	-1.65061	-1.3463	1.22603	0.30837	0.5376	0.67124	0.75023	0.97747	0.92271
let-7a-2-3p	5.26006	5.90837	5.794	5.65	1.56699	1.44794	-1.08222	0.33146	0.41982	0.86034	0.76852	0.97747	0.96419
let-7a-3p	2.88045	2.01032	0.933659	1.94	-1.82766	-3.85572	-2.10964	0.48754	0.13967	0.39373	0.82705	0.97747	0.85547
let-7a-5p	4.34591	6.00835	5.57794	5.31	3.16455	2.34892	-1.34723	0.14818	0.2713	0.69185	0.64524	0.97747	0.92569
let-7b-5p	3.40166	4.54442	5.44698	4.46	2.2084	4.12673	1.86995	0.47747	0.21723	0.57268	0.8213	0.97747	0.90367
let-7c-3p	3.30151	3.99135	0.859587	2.72	1.61328	-5.43395	-8.76649	0.45798	0.02257	0.00646	0.80346	0.77766	0.77734
let-7c-5p	2.49443	3.99206	5.01843	3.83	2.82451	5.75175	2.03637	0.44533	0.2114	0.5977	0.80281	0.97747	0.90472
let-7d-3p	10.7252	10.7342	10.6838	10.71	1.00626	-1.02883	-1.03526	0.98985	0.95302	0.9429	1	1	0.98836
let-7d-5p	3.92314	3.09262	3.77341	3.6	-1.77892	-1.10957	1.60325	0.50794	0.90382	0.5858	0.83378	1	0.90472
let-7e-3p	7.90726	7.8301	7.58513	7.77	-1.05482	-1.25006	-1.18509	0.90626	0.62524	0.70951	0.97584	0.97747	0.92792
let-7e-5p	3.2785	4.22635	5.21003	4.24	1.9292	3.81584	1.97794	0.53368	0.21971	0.51868	0.84664	0.97747	0.8891
let-7f-1-3p	4.43956	4.81576	3.80702	4.35	1.29774	-1.55079	-2.01252	0.63755	0.43352	0.22344	0.89104	0.97747	0.84656
let-7f-2-3p	0.952411	1.88982	1.57788	1.47	1.91454	1.54221	-1.24143	0.46466	0.62269	0.80515	0.80922	0.97747	0.94855
let-7f-5p	2.659	4.35374	4.39502	3.8	3.23777	3.3311	1.02883	0.18253	0.17312	0.97271	0.65358	0.97747	0.99274
let-7g-3p	8.96806	8.86782	8.2532	8.7	-1.07177	-1.64148	-1.53156	0.89306	0.34972	0.4184	0.975	0.97747	0.8696
let-7g-5p	2.44544	3.86256	3.78984	3.37	2.6703	2.53854	-1.0519	0.30256	0.32661	0.95649	0.74485	0.97747	0.9917
let-7i-5p	3.47931	5.223	3.71947	4.14	3.34963	1.18099	-2.83628	0.08878	0.79877	0.13443	0.58319	0.97747	0.84656
miR-1	1.89516	1.28597	1.94482	1.71	-1.5252	1.03526	1.57899	0.67132	0.97226	0.64657	0.90042	1	0.91165
miR-100-3p	1.67105	1.38547	0.350778	1.14	-1.21926	-2.49666	-2.04911	0.78267	0.22123	0.32991	0.94209	0.97747	0.84656
miR-100-5p	5.37316	6.47852	6.73547	6.2	2.15099	2.57041	1.19499	0.18478	0.11045	0.74622	0.65358	0.97747	0.93155
miR-101-3p	3.14901	4.77217	5.03738	4.32	3.08015	3.70122	1.20164	0.06371	0.0362	0.73795	0.5577	0.88959	0.93155
miR-101-5p	3.41092	4.30082	3.72172	3.81	1.85318	1.24057	-1.49381	0.39826	0.76385	0.57806	0.78747	0.97747	0.90367
miR-103a-2-5p	4.5884	3.96181	4.94662	4.5	-1.54435	1.28165	1.97931	0.39971	0.62548	0.19806	0.78747	0.97747	0.84656
miR-103a-3p	9.11394	8.61342	9.79206	9.17	-1.41519	1.59992	2.2642	0.57763	0.4539	0.2067	0.86831	0.97747	0.84656
miR-105-3p	3.08945	2.11406	2.98505	2.73	-1.96564	-1.07475	1.82893	0.41165	0.92861	0.46175	0.7894	1	0.87701
miR-105-5p	3.36671	3.0193	2.44181	2.94	-1.27191	-1.89868	-1.49174	0.78052	0.46417	0.64454	0.94183	0.97747	0.91165
miR-106a-3p	4.73416	4.68652	4.25121	4.56	-1.03383	-1.39765	-1.35191	0.9545	0.56662	0.60486	0.9869	0.97747	0.90487
miR-106a-5p	9.04548	8.71524	9.54345	9.1	-1.25701	1.41225	1.77522	0.67569	0.53076	0.3064	0.90042	0.97747	0.84656
miR-106b-3p	6.38921	5.51808	7.19233	6.37	-1.82893	1.74473	3.19098	0.37463	0.4115	0.10607	0.78106	0.97747	0.84656
miR-106b-5p	8.79581	8.06983	9.42312	8.76	-1.65405	1.54435	2.55443	0.44395	0.5065	0.16967	0.80239	0.97747	0.84656
miR-107	8.5289	7.63143	8.83972	8.33	-1.86219	1.24057	2.31017	0.3033	0.71416	0.1756	0.74565	0.97747	0.84656
miR-10a-3p	2.89634	3.94243	3.57536	3.47	2.0648	1.60103	-1.28967	0.39575	0.57692	0.76151	0.78747	0.97747	0.93553
miR-10a-5p	1.71972	2.35163	1.76246	1.94	1.54971	1.03025	-1.5042	0.63961	0.97457	0.66216	0.89214	1	0.92054
miR-10b-3p	2.70526	2.13265	3.34921	2.73	-1.48761	1.56266	2.32463	0.58377	0.53873	0.25802	0.87151	0.97747	0.84656
miR-10b-5p	1.17076	2.26784	2.06485	1.83	2.13909	1.85832	-1.15109	0.37529	0.46663	0.86681	0.78106	0.97747	0.96419
miR-1178-3p	0.368598	1.84993	2.4164	1.54	2.79142	4.13532	1.48041	0.11728	0.04019	0.52448	0.61019	0.88959	0.89051
miR-1178-5p	4.71261	5.27498	4.36877	4.79	1.47631	-1.26927	-1.87384	0.43484	0.62928	0.22029	0.79701	0.97747	0.84656
miR-1179	0.71864	2.06663	0	0.93	2.54559	-1.64604	-4.19014	0.22085	0.5009	0.07441	0.68461	0.97747	0.84656
miR-1180-3p	5.13785	5.0665	5.35975	5.19	-1.05044	1.16635	1.22519	0.90467	0.71049	0.62478	0.97584	0.97747	0.90631
miR-1180-5p	4.24493	4.59506	4.45667	4.43	1.27456	1.15829	-1.10038	0.61413	0.75936	0.84107	0.88394	0.97747	0.96031
miR-1182	4.8955	4.78542	5.36104	5.01	-1.07923	1.38127	1.49071	0.88462	0.54347	0.45499	0.97354	0.97747	0.87701
miR-1183	1.80684	1.71265	0.965313	1.49	-1.06733	-1.79253	-1.6783	0.93596	0.47914	0.52845	0.9832	0.97747	0.89122
miR-1184	3.36774	4.2562	2.92832	3.52	1.85061	-1.35566	-2.51054	0.45521	0.70852	0.2734	0.80346	0.97747	0.84656
miR-1185-1-3p	1.53605	3.03359	2.3608	2.31	2.82451	1.77154	-1.59438	0.33748	0.59054	0.65983	0.76852	0.97747	0.92035
miR-1185-2-3p	2.23629	3.32308	1.46459	2.34	2.12432	-1.70764	-3.62505	0.48656	0.61886	0.24601	0.82677	0.97747	0.84656
miR-1185-5p	0	3.43811	1.32343	1.59	10.8378	2.50186	-4.3319	0.00121	0.10796	0.01898	0.16973	0.97747	0.84656
miR-1193	0	3.1764	3.11026	2.1	9.03798	8.63383	-1.04681	0.03907	0.04243	0.96106	0.52923	0.88959	0.99234
miR-1197	0	2.73035	0	0.91	6.63456	1	-6.63456	0.02434	1	0.02434	0.47397	1	0.84656
miR-1199-3p	5.26264	5.68962	5.31978	5.42	1.34443	1.0403	-1.29235	0.40588	0.90968	0.46939	0.7894	1	0.87937
miR-1200	3.72052	3.06131	3.20495	3.33	-1.57899	-1.42998	1.10496	0.71344	0.77361	0.93598	0.91716	0.97747	0.98656
miR-1202	8.05004	7.63919	7.99563	7.89	-1.32961	-1.03814	1.27987	0.43999	0.91716	0.5011	0.79936	1	0.88671
miR-1204	0.659603	2.63982	2.31118	1.87	3.94493	3.14269	-1.25614	0.16212	0.23594	0.80622	0.64562	0.97747	0.94887
miR-1205	2.19152	3.49015	2.08456	2.59	2.46058	-1.07699	-2.65001	0.44734	0.94926	0.41212	0.80346	1	0.86455
miR-1206	0	1.55767	0.350778	0.64	2.94445	1.27544	-2.30857	0.06007	0.64011	0.13024	0.5577	0.97747	0.84656
miR-1207-3p	4.96379	5.19699	4.4187	4.86	1.17528	-1.45902	-1.71475	0.6889	0.35894	0.20074	0.90325	0.97747	0.84656
miR-1207-5p	11.7507	11.1519	11.4248	11.44	-1.51467	-1.25353	1.20832	0.25769	0.52732	0.59526	0.71365	0.97747	0.90472
miR-1208	1.42974	2.50377	2.3768	2.1	2.10526	1.92786	-1.09202	0.42304	0.47813	0.92315	0.79183	0.97747	0.98201
miR-1224-5p	7.3107	7.01352	7.35333	7.23	-1.22859	1.03025	1.26576	0.63154	0.9448	0.58421	0.88932	1	0.90472
miR-1225-3p	9.70351	9.60805	9.67485	9.66	-1.06807	-1.0203	1.04754	0.85357	0.95576	0.8972	0.96611	1	0.97578
miR-1225-5p	11.2921	10.2835	10.7965	10.79	-2.01252	-1.4103	1.42701	0.06286	0.32462	0.30879	0.5577	0.97747	0.84656
miR-122-5p	2.02755	1.87673	2.5463	2.15	-1.11034	1.43296	1.59107	0.9226	0.73898	0.6678	0.97911	0.97747	0.92251
miR-1226-3p	4.86325	4.88118	5.22499	4.99	1.01255	1.28521	1.26927	0.97885	0.5959	0.61398	0.99565	0.97747	0.90631
miR-1227-3p	6.23086	5.81033	5.80374	5.95	-1.33886	-1.34443	-1.00486	0.39766	0.3906	0.9892	0.78747	0.97747	0.99723
miR-1228-3p	8.40454	8.16578	8.13918	8.24	-1.18017	-1.20164	-1.01889	0.60985	0.5713	0.95434	0.88164	0.97747	0.9917
miR-1229-3p	6.68436	5.83607	6.94992	6.49	-1.8	1.20247	2.16445	0.14911	0.63335	0.06814	0.64524	0.97747	0.84656
miR-1229-5p	7.64021	6.85872	7.17487	7.22	-1.71832	-1.38032	1.24487	0.17272	0.40087	0.56394	0.65358	0.97747	0.90367
miR-1231	6.6376	6.444	6.81341	6.63	-1.14393	1.12975	1.29146	0.68427	0.71171	0.44342	0.90255	0.97747	0.876
miR-1233-3p	6.9146	6.87969	6.74834	6.85	-1.02456	-1.12194	-1.09505	0.94824	0.7578	0.80732	0.98492	0.97747	0.9491
miR-1234-3p	8.2961	8.36003	8.06878	8.24	1.04536	-1.1704	-1.22349	0.90249	0.66468	0.57995	0.97584	0.97747	0.90367
miR-1236-3p	4.27922	3.41293	4.7624	4.15	-1.8226	1.39765	2.54735	0.20412	0.46469	0.06164	0.67387	0.97747	0.84656
miR-1236-5p	5.94182	4.75817	5.09267	5.26	-2.27206	-1.80125	1.2605	0.10688	0.23099	0.62507	0.60409	0.97747	0.90631
miR-1237-3p	5.72984	6.5213	5.52875	5.93	1.73027	-1.14949	-1.99032	0.15945	0.70593	0.08652	0.64562	0.97747	0.84656
miR-1237-5p	16.1536	15.1626	15.7344	15.68	-1.98756	-1.337	1.48658	0.07386	0.41471	0.2735	0.5577	0.97747	0.84656
miR-1238-3p	6.69133	6.89835	6.43556	6.68	1.15429	-1.19416	-1.37841	0.75777	0.70359	0.4952	0.93617	0.97747	0.88671
miR-1238-5p	3.79424	4.76418	4.0595	4.21	1.95884	1.20164	-1.63014	0.39135	0.81103	0.52939	0.78747	0.97747	0.89122
miR-1243	0.574789	1.1321	0.859086	0.86	1.47121	1.21757	-1.20832	0.62739	0.80346	0.81109	0.88806	0.97747	0.94991
miR-124-3p	5.16794	8.68212	6.71232	6.85	11.424	2.91602	-3.91768	0.05563	0.35982	0.2496	0.5577	0.97747	0.84656
miR-1244	7.35519	6.39778	7.85194	7.2	-1.94127	1.41128	2.73967	0.29962	0.58199	0.12883	0.74485	0.97747	0.84656
miR-1245b-3p	0	3.22853	1.89897	1.71	9.37618	3.72955	-2.51403	0.01501	0.11192	0.24869	0.41886	0.97747	0.84656
miR-124-5p	3.97179	3.48956	4.77964	4.08	-1.39668	1.75078	2.44528	0.73316	0.57023	0.37128	0.92441	0.97747	0.84991
miR-1247-3p	4.79941	5.26932	4.97633	5.02	1.38511	1.13053	-1.22519	0.4254	0.76046	0.61528	0.79377	0.97747	0.90631
miR-1247-5p	6.05187	7.22251	6.26283	6.51	2.25168	1.15749	-1.94531	0.06229	0.71052	0.11519	0.5577	0.97747	0.84656
miR-1249	12.0666	12.0948	11.9164	12.03	1.0196	-1.10957	-1.13131	0.96667	0.82401	0.79181	0.99207	0.9847	0.94295
miR-1250-3p	5.22365	5.82278	4.94778	5.33	1.51467	-1.21083	-1.83401	0.41519	0.7033	0.24367	0.7894	0.97747	0.84656
miR-1250-5p	2.8097	6.79286	3.85567	4.49	15.8126	2.0648	-7.65817	0.02754	0.50823	0.0849	0.493	0.97747	0.84656
miR-1251-3p	1.9867	3.16129	2.7891	2.65	2.25793	1.74352	-1.29415	0.34505	0.51321	0.75942	0.76852	0.97747	0.93553
miR-1252-3p	0.541301	1.71265	1.37224	1.21	2.25168	1.77892	-1.26576	0.23908	0.39446	0.72259	0.69758	0.97747	0.92957
miR-1252-5p	0.541301	1.80037	0	0.78	2.3933	-1.45498	-3.4822	0.19532	0.56248	0.07642	0.66613	0.97747	0.84656
miR-1253	1.77569	3.136	3.39739	2.77	2.56685	3.07801	1.19831	0.28425	0.20766	0.83173	0.73532	0.97747	0.95759
miR-1254	9.81951	9.2394	9.8149	9.62	-1.49485	-1.00347	1.49071	0.35095	0.99395	0.3546	0.7706	1	0.84656
miR-1255b-2-3p	9.18078	8.06208	9.3374	8.86	-2.17196	1.11497	2.41999	0.17449	0.84113	0.12708	0.65358	0.98538	0.84656
miR-1256	4.8232	4.4922	4.18461	4.5	-1.25788	-1.55725	-1.23799	0.68444	0.43879	0.7055	0.90255	0.97747	0.92698
miR-1257	0.994744	2.05663	2.23812	1.76	2.08782	2.3669	1.13367	0.48052	0.41121	0.90268	0.82247	0.97747	0.97711
miR-1258	0	0.68741	1.20986	0.63	1.60993	2.31338	1.43594	0.41536	0.16706	0.53262	0.7894	0.97747	0.89249
miR-125a-3p	4.84092	4.11079	4.80591	4.59	-1.65864	-1.02456	1.61888	0.35332	0.96361	0.3758	0.7706	1	0.84991
miR-125a-5p	7.69381	7.75869	9.30304	8.25	1.04608	3.0504	2.91602	0.93286	0.06003	0.06912	0.9832	0.92052	0.84656
miR-125b-1-3p	0	3.11268	2.12598	1.75	8.6518	4.36506	-1.98206	0.05367	0.16409	0.4999	0.5577	0.97747	0.88671
miR-125b-2-3p	5.00315	5.41705	4.66773	5.03	1.33237	-1.26138	-1.68063	0.57599	0.64939	0.32083	0.86787	0.97747	0.84656
miR-125b-5p	7.31991	8.37444	8.97557	8.22	2.07772	3.15142	1.51677	0.16115	0.04001	0.40683	0.64562	0.88959	0.8627
miR-1261	0.927704	3.54423	0	1.49	6.13473	-1.90264	-11.6641	0.01041	0.28294	0.00179	0.40634	0.97747	0.57853
miR-1262	1.16904	0.842396	2.32827	1.45	-1.2544	2.23303	2.80111	0.81021	0.40285	0.28957	0.95036	0.97747	0.84656
miR-1263	2.7098	1.50176	0.600251	1.6	-2.31017	-4.31691	-1.86865	0.373	0.13595	0.5019	0.78092	0.97747	0.88671
miR-126-3p	5.65326	7.78476	8.12751	7.19	4.38325	5.55582	1.26839	0.00726	0.00307	0.59299	0.32474	0.76359	0.90472
miR-1264	0	0.890917	0.682872	0.52	1.85446	1.60547	-1.15509	0.17564	0.28908	0.73937	0.65358	0.97747	0.93155
miR-1265	1.67105	2.98968	1.63038	2.1	2.49493	-1.02883	-2.56507	0.25202	0.97071	0.23874	0.70446	1	0.84656
miR-126-5p	4.74232	5.19139	5.21982	5.05	1.36509	1.39281	1.0196	0.45587	0.42879	0.96174	0.80346	0.97747	0.99234
miR-1267	1.46037	3.39722	2.71857	2.53	3.82909	2.39164	-1.60103	0.06028	0.19662	0.47125	0.5577	0.97747	0.88044
miR-1269a	3.95509	4.76795	3.47765	4.07	1.75686	-1.39185	-2.44528	0.18775	0.42421	0.04987	0.65448	0.97747	0.84656
miR-1269b	4.19637	4.92556	4.17991	4.43	1.65749	-1.01115	-1.67714	0.28032	0.97989	0.27031	0.73532	1	0.84656
miR-1270	2.53994	1.51429	3.52676	2.53	-2.03637	1.98206	4.03341	0.38374	0.40125	0.10585	0.78747	0.97747	0.84656
miR-1271-5p	3.32034	4.02735	5.21774	4.19	1.63241	3.72438	2.28153	0.45872	0.06741	0.22472	0.80346	0.9424	0.84656
miR-1272	0	2.11412	3.08993	1.73	4.3289	8.51496	1.967	0.18026	0.06263	0.51947	0.65358	0.92052	0.8891
miR-1273a	7.80519	6.88406	8.14331	7.61	-1.89343	1.264	2.3933	0.28942	0.68918	0.15815	0.73652	0.97747	0.84656
miR-1273c	9.08131	8.00959	9.26676	8.79	-2.10235	1.13682	2.38998	0.17569	0.80502	0.11874	0.65358	0.97747	0.84656
miR-1273d	12.9534	11.7721	13.0889	12.6	-2.26734	1.09809	2.49147	0.15373	0.86223	0.11649	0.64524	0.98538	0.84656
miR-1273e	11.971	10.7753	12.1846	11.64	-2.29104	1.1599	2.65553	0.15923	0.79023	0.10388	0.64562	0.97747	0.84656
miR-1273g-5p	8.3821	7.22198	7.99245	7.87	-2.23457	-1.31039	1.70527	0.10753	0.56328	0.26573	0.60409	0.97747	0.84656
miR-1273h-5p	13.8364	12.5926	13.7888	13.41	-2.36854	-1.03383	2.29104	0.13593	0.95139	0.14975	0.62803	1	0.84656
miR-127-3p	5.49999	5.66981	5.94692	5.71	1.12506	1.3632	1.21167	0.87148	0.67164	0.79203	0.97069	0.97747	0.94295
miR-1275	10.7605	9.88071	10.6832	10.44	-1.84038	-1.05482	1.74352	0.26328	0.91882	0.30472	0.72276	1	0.84656
miR-127-5p	5.35554	6.36145	4.71202	5.48	2.00834	-1.56266	-3.13616	0.21907	0.42	0.05838	0.68461	0.97747	0.84656
miR-1276	1.11609	2.53615	2.07193	1.91	2.67586	1.93992	-1.37936	0.29811	0.4763	0.72648	0.74485	0.97747	0.92969
miR-1277-5p	0.8121	2.15693	1.29998	1.42	2.5403	1.4025	-1.81127	0.2892	0.69245	0.49123	0.73652	0.97747	0.88671
miR-1278	0	1.5617	0	0.52	2.95263	1	-2.95263	0.07452	1	0.07452	0.55945	1	0.84656
miR-1279	0.574789	0.457308	3.18812	1.41	-1.08448	6.11775	6.63916	0.86407	0.00348	0.00267	0.9692	0.76359	0.57853
miR-128-1-5p	7.20291	6.86277	7.19996	7.09	-1.26576	-1.00208	1.26313	0.50831	0.99538	0.51189	0.83378	1	0.8891
miR-1282	2.57636	1.52782	1.69124	1.93	-2.0691	-1.84676	1.11961	0.33842	0.41558	0.8783	0.76852	0.97747	0.96766
miR-128-2-5p	1.5272	4.807	3.31472	3.22	9.71356	3.45336	-2.81279	0.0037	0.0635	0.11125	0.25069	0.92052	0.84656
miR-1283	0.574789	2.34415	1.45984	1.46	3.40818	1.84676	-1.84548	0.1615	0.4651	0.46546	0.64562	0.97747	0.87826
miR-128-3p	6.20376	6.94045	7.27567	6.81	1.66671	2.10235	1.26138	0.23858	0.09936	0.57986	0.69758	0.97747	0.90367
miR-1285-5p	12.2221	10.9363	12.4891	11.88	-2.43851	1.2033	2.93427	0.15026	0.75155	0.08996	0.64524	0.97747	0.84656
miR-1287-3p	0.659603	2.90083	3.25298	2.27	4.72725	6.03352	1.27633	0.02365	0.0118	0.67958	0.47153	0.76523	0.92337
miR-1287-5p	6.14436	6.15156	5.88677	6.06	1.00486	-1.19582	-1.20164	0.99061	0.67494	0.6665	1	0.97747	0.92231
miR-1288-3p	3.53685	3.59382	2.28094	3.14	1.0403	-2.38833	-2.48458	0.96555	0.35311	0.33278	0.99207	0.97747	0.84656
miR-1289	4.48878	3.13639	3.86809	3.83	-2.55266	-1.53794	1.66094	0.33373	0.65042	0.59402	0.76852	0.97747	0.90472
miR-1290	7.92736	6.69486	8.02954	7.55	-2.34892	1.07326	2.52275	0.08812	0.87759	0.06824	0.58319	0.98911	0.84656
miR-1291	8.48041	7.44742	8.39257	8.11	-2.04627	-1.0629	1.92519	0.1725	0.90253	0.20819	0.65358	1	0.84656
miR-129-1-3p	4.33961	4.85226	4.0753	4.42	1.42701	-1.2008	-1.71356	0.50449	0.72831	0.31947	0.83352	0.97747	0.84656
miR-129-2-3p	4.23955	5.29956	5.11363	4.88	2.08493	1.83274	-1.13761	0.15526	0.2329	0.79177	0.64562	0.97747	0.94295
miR-1292-5p	6.47437	5.74991	5.61154	5.95	-1.65176	-1.81882	-1.10038	0.1871	0.12319	0.79128	0.65437	0.97747	0.94295
miR-1293	3.05616	1.04077	2.0902	2.06	-4.04181	-1.95342	2.0691	0.07349	0.35727	0.3193	0.5577	0.97747	0.84656
miR-1294	0.994744	2.00885	1.36222	1.46	2.0195	1.28967	-1.56591	0.42212	0.76751	0.6048	0.79183	0.97747	0.90487
miR-1295b-3p	0	1.26118	1.29741	0.85	2.39662	2.45717	1.02527	0.28168	0.26898	0.97448	0.73532	0.97747	0.99283
miR-129-5p	6.18486	6.80916	6.23517	6.41	1.54114	1.03526	-1.48865	0.41607	0.94674	0.45333	0.78994	1	0.87701
miR-1296-3p	6.01842	6.4629	5.0437	5.84	1.36037	-1.96564	-2.674	0.59304	0.25518	0.11053	0.87448	0.97747	0.84656
miR-1296-5p	3.79952	5.1954	5.25835	4.75	2.63171	2.74918	1.04464	0.10395	0.09128	0.93681	0.60409	0.96908	0.98656
miR-1297	2.06346	2.32898	1.01558	1.8	1.20247	-2.06766	-2.48458	0.84638	0.4515	0.34967	0.96444	0.97747	0.84656
miR-1298-3p	2.84473	3.7137	3.70342	3.42	1.8264	1.81378	-1.00696	0.36251	0.36795	0.9912	0.77204	0.97747	0.99723
miR-1298-5p	2.08617	2.26414	0	1.45	1.13131	-4.24569	-4.80321	0.89254	0.13761	0.11071	0.975	0.97747	0.84656
miR-1299	6.50893	5.12303	6.5188	6.05	-2.61353	1.00696	2.63171	0.16078	0.99156	0.15813	0.64562	1	0.84656
miR-1301-3p	3.13193	3.68805	3.0653	3.3	1.47019	-1.04754	-1.54007	0.42351	0.92219	0.37229	0.79201	1	0.84991
miR-1301-5p	9.35016	9.25996	8.74667	9.12	-1.06437	-1.51887	-1.42701	0.89016	0.36662	0.43964	0.975	0.97747	0.87512
miR-1302	0	2.12194	1.5586	1.23	4.35297	2.9465	-1.47734	0.08853	0.19438	0.62456	0.58319	0.97747	0.90631
miR-1303	6.18419	5.49215	6.51928	6.07	-1.61552	1.26138	2.03778	0.39006	0.67228	0.21296	0.78747	0.97747	0.84656
miR-1304-3p	7.7314	7.35276	8.13203	7.74	-1.30044	1.32042	1.71594	0.57046	0.54874	0.25635	0.86571	0.97747	0.84656
miR-1304-5p	5.18559	5.02246	4.97651	5.06	-1.11961	-1.15589	-1.0324	0.82355	0.77524	0.94985	0.95377	0.97747	0.98939
miR-1305	0.435	2.75534	1.35741	1.52	4.99332	1.89474	-2.63536	0.09062	0.47073	0.28323	0.58658	0.97747	0.84656
miR-1306-3p	5.5018	5.34536	4.23382	5.03	-1.11419	-2.40827	-2.16145	0.75818	0.02994	0.05043	0.93617	0.86567	0.84656
miR-1306-5p	11.5189	11.5309	11.3742	11.47	1.00835	-1.10573	-1.11497	0.98539	0.82568	0.81151	0.99831	0.98504	0.94991
miR-1307-3p	5.78919	6.54183	6.62029	6.32	1.68529	1.77892	1.05555	0.13921	0.10683	0.8695	0.62803	0.97747	0.96419
miR-1307-5p	9.53993	9.89279	9.22429	9.55	1.27721	-1.24487	-1.58887	0.532	0.57529	0.24936	0.84589	0.97747	0.84656
miR-130a-3p	10.4438	9.60959	11.2227	10.43	-1.78262	1.71594	3.05887	0.3934	0.42429	0.11696	0.78747	0.97747	0.84656
miR-130a-5p	2.21647	2.87173	3.85002	2.98	1.57462	3.10372	1.96973	0.53087	0.13854	0.35593	0.84537	0.97747	0.84656
miR-130b-3p	8.80917	7.6483	9.31271	8.59	-2.23612	1.41814	3.16894	0.30182	0.64608	0.15069	0.74485	0.97747	0.84656
miR-130b-5p	7.28492	7.02362	7.74651	7.35	-1.19831	1.37745	1.65061	0.59633	0.35738	0.16297	0.87583	0.97747	0.84656
miR-1321	4.17764	3.45043	3.86124	3.83	-1.65519	-1.24487	1.32961	0.41842	0.72072	0.64336	0.79183	0.97747	0.91165
miR-1322	5.84206	5.59804	5.94713	5.8	-1.18427	1.07549	1.27368	0.69188	0.86402	0.57256	0.90444	0.98538	0.90367
miR-1323	1.92245	3.50954	1.81515	2.42	3.00424	-1.07699	-3.23553	0.19618	0.9269	0.17028	0.66618	1	0.84656
miR-132-3p	1.56689	3.0399	3.56513	2.72	2.77599	3.99446	1.43893	0.37132	0.23371	0.74497	0.7804	0.97747	0.93155
miR-1324	2.56927	1.84993	3.78891	2.74	-1.64604	2.32947	3.8344	0.56754	0.34061	0.14406	0.86571	0.97747	0.84656
miR-132-5p	2.21647	4.1129	2.75044	3.03	3.7218	1.44794	-2.57041	0.12596	0.64632	0.25658	0.62226	0.97747	0.84656
miR-133a-3p	5.08032	6.09993	5.06055	5.41	2.02792	-1.01396	-2.0548	0.11976	0.97415	0.11365	0.61304	1	0.84656
miR-133a-5p	5.51634	5.75148	5.14334	5.47	1.17691	-1.29504	-1.52414	0.72261	0.57547	0.36816	0.91889	0.97747	0.84991
miR-133b	3.74402	5.46615	4.52946	4.58	3.29893	1.72309	-1.91454	0.03752	0.29539	0.21782	0.529	0.97747	0.84656
miR-1343-5p	10.8969	10.1483	10.3371	10.46	-1.68063	-1.47427	1.13997	0.13712	0.25342	0.69037	0.62803	0.97747	0.92569
miR-134-3p	3.78894	4.36221	2.53197	3.56	1.48761	-2.38998	-3.55537	0.56055	0.21771	0.08562	0.86281	0.97747	0.84656
miR-134-5p	2.87624	4.19909	3.73798	3.6	2.50186	1.81756	-1.3765	0.43165	0.60479	0.78066	0.7959	0.97747	0.94227
miR-135a-3p	0.71864	2.81071	1.02643	1.52	4.26339	1.23799	-3.4438	0.16184	0.82766	0.22602	0.64562	0.98508	0.84656
miR-135a-5p	1.53074	2.11313	2.54081	2.06	1.49692	2.01391	1.34537	0.61747	0.39302	0.71289	0.88535	0.97747	0.92792
miR-135b-3p	4.5623	3.92039	4.09406	4.19	-1.56049	-1.38319	1.12818	0.33127	0.47298	0.78745	0.76852	0.97747	0.94227
miR-135b-5p	6.45266	5.36679	6.88177	6.23	-2.12285	1.3463	2.85799	0.28129	0.66138	0.14419	0.73532	0.97747	0.84656
miR-136-3p	0.574789	3.20335	1.79942	1.86	6.18597	2.33755	-2.64634	0.01766	0.21033	0.15639	0.42182	0.97747	0.84656
miR-136-5p	3.39851	3.25305	2.99367	3.22	-1.10573	-1.32409	-1.19665	0.91671	0.77148	0.85217	0.97814	0.97747	0.96271
miR-137	0	1.98765	1.85195	1.28	3.96687	3.61	-1.09885	0.09339	0.11442	0.90096	0.59006	0.97747	0.97711
miR-138-1-3p	1.37824	2.28674	1.8249	1.83	1.87644	1.3632	-1.37745	0.49436	0.73428	0.72567	0.83105	0.97747	0.92969
miR-138-2-3p	0.368598	2.47361	1.84039	1.56	4.30198	2.77406	-1.55079	0.10108	0.23369	0.59628	0.60409	0.97747	0.90472
miR-138-5p	5.12677	5.4739	5.66753	5.42	1.27191	1.45498	1.14393	0.7432	0.61136	0.85469	0.92844	0.97747	0.96411
miR-139-3p	2.44124	3.57851	3.2476	3.09	2.19923	1.74836	-1.25788	0.24787	0.4038	0.72755	0.70078	0.97747	0.92969
miR-139-5p	6.33301	6.85073	6.29867	6.49	1.43197	-1.02385	-1.46612	0.44576	0.95898	0.41722	0.8029	1	0.8696
miR-140-5p	4.19119	5.06594	5.66432	4.97	1.83401	2.77599	1.51362	0.31338	0.10556	0.4837	0.75568	0.97747	0.88671
miR-141-3p	7.61414	6.51946	8.06607	7.4	-2.13613	1.36794	2.92209	0.16841	0.55179	0.06336	0.65293	0.97747	0.84656
miR-141-5p	4.44203	4.54313	3.69626	4.23	1.07252	-1.67714	-1.79876	0.89682	0.35074	0.29266	0.97584	0.97747	0.84656
miR-142-5p	0.368598	3.82571	2.45059	2.21	10.9815	4.23394	-2.59368	0.07353	0.25381	0.44154	0.5577	0.97747	0.87512
miR-143-3p	4.11476	6.22178	5.76467	5.37	4.30795	3.13834	-1.37268	0.0059	0.02057	0.45756	0.30257	0.76523	0.87701
miR-143-5p	6.72698	6.94211	6.31163	6.66	1.1607	-1.3333	-1.54756	0.70596	0.47124	0.28304	0.91207	0.97747	0.84656
miR-144-3p	2.52244	2.87026	2.19038	2.53	1.27279	-1.25876	-1.60214	0.75711	0.76774	0.54856	0.93617	0.97747	0.89663
miR-144-5p	0.659603	3.44517	2.92259	2.34	6.89715	4.79989	-1.43694	0.02378	0.05485	0.62303	0.47153	0.92052	0.90631
miR-145-3p	4.01903	4.95338	3.74791	4.24	1.91057	-1.20664	-2.30537	0.36044	0.78614	0.24518	0.77076	0.97747	0.84656
miR-145-5p	4.72997	6.7865	6.67669	6.06	4.1612	3.85572	-1.07923	0.01482	0.01925	0.8762	0.41886	0.76523	0.96766
miR-1468-3p	2.27838	4.79018	5.00486	4.02	5.7041	6.61619	1.1607	0.08047	0.06127	0.87016	0.57	0.92052	0.96419
miR-1468-5p	4.02525	3.89541	3.1963	3.71	-1.09429	-1.77645	-1.62338	0.86175	0.28202	0.35976	0.9692	0.97747	0.84656
miR-146a-3p	5.20117	5.41735	5.18452	5.27	1.16151	-1.01185	-1.17528	0.76795	0.98183	0.75075	0.93617	1	0.93477
miR-146a-5p	2.6478	3.89171	4.49119	3.68	2.36854	3.58755	1.51467	0.2774	0.12073	0.59106	0.73214	0.97747	0.90472
miR-146b-3p	2.07049	3.84244	4.48395	3.47	3.41527	5.32581	1.56049	0.31403	0.18028	0.70847	0.75568	0.97747	0.92728
miR-146b-5p	5.19858	6.07192	5.52384	5.6	1.83147	1.25266	-1.46206	0.25057	0.65832	0.4607	0.70404	0.97747	0.87701
miR-1471	6.65025	6.42091	7.04752	6.71	-1.17202	1.31677	1.54435	0.67564	0.47294	0.26763	0.90042	0.97747	0.84656
miR-147a	1.81571	3.67385	2.1796	2.56	3.62505	1.28699	-2.81669	0.15221	0.76641	0.24015	0.64524	0.97747	0.84656
miR-147b	5.70188	6.11542	5.44154	5.75	1.33237	-1.19748	-1.59549	0.58257	0.72797	0.37711	0.87095	0.97747	0.84991
miR-148a-3p	6.21884	5.5039	6.93383	6.22	-1.64148	1.64148	2.69447	0.40314	0.4031	0.1131	0.78903	0.97747	0.84656
miR-148b-3p	3.99555	5.17448	6.24452	5.14	2.2642	4.75353	2.09943	0.45693	0.17218	0.49836	0.80346	0.97747	0.88671
miR-149-3p	14.365	15.3228	14.0274	14.57	1.94261	-1.264	-2.45377	0.50071	0.81029	0.36748	0.83352	0.97747	0.84991
miR-149-5p	6.42327	6.24725	7.37834	6.68	-1.12975	1.93858	2.1901	0.83231	0.26711	0.19469	0.95707	0.97747	0.84656
miR-150-3p	6.61803	6.38516	6.33776	6.45	-1.17528	-1.21419	-1.03311	0.62611	0.55883	0.9205	0.88745	0.97747	0.98167
miR-150-5p	4.21656	4.11762	4.11541	4.15	-1.07103	-1.07252	-1.00139	0.87845	0.87576	0.99727	0.97229	0.98886	1
miR-151a-3p	5.88495	5.73459	6.87313	6.16	-1.10957	1.98343	2.20228	0.82571	0.17029	0.12002	0.95446	0.97747	0.84656
miR-152-3p	3.74995	4.45067	3.78549	4	1.62563	1.02527	-1.58557	0.3941	0.96479	0.41758	0.78747	1	0.8696
miR-153-3p	3.96466	5.67909	3.88519	4.51	3.28069	-1.05629	-3.46775	0.11084	0.93651	0.09733	0.60409	1	0.84656
miR-153-5p	0.829222	4.2597	2.65265	2.58	10.7779	3.53816	-3.04618	0.0265	0.19292	0.24625	0.49247	0.97747	0.84656
miR-1537-3p	1.79251	2.92921	3.33064	2.68	2.19923	2.90392	1.32042	0.24766	0.12862	0.67277	0.70078	0.97747	0.9229
miR-1537-5p	1.32037	2.24505	2.50775	2.02	1.89868	2.27679	1.19997	0.5058	0.39667	0.8483	0.83378	0.97747	0.96259
miR-1538	6.99937	7.24707	6.91188	7.05	1.18756	-1.06216	-1.26138	0.63365	0.86555	0.5212	0.88973	0.98538	0.8891
miR-1539	8.15983	8.67066	8.23226	8.35	1.42504	1.05117	-1.35472	0.45173	0.91366	0.51661	0.80346	1	0.8891
miR-154-3p	1.88955	3.60127	2.43326	2.64	3.27615	1.45801	-2.247	0.2831	0.72532	0.45605	0.73532	0.97747	0.87701
miR-154-5p	3.26993	3.79275	2.97524	3.35	1.43694	-1.22688	-1.76296	0.55659	0.73865	0.36461	0.86152	0.97747	0.84921
miR-155-3p	1.32449	1.71265	3.18671	2.07	1.30858	3.63511	2.77791	0.77444	0.19007	0.29101	0.93858	0.97747	0.84656
miR-155-5p	0	2.01635	0.801591	0.94	4.04461	1.74352	-2.32141	0.07541	0.44521	0.25708	0.56213	0.97747	0.84656
miR-1587	7.61794	6.69992	7.47901	7.27	-1.88949	-1.10114	1.71594	0.21116	0.84314	0.28277	0.67594	0.98538	0.84656
miR-15a-3p	4.90983	4.93982	4.1326	4.66	1.02101	-1.71356	-1.74957	0.9744	0.41461	0.39753	0.99399	0.97747	0.85885
miR-15a-5p	7.71734	7.8995	8.56629	8.06	1.13446	1.80125	1.58777	0.80415	0.26428	0.37419	0.94909	0.97747	0.84991
miR-15b-3p	4.07989	4.4521	4.24103	4.26	1.29415	1.11806	-1.15749	0.64689	0.84203	0.79422	0.89695	0.98538	0.9432
miR-15b-5p	8.06298	7.83542	8.79168	8.23	-1.17121	1.65749	1.93992	0.76377	0.34705	0.2252	0.93617	0.97747	0.84656
miR-16-1-3p	2.7691	3.86136	4.0736	3.57	2.13169	2.47084	1.15829	0.27431	0.19782	0.82614	0.72896	0.97747	0.9541
miR-16-5p	9.59183	9.37052	10.4998	9.82	-1.16554	1.87644	2.18707	0.78383	0.2759	0.18294	0.94209	0.97747	0.84656
miR-17-3p	8.31692	8.29617	8.75697	8.46	-1.01466	1.3566	1.3765	0.96848	0.41139	0.39055	0.99207	0.97747	0.85513
miR-17-5p	11.2796	9.90727	11.6332	10.94	-2.58829	1.2781	3.30809	0.16903	0.709	0.09264	0.65293	0.97747	0.84656
miR-181a-2-3p	4.52576	5.2326	5.89797	5.22	1.63241	2.58829	1.58557	0.2299	0.03375	0.25624	0.68838	0.88959	0.84656
miR-181a-3p	2.70133	3.95812	3.81799	3.49	2.38998	2.16895	-1.10191	0.4121	0.46436	0.92572	0.7894	0.97747	0.9837
miR-181a-5p	8.35989	7.86335	9.39769	8.54	-1.41128	2.05338	2.89588	0.59968	0.28485	0.12694	0.87658	0.97747	0.84656
miR-181b-3p	2.25457	3.29877	1.69124	2.41	2.06194	-1.47734	-3.04829	0.35648	0.61275	0.16872	0.7706	0.97747	0.84656
miR-181b-5p	7.84501	7.36511	9.02178	8.08	-1.39474	2.26106	3.1536	0.62946	0.2517	0.11864	0.88901	0.97747	0.84656
miR-181c-3p	4.03368	4.00919	4.55849	4.2	-1.01677	1.43893	1.46307	0.97507	0.50851	0.48944	0.99399	0.97747	0.88671
miR-181c-5p	9.42804	9.63331	8.92504	9.33	1.15269	-1.41716	-1.63354	0.76103	0.46197	0.30739	0.93617	0.97747	0.84656
miR-181d-3p	0.574789	4.68599	1.60451	2.29	17.2796	2.04202	-8.46201	0.00035	0.1985	0.00244	0.16973	0.97747	0.57853
miR-181d-5p	6.09827	5.28524	6.64963	6.01	-1.75686	1.4651	2.57398	0.38945	0.55496	0.16339	0.78747	0.97747	0.84656
miR-182-3p	3.03858	1.88041	3.23094	2.72	-2.23148	1.14235	2.55089	0.34092	0.87108	0.27107	0.76852	0.98734	0.84656
miR-182-5p	8.93435	6.43641	8.64855	8.01	-5.64902	-1.21926	4.63317	0.00425	0.67489	0.00839	0.27067	0.97747	0.8017
miR-183-3p	3.80035	3.12865	4.45644	3.8	-1.59328	1.57571	2.51054	0.39121	0.40187	0.10858	0.78747	0.97747	0.84656
miR-183-5p	7.70836	5.10929	7.90789	6.91	-6.05867	1.1487	6.95958	0.00561	0.78798	0.00366	0.29501	0.97747	0.57853
miR-184	1.97021	2.16272	3.72307	2.62	1.14314	3.37059	2.94854	0.87119	0.16292	0.20917	0.97069	0.97747	0.84656
miR-185-3p	3.76558	5.29237	4.73547	4.6	2.88186	1.95884	-1.47121	0.21029	0.41378	0.63454	0.67594	0.97747	0.90797
miR-185-5p	3.64315	5.29858	5.44273	4.79	3.14923	3.4822	1.10496	0.06591	0.04896	0.85955	0.5577	0.90273	0.96419
miR-186-3p	5.21451	5.41755	5.58025	5.4	1.15109	1.28877	1.11961	0.76773	0.59676	0.81274	0.93617	0.97747	0.94991
miR-186-5p	7.66666	7.2833	7.53762	7.5	-1.30405	-1.09354	1.19251	0.45504	0.79866	0.61704	0.80346	0.97747	0.90631
miR-187-3p	8.67521	8.97617	8.64913	8.77	1.232	-1.01819	-1.2544	0.6604	0.96946	0.6334	0.90042	1	0.90757
miR-187-5p	7.89784	7.86976	7.8075	7.86	-1.0196	-1.06437	-1.04391	0.96451	0.88625	0.92144	0.99207	0.99432	0.98169
miR-188-3p	4.34443	5.3693	4.21553	4.64	2.03496	-1.09354	-2.2253	0.22469	0.87342	0.17622	0.68505	0.98865	0.84656
miR-188-5p	4.49544	5.22704	5.20044	4.97	1.66094	1.63014	-1.01889	0.27402	0.29071	0.96715	0.72896	0.97747	0.99234
miR-18a-3p	6.6173	5.48706	6.98765	6.36	-2.18859	1.29235	2.83039	0.1854	0.64972	0.08928	0.65358	0.97747	0.84656
miR-18a-5p	8.95618	7.96838	9.14455	8.69	-1.98343	1.13918	2.25949	0.26726	0.82665	0.19264	0.72427	0.98504	0.84656
miR-18b-3p	4.67037	5.29115	5.53556	5.17	1.53794	1.82134	1.18427	0.27337	0.13836	0.65697	0.7283	0.97747	0.91929
miR-18b-5p	7.05942	5.39977	7.45382	6.64	-3.16017	1.31403	4.15256	0.18366	0.74009	0.10829	0.65358	0.97747	0.84656
miR-1908-5p	11.6738	11.2864	11.3473	11.44	-1.30767	-1.2544	1.04319	0.41639	0.49109	0.89636	0.78994	0.97747	0.97578
miR-1909-3p	8.5281	7.87666	8.2204	8.21	-1.57026	-1.23799	1.26927	0.21986	0.54893	0.50422	0.68461	0.97747	0.88721
miR-1909-5p	9.15353	9.21644	8.73652	9.04	1.04464	-1.33515	-1.39474	0.92541	0.53925	0.48135	0.97924	0.97747	0.88671
miR-190a-3p	1.47747	2.02834	0	1.17	1.4651	-2.78369	-4.07839	0.62229	0.20438	0.09295	0.88638	0.97747	0.84656
miR-190a-5p	2.00158	1.55767	2.30862	1.96	-1.36037	1.23713	1.68296	0.67191	0.76896	0.47786	0.90042	0.97747	0.88654
miR-190b	0	0	1.10508	0.37	1	2.15099	2.15099	1	0.22848	0.22848	1	0.97747	0.84656
miR-1910-3p	6.98435	6.16805	6.99832	6.72	-1.76052	1.00975	1.77769	0.16929	0.98016	0.16284	0.65293	1	0.84656
miR-1910-5p	5.07612	5.84115	6.30422	5.74	1.69937	2.34242	1.37841	0.31374	0.12079	0.53453	0.75568	0.97747	0.89249
miR-1911-3p	4.20889	3.5734	3.65756	3.81	-1.55294	-1.4651	1.05995	0.37804	0.44193	0.905	0.78459	0.97747	0.97711
miR-1911-5p	1.1807	2.50445	1.69493	1.79	2.50359	1.428	-1.75321	0.34589	0.70822	0.55809	0.76852	0.97747	0.90308
miR-1912	2.1764	3.52759	3.00466	2.9	2.55089	1.77522	-1.43694	0.29188	0.50988	0.67506	0.7401	0.97747	0.9229
miR-1913	8.41786	7.98483	8.55335	8.32	-1.35004	1.09809	1.48349	0.41487	0.79519	0.2908	0.7894	0.97747	0.84656
miR-191-3p	2.5892	2.63941	3.53802	2.92	1.03526	1.93053	1.86477	0.96669	0.43803	0.46187	0.99207	0.97747	0.87701
miR-1914-3p	10.2372	9.48256	10.1455	9.96	-1.68763	-1.06585	1.58337	0.15397	0.85411	0.20472	0.64524	0.98538	0.84656
miR-1914-5p	7.85018	7.60048	8.30377	7.92	-1.18921	1.36983	1.62789	0.67129	0.44608	0.24788	0.90042	0.97747	0.84656
miR-1915-3p	11.1566	10.1521	10.6312	10.65	-2.00555	-1.43893	1.39378	0.06701	0.30464	0.34674	0.5577	0.97747	0.84656
miR-1915-5p	4.7767	5.10572	5.26794	5.05	1.25614	1.40542	1.11884	0.65246	0.50434	0.82351	0.89991	0.97747	0.95364
miR-191-5p	7.61851	6.85592	8.04355	7.51	-1.69702	1.34257	2.27837	0.35198	0.59767	0.16063	0.7706	0.97747	0.84656
miR-192-3p	3.43111	4.10963	3.94921	3.83	1.60103	1.43197	-1.11729	0.5535	0.64959	0.88752	0.86068	0.97747	0.97179
miR-192-5p	3.75691	3.01635	3.62913	3.47	-1.67133	-1.09278	1.52944	0.54791	0.91658	0.6179	0.85679	1	0.90631
miR-193a-3p	4.76591	5.28459	4.65454	4.9	1.43296	-1.07998	-1.54756	0.47352	0.87595	0.38718	0.81752	0.98886	0.85493
miR-193a-5p	2.31428	5.02908	4.15507	3.83	6.56593	3.58258	-1.83274	0.03647	0.13052	0.45002	0.529	0.97747	0.87701
miR-193b-3p	5.01714	6.30612	5.90938	5.74	2.44359	1.85575	-1.31677	0.06858	0.1862	0.54051	0.5577	0.97747	0.8935
miR-193b-5p	4.65036	4.69896	4.85438	4.73	1.03455	1.15189	1.11342	0.94311	0.76509	0.81976	0.98492	0.97747	0.95148
miR-194-3p	1.35407	3.05542	2.96284	2.46	3.25126	3.0504	-1.06659	0.11355	0.13184	0.92614	0.60409	0.97747	0.9837
miR-194-5p	3.93026	3.77832	4.55314	4.09	-1.11111	1.54007	1.71119	0.8392	0.41405	0.3145	0.9603	0.97747	0.84656
miR-195-3p	4.35923	3.13471	4.41248	3.97	-2.33755	1.03742	2.42503	0.36539	0.96784	0.34589	0.77565	1	0.84656
miR-195-5p	4.5381	4.42497	3.66357	4.21	-1.08147	-1.83401	-1.69466	0.88962	0.29829	0.36165	0.975	0.97747	0.84843
miR-196a-3p	3.30592	4.67794	4.51812	4.17	2.58829	2.31659	-1.11729	0.09131	0.1293	0.83074	0.58658	0.97747	0.95736
miR-196a-5p	2.64076	4.17493	2.7472	3.19	2.89588	1.07624	-2.69073	0.23277	0.93124	0.26428	0.69319	1	0.84656
miR-196b-3p	5.74853	6.30909	5.67015	5.91	1.47529	-1.05555	-1.55725	0.51562	0.92669	0.46028	0.835	1	0.87701
miR-196b-5p	3.3155	2.55875	2.75641	2.88	-1.68997	-1.47325	1.14711	0.55479	0.66115	0.87625	0.86128	0.97747	0.96766
miR-197-3p	6.70347	6.89299	7.41426	7	1.14076	1.63694	1.43495	0.73277	0.21896	0.35788	0.92441	0.97747	0.84656
miR-197-5p	10.5639	10.1486	9.84703	10.19	-1.3333	-1.64376	-1.23285	0.51745	0.27478	0.63653	0.83668	0.97747	0.9086
miR-1976	6.19661	6.72626	6.28242	6.4	1.44393	1.06142	-1.36037	0.30688	0.8646	0.38771	0.74902	0.98538	0.85493
miR-198	7.08328	6.83193	7.58977	7.17	-1.19003	1.42011	1.69114	0.79076	0.59517	0.43112	0.9455	0.97747	0.87512
miR-199a-3p	7.01557	8.30951	9.67129	8.33	2.45207	6.30283	2.57041	0.16981	0.01345	0.15072	0.65293	0.76523	0.84656
miR-199a-5p	6.3223	8.11812	9.42594	7.96	3.47256	8.59799	2.47598	0.11972	0.01562	0.24224	0.61304	0.76523	0.84656
miR-199b-5p	5.06273	6.92986	7.91969	6.64	3.64773	7.24507	1.98618	0.01814	0.00169	0.16127	0.42833	0.75094	0.84656
miR-19a-3p	9.1501	8.35831	9.61166	9.04	-1.73147	1.37745	2.38337	0.30148	0.5388	0.11665	0.74485	0.97747	0.84656
miR-19a-5p	5.06756	4.75804	4.62897	4.82	-1.23971	-1.35566	-1.09354	0.68859	0.57187	0.86676	0.90325	0.97747	0.96419
miR-19b-1-5p	5.21266	5.69647	5.53666	5.48	1.39862	1.2518	-1.11729	0.40941	0.57656	0.78154	0.7894	0.97747	0.94227
miR-19b-2-5p	2.93844	3.25705	4.1872	3.46	1.24747	2.37677	1.90528	0.76649	0.26076	0.39472	0.93617	0.97747	0.85547
miR-19b-3p	10.5922	9.71217	11.3119	10.54	-1.84038	1.64718	3.03143	0.28698	0.37885	0.06968	0.73532	0.97747	0.84656
miR-200a-3p	7.29385	5.41091	8.44265	7.05	-3.68841	2.2176	8.17943	0.02776	0.14446	0.00222	0.493	0.97747	0.57853
miR-200a-5p	4.78305	5.74282	5.9893	5.51	1.94531	2.30697	1.18591	0.22269	0.13406	0.74435	0.68461	0.97747	0.93155
miR-200b-3p	7.01537	4.20563	7.92349	6.38	-7.01285	1.87644	13.1592	0.04247	0.4651	0.01218	0.54533	0.97747	0.83901
miR-200b-5p	3.59832	4.08195	4.48152	4.05	1.39862	1.84421	1.31951	0.48974	0.22093	0.56656	0.82705	0.97747	0.90367
miR-200c-3p	7.46178	5.19909	7.83948	6.83	-4.79989	1.29954	6.23332	0.04177	0.7016	0.0218	0.54533	0.97747	0.84656
miR-200c-5p	5.15969	4.38228	4.7355	4.76	-1.71356	-1.34164	1.27721	0.24342	0.51301	0.58454	0.69925	0.97747	0.90472
miR-202-3p	2.74943	2.61544	3.86842	3.08	-1.09733	2.17196	2.38337	0.90637	0.33865	0.28707	0.97584	0.97747	0.84656
miR-202-5p	2.7015	2.72407	2.04191	2.49	1.01607	-1.58008	-1.60436	0.98449	0.5735	0.5607	0.99831	0.97747	0.90367
miR-203b-3p	0	2.54771	0.933659	1.16	5.84823	1.91057	-3.06099	0.01579	0.30568	0.09308	0.41886	0.97747	0.84656
miR-203b-5p	3.97507	3.41659	2.22619	3.21	-1.47223	-3.36126	-2.28153	0.61553	0.13768	0.29627	0.88438	0.97747	0.84656
miR-204-3p	8.53958	8.45033	8.40775	8.47	-1.06363	-1.09581	-1.03025	0.85395	0.78593	0.92996	0.96611	0.97747	0.98522
miR-204-5p	7.59771	6.09302	8.77378	7.49	-2.83825	2.25949	6.413	0.06365	0.13294	0.00441	0.5577	0.97747	0.61848
miR-2052	0.789511	2.55443	0.526668	1.29	3.39874	-1.19997	-4.07839	0.07766	0.7737	0.04793	0.57	0.97747	0.84656
miR-2053	0.952411	1.52807	0.771992	1.08	1.49071	-1.13288	-1.6888	0.685	0.8984	0.59543	0.90255	1	0.90472
miR-205-3p	1.06011	2.13869	3.83489	2.34	2.11257	6.84476	3.24001	0.38455	0.04309	0.18438	0.78747	0.88959	0.84656
miR-2054	0	0	1.01558	0.34	1	2.0223	2.0223	1	0.11497	0.11497	1	0.97747	0.84656
miR-205-5p	7.77431	7.94891	9.96896	8.56	1.12896	4.5789	4.05584	0.86027	0.04867	0.06541	0.9692	0.90273	0.84656
miR-206	1.56653	3.59079	3.80677	2.99	4.0671	4.72397	1.16151	0.14923	0.11485	0.87015	0.64524	0.97747	0.96419
miR-208a-3p	4.09931	5.34713	4.32187	4.59	2.37512	1.16716	-2.03496	0.29843	0.84837	0.38822	0.74485	0.98538	0.85493
miR-208a-5p	3.19259	1.94272	1.70178	2.28	-2.37841	-2.81084	-1.18181	0.27154	0.19582	0.82644	0.7283	0.97747	0.9541
miR-208b-3p	1.99294	3.81637	4.07101	3.29	3.53816	4.22221	1.19334	0.20516	0.15397	0.85301	0.67387	0.97747	0.96296
miR-208b-5p	3.72312	3.00925	4.13832	3.62	-1.64035	1.3333	2.18707	0.5453	0.72317	0.34614	0.85539	0.97747	0.84656
miR-20a-3p	5.5416	5.27508	5.84897	5.56	-1.2033	1.23713	1.48865	0.74138	0.70377	0.48221	0.92787	0.97747	0.88671
miR-20a-5p	10.1242	8.89481	10.5335	9.85	-2.34404	1.32777	3.1145	0.18589	0.64495	0.08854	0.65358	0.97747	0.84656
miR-20b-3p	5.20864	3.59021	5.71538	4.84	-3.06949	1.42109	4.36203	0.08071	0.55342	0.0295	0.57	0.97747	0.84656
miR-20b-5p	9.65131	8.92849	10.3807	9.65	-1.65061	1.65749	2.73587	0.43588	0.43187	0.13568	0.79701	0.97747	0.84656
miR-210-3p	8.60548	8.68784	8.66822	8.65	1.05848	1.04464	-1.01396	0.88219	0.9101	0.97182	0.97354	1	0.99274
miR-210-5p	9.34518	8.99438	8.63528	8.99	-1.27544	-1.6358	-1.28254	0.55587	0.247	0.54675	0.86152	0.97747	0.89647
miR-2110	3.64533	3.93792	5.06571	4.22	1.22519	2.67586	2.18556	0.69976	0.08509	0.15903	0.90964	0.9424	0.84656
miR-2113	0	2.38796	2.75426	1.71	5.23431	6.74585	1.28877	0.03716	0.02008	0.71672	0.529	0.76523	0.92957
miR-211-3p	8.21911	9.33977	7.61856	8.39	2.17498	-1.51677	-3.29665	0.49293	0.71063	0.30079	0.83024	0.97747	0.84656
miR-2114-3p	0	1.98765	2.6536	1.55	3.96687	6.2941	1.58667	0.13798	0.05773	0.59884	0.62803	0.92052	0.90472
miR-2114-5p	3.99982	3.63578	4.11197	3.92	-1.28699	1.08073	1.39088	0.65539	0.89007	0.56095	0.90042	0.99572	0.90367
miR-2115-3p	7.36878	7.62918	7.05429	7.35	1.19748	-1.24315	-1.48968	0.70665	0.65004	0.41322	0.91239	0.97747	0.86553
miR-2115-5p	7.3109	7.53595	7.00963	7.29	1.16878	-1.232	-1.43993	0.72019	0.63256	0.40972	0.91758	0.97747	0.86297
miR-211-5p	2.1764	3.68664	2.39975	2.75	2.8481	1.16716	-2.4402	0.18683	0.83741	0.25441	0.65437	0.98538	0.84656
miR-2116-3p	6.48017	6.55789	6.0468	6.36	1.05555	-1.35004	-1.42504	0.89326	0.46125	0.3877	0.975	0.97747	0.85493
miR-2116-5p	5.90037	6.0978	5.51449	5.84	1.14631	-1.30677	-1.49796	0.76597	0.56351	0.38826	0.93617	0.97747	0.85493
miR-2117	1.5272	3.79894	1.78263	2.37	4.82992	1.19334	-4.04461	0.07402	0.82544	0.1065	0.5577	0.98504	0.84656
miR-212-3p	7.88873	8.10863	7.9025	7.97	1.16473	1.00975	-1.15349	0.71852	0.98192	0.73535	0.91716	1	0.93155
miR-212-5p	2.52483	4.00937	1.2265	2.59	2.79917	-2.45888	-6.88282	0.18382	0.23971	0.02437	0.65358	0.97747	0.84656
miR-21-3p	2.93407	2.99582	3.49901	3.14	1.04391	1.47939	1.41716	0.96814	0.71584	0.74557	0.99207	0.97747	0.93155
miR-214-5p	3.99329	5.06874	5.47287	4.84	2.10672	2.78949	1.32317	0.0586	0.01545	0.43717	0.5577	0.76523	0.87512
miR-215-3p	0.789511	1.34346	1.94632	1.36	1.46815	2.22993	1.51887	0.61207	0.30106	0.58152	0.88302	0.97747	0.90472
miR-215-5p	1.65435	4.24933	1.26521	2.39	6.04189	-1.30949	-7.91177	0.05348	0.7469	0.03096	0.5577	0.97747	0.84656
miR-21-5p	6.4603	5.54483	7.29468	6.43	-1.88557	1.78262	3.36359	0.35486	0.39717	0.09504	0.7706	0.97747	0.84656
miR-216a-3p	3.38182	3.26785	3.12427	3.26	-1.08222	-1.19582	-1.10496	0.90719	0.79252	0.88326	0.97584	0.97747	0.97042
miR-216a-5p	2.17906	6.66377	4.04743	4.3	22.3934	3.65026	-6.13048	0.00165	0.09855	0.02965	0.17323	0.97747	0.84656
miR-216b-3p	0	2.68547	0.890386	1.19	6.43081	1.85318	-3.47015	0.06211	0.49835	0.18854	0.5577	0.97747	0.84656
miR-216b-5p	1.9622	5.66241	3.32337	3.65	12.996	2.56863	-5.05952	0.00038	0.07429	0.00703	0.16973	0.9424	0.77734
miR-217	8.44706	8.70384	8.1083	8.42	1.19499	-1.26488	-1.51152	0.65372	0.55566	0.30988	0.90041	0.97747	0.84656
miR-218-1-3p	2.5472	4.32738	3.71372	3.53	3.43426	2.24544	-1.5305	0.16007	0.34198	0.61049	0.64562	0.97747	0.90487
miR-218-2-3p	4.03138	5.46639	2.80499	4.1	2.70382	-2.33918	-6.32471	0.23838	0.30859	0.04378	0.69758	0.97747	0.84656
miR-218-5p	5.8325	6.00725	7.14966	6.33	1.12896	2.49147	2.20687	0.86354	0.21515	0.27727	0.9692	0.97747	0.84656
miR-219a-1-3p	3.08013	4.85562	2.02266	3.32	3.42238	-2.0806	-7.12554	0.17098	0.39872	0.04156	0.65293	0.97747	0.84656
miR-219a-2-3p	2.48628	5.76252	5.07504	4.44	9.68666	6.01682	-1.60993	0.05161	0.11022	0.64935	0.5577	0.97747	0.91357
miR-219b-3p	2.08983	1.5922	1.40184	1.69	-1.41225	-1.61105	-1.14076	0.66868	0.55595	0.86938	0.90042	0.97747	0.96419
miR-221-3p	6.85018	6.32928	7.67303	6.95	-1.43495	1.76908	2.53854	0.54628	0.34784	0.14015	0.85629	0.97747	0.84656
miR-221-5p	2.59529	3.89456	3.1469	3.21	2.46058	1.46612	-1.67946	0.09376	0.44703	0.30917	0.59006	0.97747	0.84656
miR-222-3p	7.06057	6.8482	7.94731	7.29	-1.15829	1.84933	2.14206	0.80995	0.32798	0.23183	0.95036	0.97747	0.84656
miR-222-5p	4.92676	5.3763	4.05414	4.79	1.36604	-1.83147	-2.50012	0.60908	0.33056	0.1535	0.88113	0.97747	0.84656
miR-223-3p	5.15718	6.9192	5.87048	5.98	3.39168	1.63921	-2.0691	0.21694	0.60403	0.44977	0.68394	0.97747	0.87701
miR-223-5p	4.06659	4.53517	4.81509	4.47	1.38415	1.68063	1.21419	0.4964	0.28676	0.68195	0.83162	0.97747	0.92482
miR-22-3p	6.5332	7.41817	7.42875	7.13	1.84676	1.8609	1.00765	0.13084	0.12685	0.98459	0.62803	0.97747	0.99723
miR-224-3p	1.97	1.76564	1.69493	1.81	-1.15189	-1.20999	-1.05044	0.89905	0.86446	0.96498	0.97584	0.98538	0.99234
miR-224-5p	1.97	2.53877	2.82246	2.44	1.48349	1.805	1.21757	0.68445	0.54481	0.8388	0.90255	0.97747	0.95991
miR-22-5p	4.81882	4.91785	4.02927	4.59	1.07103	-1.72907	-1.85189	0.88599	0.26963	0.21815	0.97381	0.97747	0.84656
miR-2276-3p	4.1751	5.64964	4.78114	4.87	2.77984	1.52203	-1.8264	0.04672	0.36876	0.20808	0.5577	0.97747	0.84656
miR-2276-5p	4.85627	5.36961	4.49422	4.91	1.42701	-1.28521	-1.83401	0.49808	0.6305	0.25927	0.83162	0.97747	0.84656
miR-2278	3.74765	4.56852	4.13985	4.15	1.76663	1.31221	-1.3463	0.15671	0.47929	0.44065	0.64562	0.97747	0.87512
miR-2355-3p	1.87148	2.43592	1.0247	1.78	1.47836	-1.79876	-2.65921	0.64506	0.49279	0.26388	0.89618	0.97747	0.84656
miR-2355-5p	0.541301	1.343	2.5385	1.47	1.74352	3.99169	2.29104	0.57029	0.17617	0.40251	0.86571	0.97747	0.86245
miR-2392	7.5269	7.69147	7.58817	7.6	1.12117	1.04319	-1.074	0.843	0.94116	0.901	0.96199	1	0.97711
miR-23a-3p	7.46573	7.66807	8.29902	7.81	1.15029	1.78139	1.54864	0.73611	0.18591	0.30645	0.92465	0.97747	0.84656
miR-23a-5p	7.44415	6.73934	7.07473	7.09	-1.63014	-1.29146	1.26138	0.19618	0.48306	0.52323	0.66618	0.97747	0.88984
miR-23b-3p	8.17384	7.18342	9.2591	8.21	-1.98618	2.12138	4.21637	0.21979	0.1823	0.02189	0.68461	0.97747	0.84656
miR-23b-5p	3.56349	3.21046	2.28377	3.02	-1.27721	-2.42839	-1.90132	0.80189	0.37327	0.51458	0.94862	0.97747	0.8891
miR-23c	4.95976	5.10624	4.69287	4.92	1.1065	-1.2033	-1.33145	0.89336	0.80726	0.70621	0.975	0.97747	0.9272
miR-24-2-5p	2.28509	3.03625	2.07039	2.46	1.68296	-1.1607	-1.95342	0.53641	0.85832	0.42987	0.84755	0.98538	0.87512
miR-24-3p	8.00728	8.04881	8.67854	8.24	1.02954	1.59218	1.54756	0.94689	0.2968	0.32594	0.98492	0.97747	0.84656
miR-2467-3p	6.8823	6.58212	6.94774	6.8	-1.23114	1.04608	1.28877	0.6026	0.90896	0.52751	0.87779	1	0.89122
miR-2467-5p	0.8121	2.30888	1.81062	1.64	2.82255	1.99861	-1.41225	0.21584	0.39768	0.6682	0.68226	0.97747	0.92251
miR-25-3p	8.96958	8.3232	9.68086	8.99	-1.56482	1.63694	2.5633	0.43887	0.39597	0.123	0.79918	0.97747	0.84656
miR-25-5p	4.37082	4.56983	4.65568	4.53	1.1479	1.21841	1.06142	0.79598	0.71187	0.91105	0.94689	0.97747	0.97766
miR-2681-3p	0.435	4.098	2.18101	2.24	12.667	3.35427	-3.77637	0.00526	0.11568	0.08824	0.29109	0.97747	0.84656
miR-2681-5p	1.67105	3.64128	3.08035	2.8	3.91768	2.65553	-1.47529	0.05215	0.14425	0.54044	0.5577	0.97747	0.8935
miR-2682-3p	4.92187	4.9936	4.50222	4.81	1.05117	-1.33793	-1.40542	0.90828	0.50569	0.4379	0.97584	0.97747	0.87512
miR-2682-5p	4.08878	3.73099	4.95299	4.26	-1.28165	1.82008	2.3327	0.64138	0.27429	0.13407	0.89284	0.97747	0.84656
miR-26a-1-3p	2.48091	4.39929	2.92572	3.27	3.77899	1.36131	-2.77791	0.1063	0.68723	0.20144	0.60409	0.97747	0.84656
miR-26a-2-3p	4.02262	4.25919	3.81852	4.03	1.17854	-1.15189	-1.35754	0.70961	0.74776	0.49211	0.91454	0.97747	0.88671
miR-26a-5p	8.90601	9.15777	10.1353	9.4	1.19086	2.34404	1.96837	0.68889	0.07408	0.14268	0.90325	0.9424	0.84656
miR-26b-3p	2.60697	4.39869	4.06309	3.69	3.46295	2.74347	-1.26225	0.02435	0.05584	0.62542	0.47397	0.92052	0.90631
miR-26b-5p	6.07234	6.02087	7.34254	6.48	-1.03598	2.41162	2.50012	0.95344	0.17251	0.15747	0.98677	0.97747	0.84656
miR-27a-3p	7.45036	7.31949	8.40368	7.72	-1.09505	1.93589	2.11991	0.84946	0.18832	0.13988	0.96465	0.97747	0.84656
miR-27a-5p	1.06011	3.32209	4.01141	2.8	4.79656	7.73285	1.61217	0.05667	0.01901	0.52238	0.5577	0.76523	0.8891
miR-27b-3p	7.7247	7.03774	8.741	7.83	-1.60993	2.0223	3.25577	0.37458	0.20021	0.04565	0.78106	0.97747	0.84656
miR-27b-5p	4.01989	2.73835	4.13794	3.63	-2.43176	1.08523	2.63902	0.25075	0.91248	0.21287	0.70404	1	0.84656
miR-28-5p	4.77732	5.69693	5.42969	5.3	1.89212	1.57135	-1.2033	0.11704	0.25007	0.62667	0.61019	0.97747	0.90631
miR-2861	16.8363	15.6549	16.3865	16.29	-2.26734	-1.36604	1.66094	0.03894	0.38217	0.16922	0.52923	0.97747	0.84656
miR-2909	2.92393	2.53681	1.55169	2.34	-1.30767	-2.58829	-1.97931	0.74096	0.2575	0.40807	0.92787	0.97747	0.8627
miR-296-3p	6.66776	6.17115	6.69475	6.51	-1.41128	1.01889	1.43794	0.41114	0.96367	0.38719	0.7894	1	0.85493
miR-296-5p	6.04008	6.14411	6.80222	6.33	1.07475	1.69584	1.57789	0.86184	0.22187	0.28643	0.9692	0.97747	0.84656
miR-297	3.08009	4.88863	4.46528	4.14	3.50399	2.61172	-1.34071	0.18847	0.30415	0.74677	0.65589	0.97747	0.93158
miR-298	2.14316	2.97878	4.32585	3.15	1.78509	4.54097	2.54383	0.38433	0.04054	0.17446	0.78747	0.88959	0.84656
miR-299-3p	3.52998	5.18665	3.8046	4.17	3.1536	1.20999	-2.60629	0.0203	0.65252	0.04364	0.44457	0.97747	0.84656
miR-299-5p	4.73441	5.15222	4.33516	4.74	1.33607	-1.31859	-1.76174	0.43597	0.45595	0.14522	0.79701	0.97747	0.84656
miR-29a-3p	4.67082	5.88176	5.12611	5.23	2.31498	1.37078	-1.6888	0.11335	0.52631	0.30232	0.60409	0.97747	0.84656
miR-29a-5p	3.11417	3.68993	3.1482	3.32	1.49071	1.02385	-1.45599	0.51791	0.96915	0.54239	0.83677	1	0.8935
miR-29b-1-5p	1.21545	2.27288	2.85465	2.11	2.0806	3.1145	1.49692	0.4463	0.2482	0.67162	0.80319	0.97747	0.92271
miR-29b-2-5p	2.98822	2.53877	3.32529	2.95	-1.36509	1.26313	1.72548	0.6727	0.75084	0.46439	0.90042	0.97747	0.87826
miR-29b-3p	3.77836	5.60427	4.39051	4.59	3.54553	1.52838	-2.3198	0.18327	0.6405	0.36301	0.65358	0.97747	0.84921
miR-29c-3p	5.31626	5.67944	5.37849	5.46	1.2861	1.04391	-1.232	0.61464	0.93077	0.67584	0.88394	1	0.9229
miR-29c-5p	4.06233	1.56926	3.7643	3.13	-5.62947	-1.22944	4.5789	0.01714	0.73569	0.03034	0.41886	0.97747	0.84656
miR-300	3.47745	1.88982	0.350778	1.91	-3.00632	-8.73616	-2.90593	0.14821	0.01237	0.15961	0.64524	0.76523	0.84656
miR-301a-3p	6.68939	5.2859	7.36757	6.45	-2.64451	1.59992	4.23394	0.28661	0.59752	0.12717	0.73532	0.97747	0.84656
miR-301a-5p	3.89993	3.40472	4.81792	4.04	-1.40932	1.88949	2.6629	0.53036	0.25715	0.09534	0.84537	0.97747	0.84656
miR-301b	7.044	5.38464	7.539	6.66	-3.15798	1.40932	4.4506	0.13902	0.63995	0.0643	0.62803	0.97747	0.84656
miR-302a-3p	4.61193	3.49831	5.51905	4.54	-2.16445	1.87514	4.05865	0.43518	0.52258	0.17239	0.79701	0.97747	0.84656
miR-302a-5p	0	2.54868	0.965313	1.17	5.85228	1.95206	-2.99592	0.02378	0.33095	0.12606	0.47153	0.97747	0.84656
miR-302b-3p	0.368598	3.98378	2.13151	2.16	12.2525	3.39403	-3.61	0.00284	0.07939	0.06751	0.23875	0.9424	0.84656
miR-302b-5p	3.41739	0.961558	2.89179	2.42	-5.48693	-1.43993	3.81055	0.01586	0.54211	0.04485	0.41886	0.97747	0.84656
miR-302c-3p	1.71972	2.37233	2.85465	2.32	1.57243	2.19619	1.39668	0.60451	0.37498	0.70088	0.87925	0.97747	0.92698
miR-302c-5p	3.94602	3.96656	1.97807	3.3	1.01466	-3.91225	-3.96687	0.98256	0.0595	0.05736	0.99767	0.92052	0.84656
miR-302d-3p	2.84363	5.02921	5.0055	4.29	4.55042	4.47535	-1.01677	0.0708	0.0734	0.98277	0.5577	0.9424	0.99723
miR-302d-5p	0.952411	2.58486	2.72877	2.09	3.09942	3.42475	1.10496	0.23716	0.20146	0.91358	0.69758	0.97747	0.97857
miR-302e	1.3534	2.0542	1.12277	1.51	1.62563	-1.17365	-1.9066	0.41426	0.78458	0.28463	0.7894	0.97747	0.84656
miR-302f	0.659603	0.864544	1.81515	1.11	1.15269	2.22839	1.93321	0.83723	0.2635	0.3522	0.96004	0.97747	0.84656
miR-3064-3p	3.47632	4.44158	3.52604	3.81	1.95206	1.03526	-1.88688	0.48361	0.9708	0.50582	0.82511	1	0.88751
miR-3064-5p	6.08115	4.86702	6.25531	5.73	-2.3198	1.12818	2.61716	0.11599	0.80868	0.07793	0.60671	0.97747	0.84656
miR-30a-3p	5.2064	5.28506	5.76941	5.42	1.05629	1.47734	1.39862	0.8845	0.31255	0.38142	0.97354	0.97747	0.85382
miR-30a-5p	7.21755	7.55893	8.01115	7.6	1.26663	1.73388	1.36794	0.50301	0.13917	0.37948	0.83352	0.97747	0.85249
miR-30b-3p	4.01775	5.0614	3.84949	4.31	2.06194	-1.1235	-2.31659	0.15896	0.81006	0.10815	0.64562	0.97747	0.84656
miR-30b-5p	6.97927	6.41681	7.64957	7.02	-1.47631	1.59107	2.35055	0.38387	0.30365	0.07567	0.78747	0.97747	0.84656
miR-30c-1-3p	2.97831	1.95712	3.56704	2.83	-2.02933	1.5042	3.05252	0.36464	0.59545	0.16645	0.77565	0.97747	0.84656
miR-30c-2-3p	2.33494	2.72773	3.35751	2.81	1.31312	2.03214	1.54756	0.77231	0.45741	0.64394	0.93838	0.97747	0.91165
miR-30c-5p	8.02124	7.55707	8.91572	8.16	-1.37936	1.85832	2.56507	0.50331	0.21192	0.07156	0.83352	0.97747	0.84656
miR-30d-3p	4.5551	4.30172	4.10041	4.32	-1.19168	-1.37078	-1.14949	0.72541	0.53172	0.77994	0.92134	0.97747	0.94227
miR-30d-5p	8.27025	8.47315	8.66194	8.47	1.15109	1.31221	1.13997	0.6829	0.43622	0.70369	0.90255	0.97747	0.92698
miR-30e-3p	7.06355	7.22012	7.00578	7.1	1.11497	-1.04102	-1.1599	0.76743	0.91291	0.68622	0.93617	1	0.92569
miR-30e-5p	7.50548	7.73146	7.7821	7.67	1.16959	1.21167	1.03598	0.69283	0.62949	0.92917	0.90471	0.97747	0.98522
miR-3115	2.3393	1.58491	2.00997	1.98	-1.68646	-1.25614	1.34257	0.53065	0.78236	0.72181	0.84537	0.97747	0.92957
miR-3116	2.52561	2.73142	3.84554	3.03	1.15349	2.49666	2.16445	0.88625	0.36985	0.44612	0.97381	0.97747	0.87701
miR-3117-5p	0	1.54226	0	0.51	2.91198	1	-2.91198	0.11319	1	0.11319	0.60409	1	0.84656
miR-3118	2.10643	2.97674	3.7712	2.95	1.82766	3.17114	1.73388	0.39618	0.12244	0.43707	0.78747	0.97747	0.87512
miR-3119	1.25136	0.77112	0.551442	0.86	-1.39474	-1.6245	-1.16473	0.68126	0.55157	0.8504	0.90177	0.97747	0.96259
miR-3121-5p	0	2.38481	0	0.79	5.22344	1	-5.22344	0.03047	1	0.03047	0.50435	1	0.84656
miR-3122	3.70263	2.74752	2.45791	2.97	-1.93858	-2.37019	-1.22264	0.38234	0.26186	0.78695	0.78747	0.97747	0.94227
miR-3123	1.07387	0.395728	1.23119	0.9	-1.59992	1.11497	1.78386	0.5858	0.89859	0.50386	0.87241	1	0.88721
miR-3124-3p	7.39728	7.76986	6.79769	7.32	1.29504	-1.51572	-1.96156	0.62134	0.4317	0.2147	0.88638	0.97747	0.84656
miR-3124-5p	4.17984	5.05911	4.57269	4.6	1.8391	1.31312	-1.40056	0.22682	0.57648	0.49127	0.68544	0.97747	0.88671
miR-3125	3.69611	4.48563	4.06459	4.08	1.72907	1.29056	-1.33886	0.1779	0.51247	0.45586	0.65358	0.97747	0.87701
miR-3126-3p	4.49257	4.60842	4.01285	4.37	1.08373	-1.39474	-1.51152	0.88993	0.57003	0.48286	0.975	0.97747	0.88671
miR-3126-5p	4.46913	4.52954	4.55838	4.52	1.04247	1.06363	1.0203	0.93684	0.90684	0.96983	0.98364	1	0.99274
miR-3127-3p	6.54737	6.67688	6.60427	6.61	1.09429	1.0403	-1.0519	0.78679	0.90524	0.8793	0.94293	1	0.9682
miR-3127-5p	1.94341	1.08314	1.88971	1.64	-1.81504	-1.03814	1.74957	0.4623	0.96283	0.4899	0.80706	1	0.88671
miR-3128	1.06011	1.21438	2.65399	1.64	1.11265	3.01885	2.71321	0.90664	0.244	0.28933	0.97584	0.97747	0.84656
miR-3129-3p	1.60161	4.0371	2.37834	2.67	5.40764	1.71356	-3.15798	0.08	0.54512	0.21212	0.57	0.97747	0.84656
miR-3130-3p	6.55851	6.02002	6.2976	6.29	-1.45196	-1.19831	1.21251	0.3395	0.63679	0.6157	0.76852	0.97747	0.90631
miR-3131	4.01614	4.693	4.39812	4.37	1.59881	1.30315	-1.22688	0.39714	0.62795	0.70756	0.78747	0.97747	0.92728
miR-3132	4.47191	5.05008	5.22029	4.91	1.49278	1.67946	1.12506	0.35718	0.24065	0.78161	0.7706	0.97747	0.94227
miR-3133	1.8894	1.6603	2.1361	1.9	-1.17202	1.18674	1.39088	0.87059	0.86076	0.73575	0.97069	0.98538	0.93155
miR-3134	3.03336	1.9989	2.0518	2.36	-2.04769	-1.9752	1.03742	0.399	0.42262	0.96488	0.78747	0.97747	0.99234
miR-3135a	9.19392	8.34421	9.52975	9.02	-1.8025	1.26225	2.27521	0.30641	0.67836	0.16453	0.74891	0.97747	0.84656
miR-3136-5p	0	2.06381	1.66494	1.24	4.18144	3.17114	-1.31859	0.08042	0.14665	0.71247	0.57	0.97747	0.92792
miR-3137	3.61254	2.63978	3.67783	3.31	-1.96292	1.04608	2.05338	0.40567	0.95459	0.37618	0.7894	1	0.84991
miR-3138	4.61334	3.38016	4.35243	4.12	-2.35055	-1.19831	1.96156	0.35756	0.84204	0.46418	0.7706	0.98538	0.87826
miR-3140-3p	6.16826	6.1072	5.80188	6.03	-1.04319	-1.28877	-1.23542	0.92348	0.56792	0.63315	0.97911	0.97747	0.90757
miR-3140-5p	6.52409	7.22471	6.58808	6.78	1.62563	1.04536	-1.55509	0.29067	0.9206	0.33436	0.7388	1	0.84656
miR-3141	11.6036	10.9811	11.2775	11.29	-1.54007	-1.25353	1.22774	0.25035	0.53599	0.57291	0.70404	0.97747	0.90367
miR-3142	1.91754	1.94859	2.87884	2.25	1.02172	1.94666	1.90528	0.98035	0.45302	0.46729	0.99598	0.97747	0.87826
miR-3143	0.368598	1.50176	1.05307	0.97	2.19314	1.60659	-1.36509	0.36251	0.57657	0.71293	0.77204	0.97747	0.92792
miR-3144-3p	2.75724	1.88729	1.6139	2.09	-1.82766	-2.2084	-1.20832	0.51415	0.39532	0.83577	0.835	0.97747	0.95991
miR-3144-5p	0.71864	2.59215	2.08456	1.8	3.66547	2.57755	-1.42208	0.20864	0.3493	0.72222	0.67594	0.97747	0.92957
miR-3145-3p	2.56141	3.06465	2.41832	2.68	1.41716	-1.1042	-1.56482	0.63249	0.89118	0.5408	0.88968	0.99607	0.8935
miR-3145-5p	4.30053	5.06422	4.09268	4.49	1.69819	-1.15509	-1.96156	0.30409	0.77352	0.19893	0.74673	0.97747	0.84656
miR-3146	2.36818	0.77112	2.49891	1.88	-3.02514	1.09505	3.31268	0.05839	0.86323	0.04368	0.5577	0.98538	0.84656
miR-3147	6.57742	6.69963	6.6692	6.65	1.08824	1.06585	-1.02101	0.81158	0.85782	0.95259	0.95036	0.98538	0.99077
miR-3148	2.74943	2.22162	2.05037	2.34	-1.44193	-1.62338	-1.12584	0.67143	0.57572	0.89003	0.90042	0.97747	0.97258
miR-3149	2.4446	4.30082	2.8858	3.21	3.62003	1.35754	-2.6666	0.40675	0.84074	0.5237	0.7894	0.98538	0.8899
miR-3150b-5p	3.30662	5.06169	4.15429	4.17	3.37526	1.8	-1.87514	0.08758	0.37903	0.34789	0.58319	0.97747	0.84656
miR-3152-3p	5.78001	6.08959	5.64114	5.84	1.23971	-1.10114	-1.36415	0.66729	0.84645	0.53585	0.90042	0.98538	0.89249
miR-3152-5p	5.4463	5.59424	4.75381	5.26	1.10803	-1.61552	-1.79005	0.80247	0.25842	0.17716	0.94862	0.97747	0.84656
miR-3153	4.51171	5.05259	3.8756	4.48	1.45498	-1.55401	-2.26106	0.56052	0.49521	0.22088	0.86281	0.97747	0.84656
miR-3154	6.22536	6.23942	6.06606	6.18	1.00975	-1.11651	-1.1274	0.97955	0.77206	0.75267	0.99565	0.97747	0.93477
miR-3155a	4.79941	5.14345	4.31168	4.75	1.26927	-1.4025	-1.78015	0.69785	0.5837	0.3577	0.90829	0.97747	0.84656
miR-3155b	8.89065	9.26783	8.36516	8.84	1.29864	-1.43893	-1.86995	0.57304	0.4362	0.19504	0.86595	0.97747	0.84656
miR-3156-5p	3.31887	2.50445	2.13451	2.65	-1.75808	-2.27206	-1.29235	0.57911	0.42434	0.79969	0.86888	0.97747	0.94436
miR-3157-3p	6.07753	6.14862	5.85792	6.03	1.05044	-1.16473	-1.22349	0.90294	0.70738	0.62033	0.97584	0.97747	0.90631
miR-3157-5p	7.21956	7.93389	6.9439	7.37	1.64035	-1.21083	-1.98618	0.32996	0.70037	0.1872	0.76852	0.97747	0.84656
miR-3158-5p	6.14752	5.50744	5.87868	5.84	-1.55833	-1.20497	1.29325	0.24981	0.6179	0.4937	0.70404	0.97747	0.88671
miR-3159	4.19659	4.24411	3.15726	3.87	1.03383	-2.0548	-2.12432	0.95398	0.22651	0.20766	0.98684	0.97747	0.84656
miR-31-5p	7.66377	6.42458	8.33422	7.47	-2.36035	1.59107	3.75809	0.18155	0.45361	0.0525	0.65358	0.97747	0.84656
miR-3161	0.91907	3.836	1.41932	2.06	7.55274	1.41421	-5.34059	0.03348	0.67761	0.06765	0.52894	0.97747	0.84656
miR-3162-5p	7.92994	7.4485	7.47255	7.62	-1.39571	-1.37268	1.01677	0.40091	0.42395	0.96585	0.78747	0.97747	0.99234
miR-3163	2.82121	1.99566	1.96185	2.26	-1.77276	-1.81378	-1.02385	0.44964	0.43191	0.97488	0.80346	0.97747	0.99283
miR-3164	2.27025	2.08872	2.4034	2.25	-1.13446	1.09657	1.24401	0.86917	0.90381	0.77559	0.97069	1	0.94227
miR-3165	3.57058	4.09573	2.89945	3.52	1.43893	-1.59218	-2.29104	0.53288	0.42867	0.17363	0.84601	0.97747	0.84656
miR-3166	1.11765	1.52807	2.72393	1.79	1.32869	3.04407	2.29104	0.76871	0.26581	0.40009	0.93617	0.97747	0.85963
miR-3167	1.07387	1.45372	2.68525	1.74	1.30134	3.05463	2.34892	0.70883	0.13628	0.24279	0.91454	0.97747	0.84656
miR-3169	5.5601	6.51155	5.25774	5.78	1.93321	-1.23285	-2.38502	0.23435	0.69495	0.12725	0.69413	0.97747	0.84656
miR-3170	5.1037	5.49741	4.41813	5.01	1.31403	-1.60882	-2.11257	0.66508	0.45579	0.25093	0.90042	0.97747	0.84656
miR-3171	0.368598	0.77112	0.890386	0.68	1.32225	1.43594	1.08598	0.67537	0.58848	0.90079	0.90042	0.97747	0.97711
miR-3174	0.541301	2.22312	1.88469	1.55	3.20872	2.53678	-1.264	0.12588	0.21081	0.74215	0.62226	0.97747	0.93155
miR-3175	6.23984	5.95577	6.25009	6.15	-1.21757	1.00696	1.22603	0.66105	0.9873	0.64975	0.90042	1	0.91357
miR-3176	5.32508	5.3658	5.38679	5.36	1.02883	1.04391	1.01466	0.9468	0.91947	0.97257	0.98492	1	0.99274
miR-3177-3p	5.67573	5.77669	4.48693	5.31	1.07252	-2.27995	-2.44528	0.87388	0.08647	0.06642	0.97069	0.9424	0.84656
miR-3177-5p	3.61135	3.48473	2.03723	3.04	-1.09202	-2.97729	-2.72641	0.92013	0.23176	0.26856	0.97861	0.97747	0.84656
miR-3179	3.01753	2.52087	1.91358	2.48	-1.41128	-2.1495	-1.52309	0.71643	0.42621	0.65754	0.91716	0.97747	0.91929
miR-3180	9.08753	8.28125	8.90572	8.76	-1.74836	-1.13446	1.54114	0.13263	0.71802	0.23242	0.62803	0.97747	0.84656
miR-3180-3p	11.9144	11.0166	11.5106	11.48	-1.86348	-1.32317	1.40834	0.08475	0.40662	0.31445	0.58157	0.97747	0.84656
miR-3182	4.86084	4.11775	4.65692	4.55	-1.67365	-1.15189	1.45297	0.29924	0.76934	0.44476	0.74485	0.97747	0.877
miR-3184-3p	16.1035	16.0566	15.764	15.97	-1.03311	-1.26488	-1.22519	0.94434	0.6163	0.66532	0.98492	0.97747	0.92189
miR-3185	4.5435	4.77549	3.7757	4.36	1.17446	-1.70291	-2	0.7354	0.27822	0.16711	0.92452	0.97747	0.84656
miR-3186-3p	2.46312	3.36457	0.890386	2.24	1.86736	-2.97523	-5.55582	0.42051	0.17486	0.04562	0.79183	0.97747	0.84656
miR-3186-5p	3.76254	4.11814	3.82476	3.9	1.27987	1.04391	-1.22519	0.56339	0.9187	0.63253	0.86402	1	0.90757
miR-3187-3p	4.14505	4.12086	3.72181	4	-1.01677	-1.34071	-1.31859	0.9717	0.53935	0.56232	0.99344	0.97747	0.90367
miR-3187-5p	4.89747	4.41934	5.04764	4.79	-1.39281	1.10957	1.54542	0.48913	0.82589	0.36803	0.82705	0.98504	0.84991
miR-3188	3.9997	3.92157	3.54571	3.82	-1.05555	-1.36983	-1.29774	0.9058	0.49727	0.57254	0.97584	0.97747	0.90367
miR-3189-3p	1.49511	1.95712	2.52551	1.99	1.37745	2.04202	1.48247	0.68325	0.37164	0.61654	0.90255	0.97747	0.90631
miR-3189-5p	5.20893	4.51754	5.79017	5.17	-1.6144	1.49589	2.41664	0.36562	0.44382	0.11328	0.77565	0.97747	0.84656
miR-3191-3p	4.48087	5.9235	5.1983	5.2	2.71886	1.64376	-1.6529	0.15922	0.46499	0.46032	0.64562	0.97747	0.87701
miR-3191-5p	2.78536	3.58613	4.02624	3.47	1.74231	2.36362	1.3566	0.24421	0.08546	0.51077	0.69925	0.9424	0.8891
miR-3192-3p	4.9755	4.55789	4.9141	4.82	-1.33607	-1.04319	1.27987	0.56885	0.93263	0.6261	0.86571	1	0.90631
miR-3192-5p	3.19259	3.41962	2.22083	2.94	1.1704	-1.96156	-2.2958	0.81669	0.33353	0.23912	0.95054	0.97747	0.84656
miR-3193	1.44354	1.32757	2.01731	1.6	-1.08373	1.48865	1.61328	0.92441	0.64078	0.57591	0.97924	0.97747	0.90367
miR-3197	15.2377	14.0586	14.8721	14.72	-2.2642	-1.28877	1.75808	0.06773	0.53614	0.18603	0.5577	0.97747	0.84656
miR-3198	6.73336	6.43509	6.18087	6.45	-1.22944	-1.46612	-1.19251	0.57974	0.31496	0.63614	0.8692	0.97747	0.9086
miR-3199	0.829222	2.39328	0.692602	1.31	2.95672	-1.09962	-3.25126	0.2104	0.90884	0.17655	0.67594	1	0.84656
miR-3200-5p	1.1807	2.2069	1.2265	1.54	2.03637	1.0324	-1.97247	0.48304	0.97467	0.50226	0.82482	1	0.88671
miR-3201	0	2.28018	0.859587	1.05	4.85678	1.81504	-2.67771	0.0286	0.35248	0.13951	0.49682	0.97747	0.84656
miR-3202	1.99998	1.82968	1.58197	1.8	-1.12506	-1.33607	-1.18756	0.89514	0.74691	0.84805	0.97584	0.97747	0.96259
miR-320a	7.94025	7.71461	8.50472	8.05	-1.16959	1.47836	1.72907	0.78659	0.50289	0.35414	0.94293	0.97747	0.84656
miR-320b	7.29456	6.59716	8.04574	7.31	-1.62113	1.68296	2.73019	0.4741	0.44175	0.15504	0.81752	0.97747	0.84656
miR-320c	6.31627	6.46281	7.04809	6.61	1.10726	1.66094	1.50004	0.86009	0.38859	0.48718	0.9692	0.97747	0.88671
miR-320d	5.20238	3.6717	6.26242	5.05	-2.88986	2.08493	6.02516	0.34396	0.50659	0.12507	0.76852	0.97747	0.84656
miR-320e	6.39941	6.33207	6.70423	6.48	-1.04754	1.23542	1.29415	0.90964	0.61003	0.53496	0.97654	0.97747	0.89249
miR-323a-3p	3.21762	5.19967	4.52493	4.31	3.9504	2.47426	-1.5966	0.18587	0.36957	0.6376	0.65358	0.97747	0.90869
miR-323a-5p	3.73842	3.88355	2.17671	3.27	1.10573	-2.95263	-3.26481	0.91954	0.29253	0.25277	0.97861	0.97747	0.84656
miR-323b-3p	2.37056	3.80405	3.8481	3.34	2.70008	2.78562	1.03097	0.3982	0.38446	0.97886	0.78747	0.97747	0.99589
miR-323b-5p	2.22602	3.06929	1.80307	2.37	1.79378	-1.34071	-2.40494	0.5892	0.7852	0.42223	0.87344	0.97747	0.87098
miR-32-3p	0.952411	2.74976	1.2265	1.64	3.47497	1.20916	-2.87388	0.25352	0.85659	0.32822	0.70582	0.98538	0.84656
miR-324-3p	7.25752	7.05495	7.91451	7.41	-1.15109	1.5768	1.81504	0.78433	0.38421	0.26195	0.94209	0.97747	0.84656
miR-324-5p	5.80402	5.96724	7.0759	6.28	1.11961	2.41496	2.15696	0.8415	0.14306	0.19547	0.96134	0.97747	0.84656
miR-325	1.06011	1.54226	0.692602	1.1	1.39668	-1.29056	-1.8025	0.70121	0.76953	0.5027	0.91009	0.97747	0.88671
miR-32-5p	3.86753	4.47313	4.94468	4.43	1.52203	2.10964	1.38703	0.42905	0.1748	0.53519	0.7946	0.97747	0.89249
miR-326	5.47178	6.00869	6.35402	5.94	1.45095	1.84293	1.27015	0.32444	0.12081	0.51947	0.76626	0.97747	0.8891
miR-328-3p	5.34532	6.7218	6.4585	6.18	2.59548	2.16295	-1.19997	0.01685	0.04218	0.58967	0.41886	0.88959	0.90472
miR-329-3p	2.17379	3.78789	3.98636	3.32	3.06099	3.51372	1.14711	0.37201	0.3189	0.91059	0.7804	0.97747	0.97766
miR-329-5p	3.37314	2.31465	3.04831	2.91	-2.08204	-1.25266	1.66324	0.33852	0.76351	0.5013	0.76852	0.97747	0.88671
miR-330-3p	5.50993	6.41158	4.92267	5.61	1.86865	-1.50212	-2.80694	0.21315	0.40561	0.05414	0.68068	0.97747	0.84656
miR-330-5p	2.53108	3.79332	3.09076	3.14	2.39828	1.47427	-1.62789	0.07354	0.39289	0.28908	0.5577	0.97747	0.84656
miR-331-3p	7.09858	6.75759	7.42487	7.09	-1.26663	1.25353	1.58777	0.565	0.5816	0.27238	0.865	0.97747	0.84656
miR-331-5p	3.67698	4.06009	4.15161	3.96	1.30405	1.38992	1.06585	0.68571	0.617	0.92264	0.90255	0.97747	0.98197
miR-335-3p	3.92065	3.91962	3.67902	3.84	-1.00069	-1.18263	-1.18181	0.99877	0.72113	0.72227	1	0.97747	0.92957
miR-335-5p	5.37213	5.80217	6.69323	5.96	1.34723	2.49839	1.85446	0.54823	0.08743	0.22827	0.85679	0.9424	0.84656
miR-337-3p	2.06988	3.06929	2.99134	2.71	1.99861	1.89343	-1.05555	0.47914	0.51319	0.95534	0.82217	0.97747	0.9917
miR-337-5p	3.46025	5.89173	4.70282	4.68	5.39267	2.3669	-2.27995	0.02682	0.2102	0.22887	0.49247	0.97747	0.84656
miR-338-3p	2.73101	3.87067	5.05171	3.88	2.20381	4.99678	2.26734	0.50539	0.19132	0.49046	0.83378	0.97747	0.88671
miR-339-3p	6.08567	7.05032	5.28948	6.14	1.95206	-1.73628	-3.38933	0.39072	0.47575	0.13409	0.78747	0.97747	0.84656
miR-339-5p	6.59196	7.70404	6.83341	7.04	2.16145	1.18181	-1.82893	0.0658	0.66041	0.13572	0.5577	0.97747	0.84656
miR-33a-3p	4.99019	5.40975	4.89097	5.1	1.33793	-1.07103	-1.43296	0.45816	0.85865	0.36288	0.80346	0.98538	0.84921
miR-33a-5p	6.21903	5.71442	6.47515	6.14	-1.41912	1.19416	1.69466	0.57102	0.77216	0.39844	0.86571	0.97747	0.859
miR-33b-3p	4.74542	5.00962	4.98042	4.91	1.2008	1.17691	-1.0203	0.691	0.72341	0.9648	0.90385	0.97747	0.99234
miR-33b-5p	9.87698	9.95263	8.89838	9.58	1.05409	-1.9711	-2.07628	0.92313	0.23115	0.19986	0.97911	0.97747	0.84656
miR-340-3p	3.3986	3.0836	3.92135	3.47	-1.24401	1.43694	1.78757	0.79483	0.66714	0.49422	0.94659	0.97747	0.88671
miR-340-5p	3.33141	2.97815	3.66528	3.32	-1.27721	1.2605	1.60993	0.68933	0.70543	0.44254	0.90325	0.97747	0.87512
miR-342-3p	7.17534	6.57538	7.57897	7.11	-1.51572	1.32317	2.00555	0.43882	0.59906	0.20838	0.79918	0.97747	0.84656
miR-342-5p	3.79423	3.33668	3.41368	3.51	-1.37364	-1.30224	1.05482	0.64338	0.69965	0.93752	0.89444	0.97747	0.98682
miR-345-3p	4.24075	4.38784	4.56088	4.4	1.10726	1.24833	1.1274	0.87424	0.73119	0.85233	0.97069	0.97747	0.96271
miR-345-5p	7.07532	7.65835	7.42468	7.39	1.49796	1.27368	-1.17609	0.28491	0.51289	0.65946	0.73532	0.97747	0.92035
miR-346	4.29109	5.492	4.32059	4.7	2.29899	1.02101	-2.25168	0.04484	0.95566	0.04924	0.55439	1	0.84656
miR-34a-3p	7.03218	6.8319	6.33832	6.73	-1.1487	-1.61776	-1.40834	0.77184	0.32744	0.48014	0.93835	0.97747	0.88671
miR-34a-5p	3.96466	5.5012	4.88042	4.78	2.9019	1.88688	-1.53794	0.03372	0.17024	0.33874	0.52894	0.97747	0.84656
miR-34b-3p	9.33112	9.56163	9.31167	9.4	1.17365	-1.01326	-1.18921	0.72642	0.97636	0.70455	0.92139	1	0.92698
miR-34b-5p	4.34353	5.12102	4.40106	4.62	1.71356	1.04102	-1.64718	0.31414	0.93886	0.34934	0.75568	1	0.84656
miR-34c-3p	0.541301	2.98337	3.31342	2.28	5.43395	6.83054	1.25701	0.08221	0.05353	0.7976	0.57257	0.92052	0.94372
miR-34c-5p	6.9388	7.59015	6.8251	7.12	1.57026	-1.08222	-1.69937	0.31931	0.85811	0.24697	0.76099	0.98538	0.84656
miR-3605-3p	3.37437	3.14348	4.17043	3.56	-1.17365	1.73628	2.03778	0.85094	0.52158	0.41194	0.96528	0.97747	0.86455
miR-3605-5p	2.6841	3.63784	2.75163	3.02	1.93724	1.04826	-1.84805	0.3063	0.94048	0.3399	0.74891	1	0.84656
miR-3606-3p	0	1.45223	0	0.48	2.73587	1	-2.73587	0.05692	1	0.05692	0.5577	1	0.84656
miR-3606-5p	0	0.77112	0	0.26	1.70645	1	-1.70645	0.28243	1	0.28243	0.73532	1	0.84656
miR-3607-3p	2.85116	3.62233	4.27357	3.58	1.70645	2.67957	1.57026	0.51336	0.241	0.57965	0.835	0.97747	0.90367
miR-3607-5p	7.71115	6.52274	7.8028	7.35	-2.27837	1.06585	2.42839	0.17097	0.9112	0.14347	0.65293	1	0.84656
miR-3609	7.48837	6.53938	7.72048	7.25	-1.93053	1.17446	2.26734	0.23868	0.76467	0.15067	0.69758	0.97747	0.84656
miR-3611	0.952411	0.585992	1.71927	1.09	-1.28877	1.70173	2.19314	0.76097	0.52802	0.35736	0.93617	0.97747	0.84656
miR-3612	1.02083	3.16959	1.85922	2.02	4.4352	1.78757	-2.47942	0.07081	0.44499	0.2433	0.5577	0.97747	0.84656
miR-3613-3p	3.6396	5.14198	3.63764	4.14	2.83235	-1.00139	-2.83628	0.09077	0.99808	0.09041	0.58658	1	0.84656
miR-3613-5p	5.42099	5.31281	4.72042	5.15	-1.07773	-1.62563	-1.50733	0.88127	0.34563	0.42186	0.97354	0.97747	0.87098
miR-361-3p	1.21545	4.21564	3.05678	2.83	8	3.58258	-2.23303	0.02731	0.14101	0.3364	0.493	0.97747	0.84656
miR-3614-3p	0	3.65241	0.551442	1.4	12.5708	1.4651	-8.58013	0.0005	0.44605	0.00151	0.16973	0.97747	0.57853
miR-3614-5p	1.29669	4.61016	4.01448	3.31	9.93831	6.5796	-1.51152	0.01051	0.02695	0.5775	0.40634	0.83482	0.90367
miR-361-5p	5.92938	5.82643	6.43832	6.06	-1.074	1.42306	1.52838	0.90038	0.54028	0.46367	0.97584	0.97747	0.87826
miR-3616-3p	1.50249	3.20921	2.49392	2.4	3.26481	1.98756	-1.64148	0.14902	0.38335	0.52509	0.64524	0.97747	0.89083
miR-3616-5p	3.73527	5.27183	4.81001	4.61	2.9019	2.10672	-1.37745	0.14964	0.29922	0.64727	0.64524	0.97747	0.9119
miR-3617-3p	0.994744	3.21803	1.19271	1.8	4.66863	1.14711	-4.06992	0.13929	0.8884	0.1737	0.62803	0.9949	0.84656
miR-3617-5p	0	1.66138	1.35741	1.01	3.16236	2.56152	-1.23456	0.22338	0.31317	0.81631	0.68461	0.97747	0.95064
miR-3618	0	1.10439	1.48411	0.86	2.1495	2.79723	1.30134	0.41934	0.28478	0.7777	0.79183	0.97747	0.94227
miR-3619-3p	3.45802	5.23959	5.02805	4.58	3.43903	2.96905	-1.15829	0.18594	0.23871	0.86879	0.65358	0.97747	0.96419
miR-3619-5p	4.91602	5.50782	5.27547	5.23	1.50733	1.28254	-1.17446	0.41501	0.61632	0.74498	0.7894	0.97747	0.93155
miR-3620-3p	7.23416	7.1259	6.55196	6.97	-1.07773	-1.60436	-1.48865	0.82723	0.19033	0.26393	0.95527	0.97747	0.84656
miR-362-3p	4.39793	2.55015	4.14911	3.7	-3.60001	-1.18838	3.02933	0.13108	0.82809	0.18451	0.62803	0.98508	0.84656
miR-362-5p	2.37377	4.17687	4.61142	3.72	3.48945	4.71743	1.35191	0.14637	0.07993	0.71062	0.64524	0.9424	0.92792
miR-363-3p	8.50553	7.72237	8.95772	8.4	-1.72071	1.36794	2.35381	0.32626	0.56371	0.13583	0.76831	0.97747	0.84656
miR-363-5p	4.55397	4.60071	4.96231	4.71	1.03311	1.32685	1.28521	0.93567	0.48678	0.53679	0.9832	0.97747	0.89249
miR-3646	1.83247	2.87291	1.55519	2.09	2.05623	-1.21167	-2.4932	0.51057	0.8592	0.40813	0.835	0.98538	0.8627
miR-3648	12.3418	10.8812	11.7459	11.66	-2.75299	-1.51152	1.82134	0.02832	0.31529	0.15707	0.49615	0.97747	0.84656
miR-3649	0.435	1.81625	0.664807	0.97	2.60449	1.17283	-2.22068	0.17923	0.81402	0.25561	0.65358	0.97866	0.84656
miR-3650	0	1.84717	0.883537	0.91	3.59751	1.84548	-1.95071	0.07196	0.35527	0.31552	0.5577	0.97747	0.84656
miR-3652	10.9402	9.77445	10.6819	10.47	-2.24389	-1.19582	1.87514	0.04581	0.62046	0.10505	0.5577	0.97747	0.84656
miR-3653	2.08095	0.95942	2.07952	1.71	-2.17648	-1.00069	2.17347	0.35871	0.99904	0.3593	0.7706	1	0.84656
miR-3654	7.58313	6.57315	8.04864	7.4	-2.01391	1.38127	2.77984	0.22912	0.56677	0.09199	0.68838	0.97747	0.84656
miR-3655	2.72822	3.4119	4.05007	3.4	1.60659	2.50012	1.55617	0.49893	0.20617	0.52724	0.83168	0.97747	0.89122
miR-3657	0.574789	1.03826	1.52389	1.05	1.37841	1.93053	1.40056	0.6666	0.38553	0.65186	0.90042	0.97747	0.9153
miR-3658	0.574789	2.2155	1.96583	1.59	3.11882	2.6226	-1.18921	0.22553	0.29861	0.84749	0.68505	0.97747	0.96259
miR-3659	0.91907	3.58613	1.83144	2.11	6.35107	1.88165	-3.37526	0.03467	0.41757	0.13659	0.529	0.97747	0.84656
miR-365a-3p	1.60161	1.82968	1.28312	1.57	1.17121	-1.2466	-1.46104	0.81313	0.74169	0.57394	0.95036	0.97747	0.90367
miR-365a-5p	3.66899	4.05574	4.27192	4	1.30767	1.51887	1.16151	0.57513	0.38818	0.75255	0.86787	0.97747	0.93477
miR-365b-5p	5.89687	6.43624	5.23209	5.86	1.45297	-1.58557	-2.30378	0.53948	0.45198	0.18809	0.8507	0.97747	0.84656
miR-3660	1.81034	2.31736	0.965313	1.7	1.42109	-1.79626	-2.55266	0.70324	0.52851	0.32152	0.91191	0.97747	0.84656
miR-3661	3.90445	5.07477	3.68646	4.22	2.25012	-1.16312	-2.61716	0.07582	0.71747	0.04122	0.56252	0.97747	0.84656
miR-3662	3.23388	1.47393	2.10455	2.27	-3.38698	-2.18707	1.54864	0.18744	0.38392	0.62163	0.65448	0.97747	0.90631
miR-3663-5p	7.85379	7.3856	7.33312	7.52	-1.38319	-1.43495	-1.0367	0.42995	0.38205	0.92823	0.79486	0.97747	0.98522
miR-3664-5p	1.48254	1.41291	3.5244	2.14	-1.04972	4.11816	4.31991	0.9631	0.19642	0.18295	0.99207	0.97747	0.84656
miR-3666	2.43498	3.08162	1.63012	2.38	1.56591	-1.74715	-2.73397	0.63685	0.55815	0.3012	0.89104	0.97747	0.84656
miR-3667-3p	6.10368	6.1561	6.16842	6.14	1.0367	1.04608	1.00835	0.94096	0.92713	0.98611	0.98403	1	0.99723
miR-3667-5p	6.23101	6.35551	6.34737	6.31	1.08975	1.08373	-1.00556	0.84874	0.8585	0.99005	0.96465	0.98538	0.99723
miR-3668	0	1.00874	1.63312	0.88	2.01252	3.10157	1.54114	0.38985	0.17752	0.58971	0.78747	0.97747	0.90472
miR-3670	4.58246	4.90394	4.38357	4.62	1.2492	-1.1479	-1.43396	0.63602	0.76879	0.44829	0.89104	0.97747	0.87701
miR-3671	1.06011	1.99838	1.94045	1.67	1.91587	1.84038	-1.04102	0.47632	0.50323	0.96441	0.82	0.97747	0.99234
miR-3672	0	1.05347	1.91352	0.99	2.07484	3.76853	1.81504	0.3412	0.10114	0.4332	0.76852	0.97747	0.87512
miR-367-3p	1.02083	3.16425	2.39235	2.19	4.4168	2.58829	-1.70764	0.13232	0.31732	0.56601	0.62803	0.97747	0.90367
miR-3674	5.7824	5.4608	6.03244	5.76	-1.25006	1.18921	1.48658	0.59097	0.67506	0.34779	0.87357	0.97747	0.84656
miR-3675-3p	3.98519	3.49615	4.01971	3.83	-1.40347	1.02456	1.43794	0.55646	0.96656	0.52954	0.86152	1	0.89122
miR-3675-5p	0.435	2.39328	0.859086	1.23	3.88523	1.34164	-2.89588	0.11232	0.71212	0.2014	0.60409	0.97747	0.84656
miR-367-5p	1.61996	2.92975	1.4851	2.01	2.47942	-1.09809	-2.72263	0.36241	0.92349	0.31752	0.77204	1	0.84656
miR-3677-5p	5.34393	5.85608	4.16431	5.12	1.42603	-2.26577	-3.23104	0.52222	0.15939	0.05527	0.83995	0.97747	0.84656
miR-3678-3p	3.94838	3.52606	4.39618	3.96	-1.33978	1.36415	1.82766	0.54301	0.51951	0.22502	0.85415	0.97747	0.84656
miR-3679-3p	1.87747	2.33847	0.932346	1.72	1.3765	-1.92519	-2.65001	0.65927	0.37431	0.19766	0.90042	0.97747	0.84656
miR-3679-5p	4.94316	5.34338	5.24327	5.18	1.31951	1.23114	-1.07177	0.54264	0.64647	0.87774	0.85415	0.97747	0.96766
miR-3680-3p	2.4204	2.93463	3.37224	2.91	1.428	1.93455	1.35472	0.72027	0.51116	0.76033	0.91758	0.97747	0.93553
miR-3680-5p	3.8423	2.96137	2.51155	3.11	-1.84165	-2.51577	-1.36604	0.43063	0.244	0.68343	0.79494	0.97747	0.92517
miR-3681-5p	0	1.00559	3.12492	1.38	2.00834	8.72406	4.34393	0.46881	0.04317	0.1453	0.81374	0.88959	0.84656
miR-3682-3p	3.311	2.10032	1.87467	2.43	-2.31498	-2.7057	-1.16959	0.29496	0.21963	0.84046	0.74485	0.97747	0.96031
miR-3682-5p	0	3.40825	1.08087	1.5	10.6148	2.1155	-5.01761	0.0013	0.17978	0.01202	0.16973	0.97747	0.83901
miR-3683	1.77725	0.609836	1.35853	1.25	-2.24544	-1.337	1.68063	0.30219	0.70384	0.50054	0.74485	0.97747	0.88671
miR-3684	1.65435	2.06698	0.551442	1.42	1.33145	-2.14801	-2.85997	0.71049	0.33243	0.1928	0.91454	0.97747	0.84656
miR-3685	1.26422	1.62091	0	0.96	1.28076	-2.40161	-3.07588	0.78304	0.34079	0.22931	0.94209	0.97747	0.84656
miR-3686	0	0.890917	0.526668	0.47	1.85446	1.44093	-1.28699	0.21127	0.44682	0.59563	0.67594	0.97747	0.90472
miR-3687	13.2398	11.3684	12.7721	12.46	-3.65786	-1.38319	2.64634	0.02568	0.52197	0.07643	0.4863	0.97747	0.84656
miR-3688-5p	2.66698	2.25003	0.332094	1.75	-1.33515	-5.04551	-3.77899	0.71847	0.06675	0.12103	0.91716	0.9424	0.84656
miR-3689a-3p	3.75567	4.59676	4.30892	4.22	1.79129	1.46713	-1.22095	0.34839	0.53154	0.74276	0.77006	0.97747	0.93155
miR-3689a-5p	0.71864	3.53231	1.19118	1.81	7.03232	1.38799	-5.06654	0.01684	0.63519	0.0377	0.41886	0.97747	0.84656
miR-3689b-3p	3.57241	2.74752	3.75655	3.36	-1.77154	1.13603	2.01252	0.35998	0.83435	0.26828	0.77076	0.98538	0.84656
miR-3689d	8.09343	8.30856	7.35291	7.92	1.1607	-1.67133	-1.93992	0.76465	0.31569	0.2035	0.93617	0.97747	0.84656
miR-3689f	0.91907	2.64309	3.16276	2.24	3.30351	4.73709	1.43396	0.17267	0.08592	0.66589	0.65358	0.9424	0.92207
miR-3690	2.32611	4.56608	4.0143	3.64	4.72397	3.2221	-1.46612	0.04875	0.12029	0.58872	0.5577	0.97747	0.90472
miR-3691-3p	1.61843	3.61629	2.1326	2.46	3.99446	1.428	-2.79723	0.21509	0.73938	0.34791	0.68093	0.97747	0.84656
miR-3691-5p	2.23087	2.60941	1.67701	2.17	1.30044	-1.46815	-1.90792	0.79214	0.70045	0.52043	0.94607	0.97747	0.8891
miR-3692-3p	1.48883	1.08314	2.98283	1.85	-1.32501	2.81669	3.73213	0.62995	0.09931	0.04423	0.88901	0.97747	0.84656
miR-3692-5p	4.15975	3.93313	1.99258	3.36	-1.1704	-4.49089	-3.83972	0.81586	0.04739	0.07009	0.95036	0.90273	0.84656
miR-369-3p	0.71864	1.7662	2.76169	1.75	2.06766	4.12102	1.99308	0.27225	0.0484	0.29524	0.7283	0.90273	0.84656
miR-369-5p	0.574789	4.27167	2.5473	2.46	12.969	3.92584	-3.30351	0.00124	0.03586	0.0596	0.16973	0.88959	0.84656
miR-370-3p	5.50788	6.19972	6.1668	5.96	1.61552	1.57899	-1.02314	0.50829	0.5282	0.97457	0.83378	0.97747	0.99283
miR-370-5p	3.76743	3.85145	3.29509	3.64	1.05995	-1.38703	-1.47019	0.93138	0.63053	0.57201	0.98281	0.97747	0.90367
miR-3713	0.574789	2.05465	0	0.88	2.78949	-1.48968	-4.15544	0.13646	0.54133	0.04928	0.62803	0.97747	0.84656
miR-3714	6.68254	7.21839	5.91026	6.6	1.44995	-1.70764	-2.47598	0.47901	0.31484	0.10478	0.82217	0.97747	0.84656
miR-371b-3p	3.01619	2.85516	2.13441	2.67	-1.11806	-1.84293	-1.64832	0.90783	0.53066	0.60697	0.97584	0.97747	0.90487
miR-371b-5p	3.64554	4.63924	4.26784	4.18	1.9917	1.53901	-1.29325	0.23434	0.44533	0.6452	0.69413	0.97747	0.91165
miR-372-3p	4.17955	5.10458	4.2093	4.5	1.89868	1.02101	-1.85961	0.26677	0.97047	0.28142	0.72427	1	0.84656
miR-372-5p	3.88432	3.59792	2.71194	3.4	-1.21926	-2.25324	-1.84805	0.76514	0.23907	0.36562	0.93617	0.97747	0.84921
miR-373-3p	1.21545	2.30242	3.67624	2.4	2.12432	5.50598	2.59188	0.39858	0.07567	0.29166	0.78747	0.9424	0.84656
miR-373-5p	0.71864	3.98219	2.95159	2.55	9.60643	4.70111	-2.04344	0.00368	0.02611	0.25129	0.25069	0.83482	0.84656
miR-374a-3p	2.68854	2.55208	2.54507	2.6	-1.09885	-1.1042	-1.00486	0.86368	0.85677	0.99296	0.9692	0.98538	0.99723
miR-374b-3p	5.64077	6.23661	5.16872	5.68	1.51152	-1.38703	-2.09652	0.43621	0.53471	0.17811	0.79701	0.97747	0.84656
miR-374b-5p	5.42822	6.15238	6.10202	5.89	1.65176	1.59549	-1.03526	0.2293	0.26077	0.93051	0.68838	0.97747	0.98522
miR-374c-5p	4.9125	5.69985	5.385	5.33	1.72548	1.38703	-1.24401	0.32823	0.55045	0.68905	0.76831	0.97747	0.92569
miR-375	1.50887	3.21732	1.18441	1.97	3.26708	-1.2518	-4.09255	0.1938	0.79578	0.12903	0.66384	0.97747	0.84656
miR-376a-2-5p	1.81746	3.30883	2.73946	2.62	2.81084	1.89474	-1.48349	0.20096	0.41586	0.61118	0.67387	0.97747	0.90487
miR-376a-3p	4.49453	4.35524	5.25863	4.7	-1.10114	1.69819	1.86995	0.9349	0.65588	0.59913	0.9832	0.97747	0.90472
miR-376a-5p	1.88597	3.65132	1.82499	2.45	3.39874	-1.04319	-3.54553	0.07931	0.94705	0.07102	0.57	1	0.84656
miR-376b-3p	2.4626	4.45666	2.84608	3.26	3.9834	1.30405	-3.05463	0.16978	0.78067	0.25882	0.65293	0.97747	0.84656
miR-376b-5p	3.9054	3.88527	4.16365	3.98	-1.01396	1.19582	1.21251	0.97122	0.64547	0.62029	0.99343	0.97747	0.90631
miR-376c-3p	5.90922	6.23373	5.89909	6.01	1.25266	-1.00696	-1.26138	0.71683	0.99093	0.70846	0.91716	1	0.92728
miR-376c-5p	3.92784	4.37821	4.14986	4.15	1.36604	1.16635	-1.17121	0.4946	0.73374	0.7265	0.83105	0.97747	0.92969
miR-377-3p	5.38942	6.38702	5.84294	5.87	1.99723	1.36983	-1.45801	0.11042	0.4418	0.35962	0.60409	0.97747	0.84656
miR-377-5p	1.97021	2.26325	1.71652	1.98	1.22519	-1.19251	-1.46104	0.76916	0.79932	0.58629	0.93617	0.97747	0.90472
miR-378a-3p	3.85892	2.50676	3.99207	3.45	-2.55266	1.09657	2.79917	0.26894	0.91021	0.2278	0.72568	1	0.84656
miR-378b	3.7548	4.09242	4.15785	4	1.264	1.32225	1.04608	0.71604	0.66461	0.94359	0.91716	0.97747	0.98836
miR-378c	2.67979	1.67168	0.350778	1.57	-2.01112	-5.02457	-2.49839	0.30816	0.03401	0.19057	0.75023	0.88959	0.84656
miR-378d	3.1768	2.34415	1.41932	2.31	-1.78139	-3.37995	-1.89868	0.50095	0.17293	0.45611	0.83352	0.97747	0.87701
miR-378e	3.54335	4.19583	3.68595	3.81	1.57135	1.1042	-1.42405	0.37345	0.8424	0.48291	0.78106	0.98538	0.88671
miR-378f	3.86394	3.89278	4.04075	3.93	1.0203	1.13053	1.10803	0.96786	0.80523	0.83643	0.99207	0.97747	0.95991
miR-378g	5.73876	5.22618	5.1168	5.36	-1.42701	-1.53901	-1.07848	0.37935	0.29096	0.848	0.78484	0.97747	0.96259
miR-378h	0.829222	2.79308	3.04485	2.22	3.90142	4.64603	1.19086	0.14603	0.10617	0.84297	0.64524	0.97747	0.96195
miR-378i	2.38136	2.83305	4.564	3.26	1.36794	4.54097	3.31958	0.74122	0.13406	0.22408	0.92787	0.97747	0.84656
miR-378j	2.24356	0.842396	1.92851	1.67	-2.64085	-1.24401	2.12285	0.22229	0.7749	0.33608	0.68461	0.97747	0.84656
miR-379-3p	0.435	2.29919	2.09223	1.61	3.64016	3.1536	-1.15429	0.11218	0.15206	0.84946	0.60409	0.97747	0.96259
miR-379-5p	0.71864	3.78526	3.58081	2.69	8.38029	7.27022	-1.15189	0.06386	0.08021	0.8912	0.5577	0.9424	0.97264
miR-380-3p	1.64012	2.77638	1.76376	2.06	2.19771	1.08975	-2.0181	0.46654	0.93589	0.5151	0.81113	1	0.8891
miR-380-5p	1.02083	1.79885	2.16011	1.66	1.71475	2.20228	1.28432	0.55302	0.39035	0.78126	0.86068	0.97747	0.94227
miR-381-3p	8.31343	8.51024	8.03992	8.29	1.14631	-1.20916	-1.38511	0.75319	0.66299	0.45834	0.93515	0.97747	0.87701
miR-381-5p	2.31199	3.02878	2.38721	2.58	1.64376	1.05336	-1.56049	0.67329	0.96453	0.7056	0.90042	1	0.92698
miR-382-3p	3.71294	3.38959	1.82273	2.98	-1.25093	-3.70635	-2.96288	0.70557	0.04841	0.09118	0.91207	0.90273	0.84656
miR-382-5p	3.97059	2.74969	4.62174	3.78	-2.33108	1.57026	3.6604	0.44983	0.68342	0.25654	0.80346	0.97747	0.84656
miR-383-3p	2.85905	4.64295	3.19978	3.57	3.4438	1.26663	-2.71886	0.16057	0.77693	0.24741	0.64562	0.97747	0.84656
miR-383-5p	1.26422	2.54628	0.526668	1.45	2.43176	-1.66786	-4.05584	0.28517	0.5297	0.10697	0.73532	0.97747	0.84656
miR-384	1.25136	1.54226	0	0.93	1.22349	-2.38006	-2.91198	0.81543	0.32803	0.23433	0.95036	0.97747	0.84656
miR-3907	7.6728	8.19332	6.86215	7.58	1.43495	-1.75443	-2.51577	0.49771	0.29966	0.1041	0.83162	0.97747	0.84656
miR-3908	1.60576	1.84717	0	1.15	1.18181	-3.04407	-3.59751	0.82937	0.17399	0.12367	0.95611	0.97747	0.84656
miR-3909	1.99513	2.90412	2.67883	2.53	1.87774	1.60659	-1.16878	0.57201	0.66957	0.88765	0.86571	0.97747	0.97179
miR-3910	2.03901	3.63067	3.18213	2.95	3.01467	2.2084	-1.36509	0.12604	0.25682	0.64612	0.62226	0.97747	0.91165
miR-3912-3p	7.66728	7.94137	6.99959	7.54	1.20916	-1.58887	-1.92119	0.73393	0.41512	0.2589	0.92441	0.97747	0.84656
miR-3912-5p	6.90568	7.15956	6.38363	6.82	1.19251	-1.43594	-1.71238	0.72323	0.47156	0.2929	0.91912	0.97747	0.84656
miR-3913-5p	0	2.39738	2.64043	1.68	5.26707	6.23332	1.18345	0.03203	0.02101	0.80321	0.51804	0.76523	0.94745
miR-3914	0.829222	2.17036	2.90862	1.97	2.53327	4.22514	1.66786	0.24656	0.08675	0.51234	0.70078	0.9424	0.8891
miR-3915	0	1.21438	1.777	1	2.3198	3.42713	1.47734	0.2998	0.1418	0.62256	0.74485	0.97747	0.90631
miR-3916	1.25778	2.68379	3.9385	2.63	2.68701	6.413	2.38667	0.38473	0.1199	0.44219	0.78747	0.97747	0.87512
miR-3917	5.10917	5.6941	5.5681	5.46	1.50004	1.37459	-1.09126	0.37627	0.48383	0.84558	0.78232	0.97747	0.96259
miR-3919	1.73348	2.19064	0.692602	1.54	1.37268	-2.05765	-2.82451	0.74526	0.46504	0.30066	0.92914	0.97747	0.84656
miR-3920	0.574789	0.395728	0.771992	0.58	-1.1321	1.14631	1.29774	0.83181	0.81511	0.65681	0.95701	0.97886	0.91929
miR-3921	1.2009	3.44747	2.85167	2.5	4.74695	3.14051	-1.51152	0.01251	0.04822	0.43128	0.41741	0.90273	0.87512
miR-3922-3p	3.38815	1.9855	1.63038	2.33	-2.64451	-3.38229	-1.27899	0.20508	0.12102	0.73747	0.67387	0.97747	0.93155
miR-3922-5p	3.70932	4.36739	3.76196	3.95	1.57789	1.03742	-1.52098	0.39497	0.94461	0.43242	0.78747	1	0.87512
miR-3923	0	1.03826	2.47378	1.17	2.05338	5.55582	2.7057	0.27268	0.02119	0.14061	0.7283	0.76523	0.84656
miR-3924	0	0	0.388264	0.13	1	1.30858	1.30858	1	0.46514	0.46514	1	0.97747	0.87826
miR-3925-5p	0.368598	2.45747	2.15649	1.66	4.25453	3.45336	-1.232	0.08997	0.13849	0.79062	0.58658	0.97747	0.94295
miR-3926	4.02598	4.27659	4.03641	4.11	1.19003	1.00696	-1.18099	0.77993	0.99071	0.78883	0.94183	1	0.94295
miR-3927-5p	1.53451	1.71265	1.40184	1.55	1.13131	-1.09657	-1.24057	0.8753	0.90694	0.78454	0.97069	1	0.94227
miR-3928-3p	2.2113	3.73736	4.27351	3.41	2.87986	4.17565	1.44995	0.18082	0.08154	0.62267	0.65358	0.9424	0.90631
miR-3928-5p	2.37013	4.25071	2.69655	3.11	3.6833	1.25353	-2.9363	0.18988	0.81117	0.27138	0.6597	0.97747	0.84656
miR-3929	6.38576	5.49563	5.97969	5.95	-1.85318	-1.32501	1.39862	0.22156	0.56394	0.49329	0.68461	0.97747	0.88671
miR-3934-3p	1.38689	5.09111	3.22326	3.23	13.0321	3.57019	-3.65026	0.00153	0.0538	0.05056	0.16973	0.92052	0.84656
miR-3934-5p	5.79828	6.65312	5.65015	6.03	1.80876	-1.10803	-2.00416	0.33759	0.86458	0.26507	0.76852	0.98538	0.84656
miR-3935	1.67105	2.65812	0.526668	1.62	1.98206	-2.20993	-4.38021	0.45548	0.38945	0.12634	0.80346	0.97747	0.84656
miR-3936	1.09882	1.94272	0	1.01	1.79502	-2.14206	-3.84504	0.45115	0.33183	0.10308	0.80346	0.97747	0.84656
miR-3937	8.07327	8.1747	8.11458	8.12	1.07252	1.02883	-1.04247	0.91456	0.96513	0.94929	0.97814	1	0.9893
miR-3938	1.80292	1.55301	1.90667	1.75	-1.18921	1.07475	1.2781	0.87602	0.94833	0.82538	0.97069	1	0.9541
miR-3939	4.10653	5.1546	4.23837	4.5	2.06766	1.09581	-1.88688	0.35602	0.9053	0.4171	0.7706	1	0.8696
miR-3940-5p	11.3989	10.4864	10.8187	10.9	-1.88296	-1.49485	1.25876	0.08537	0.25056	0.49963	0.58157	0.97747	0.88671
miR-3941	0.789511	1.59689	1.75159	1.38	1.74957	1.94801	1.11342	0.46059	0.38231	0.88585	0.80479	0.97747	0.97134
miR-3942-5p	0	0.95942	1.54069	0.83	1.94396	2.90996	1.49589	0.47375	0.26048	0.66131	0.81752	0.97747	0.92054
miR-3943	8.14741	8.26483	7.65007	8.02	1.08448	-1.41128	-1.53156	0.86152	0.46647	0.37177	0.9692	0.97747	0.84991
miR-3944-5p	3.44938	3.43456	4.00743	3.63	-1.01045	1.47223	1.48761	0.98596	0.51296	0.50211	0.99831	0.97747	0.88671
miR-3945	0.8121	2.73281	2.20478	1.92	3.78685	2.62624	-1.44193	0.19282	0.33413	0.70784	0.66384	0.97747	0.92728
miR-3973	1.73117	2.5747	1.85692	2.05	1.79502	1.09126	-1.6449	0.4449	0.90782	0.51372	0.80281	1	0.8891
miR-3974	0	1.84464	1.54927	1.13	3.59253	2.92614	-1.22688	0.10537	0.16491	0.7798	0.60409	0.97747	0.94227
miR-3975	1.38741	3.46306	2.66598	2.51	4.21637	2.42671	-1.73748	0.12041	0.31834	0.52672	0.61387	0.97747	0.89122
miR-3976	0	1.50176	1.63038	1.04	2.83235	3.09513	1.09354	0.25735	0.22169	0.9198	0.71365	0.97747	0.98143
miR-3977	0.435	3.1071	2.57092	2.04	6.37312	4.39542	-1.44995	0.0482	0.10119	0.65776	0.5577	0.97747	0.91929
miR-3978	2.34242	2.64547	2.81152	2.6	1.23371	1.38415	1.12194	0.82057	0.72606	0.90099	0.95273	0.97747	0.97711
miR-409-3p	4.16447	4.84928	4.53088	4.51	1.6077	1.28877	-1.2466	0.61674	0.7878	0.81497	0.88529	0.97747	0.95064
miR-409-5p	0.952411	4.73486	3.10803	2.93	13.7561	4.45677	-3.0887	0.0015	0.03071	0.08553	0.16973	0.86567	0.84656
miR-410-3p	3.81354	4.63266	4.07327	4.17	1.76418	1.19748	-1.47325	0.38111	0.77693	0.54507	0.78747	0.97747	0.8951
miR-410-5p	3.117	3.50853	0.692602	2.44	1.31221	-5.36657	-7.04207	0.63494	0.01388	0.00632	0.89095	0.76523	0.77734
miR-411-3p	0.994744	3.29864	1.5586	1.95	4.93825	1.47836	-3.34035	0.08577	0.64822	0.17916	0.58157	0.97747	0.84656
miR-411-5p	2.87624	4.13834	2.18252	3.07	2.39828	-1.61776	-3.87985	0.16279	0.42513	0.04282	0.64562	0.97747	0.84656
miR-412-3p	1.37824	2.78214	1.99917	2.05	2.64634	1.53794	-1.72071	0.19511	0.55131	0.45515	0.66613	0.97747	0.87701
miR-412-5p	0.368598	2.70411	2.64494	1.91	5.04901	4.84333	-1.04174	0.0553	0.06056	0.95679	0.5577	0.92052	0.9917
miR-421	5.16792	5.84168	5.51186	5.51	1.59549	1.26927	-1.25701	0.31457	0.5999	0.61472	0.75568	0.97747	0.90631
miR-422a	1.67105	4.34336	3.44423	3.15	6.37312	3.41764	-1.86477	0.01456	0.07653	0.33715	0.41886	0.9424	0.84656
miR-424-3p	3.77538	4.92877	3.84687	4.18	2.22376	1.05044	-2.11697	0.14117	0.92258	0.16455	0.63135	1	0.84656
miR-424-5p	3.78065	4.64177	5.32894	4.58	1.8163	2.92411	1.60993	0.1541	0.02071	0.24576	0.64524	0.76523	0.84656
miR-4251	3.813	3.57877	3.39438	3.6	-1.17609	-1.337	-1.13603	0.69957	0.49438	0.7609	0.90964	0.97747	0.93553
miR-4252	5.94695	5.68008	5.93755	5.85	-1.2033	-1.00626	1.19499	0.60644	0.98541	0.619	0.87987	1	0.90631
miR-4253	7.59543	6.49073	6.6654	6.92	-2.15099	-1.90528	1.12896	0.07251	0.1211	0.75529	0.5577	0.97747	0.9353
miR-425-3p	4.36995	4.42226	5.25934	4.68	1.0367	1.85189	1.78633	0.9399	0.21987	0.24597	0.9839	0.97747	0.84656
miR-4254	1.90309	4.18628	2.3888	2.83	4.86689	1.40056	-3.47497	0.08194	0.68699	0.15773	0.57257	0.97747	0.84656
miR-4255	0	1.30383	3.04165	1.45	2.46913	8.23632	3.33572	0.2383	0.01624	0.1265	0.69758	0.76523	0.84656
miR-425-5p	7.00479	7.04428	7.2118	7.09	1.0274	1.15429	1.1235	0.94067	0.69766	0.75288	0.98403	0.97747	0.93477
miR-4256	0	1.62172	1.88245	1.17	3.07801	3.68586	1.19831	0.16359	0.11208	0.81286	0.64614	0.97747	0.94991
miR-4257	7.17835	7.20255	6.85566	7.08	1.01677	-1.25093	-1.27191	0.95842	0.49279	0.46186	0.98997	0.97747	0.87701
miR-4259	3.97197	4.3364	2.49922	3.6	1.28699	-2.77599	-3.57266	0.62201	0.06901	0.02991	0.88638	0.9424	0.84656
miR-4261	5.24239	5.77913	4.92361	5.32	1.45095	-1.24747	-1.81001	0.43913	0.64219	0.22907	0.79918	0.97747	0.84656
miR-4262	0	0.757464	2.08087	0.95	1.68997	4.231	2.50186	0.45093	0.05848	0.20176	0.80346	0.92052	0.84656
miR-4263	2.6879	3.20994	0.951029	2.28	1.43594	-3.33341	-4.7866	0.67896	0.18839	0.09713	0.90042	0.97747	0.84656
miR-4264	0	3.7658	2.20652	1.99	13.6044	4.61714	-2.9465	0.00062	0.01495	0.06314	0.16973	0.76523	0.84656
miR-4265	5.69863	5.98154	6.16086	5.95	1.21672	1.37745	1.1321	0.6068	0.40626	0.74315	0.87987	0.97747	0.93155
miR-4266	3.57393	5.10589	4.38731	4.36	2.89186	1.75686	-1.64604	0.19765	0.4791	0.53052	0.66689	0.97747	0.89207
miR-4267	3.01064	4.60329	3.12137	3.58	3.01676	1.07998	-2.79336	0.27633	0.93756	0.30897	0.73063	1	0.84656
miR-4268	4.04783	3.59919	2.4968	3.38	-1.36509	-2.9302	-2.14652	0.55907	0.06526	0.17012	0.86219	0.93321	0.84656
miR-4269	5.68177	6.11197	6.01004	5.93	1.34723	1.25527	-1.07326	0.4757	0.584	0.86394	0.81961	0.97747	0.96419
miR-4270	8.45188	7.63836	8.20369	8.1	-1.75808	-1.18756	1.47939	0.18318	0.67047	0.34257	0.65358	0.97747	0.84656
miR-4271	14.738	13.798	14.2246	14.25	-1.91853	-1.42701	1.34443	0.08659	0.32103	0.40566	0.58319	0.97747	0.8627
miR-4272	1.53936	0.890917	0	0.81	-1.56699	-2.90593	-1.85446	0.48435	0.1173	0.34246	0.82517	0.97747	0.84656
miR-4273	0.368598	1.74851	2.8444	1.65	2.60268	5.56353	2.13761	0.15244	0.02049	0.24588	0.64524	0.76523	0.84656
miR-4274	8.13937	8.1619	7.80064	8.03	1.01607	-1.26488	-1.28432	0.96605	0.52715	0.5007	0.99207	0.97747	0.88671
miR-4275	1.59311	2.1191	1.68054	1.8	1.43993	1.06216	-1.35566	0.71031	0.95058	0.7565	0.91454	1	0.93539
miR-4276	3.68977	1.72546	3.29063	2.9	-3.90142	-1.31859	2.95878	0.17612	0.7723	0.27216	0.65358	0.97747	0.84656
miR-4277	3.10051	4.34601	0.801591	2.75	2.37183	-4.92117	-11.6641	0.20134	0.0314	0.00346	0.67387	0.86838	0.57853
miR-4278	2.21663	2.72884	2.44181	2.46	1.42603	1.16878	-1.2201	0.67953	0.85532	0.81632	0.90062	0.98538	0.95064
miR-4279	8.39385	8.52243	8.10163	8.34	1.09354	-1.22434	-1.33886	0.84151	0.65106	0.51747	0.96134	0.97747	0.8891
miR-4280	0.927704	0.961558	1.88514	1.26	1.02385	1.94127	1.89737	0.97798	0.44294	0.45872	0.99551	0.97747	0.87701
miR-4282	0.952411	0.77112	1.4851	1.07	-1.13367	1.44693	1.64035	0.86935	0.63089	0.52176	0.97069	0.97747	0.8891
miR-4283	2.21926	3.81748	3.29005	3.11	3.02723	2.10089	-1.44093	0.0398	0.14224	0.44878	0.52952	0.97747	0.87701
miR-4287	1.73348	2.42074	1.79768	1.98	1.60993	1.04536	-1.54007	0.63885	0.96481	0.67015	0.89168	1	0.92251
miR-4288	2.62443	2.45312	0	1.69	-1.12584	-6.16457	-5.47554	0.90099	0.08145	0.09997	0.97584	0.9424	0.84656
miR-4289	0.829222	0.585992	3.25482	1.56	-1.18345	5.37401	6.35988	0.78239	0.01936	0.01218	0.94209	0.76523	0.83901
miR-429	4.76077	3.96317	6.64632	5.12	-1.73869	3.69609	6.4219	0.4825	0.11725	0.03579	0.82456	0.97747	0.84656
miR-4290	5.75637	5.4183	5.3248	5.5	-1.264	-1.3491	-1.06733	0.59812	0.50313	0.88323	0.87603	0.97747	0.97042
miR-4291	9.53226	10.0195	8.7861	9.45	1.40153	-1.67714	-2.35055	0.56283	0.3815	0.16251	0.86402	0.97747	0.84656
miR-4292	7.48856	7.12925	7.47342	7.36	-1.28254	-1.01045	1.26927	0.448	0.97406	0.46677	0.80346	1	0.87826
miR-4293	3.18685	3.74771	3.89843	3.61	1.47529	1.63807	1.11034	0.67046	0.59046	0.90852	0.90042	0.97747	0.97711
miR-4294	6.16117	5.22708	5.85808	5.75	-1.91057	-1.23371	1.54864	0.14645	0.61861	0.31103	0.64524	0.97747	0.84656
miR-4295	0	1.54502	1.32826	0.96	2.91804	2.51054	-1.16231	0.10247	0.1526	0.80453	0.60409	0.97747	0.94847
miR-4296	7.2202	7.41643	6.51422	7.05	1.14552	-1.63127	-1.86865	0.79882	0.36949	0.25806	0.94826	0.97747	0.84656
miR-4297	3.96412	5.10071	3.9558	4.34	2.19923	-1.00556	-2.21146	0.15863	0.99127	0.15592	0.64562	1	0.84656
miR-4299	4.74184	5.02323	5.07086	4.95	1.21504	1.25614	1.03383	0.67634	0.62609	0.94339	0.90042	0.97747	0.98836
miR-4300	1.48883	2.06698	2.47835	2.01	1.49278	1.98618	1.32961	0.62001	0.40234	0.72332	0.88638	0.97747	0.92957
miR-4301	3.42245	3.14215	1.18441	2.58	-1.21419	-4.71743	-3.88523	0.81495	0.08629	0.12645	0.95036	0.9424	0.84656
miR-4302	3.3326	3.7164	3.8925	3.65	1.30495	1.47427	1.12975	0.67677	0.54533	0.84771	0.90042	0.97747	0.96259
miR-4303	0.71864	3.19476	2.85048	2.25	5.56353	4.38325	-1.26927	0.01325	0.02662	0.67942	0.41886	0.83482	0.92337
miR-4304	5.2998	5.21255	5.34326	5.29	-1.06216	1.03025	1.09505	0.87309	0.93655	0.81105	0.97069	1	0.94991
miR-4305	4.13651	5.50251	2.93282	4.19	2.57755	-2.30378	-5.93809	0.19166	0.24497	0.02615	0.66371	0.97747	0.84656
miR-4306	3.68623	4.23004	3.3783	3.76	1.45801	-1.23799	-1.805	0.57112	0.74688	0.38121	0.86571	0.97747	0.85382
miR-4307	0	1.00559	0.950003	0.65	2.00834	1.93187	-1.03958	0.34925	0.37527	0.95767	0.77006	0.97747	0.9917
miR-4308	3.94719	2.99864	1.8249	2.92	-1.93053	-4.35297	-2.25636	0.31598	0.04141	0.22134	0.75783	0.88959	0.84656
miR-4309	9.7881	9.99167	9.29443	9.69	1.15189	-1.40834	-1.62113	0.76012	0.46478	0.30896	0.93617	0.97747	0.84656
miR-4310	2.5739	4.16929	3.3193	3.35	3.02095	1.67597	-1.8025	0.15122	0.48245	0.42511	0.64524	0.97747	0.87376
miR-4311	1.3643	2.59378	2.05962	2.01	2.34404	1.61888	-1.44794	0.34673	0.58822	0.67641	0.76881	0.97747	0.9229
miR-4312	4.90885	4.37898	5.07755	4.79	-1.44393	1.12428	1.62338	0.42739	0.79728	0.30159	0.79432	0.97747	0.84656
miR-431-3p	1.0282	5.1584	2.88434	3.02	17.5087	3.62003	-4.83662	0.00515	0.13386	0.07426	0.29109	0.97747	0.84656
miR-4314	6.11006	5.85952	6.46981	6.15	-1.19003	1.28343	1.52626	0.66675	0.53864	0.30637	0.90042	0.97747	0.84656
miR-4315	4.50176	4.56146	4.33131	4.46	1.04247	-1.12506	-1.17283	0.93779	0.82387	0.76404	0.98364	0.9847	0.937
miR-431-5p	4.34944	6.56548	5.09544	5.34	4.64603	1.67714	-2.77022	0.014	0.33324	0.07462	0.41886	0.97747	0.84656
miR-4317	0	1.54502	0.682872	0.74	2.91804	1.60547	-1.81756	0.06778	0.38318	0.27685	0.5577	0.97747	0.84656
miR-4318	0.927704	4.07975	2.72137	2.58	8.88887	3.46775	-2.5633	0.01513	0.12302	0.22971	0.41886	0.97747	0.84656
miR-4319	5.97605	6.85227	5.68419	6.17	1.83528	-1.22434	-2.247	0.26571	0.7019	0.14804	0.72427	0.97747	0.84656
miR-4320	1.67105	2.1738	0.965313	1.6	1.41716	-1.63127	-2.31017	0.68843	0.57522	0.34539	0.90325	0.97747	0.84656
miR-4322	6.60975	6.97705	6.83311	6.81	1.28967	1.16716	-1.10496	0.5544	0.7175	0.81525	0.86128	0.97747	0.95064
miR-432-3p	3.88027	4.21632	2.85455	3.65	1.26225	-2.03637	-2.57041	0.6853	0.23319	0.1239	0.90255	0.97747	0.84656
miR-4324	4.02117	5.43126	4.54005	4.66	2.65737	1.43296	-1.85446	0.0677	0.46472	0.22213	0.5577	0.97747	0.84656
miR-4325	2.6296	3.48141	1.74567	2.62	1.805	-1.84548	-3.3311	0.24804	0.23196	0.03284	0.70078	0.97747	0.84656
miR-432-5p	2.68165	4.49267	3.97097	3.72	3.50885	2.44359	-1.43594	0.20552	0.35675	0.70347	0.67387	0.97747	0.92698
miR-4326	2.95939	1.59986	2.1361	2.23	-2.56685	-1.76908	1.44995	0.23927	0.46497	0.63113	0.69758	0.97747	0.90757
miR-4327	5.82951	5.97346	5.69698	5.83	1.10496	-1.09657	-1.21083	0.82083	0.8348	0.66483	0.95273	0.98538	0.92189
miR-4328	0.574789	3.41751	2.26131	2.08	7.17511	3.21986	-2.22839	0.04315	0.19655	0.36404	0.54644	0.97747	0.84921
miR-4329	4.31644	5.57537	4.93007	4.94	2.3933	1.5305	-1.56374	0.09122	0.38097	0.35797	0.58658	0.97747	0.84656
miR-4330	4.70877	5.50378	4.70488	4.97	1.73508	-1.00278	-1.73989	0.42155	0.9968	0.41936	0.79183	1	0.8696
miR-433-3p	0	3.61091	4.09503	2.57	12.2185	17.089	1.39862	0.01988	0.01075	0.71394	0.4399	0.76523	0.92864
miR-433-5p	0	2.04413	2.16011	1.4	4.12387	4.46915	1.08373	0.06548	0.05394	0.90798	0.5577	0.92052	0.97711
miR-4417	12.6442	11.2773	11.9561	11.96	-2.57934	-1.61105	1.60103	0.02248	0.19993	0.20552	0.47153	0.97747	0.84656
miR-4419a	6.6908	6.6241	6.25487	6.52	-1.04754	-1.35285	-1.29146	0.91902	0.51159	0.57694	0.97861	0.97747	0.90367
miR-4419b	6.76902	6.08078	6.48221	6.44	-1.61105	-1.2201	1.32042	0.35955	0.69687	0.58714	0.77076	0.97747	0.90472
miR-4420	0.574789	2.89603	0.914933	1.46	4.99678	1.26576	-3.94767	0.01561	0.67367	0.03187	0.41886	0.97747	0.84656
miR-4421	5.00593	4.36297	5.32061	4.9	-1.56157	1.24401	1.94261	0.46881	0.71985	0.28906	0.81374	0.97747	0.84656
miR-4422	1.15364	2.24346e-16	0.890386	0.68	-2.2253	-1.19997	1.85318	0.20581	0.76282	0.32008	0.67387	0.97747	0.84656
miR-4423-3p	0	3.34295	2.37028	1.9	10.1471	5.16941	-1.96292	0.04736	0.1382	0.52127	0.5577	0.97747	0.8891
miR-4423-5p	2.71926	3.95219	2.30273	2.99	2.35055	-1.33515	-3.13616	0.24005	0.68089	0.1266	0.69782	0.97747	0.84656
miR-4424	0	2.1854	2.72137	1.64	4.54727	6.5933	1.44995	0.04281	0.01659	0.57768	0.54533	0.76523	0.90367
miR-4425	0.829222	2.8436	2.02089	1.9	4.03901	2.28469	-1.76908	0.19553	0.42961	0.58202	0.66613	0.97747	0.90472
miR-4426	4.11396	3.65037	3.50608	3.76	-1.37936	-1.52414	-1.10496	0.59044	0.48296	0.86598	0.87344	0.97747	0.96419
miR-4427	1.02083	1.03854	0	0.69	1.01255	-2.02933	-2.0548	0.98506	0.29598	0.28819	0.99831	0.97747	0.84656
miR-4428	4.84241	4.61826	4.49146	4.65	-1.16797	-1.27544	-1.09202	0.77087	0.64955	0.86892	0.93771	0.97747	0.96419
miR-4429	5.74739	5.66509	6.29673	5.9	-1.05848	1.46307	1.54971	0.89048	0.36908	0.30518	0.975	0.97747	0.84656
miR-4430	7.98027	6.99305	7.86834	7.61	-1.98206	-1.08073	1.83401	0.12528	0.85236	0.16829	0.62226	0.98538	0.84656
miR-4431	0.952411	1.38096	0.350778	0.89	1.3463	-1.51782	-2.04202	0.65616	0.53418	0.29704	0.90042	0.97747	0.84656
miR-4432	0	2.2155	1.89897	1.37	4.64603	3.72955	-1.24574	0.08201	0.12778	0.7862	0.57257	0.97747	0.94227
miR-4433b-5p	8.93449	9.29159	8.68931	8.97	1.28076	-1.18509	-1.51782	0.60802	0.72366	0.39343	0.88081	0.97747	0.85547
miR-4434	0	2.58838	2.03555	1.54	6.01265	4.10107	-1.46713	0.03229	0.07801	0.60251	0.51804	0.9424	0.90487
miR-4435	3.04915	4.19976	0.883537	2.71	2.22068	-4.48777	-9.95899	0.20642	0.03046	0.00345	0.67479	0.86567	0.57853
miR-4436a	6.67786	6.37948	5.90231	6.32	-1.22944	-1.71238	-1.39185	0.55344	0.14396	0.35062	0.86068	0.97747	0.84656
miR-4436b-3p	5.94138	5.97133	5.73393	5.88	1.02101	-1.15429	-1.17854	0.95096	0.67177	0.6283	0.98566	0.97747	0.90757
miR-4437	1.16591	2.29612	3.71217	2.39	2.18859	5.84013	2.66845	0.31093	0.03858	0.21144	0.75296	0.88959	0.84656
miR-4438	2.71878	3.48728	1.85603	2.69	1.70291	-1.81882	-3.09728	0.53182	0.484	0.20077	0.84589	0.97747	0.84656
miR-4439	0.829222	1.93364	2.62601	1.8	2.1495	3.47497	1.61552	0.42273	0.2049	0.61128	0.79183	0.97747	0.90487
miR-4440	3.52918	4.85099	5.50504	4.63	2.50012	3.93401	1.57352	0.22735	0.08468	0.53753	0.68544	0.9424	0.89249
miR-4441	1.87221	3.58447	4.69436	3.38	3.27615	7.07142	2.15846	0.06489	0.00707	0.20627	0.5577	0.76523	0.84656
miR-4442	7.74276	7.08255	7.38748	7.4	-1.58008	-1.27899	1.23542	0.24135	0.51675	0.57668	0.69782	0.97747	0.90367
miR-4444	6.08747	5.8146	6.50389	6.14	-1.20832	1.33422	1.61217	0.67296	0.52229	0.29902	0.90042	0.97747	0.84656
miR-4446-3p	6.15836	5.98915	5.88694	6.01	-1.12428	-1.20664	-1.07326	0.77999	0.65523	0.8658	0.94183	0.97747	0.96419
miR-4446-5p	3.34493	3.79798	0.965313	2.7	1.36888	-5.20537	-7.12554	0.6617	0.04136	0.01967	0.90042	0.88959	0.84656
miR-4447	7.11311	7.28441	6.93953	7.11	1.12584	-1.12818	-1.27015	0.78633	0.78356	0.58761	0.94293	0.97747	0.90472
miR-4449	10.5011	9.576	9.81936	9.97	-1.89868	-1.60436	1.18345	0.11278	0.22769	0.65505	0.60409	0.97747	0.91798
miR-4450	3.81304	3.3002	2.69236	3.27	-1.42701	-2.17498	-1.52414	0.62432	0.29651	0.56268	0.88644	0.97747	0.90367
miR-4451	4.53374	6.12728	3.57236	4.74	3.01885	-1.94666	-5.87667	0.27532	0.50124	0.09538	0.72978	0.97747	0.84656
miR-4452	2.92356	2.70319	2.1647	2.6	-1.16473	-1.69232	-1.45196	0.87536	0.59192	0.7025	0.97069	0.97747	0.92698
miR-4453	3.12357	4.46232	2.71832	3.43	2.52976	-1.32409	-3.34963	0.07531	0.55813	0.02783	0.56213	0.97747	0.84656
miR-4455	2.15893	3.66722	3.14809	2.99	2.84415	1.98481	-1.43296	0.15678	0.33755	0.60792	0.64562	0.97747	0.90487
miR-4456	0.829222	2.2206	0.965313	1.34	2.6226	1.09885	-2.38667	0.28246	0.91344	0.32931	0.73532	1	0.84656
miR-4457	3.2625	1.16252	2.67905	2.37	-4.28709	-1.49796	2.86195	0.13529	0.65944	0.26652	0.62803	0.97747	0.84656
miR-4458	2.22602	3.10301	4.0279	3.12	1.83655	3.48703	1.89868	0.54328	0.22649	0.52198	0.85415	0.97747	0.8891
miR-4459	11.6385	10.5236	11.3049	11.16	-2.16595	-1.2605	1.71832	0.10728	0.60563	0.24169	0.60409	0.97747	0.84656
miR-4460	0.541301	2.02785	0.859086	1.14	2.80305	1.2466	-2.24856	0.23217	0.79042	0.34017	0.69319	0.97747	0.84656
miR-4461	8.14715	7.52417	8.26853	7.98	-1.54007	1.08749	1.67481	0.41447	0.87132	0.33336	0.7894	0.98734	0.84656
miR-4462	1.99585	3.22979	3.48912	2.9	2.35218	2.81474	1.19665	0.22343	0.14797	0.78972	0.68461	0.97747	0.94295
miR-4463	11.2884	10.458	11.0849	10.94	-1.77769	-1.15189	1.54435	0.16905	0.72257	0.28823	0.65293	0.97747	0.84656
miR-4464	0.829222	1.96501	0.746877	1.18	2.19771	-1.05848	-2.32624	0.32087	0.94097	0.28901	0.76126	1	0.84656
miR-4465	0	1.4436	2.98208	1.48	2.72074	7.90081	2.90392	0.11818	0.006	0.09876	0.61106	0.76523	0.84656
miR-4467	6.87199	6.25114	6.32604	6.48	-1.53794	-1.46003	1.05336	0.2241	0.2806	0.87835	0.68469	0.97747	0.96766
miR-4468	5.42397	3.57661	5.54983	4.85	-3.59751	1.09126	3.92584	0.03618	0.87074	0.02748	0.529	0.98734	0.84656
miR-4470	0	2.26992	2.9603	1.74	4.82323	7.78124	1.61328	0.06341	0.02207	0.53608	0.5577	0.77319	0.89249
miR-4471	0	0.870258	1.63038	0.83	1.82766	3.09513	1.69349	0.37811	0.11635	0.43902	0.78459	0.97747	0.87512
miR-4472	5.85779	5.50048	5.1417	5.5	-1.28076	-1.64262	-1.28254	0.51262	0.20497	0.51093	0.835	0.97747	0.8891
miR-4473	0.91907	2.18403	0.692602	1.27	2.40327	-1.16959	-2.81084	0.31925	0.85451	0.24525	0.76099	0.98538	0.84656
miR-4474-3p	2.80556	4.08114	3.21455	3.37	2.42167	1.32777	-1.82387	0.19391	0.66336	0.3652	0.66384	0.97747	0.84921
miR-4475	2.67325	1.78284	2.08087	2.18	-1.85318	-1.50733	1.22944	0.50363	0.65405	0.82086	0.83352	0.97747	0.95223
miR-4476	4.58881	4.49402	4.32275	4.47	-1.06807	-1.20247	-1.12584	0.85479	0.60984	0.74145	0.96611	0.97747	0.93155
miR-4477a	3.1274	0.842396	1.6727	1.88	-4.87364	-2.74157	1.77769	0.05733	0.19906	0.44927	0.5577	0.97747	0.87701
miR-4477b	1.76451	1.85185	1.2821	1.63	1.06216	-1.39668	-1.48452	0.93984	0.67827	0.62485	0.9839	0.97747	0.90631
miR-4478	9.77293	8.51734	9.55179	9.28	-2.38833	-1.16554	2.04769	0.05784	0.71102	0.1071	0.5577	0.97747	0.84656
miR-448	0	2.79215	1.49064	1.43	6.92589	2.81084	-2.4657	0.00488	0.0796	0.11864	0.29109	0.9424	0.84656
miR-4480	2.08095	1.90179	0.388264	1.46	-1.1321	-3.23328	-2.85601	0.87517	0.16097	0.20516	0.97069	0.97747	0.84656
miR-4481	8.42091	8.50131	8.74943	8.56	1.05702	1.25614	1.18756	0.87591	0.52793	0.63191	0.97069	0.97747	0.90757
miR-4482-3p	1.46037	2.40113	1.18986	1.68	1.91986	-1.20664	-2.31498	0.32817	0.77303	0.21582	0.76831	0.97747	0.84656
miR-4482-5p	0.976301	2.21548	0.526668	1.24	2.36035	-1.36604	-3.22433	0.28707	0.69104	0.15737	0.73532	0.97747	0.84656
miR-4483	2.35559	4.37161	3.84885	3.53	4.04461	2.81474	-1.43694	0.08226	0.18156	0.62452	0.57257	0.97747	0.90631
miR-4484	7.60223	6.77951	7.37853	7.25	-1.76908	-1.16797	1.51467	0.22978	0.73425	0.37279	0.68838	0.97747	0.84991
miR-4486	10.3311	9.64401	10.1047	10.03	-1.60993	-1.16959	1.3765	0.18034	0.64373	0.35569	0.65358	0.97747	0.84656
miR-4487	5.51732	5.53968	5.5629	5.54	1.01537	1.0324	1.01607	0.97342	0.94584	0.97239	0.99375	1	0.99274
miR-4489	4.76336	4.9371	3.65519	4.45	1.12818	-2.15547	-2.43176	0.79427	0.12063	0.07864	0.94659	0.97747	0.84656
miR-4490	1.60404	2.71824	0.526668	1.62	2.16445	-2.10964	-4.56938	0.2408	0.25553	0.03547	0.69782	0.97747	0.84656
miR-4491	0.368598	2.12256	2.58097	1.69	3.37292	4.63317	1.37364	0.15005	0.0784	0.69062	0.64524	0.9424	0.92569
miR-4493	2.31994	4.03009	2.2643	2.87	3.27161	-1.03958	-3.4011	0.15164	0.96048	0.14019	0.64524	1	0.84656
miR-4494	0	3.28757	2.77347	2.02	9.76757	6.83528	-1.428	0.00141	0.00404	0.49664	0.16973	0.76359	0.88671
miR-4495	0.8121	2.63529	0.883537	1.44	3.53816	1.05044	-3.36825	0.20107	0.95809	0.21772	0.67387	1	0.84656
miR-4496	6.38092	5.36988	6.56476	6.11	-2.01531	1.13603	2.28945	0.27091	0.83589	0.199	0.7282	0.98538	0.84656
miR-4498	6.78596	6.5345	6.29364	6.54	-1.19003	-1.40639	-1.18181	0.63059	0.35521	0.6449	0.88901	0.97747	0.91165
miR-4499	5.52212	5.55426	4.74716	5.27	1.02243	-1.71119	-1.74957	0.95914	0.23579	0.21841	0.99024	0.97747	0.84656
miR-449a	2.62652	5.11912	5.30181	4.35	5.62947	6.38639	1.13524	0.01234	0.00855	0.82451	0.41741	0.76523	0.95383
miR-449b-3p	5.45069	5.90828	5.14345	5.5	1.37364	-1.23713	-1.69937	0.53462	0.67485	0.30852	0.84684	0.97747	0.84656
miR-449b-5p	4.13034	3.95366	3.33211	3.81	-1.13053	-1.73869	-1.53901	0.87043	0.46766	0.56943	0.97069	0.97747	0.90367
miR-449c-3p	0.994744	1.37922	1.9372	1.44	1.30495	1.92119	1.47223	0.76186	0.46339	0.66101	0.93617	0.97747	0.92054
miR-449c-5p	0	2.43875	3.57542	2	5.42266	11.9174	2.19923	0.06034	0.01175	0.3434	0.5577	0.76523	0.84656
miR-4500	0.541301	3.20494e-17	0.771992	0.44	-1.45498	1.17365	1.70764	0.49704	0.76982	0.33914	0.83162	0.97747	0.84656
miR-4501	1.02083	0.457308	1.82803	1.1	-1.47836	1.74957	2.5865	0.60894	0.46715	0.22939	0.88113	0.97747	0.84656
miR-4502	4.83031	4.66554	4.90676	4.8	-1.12117	1.05409	1.18181	0.80937	0.91077	0.72447	0.95036	1	0.92957
miR-4503	0	0.585992	0.939707	0.51	1.50108	1.91853	1.2781	0.40526	0.19488	0.61092	0.7894	0.97747	0.90487
miR-4504	2.78779	2.06698	2.53852	2.46	-1.64832	-1.18838	1.38703	0.60641	0.85764	0.73498	0.87987	0.98538	0.93155
miR-4505	10.1147	9.14442	9.63019	9.63	-1.95884	-1.39862	1.40056	0.08916	0.3665	0.36529	0.58386	0.97747	0.84921
miR-4506	1.33268	2.96294	1.93001	2.08	3.09513	1.51257	-2.04627	0.28556	0.68721	0.49024	0.73532	0.97747	0.88671
miR-4507	12.8809	11.6475	12.6162	12.38	-2.35055	-1.20164	1.95748	0.06489	0.66267	0.13325	0.5577	0.97747	0.84656
miR-4509	0	0.98172	1.60588	0.86	1.9752	3.04407	1.54114	0.264	0.08304	0.46822	0.72276	0.9424	0.87826
miR-450a-1-3p	0.8121	1.37784	1.81801	1.34	1.48041	2.00834	1.3566	0.68957	0.48185	0.75554	0.90325	0.97747	0.9353
miR-450a-2-3p	0.368598	1.37922	0	0.58	2.01531	-1.29146	-2.60088	0.35878	0.73246	0.21943	0.7706	0.97747	0.84656
miR-450a-5p	1.59562	1.62425	2.68866	1.97	1.0203	2.13317	2.09072	0.98295	0.42335	0.43516	0.99767	0.97747	0.87512
miR-450b-3p	0.435	0.68741	1.0247	0.72	1.19086	1.50525	1.26313	0.76023	0.48102	0.68405	0.93617	0.97747	0.92527
miR-450b-5p	0.659603	0.609836	2.08609	1.12	-1.03526	2.68701	2.78176	0.96274	0.20178	0.18787	0.99207	0.97747	0.84656
miR-4510	1.43432	1.58491	1.07811	1.37	1.11034	-1.27987	-1.42109	0.91434	0.79946	0.71828	0.97814	0.97747	0.92957
miR-4511	2.05226	3.23725	2.14143	2.48	2.27363	1.06363	-2.13761	0.3486	0.94232	0.38437	0.77006	1	0.85493
miR-4512	8.04073	7.59213	8.06547	7.9	-1.36509	1.01748	1.38799	0.34411	0.95728	0.31952	0.76852	1	0.84656
miR-4513	5.15438	5.97429	6.15186	5.76	1.76541	1.99585	1.13131	0.35416	0.26504	0.83719	0.7706	0.97747	0.95991
miR-4514	4.9063	5.62457	4.66403	5.06	1.6449	-1.18263	-1.94666	0.29928	0.7189	0.17479	0.74485	0.97747	0.84656
miR-4515	5.4303	6.26026	5.60146	5.76	1.77769	1.12584	-1.57899	0.18291	0.77286	0.28163	0.65358	0.97747	0.84656
miR-4517	0.8121	2.46352	1.41053	1.56	3.14051	1.51362	-2.07484	0.19991	0.6283	0.40078	0.67235	0.97747	0.85963
miR-4518	0	3.85401	3.25707	2.37	14.46	9.55993	-1.51257	0.02694	0.0527	0.69252	0.49247	0.92052	0.92569
miR-4519	5.72573	5.5856	5.89237	5.73	-1.10191	1.12272	1.23713	0.78263	0.74306	0.54913	0.94209	0.97747	0.89663
miR-451a	6.36663	7.4785	6.90505	6.92	2.16145	1.45196	-1.48761	0.11371	0.41842	0.38995	0.60409	0.97747	0.85493
miR-451b	0	0.68741	0.332094	0.34	1.60993	1.25876	-1.27899	0.33213	0.63238	0.60911	0.76852	0.97747	0.90487
miR-4520a-5p	5.54482	5.81488	3.96767	5.11	1.20581	-2.98349	-3.59751	0.74832	0.08522	0.04979	0.93131	0.9424	0.84656
miR-4521	8.56317	7.6055	8.42267	8.2	-1.94261	-1.10267	1.76174	0.22761	0.85359	0.29792	0.68544	0.98538	0.84656
miR-4522	5.86841	6.14915	4.93323	5.65	1.21504	-1.91189	-2.32302	0.73781	0.2796	0.16885	0.92589	0.97747	0.84656
miR-452-3p	1.27721	2.13101	0.332094	1.25	1.80751	-1.92519	-3.47979	0.42067	0.37468	0.10905	0.79183	0.97747	0.84656
miR-4524a-5p	1.11609	3.38545	2.04073	2.18	4.81989	1.89868	-2.5403	0.05626	0.39575	0.22687	0.5577	0.97747	0.84656
miR-4524b-5p	0.574789	1.343	3.21114	1.71	1.70291	6.21606	3.65026	0.51527	0.04505	0.13385	0.835	0.90273	0.84656
miR-4525	9.79408	9.04307	9.12365	9.32	-1.68296	-1.59107	1.05775	0.26672	0.31807	0.90172	0.72427	0.97747	0.97711
miR-452-5p	0	2.03041	2.71066	1.58	4.08405	6.54775	1.60214	0.05122	0.01491	0.471	0.5577	0.76523	0.88044
miR-4527	0.368598	2.24746	1.38575	1.33	3.6782	2.02371	-1.81756	0.10974	0.36201	0.43694	0.60409	0.97747	0.87512
miR-4528	0	1.30383	0.332094	0.55	2.46913	1.25876	-1.96156	0.22279	0.74642	0.35462	0.68461	0.97747	0.84656
miR-4530	9.36907	8.45672	9.45138	9.09	-1.88165	1.05848	1.99308	0.14939	0.89008	0.11978	0.64524	0.99572	0.84656
miR-4531	2.10116	2.20329	1.33436	1.88	1.07326	-1.70173	-1.8264	0.94334	0.59656	0.54951	0.98492	0.97747	0.89663
miR-4533	4.51987	5.2683	3.63788	4.48	1.67946	-1.84293	-3.09513	0.30639	0.23323	0.04234	0.74891	0.97747	0.84656
miR-4534	9.78285	8.80716	9.23203	9.27	-1.967	-1.4651	1.34257	0.09588	0.32135	0.43915	0.59457	0.97747	0.87512
miR-4535	6.1303	6.05717	6.12632	6.1	-1.0519	-1.00278	1.04899	0.88382	0.99365	0.89009	0.97354	1	0.97258
miR-4536-5p	1.97	0.870258	1.74704	1.53	-2.14355	-1.16716	1.83655	0.38161	0.8562	0.48199	0.78747	0.98538	0.88671
miR-4537	8.26152	8.37444	7.79003	8.14	1.08147	-1.38607	-1.499	0.86658	0.48871	0.3942	0.97046	0.97747	0.85547
miR-4538	4.38155	4.33474	4.907	4.54	-1.03311	1.43893	1.48658	0.94369	0.43582	0.39756	0.98492	0.97747	0.85885
miR-4539	8.1456	7.11968	8.04693	7.77	-2.03637	-1.07103	1.90132	0.16095	0.88647	0.20072	0.64562	0.99432	0.84656
miR-4540	0	1.10439	1.18986	0.76	2.1495	2.28153	1.06069	0.28492	0.25167	0.93183	0.73532	0.97747	0.98522
miR-454-3p	5.16062	3.61417	6.00038	4.93	-2.92006	1.79005	5.22706	0.27334	0.54223	0.10528	0.7283	0.97747	0.84656
miR-454-5p	1.1807	3.6488	2.7494	2.53	5.53276	2.96699	-1.86477	0.02533	0.12325	0.3552	0.48407	0.97747	0.84656
miR-455-3p	6.92272	5.29263	7.07603	6.43	-3.09513	1.11188	3.44141	0.06542	0.84813	0.04742	0.5577	0.98538	0.84656
miR-455-5p	3.00362	3.00295	4.491	3.5	-1.00069	2.80305	2.805	0.9993	0.07675	0.07664	1	0.9424	0.84656
miR-4632-3p	4.93953	5.29662	5.49766	5.24	1.28076	1.47223	1.14949	0.57252	0.38385	0.74918	0.86579	0.97747	0.93347
miR-4632-5p	15.8265	14.6279	15.3976	15.28	-2.2958	-1.3463	1.70527	0.0328	0.3912	0.1403	0.52233	0.97747	0.84656
miR-4636	1.5272	2.59215	1.29832	1.81	2.09217	-1.17202	-2.45207	0.43642	0.86494	0.34827	0.79701	0.98538	0.84656
miR-4637	0	2.10061	0	0.7	4.29007	1	-4.29007	0.03697	1	0.03697	0.529	1	0.84656
miR-4638-5p	3.41739	4.57584	3.60517	3.87	2.23148	1.13918	-1.9602	0.13597	0.79676	0.20334	0.62803	0.97747	0.84656
miR-4639-3p	3.56562	4.1138	1.97807	3.22	1.46206	-3.00632	-4.39542	0.55753	0.11143	0.04157	0.86219	0.97747	0.84656
miR-4639-5p	0.71864	2.11659	2.55877	1.8	2.63536	3.5801	1.35849	0.21484	0.11282	0.68295	0.68093	0.97747	0.92517
miR-4640-3p	6.28113	6.38013	5.9612	6.21	1.07103	-1.24833	-1.337	0.86763	0.59291	0.48642	0.97069	0.97747	0.88671
miR-4641	1.92804	2.55872	1.2265	1.9	1.54864	-1.62676	-2.51751	0.6851	0.6523	0.39919	0.90255	0.97747	0.85963
miR-4642	1.98286	2.96957	1.83411	2.26	1.98206	-1.1088	-2.19619	0.4528	0.90844	0.39005	0.80346	1	0.85493
miR-4643	0.368598	1.41291	1.9604	1.25	2.06194	3.01467	1.46104	0.45004	0.25937	0.6886	0.80346	0.97747	0.92569
miR-4644	4.6105	4.41735	4.60037	4.54	-1.14314	-1.00696	1.13524	0.76729	0.98759	0.77911	0.93617	1	0.94227
miR-4645-3p	0.829222	2.11412	0.801591	1.25	2.43682	-1.0196	-2.48458	0.30262	0.98176	0.29296	0.74485	1	0.84656
miR-4646-3p	6.03429	5.8062	5.64696	5.83	-1.17121	-1.30767	-1.11651	0.74445	0.58206	0.8197	0.92876	0.97747	0.95148
miR-4646-5p	6.88509	6.86154	6.71228	6.82	-1.01677	-1.1274	-1.1088	0.96572	0.75312	0.78572	0.99207	0.97747	0.94227
miR-4647	2.70407	4.55437	3.09682	3.45	3.605	1.31312	-2.74727	0.11105	0.71643	0.19748	0.60409	0.97747	0.84656
miR-4648	4.4268	3.58057	3.56687	3.86	-1.79751	-1.81504	-1.00975	0.36019	0.35283	0.98789	0.77076	0.97747	0.99723
miR-4649-3p	5.05252	5.34627	5.07153	5.16	1.22603	1.01326	-1.20999	0.66535	0.97756	0.6856	0.90042	1	0.92569
miR-4649-5p	5.61336	5.63523	4.68795	5.31	1.01537	-1.89868	-1.92786	0.97239	0.16635	0.15757	0.99367	0.97747	0.84656
miR-4650-3p	0.368598	1.94859	2.68967	1.67	2.9897	4.99678	1.67133	0.1673	0.05466	0.49902	0.65274	0.92052	0.88671
miR-4652-3p	4.59499	4.73754	4.45846	4.6	1.1042	-1.09962	-1.21335	0.84052	0.84716	0.69457	0.96125	0.98538	0.92582
miR-4652-5p	4.43229	5.02292	4.3785	4.61	1.50629	-1.03814	-1.56266	0.45513	0.94489	0.41652	0.80346	1	0.8696
miR-4653-3p	6.32557	4.73064	5.59085	5.55	-3.02095	-1.6644	1.81504	0.07228	0.37309	0.30095	0.5577	0.97747	0.84656
miR-4653-5p	0	2.11884	1.94482	1.35	4.34393	3.85038	-1.12818	0.07903	0.10252	0.87448	0.57	0.97747	0.96694
miR-4654	6.12939	6.31795	5.6985	6.05	1.13997	-1.34817	-1.53581	0.77515	0.518	0.3587	0.93858	0.97747	0.84656
miR-4655-3p	8.2056	8.51158	7.68451	8.13	1.23628	-1.43495	-1.77399	0.62735	0.41426	0.2073	0.88806	0.97747	0.84656
miR-4655-5p	9.33482	8.56162	8.93836	8.94	-1.70882	-1.31585	1.29864	0.17424	0.46883	0.4906	0.65358	0.97747	0.88671
miR-4656	7.78226	7.33118	7.60314	7.57	-1.36699	-1.1321	1.20748	0.42823	0.7494	0.62898	0.79447	0.97747	0.90757
miR-4657	2.15893	2.47413	3.24795	2.63	1.24401	2.12727	1.71	0.80682	0.40679	0.5517	0.95036	0.97747	0.8984
miR-4658	1.46742	2.93251	2.46928	2.29	2.76063	2.00277	-1.37841	0.25736	0.42971	0.71114	0.71365	0.97747	0.92792
miR-4659a-5p	0	2.07495	2.17732	1.42	4.21344	4.52212	1.07326	0.10086	0.08734	0.93016	0.60409	0.9424	0.98522
miR-4659b-5p	0.8121	0.281081	1.60646	0.9	-1.44493	1.73388	2.50533	0.56914	0.3997	0.17425	0.86571	0.97747	0.84656
miR-466	3.56367	3.24322	2.17732	2.99	-1.24833	-2.61353	-2.09362	0.75521	0.19763	0.31273	0.93585	0.97747	0.84656
miR-4660	1.06011	3.14326	3.24783	2.48	4.23687	4.55673	1.07549	0.11876	0.1036	0.93295	0.61186	0.97747	0.98546
miR-4661-5p	0.435	2.16019	2.0787	1.56	3.3058	3.12531	-1.05775	0.15572	0.17404	0.94328	0.64562	0.97747	0.98836
miR-4662a-3p	0	1.5617	0.664807	0.74	2.95263	1.58557	-1.86219	0.11373	0.47504	0.34083	0.60409	0.97747	0.84656
miR-4663	0.574789	2.87026	3.08511	2.18	4.90754	5.6962	1.1607	0.08049	0.05971	0.85796	0.57	0.92052	0.96419
miR-4664-3p	6.83355	6.97626	5.97165	6.59	1.1042	-1.81756	-2.00694	0.84712	0.26125	0.19582	0.9646	0.97747	0.84656
miR-4664-5p	3.30151	2.94379	3.22016	3.16	-1.28165	-1.05775	1.21083	0.78364	0.95011	0.83186	0.94209	1	0.95759
miR-4665-5p	8.56137	8.08454	7.99764	8.21	-1.39185	-1.47836	-1.06216	0.36679	0.29029	0.86637	0.77565	0.97747	0.96419
miR-4666a-5p	0.91907	2.29714	0.664807	1.29	2.59908	-1.19251	-3.09942	0.26738	0.83222	0.19486	0.72427	0.98538	0.84656
miR-4666b	2.17043	1.03854	1.22248	1.48	-2.19162	-1.9292	1.13603	0.33054	0.4114	0.87098	0.76852	0.97747	0.96447
miR-4667-3p	5.6324	5.26617	4.97068	5.29	-1.28877	-1.58227	-1.22688	0.61917	0.37661	0.68766	0.88638	0.97747	0.92569
miR-4667-5p	6.25173	6.86304	5.66408	6.26	1.52732	-1.50316	-2.2958	0.34737	0.36546	0.08359	0.76942	0.97747	0.84656
miR-4668-3p	2.15704	3.47831	2.69405	2.78	2.49839	1.45095	-1.7219	0.3567	0.7022	0.57837	0.7706	0.97747	0.90367
miR-4668-5p	3.52567	3.73459	3.80318	3.69	1.15589	1.21251	1.04899	0.8027	0.74033	0.93452	0.94862	0.97747	0.98656
miR-4669	4.1058	5.30048	4.16953	4.53	2.28945	1.04536	-2.1901	0.0619	0.91204	0.07444	0.5577	1	0.84656
miR-4670-5p	2.59617	2.52981	2.2688	2.46	-1.04681	-1.2544	-1.19831	0.96138	0.8115	0.8491	0.99206	0.97747	0.96259
miR-4671-3p	0.368598	3.29237	1.57788	1.75	7.58947	2.31177	-3.28069	0.00755	0.19062	0.07566	0.32717	0.97747	0.84656
miR-4671-5p	0.71864	1.64157	1.80959	1.39	1.89605	2.13022	1.1235	0.52771	0.4574	0.90745	0.84434	0.97747	0.97711
miR-4672	2.28356	3.67246	2.85413	2.94	2.61897	1.48555	-1.76296	0.1975	0.58165	0.43356	0.66689	0.97747	0.87512
miR-4673	4.18627	4.01353	3.61226	3.94	-1.1274	-1.48865	-1.32042	0.82514	0.469	0.60998	0.95446	0.97747	0.90487
miR-4675	3.35289	3.83211	3.89833	3.69	1.39378	1.45902	1.04681	0.45381	0.39608	0.91624	0.80346	0.97747	0.98012
miR-4676-3p	4.39925	5.24091	4.41252	4.68	1.79253	1.00905	-1.77522	0.3252	0.98727	0.33248	0.76719	1	0.84656
miR-4677-3p	1.74555	2.90279	0.99783	1.88	2.22993	-1.67946	-3.74509	0.39359	0.57687	0.17425	0.78747	0.97747	0.84656
miR-4677-5p	1.37824	3.4302	3.1204	2.64	4.1468	3.34499	-1.23971	0.01663	0.03437	0.66853	0.41886	0.88959	0.92251
miR-4678	0	1.21438	0	0.4	2.3198	1	-2.3198	0.21863	1	0.21863	0.68461	1	0.84656
miR-4679	0	1.92098	0	0.64	3.78685	1	-3.78685	0.03485	1	0.03485	0.529	1	0.84656
miR-4680-3p	0	0	0	0	1	1	1	1	1	1	1	1	1
miR-4680-5p	1.44247	1.19966	0.350778	1	-1.18345	-2.13169	-1.80125	0.83464	0.35913	0.47163	0.95869	0.97747	0.88044
miR-4681	2.98602	2.98336	4.33329	3.43	-1.00208	2.54383	2.54912	0.99877	0.44342	0.44255	1	0.97747	0.87512
miR-4682	3.3635	3.79867	3.62913	3.6	1.35191	1.20247	-1.12506	0.62412	0.76386	0.84771	0.88644	0.97747	0.96259
miR-4683	1.38943	3.59726	3.76334	2.92	4.62034	5.18376	1.12194	0.06305	0.0486	0.87691	0.5577	0.90273	0.96766
miR-4684-3p	4.21088	5.91592	4.9226	5.02	3.26029	1.63807	-1.99032	0.01443	0.23928	0.11239	0.41886	0.97747	0.84656
miR-4684-5p	4.30284	4.82641	3.89149	4.34	1.43794	-1.32961	-1.91189	0.46971	0.56784	0.21063	0.81396	0.97747	0.84656
miR-4685-3p	4.17763	4.30598	2.68481	3.72	1.09278	-2.81474	-3.07588	0.85851	0.06151	0.04557	0.96865	0.92052	0.84656
miR-4685-5p	5.74015	5.09458	5.41967	5.42	-1.56482	-1.24833	1.25266	0.41929	0.68425	0.68001	0.79183	0.97747	0.92337
miR-4686	1.61996	1.95907	0.965313	1.51	1.26488	-1.57462	-1.9917	0.81294	0.64923	0.49323	0.95036	0.97747	0.88671
miR-4687-3p	7.66812	6.84458	7.56366	7.36	-1.77031	-1.07475	1.64604	0.15288	0.84748	0.20596	0.64524	0.98538	0.84656
miR-4688	10.0113	9.44008	9.74589	9.73	-1.48555	-1.20164	1.23628	0.32741	0.64193	0.59283	0.76831	0.97747	0.90472
miR-4689	6.51572	7.01273	5.55514	6.36	1.41128	-1.94666	-2.74727	0.45846	0.16851	0.04911	0.80346	0.97747	0.84656
miR-4690-3p	5.49261	5.54349	5.98003	5.67	1.03598	1.40153	1.35379	0.91623	0.32699	0.37746	0.97814	0.97747	0.84991
miR-4690-5p	11.4559	10.3884	10.9277	10.92	-2.09507	-1.44193	1.45297	0.05315	0.29979	0.29036	0.5577	0.97747	0.84656
miR-4691-3p	1.73947	3.74542	4.03458	3.17	4.01667	4.90754	1.22179	0.06802	0.04175	0.77199	0.5577	0.88959	0.94227
miR-4691-5p	5.13077	4.36828	3.84095	4.45	-1.69584	-2.44528	-1.44093	0.24104	0.06262	0.40798	0.69782	0.92052	0.8627
miR-4692	1.3643	3.92783	1.92851	2.41	5.91345	1.47836	-3.99723	0.00629	0.45627	0.02207	0.31279	0.97747	0.84656
miR-4693-3p	0.368598	1.6987	2.51443	1.53	2.51403	4.42599	1.76052	0.40801	0.19491	0.60746	0.7894	0.97747	0.90487
miR-4693-5p	2.20993	2.34785	2.91507	2.49	1.10038	1.63014	1.48144	0.92254	0.62147	0.6905	0.97911	0.97747	0.92569
miR-4694-5p	0	1.62408	1.15089	0.92	3.08228	2.22068	-1.38799	0.20909	0.36281	0.7027	0.67594	0.97747	0.92698
miR-4695-3p	3.88093	4.24617	3.05105	3.73	1.28788	-1.77769	-2.28945	0.72758	0.43517	0.26965	0.9218	0.97747	0.84656
miR-4695-5p	9.50077	8.64956	9.39366	9.18	-1.80375	-1.07699	1.67481	0.13386	0.84046	0.18372	0.62803	0.98538	0.84656
miR-4696	1.43432	2.37045	3.36684	2.39	1.91322	3.81848	1.99446	0.52303	0.20326	0.4973	0.84053	0.97747	0.88671
miR-4697-3p	4.09832	5.14827	3.78856	4.35	2.07053	-1.23971	-2.56685	0.21004	0.69981	0.11433	0.67594	0.97747	0.84656
miR-4697-5p	4.73799	5.17063	4.86801	4.93	1.35004	1.09429	-1.23371	0.57529	0.86519	0.69379	0.86787	0.98538	0.92582
miR-4698	0	2.8754	0.859587	1.24	7.33603	1.81504	-4.04461	0.04825	0.51224	0.14394	0.5577	0.97747	0.84656
miR-4699-3p	3.70969	5.059	3.65386	4.14	2.54735	-1.03958	-2.64818	0.11987	0.9449	0.10716	0.61304	1	0.84656
miR-4699-5p	4.44997	5.09636	4.82428	4.79	1.56482	1.29594	-1.20748	0.48808	0.68531	0.76783	0.82705	0.97747	0.93946
miR-4700-5p	6.55369	7.4435	7.48462	7.16	1.85318	1.9066	1.02883	0.16406	0.1474	0.94573	0.64614	0.97747	0.9893
miR-4701-3p	4.26735	5.01	5.27157	4.85	1.67365	2.00555	1.19914	0.29932	0.17054	0.70715	0.74485	0.97747	0.92728
miR-4701-5p	4.70351	4.15627	3.95549	4.27	-1.46104	-1.67946	-1.14949	0.59828	0.47443	0.84567	0.87603	0.97747	0.96259
miR-4703-5p	0	1.77929	2.05275	1.28	3.43188	4.14968	1.20832	0.07859	0.04786	0.76753	0.57	0.90273	0.93946
miR-4704-3p	0	3.29255	2.55402	1.95	9.80148	5.8726	-1.66902	0.0004	0.0022	0.25301	0.16973	0.75094	0.84656
miR-4704-5p	2.91229	2.756	2.1492	2.61	-1.11419	-1.69702	-1.52309	0.90301	0.55569	0.63816	0.97584	0.97747	0.90869
miR-4705	2.24808	1.57673	1.94482	1.92	-1.59218	-1.23371	1.29056	0.67014	0.84679	0.81467	0.90042	0.98538	0.95064
miR-4706	8.87414	8.23028	8.26764	8.46	-1.56266	-1.52203	1.02598	0.21441	0.23997	0.93993	0.68093	0.97747	0.98836
miR-4707-3p	5.90531	6.41328	5.34977	5.89	1.42208	-1.47019	-2.09072	0.42646	0.38609	0.11505	0.794	0.97747	0.84656
miR-4707-5p	5.91979	5.41399	5.49526	5.61	-1.42011	-1.34257	1.05775	0.39535	0.47293	0.88915	0.78747	0.97747	0.97258
miR-4709-3p	2.40178	2.97887	3.85793	3.08	1.49174	2.74347	1.8391	0.61881	0.22579	0.4527	0.88638	0.97747	0.87701
miR-4709-5p	3.91115	3.94634	3.50125	3.79	1.02456	-1.32869	-1.36131	0.96942	0.65706	0.63008	0.99207	0.97747	0.90757
miR-4711-3p	3.06903	1.15134	3.11348	2.44	-3.77899	1.03097	3.89602	0.06067	0.96148	0.05595	0.5577	1	0.84656
miR-4712-5p	0.91907	2.45926	2.64456	2.01	2.90795	3.3058	1.13682	0.1158	0.08298	0.83889	0.60671	0.9424	0.95991
miR-4713-3p	5.94434	6.17485	6.35016	6.16	1.17365	1.32501	1.12896	0.72082	0.53238	0.78546	0.91772	0.97747	0.94227
miR-4713-5p	5.1979	5.46676	4.65162	5.11	1.20497	-1.46003	-1.7593	0.66968	0.39361	0.21399	0.90042	0.97747	0.84656
miR-4714-5p	0.368598	1.74976	2.91774	1.68	2.60449	5.85228	2.247	0.31854	0.08302	0.39518	0.76088	0.9424	0.85547
miR-4718	1.74931	1.94679	3.3661	2.35	1.14631	3.06737	2.674	0.86853	0.19652	0.25188	0.97069	0.97747	0.84656
miR-4719	0.659603	2.68378	1.28444	1.54	4.0671	1.54221	-2.63719	0.06744	0.53738	0.18473	0.5577	0.97747	0.84656
miR-4720-3p	2.06862	3.56356	2.40836	2.68	2.81864	1.26576	-2.22684	0.14092	0.7223	0.24379	0.63135	0.97747	0.84656
miR-4720-5p	0	1.29725	0.692602	0.66	2.45717	1.61664	-1.52098	0.12596	0.39147	0.45215	0.62226	0.97747	0.87701
miR-4721	6.48186	6.12957	5.9447	6.19	-1.27633	-1.45095	-1.13682	0.5607	0.38098	0.75847	0.86281	0.97747	0.93553
miR-4722-3p	6.63082	6.68743	6.88729	6.74	1.0403	1.19416	1.1487	0.91936	0.64831	0.72163	0.97861	0.97747	0.92957
miR-4722-5p	6.43813	5.59876	6.42215	6.15	-1.78881	-1.01115	1.76908	0.26713	0.98254	0.27573	0.72427	1	0.84656
miR-4723-3p	6.38259	6.07653	5.98192	6.15	-1.23628	-1.32042	-1.06807	0.56905	0.45891	0.85909	0.86571	0.97747	0.96419
miR-4723-5p	2.00497	2.0122	3.56928	2.53	1.00486	2.95672	2.94241	0.99522	0.21507	0.21702	1	0.97747	0.84656
miR-4724-3p	0	1.4436	1.72302	1.06	2.72074	3.30122	1.21335	0.12732	0.07592	0.75263	0.62226	0.9424	0.93477
miR-4725-3p	9.19543	8.43088	8.64978	8.76	-1.69937	-1.46003	1.16393	0.14892	0.28918	0.66213	0.64524	0.97747	0.92054
miR-4725-5p	5.77654	5.357	5.98395	5.71	-1.33793	1.15429	1.54435	0.44314	0.70096	0.26121	0.80235	0.97747	0.84656
miR-4726-3p	7.46835	7.55929	6.94959	7.33	1.06511	-1.43296	-1.52626	0.90248	0.49038	0.41996	0.97584	0.97747	0.8696
miR-4726-5p	7.56324	7.50947	7.39287	7.49	-1.03814	-1.12506	-1.08448	0.91574	0.73817	0.81873	0.97814	0.97747	0.95143
miR-4727-3p	2.56128	4.78973	0.965313	2.77	4.68484	-3.02304	-14.1625	0.10132	0.22375	0.01204	0.60409	0.97747	0.83901
miR-4727-5p	5.18333	4.78052	4.45801	4.81	-1.32225	-1.6529	-1.25093	0.49629	0.23361	0.58417	0.83162	0.97747	0.90472
miR-4728-3p	7.34362	7.09407	7.25279	7.23	-1.18921	-1.06511	1.11651	0.63755	0.8631	0.76357	0.89104	0.98538	0.93697
miR-4728-5p	8.8541	8.56185	8.51532	8.64	-1.22434	-1.26488	-1.03311	0.59639	0.54037	0.93226	0.87583	0.97747	0.98522
miR-4729	0.368598	0.585992	0.551442	0.5	1.16231	1.13524	-1.02456	0.77375	0.80882	0.96347	0.93858	0.97747	0.99234
miR-4730	2.58648	4.39294	3.2968	3.43	3.49671	1.6358	-2.13761	0.18385	0.58531	0.40519	0.65358	0.97747	0.8627
miR-4731-3p	2.54123	3.09406	3.17693	2.94	1.46713	1.55401	1.05922	0.6368	0.58793	0.94322	0.89104	0.97747	0.98836
miR-4731-5p	4.10899	3.57079	3.67586	3.79	-1.45196	-1.35004	1.07549	0.55904	0.63705	0.90833	0.86219	0.97747	0.97711
miR-4732-3p	4.86855	5.10696	5.43869	5.14	1.17936	1.48452	1.25876	0.73487	0.42504	0.6385	0.92441	0.97747	0.90869
miR-4732-5p	4.42422	4.66207	4.33991	4.48	1.17936	-1.05995	-1.25006	0.71823	0.89789	0.62611	0.91716	1	0.90631
miR-4733-3p	4.08015	3.8998	2.76935	3.58	-1.13288	-2.48113	-2.18859	0.79377	0.08185	0.12554	0.94659	0.9424	0.84656
miR-4734	12.8971	11.8545	12.5532	12.43	-2.06051	-1.26927	1.62338	0.06548	0.50692	0.19372	0.5577	0.97747	0.84656
miR-4735-5p	0.368598	1.98433	1.18986	1.18	3.06524	1.76663	-1.73388	0.1357	0.42657	0.44129	0.62803	0.97747	0.87512
miR-4736	5.12137	6.11308	6.54648	5.93	1.98894	2.68515	1.35004	0.22706	0.09526	0.58492	0.68544	0.97747	0.90472
miR-4737	3.399	3.18197	3.37848	3.32	-1.16231	-1.01466	1.14631	0.87885	0.9885	0.89022	0.97229	1	0.97258
miR-4738-3p	4.30912	4.54665	4.38576	4.41	1.17936	1.05482	-1.11806	0.8033	0.93585	0.86589	0.94862	1	0.96419
miR-4738-5p	4.05549	2.883	0.664807	2.53	-2.25324	-10.4904	-4.65248	0.33268	0.01587	0.08464	0.76852	0.76523	0.84656
miR-4742-3p	2.14215	3.17561	2.03131	2.45	2.04627	-1.07998	-2.20993	0.4261	0.93073	0.3801	0.794	1	0.85268
miR-4742-5p	1.11609	2.81071	1.47667	1.8	3.23777	1.28432	-2.52101	0.21703	0.78404	0.32331	0.68394	0.97747	0.84656
miR-4743-3p	1.3643	2.4038	1.66238	1.81	2.05623	1.22944	-1.67133	0.40858	0.80931	0.55178	0.7894	0.97747	0.8984
miR-4743-5p	5.52295	5.44789	5.42762	5.47	-1.05336	-1.06807	-1.01396	0.88958	0.86009	0.97009	0.975	0.98538	0.99274
miR-4744	0.8121	1.05347	1.94346	1.27	1.18181	2.1901	1.85318	0.81969	0.29973	0.40922	0.95273	0.97747	0.86276
miR-4745-3p	9.57964	9.62959	9.84757	9.69	1.03526	1.20414	1.16312	0.93982	0.68686	0.74255	0.9839	0.97747	0.93155
miR-4746-5p	6.56288	7.51887	6.36445	6.82	1.93992	-1.14711	-2.2253	0.26793	0.81192	0.18759	0.72482	0.97747	0.84656
miR-4747-3p	4.50276	3.45962	4.28849	4.08	-2.06051	-1.1599	1.77645	0.42235	0.86675	0.52096	0.79183	0.98538	0.8891
miR-4747-5p	3.82962	4.37406	2.41852	3.54	1.45801	-2.65921	-3.87985	0.64281	0.24496	0.11876	0.89423	0.97747	0.84656
miR-4748	3.87182	3.57909	3.14857	3.53	-1.22519	-1.65061	-1.34817	0.60695	0.22033	0.45323	0.87987	0.97747	0.87701
miR-4750-5p	4.99959	5.57655	4.72131	5.1	1.49174	-1.21251	-1.80876	0.55556	0.77449	0.38778	0.86152	0.97747	0.85493
miR-4751	4.66675	4.2096	3.78225	4.22	-1.37268	-1.84548	-1.34443	0.62894	0.35839	0.6512	0.88901	0.97747	0.91499
miR-4752	0	2.33864	2.15544	1.5	5.05952	4.45369	-1.13524	0.03455	0.04758	0.84995	0.529	0.90273	0.96259
miR-4753-3p	4.02525	4.24851	3.99582	4.09	1.16716	-1.0203	-1.19168	0.72588	0.963	0.69177	0.92138	1	0.92569
miR-4753-5p	6.05479	6.31044	6.14949	6.17	1.19416	1.06807	-1.11806	0.69648	0.88468	0.8055	0.90819	0.99337	0.94855
miR-4756-5p	4.2423	4.07379	4.29224	4.2	-1.12428	1.03526	1.16312	0.82592	0.94796	0.77577	0.95446	1	0.94227
miR-4758-5p	9.40709	8.5751	9.30869	9.1	-1.78015	-1.07029	1.66324	0.16084	0.86064	0.21084	0.64562	0.98538	0.84656
miR-4759	0	0	0	0	1	1	1	1	1	1	1	1	1
miR-4760-3p	1.78163	2.52411	1.5586	1.95	1.67249	-1.16716	-1.95342	0.52007	0.84513	0.40666	0.83898	0.98538	0.8627
miR-4760-5p	3.46569	3.60874	3.26417	3.45	1.1042	-1.15029	-1.27015	0.85372	0.79526	0.65846	0.96611	0.97747	0.91966
miR-4761-3p	2.78486	2.70557	2.48557	2.66	-1.05629	-1.23029	-1.16473	0.94813	0.80631	0.85686	0.98492	0.97747	0.96419
miR-4761-5p	1.46742	2.00885	2.62114	2.03	1.45498	2.2253	1.52838	0.6254	0.30942	0.58159	0.88704	0.97747	0.90472
miR-4762-5p	2.39486	2.72507	2.7863	2.64	1.25701	1.3113	1.04319	0.82757	0.79635	0.96774	0.95527	0.97747	0.99234
miR-4763-3p	12.4018	11.402	12.0436	11.95	-2	-1.28165	1.56049	0.08081	0.49919	0.23884	0.57	0.97747	0.84656
miR-4764-3p	1.64581	2.31335	1.18986	1.72	1.58887	-1.37173	-2.17799	0.62115	0.73474	0.41141	0.88638	0.97747	0.86455
miR-4764-5p	1.64866	1.76305	1.83411	1.75	1.08222	1.13682	1.05044	0.92368	0.87664	0.95254	0.97911	0.9891	0.99077
miR-4765	0.91907	1.55767	0	0.83	1.55725	-1.8908	-2.94445	0.5046	0.34329	0.12414	0.83352	0.97747	0.84656
miR-4766-3p	0	0	1.41103	0.47	1	2.65921	2.65921	1	0.06309	0.06309	1	0.92052	0.84656
miR-4766-5p	0	0.585992	0.859086	0.48	1.50108	1.81378	1.20832	0.49219	0.32123	0.7463	0.82966	0.97747	0.93155
miR-4768-5p	1.87221	2.86844	1.88993	2.21	1.99446	1.01255	-1.9711	0.48077	0.98985	0.48839	0.82247	1	0.88671
miR-4769-3p	6.25605	6.40077	6.31013	6.32	1.10573	1.03814	-1.06511	0.79055	0.9208	0.86773	0.9455	1	0.96419
miR-4769-5p	6.6885	6.04812	6.14559	6.29	-1.55833	-1.457	1.06955	0.26115	0.33598	0.85927	0.7185	0.97747	0.96419
miR-4770	0	1.34093	1.78466	1.04	2.53327	3.44618	1.36037	0.18325	0.08716	0.64477	0.65358	0.9424	0.91165
miR-4771	0.91907	3.25305	1.81801	2	5.04201	1.86477	-2.70382	0.06126	0.43186	0.22142	0.5577	0.97747	0.84656
miR-4772-5p	0.574789	1.08314	0.801591	0.82	1.42208	1.1704	-1.21588	0.57893	0.80308	0.75713	0.86888	0.97747	0.93545
miR-4773	2.03013	2.84671	2.72963	2.54	1.76174	1.6245	-1.08448	0.47884	0.54257	0.91797	0.82217	0.97747	0.98097
miR-4774-3p	2.17043	3.43127	1.96378	2.52	2.39662	-1.15429	-2.76446	0.28428	0.85614	0.21773	0.73532	0.98538	0.84656
miR-4774-5p	0	0	0.801591	0.27	1	1.74352	1.74352	1	0.27522	0.27522	1	0.97747	0.84656
miR-4775	0.829222	1.96714	0.551442	1.12	2.20076	-1.21251	-2.66845	0.29724	0.79322	0.2019	0.74485	0.97747	0.84656
miR-4777-3p	0.368598	2.21548	1.21927	1.27	3.59751	1.80375	-1.99446	0.12615	0.45759	0.38707	0.62226	0.97747	0.85493
miR-4777-5p	0	0.281081	0	0.09	1.21504	1	-1.21504	0.57012	1	0.57012	0.86571	1	0.90367
miR-4778-3p	0	1.52807	1.88822	1.14	2.88386	3.70122	1.28343	0.26058	0.17205	0.78366	0.71787	0.97747	0.94227
miR-4779	1.60142	2.70964	1.49198	1.93	2.15547	-1.07848	-2.32624	0.33431	0.92198	0.29135	0.76852	1	0.84656
miR-4780	3.10488	4.4011	3.1221	3.54	2.45547	1.01185	-2.42671	0.33582	0.98952	0.34195	0.76852	1	0.84656
miR-4781-3p	0.8121	2.18403	0.859587	1.29	2.58829	1.03311	-2.50359	0.28742	0.96964	0.3034	0.73532	1	0.84656
miR-4781-5p	3.83363	3.69156	2.99716	3.51	-1.10343	-1.78509	-1.61776	0.83547	0.23968	0.32322	0.95913	0.97747	0.84656
miR-4782-5p	1.40704	0.395728	1.07811	0.96	-2.01531	-1.25614	1.60436	0.3918	0.77651	0.55891	0.78747	0.97747	0.90367
miR-4783-3p	3.81436	4.47712	4.06834	4.12	1.58337	1.19251	-1.32777	0.56287	0.8231	0.7196	0.86402	0.9847	0.92957
miR-4784	5.14356	5.42023	4.96223	5.18	1.21167	-1.13367	-1.37364	0.69295	0.79528	0.51657	0.90471	0.97747	0.8891
miR-4786-3p	3.33701	2.86382	2.88001	3.03	-1.38799	-1.37268	1.01115	0.76519	0.77296	0.99183	0.93617	0.97747	0.99723
miR-4786-5p	3.55212	4.68112	3.67287	3.97	2.18707	1.08749	-2.01112	0.12811	0.8618	0.16877	0.62226	0.98538	0.84656
miR-4788	2.23626	3.75281	2.45192	2.81	2.86195	1.16151	-2.464	0.25111	0.86543	0.32019	0.70404	0.98538	0.84656
miR-4789-3p	0.71864	2.15601	0.332094	1.07	2.70757	-1.30767	-3.54062	0.26948	0.75892	0.16953	0.7262	0.97747	0.84656
miR-4789-5p	2.41919	2.1353	1.41103	1.99	-1.21757	-2.01112	-1.65176	0.83424	0.46381	0.59596	0.95869	0.97747	0.90472
miR-4790-3p	5.41987	6.01536	5.05811	5.5	1.51047	-1.28521	-1.94127	0.39875	0.60356	0.1881	0.78747	0.97747	0.84656
miR-4790-5p	4.69302	5.29498	4.05305	4.68	1.51782	-1.55833	-2.36526	0.33058	0.30261	0.06274	0.76852	0.97747	0.84656
miR-4791	1.38943	1.62172	1.81515	1.61	1.17446	1.3435	1.14314	0.84582	0.72224	0.87132	0.96444	0.97747	0.96447
miR-4793-3p	3.72413	4.08441	3.69931	3.84	1.28343	-1.01748	-1.30586	0.66279	0.9759	0.6414	0.90042	1	0.91165
miR-4793-5p	7.85417	8.50329	7.52963	7.96	1.56808	-1.25266	-1.96428	0.42133	0.6835	0.23801	0.79183	0.97747	0.84656
miR-4794	1.00979	2.78162	2.50984	2.1	3.41527	2.82843	-1.20748	0.16929	0.23763	0.82388	0.65293	0.97747	0.95364
miR-4795-3p	6.65503	6.75181	6.15734	6.52	1.06955	-1.41225	-1.50943	0.89315	0.49535	0.41801	0.975	0.97747	0.8696
miR-4795-5p	5.81666	6.60523	6.24045	6.22	1.72788	1.34164	-1.28788	0.23963	0.51566	0.57462	0.69764	0.97747	0.90367
miR-4796-5p	5.01479	5.24204	4.83263	5.03	1.1704	-1.13446	-1.32777	0.66428	0.7274	0.43971	0.90042	0.97747	0.87512
miR-4798-3p	4.76171	4.77581	4.34482	4.63	1.00975	-1.33515	-1.34817	0.98666	0.6236	0.61207	0.9984	0.97747	0.9054
miR-4798-5p	5.53086	5.72933	5.04842	5.44	1.14711	-1.39668	-1.60325	0.79596	0.53349	0.38459	0.94689	0.97747	0.85493
miR-4799-5p	0	2.07495	2.95023	1.68	4.21344	7.72749	1.83401	0.05188	0.01107	0.36975	0.5577	0.76523	0.84991
miR-4800-3p	12.1293	11.1373	11.9487	11.74	-1.98894	-1.13367	1.75443	0.11381	0.75723	0.18587	0.60409	0.97747	0.84656
miR-4800-5p	6.2959	5.55657	6.1137	5.99	-1.66902	-1.13446	1.47121	0.13697	0.69694	0.24983	0.62803	0.97747	0.84656
miR-4801	0.659603	3.90499	2.23812	2.27	9.48074	2.98763	-3.17554	0.01001	0.14882	0.1298	0.40634	0.97747	0.84656
miR-4802-3p	0.659603	0.757464	1.51887	0.98	1.07029	1.81378	1.69466	0.91978	0.3868	0.44108	0.97861	0.97747	0.87512
miR-4802-5p	0	0	0.965313	0.32	1	1.95206	1.95206	1	0.24549	0.24549	1	0.97747	0.84656
miR-4803	0	0.757464	0.859086	0.54	1.68997	1.81378	1.07326	0.41089	0.3536	0.91045	0.7894	0.97747	0.97766
miR-4804-5p	0	2.48749	0.771992	1.09	5.60611	1.70764	-3.28297	0.05267	0.50657	0.15853	0.5577	0.97747	0.84656
miR-484	8.7753	8.44092	9.24323	8.82	-1.2605	1.38319	1.74352	0.62863	0.50123	0.26022	0.88901	0.97747	0.84656
miR-485-3p	4.41881	4.87885	3.51567	4.27	1.37554	-1.86995	-2.57219	0.59208	0.30372	0.13402	0.87448	0.97747	0.84656
miR-485-5p	2.44769	3.33946	2.06736	2.62	1.85575	-1.30134	-2.41496	0.54449	0.79431	0.39235	0.85475	0.97747	0.85547
miR-486-5p	4.14167	4.91674	2.084	3.71	1.71119	-4.16409	-7.12554	0.43452	0.05785	0.01513	0.79701	0.92052	0.83901
miR-487a-3p	3.4112	3.40627	4.07823	3.63	-1.00347	1.58777	1.59328	0.99705	0.61894	0.61639	1	0.97747	0.90631
miR-487a-5p	2.31856	2.73035	1.99735	2.35	1.33053	-1.2492	-1.66209	0.75313	0.806	0.57793	0.93515	0.97747	0.90367
miR-487b-3p	2.56337	5.53589	5.13785	4.41	7.85167	5.95458	-1.31768	0.02958	0.05217	0.73768	0.50435	0.92052	0.93155
miR-487b-5p	2.55645	3.57329	1.47549	2.54	2.02371	-2.1155	-4.28115	0.34383	0.31583	0.06922	0.76852	0.97747	0.84656
miR-488-3p	0.71864	2.38298	1.94886	1.68	3.16894	2.34567	-1.35097	0.182	0.31295	0.71481	0.65358	0.97747	0.92864
miR-488-5p	2.46682	2.95954	2.65688	2.69	1.40737	1.14076	-1.23371	0.71545	0.88781	0.8224	0.91716	0.99476	0.95296
miR-489-3p	3.41394	2.48266	2.93346	2.94	-1.9066	-1.39474	1.36699	0.43999	0.6866	0.70487	0.79936	0.97747	0.92698
miR-489-5p	0.71864	2.32958	1.4427	1.5	3.05463	1.65176	-1.84933	0.20579	0.55518	0.47205	0.67387	0.97747	0.88044
miR-490-5p	1.79251	2.2206	1.43829	1.82	1.34537	-1.2781	-1.71951	0.77316	0.81135	0.6004	0.93858	0.97747	0.90487
miR-491-3p	0	2.11868	0.692602	0.94	4.34393	1.61664	-2.68701	0.10464	0.56994	0.25553	0.60409	0.97747	0.84656
miR-491-5p	2.20118	4.20775	3.90248	3.44	4.01946	3.25126	-1.23542	0.06872	0.11368	0.76052	0.5577	0.97747	0.93553
miR-492	3.27723	3.37605	3.61981	3.42	1.07103	1.26839	1.18427	0.91763	0.72087	0.79896	0.97861	0.97747	0.94402
miR-493-3p	4.65365	3.05782	3.95704	3.89	-3.02304	-1.62113	1.86477	0.19962	0.56068	0.45549	0.67235	0.97747	0.87701
miR-493-5p	3.36704	0.904459	2.5639	2.28	-5.51362	-1.74473	3.15798	0.01696	0.36588	0.08056	0.41886	0.97747	0.84656
miR-494-3p	3.93034	5.58135	3.95764	4.49	3.14051	1.01889	-3.08228	0.04842	0.97075	0.05151	0.5577	1	0.84656
miR-494-5p	1.09882	2.40622	0.551442	1.35	2.47426	-1.46104	-3.61752	0.33066	0.67699	0.17855	0.76852	0.97747	0.84656
miR-495-3p	2.67932	6.02351	5.00212	4.57	10.1542	5.00372	-2.02933	0.01348	0.06231	0.37428	0.41886	0.92052	0.84991
miR-495-5p	1.16904	2.34884	2.71517	2.08	2.26577	2.92006	1.28877	0.37878	0.25594	0.78033	0.78483	0.97747	0.94227
miR-496	0	2.54375	2.70822	1.75	5.83204	6.53415	1.12039	0.04924	0.0387	0.88656	0.5577	0.88959	0.97161
miR-497-3p	8.71579	9.21605	8.5096	8.81	1.41421	-1.15349	-1.63127	0.48444	0.77061	0.32998	0.82517	0.97747	0.84656
miR-498	1.11609	1.37922	2.76041	1.75	1.19997	3.12531	2.60449	0.82267	0.18306	0.25655	0.95353	0.97747	0.84656
miR-4999-5p	0	0.585992	0	0.2	1.50108	1	-1.50108	0.34391	1	0.34391	0.76852	1	0.84656
miR-499b-3p	0	2.52537	0.551442	1.03	5.75573	1.4651	-3.92856	0.04651	0.62687	0.10501	0.5577	0.97747	0.84656
miR-5000-5p	0.71864	4.00438	2.88854	2.54	9.75404	4.50023	-2.16745	0.00359	0.02983	0.21802	0.25069	0.86567	0.84656
miR-5001-3p	1.85006	4.49326	3.9775	3.44	6.24629	4.36808	-1.42998	0.02182	0.05293	0.60257	0.46793	0.92052	0.90487
miR-5001-5p	9.95732	9.22508	9.76164	9.65	-1.66094	-1.14552	1.45095	0.15055	0.6845	0.2793	0.64524	0.97747	0.84656
miR-5002-3p	3.31392	5.22571	3.51184	4.02	3.7633	1.14711	-3.28069	0.03928	0.80877	0.05909	0.52923	0.97747	0.84656
miR-5002-5p	0.368598	1.80037	1.08723	1.09	2.69821	1.64604	-1.63921	0.23446	0.53844	0.54148	0.69413	0.97747	0.8935
miR-5003-3p	0	2.92539	0	0.98	7.59474	1	-7.59474	0.00123	1	0.00123	0.16973	1	0.57853
miR-5003-5p	2.09674	2.27288	1.08723	1.82	1.12975	-2.01391	-2.27521	0.90279	0.48978	0.41964	0.97584	0.97747	0.8696
miR-5004-3p	2.25877	2.61256	2.08369	2.32	1.2781	-1.12896	-1.44293	0.81346	0.90693	0.72482	0.95036	1	0.92957
miR-5004-5p	1.37052	4.05457	1.97518	2.47	6.42635	1.52098	-4.22514	0.04154	0.60581	0.09896	0.54533	0.97747	0.84656
miR-5006-3p	2.36811	2.97878	2.11366	2.49	1.52732	-1.19251	-1.82134	0.6372	0.84339	0.50675	0.89104	0.98538	0.88839
miR-5006-5p	6.27853	5.83058	5.56797	5.89	-1.36415	-1.63694	-1.19997	0.47159	0.2637	0.66996	0.81587	0.97747	0.92251
miR-5007-3p	0.91907	2.52739	1.26506	1.57	3.04829	1.27103	-2.39828	0.2225	0.78445	0.33059	0.68461	0.97747	0.84656
miR-5007-5p	0	2.92932	1.75317	1.56	7.61582	3.37059	-2.25949	0.04978	0.20849	0.38715	0.5577	0.97747	0.85493
miR-5008-5p	2.01789	3.76269	2.55167	2.78	3.35195	1.44794	-2.31498	0.21398	0.69213	0.37765	0.68093	0.97747	0.84991
miR-5009-3p	0.91907	3.94994	2.19231	2.35	8.17376	2.41664	-3.38229	0.019	0.26172	0.13265	0.434	0.97747	0.84656
miR-5009-5p	3.67441	1.82968	2.80795	2.77	-3.59253	-1.8226	1.96973	0.06479	0.34929	0.29384	0.5577	0.97747	0.84656
miR-500a-3p	1.79251	3.36502	2.88904	2.68	2.97523	2.13909	-1.39088	0.22244	0.38466	0.7009	0.68461	0.97747	0.92698
miR-500a-5p	3.99639	3.96868	4.14699	4.04	-1.0196	1.11034	1.13131	0.97672	0.87405	0.85117	0.9947	0.98875	0.96271
miR-500b-3p	5.75381	6.06217	5.5657	5.79	1.23799	-1.13918	-1.4103	0.67198	0.79552	0.49888	0.90042	0.97747	0.88671
miR-500b-5p	3.89993	5.305	3.72809	4.31	2.64818	-1.12662	-2.98349	0.06863	0.80617	0.04543	0.5577	0.97747	0.84656
miR-5010-3p	1.48883	3.27718	2.22131	2.33	3.45336	1.66094	-2.07916	0.10169	0.47461	0.31005	0.60409	0.97747	0.84656
miR-5010-5p	8.25932	7.9629	7.22395	7.82	-1.22774	-2.04911	-1.66902	0.711	0.21426	0.36521	0.91464	0.97747	0.84921
miR-5011-5p	0	2.67639	0	0.89	6.39082	1	-6.39082	0.0008	1	0.0008	0.16973	1	0.57853
miR-501-3p	1.53074	4.31336	2.63303	2.83	6.88282	2.14652	-3.20428	0.01155	0.24266	0.08892	0.41335	0.97747	0.84656
miR-501-5p	3.84413	3.64824	4.61399	4.04	-1.14552	1.70527	1.95342	0.88407	0.56998	0.47839	0.97354	0.97747	0.88671
miR-502-3p	3.63465	4.71363	3.03475	3.79	2.11257	-1.51572	-3.20206	0.13326	0.3829	0.03022	0.62803	0.97747	0.84656
miR-502-5p	5.69322	6.37872	6.1406	6.07	1.6077	1.3632	-1.17936	0.34609	0.53267	0.7378	0.76852	0.97747	0.93155
miR-503-3p	2.72679	4.35543	4.05042	3.71	3.09299	2.50359	-1.23542	0.07132	0.13113	0.71094	0.5577	0.97747	0.92792
miR-503-5p	0	3.46588	4.72911	2.73	11.0502	26.5198	2.39994	0.02365	0.00483	0.348	0.47153	0.76523	0.84656
miR-504-3p	8.84338	7.91283	8.47469	8.41	-1.9066	-1.29146	1.47631	0.11147	0.50234	0.31459	0.60409	0.97747	0.84656
miR-504-5p	1.46037	3.68545	3.75426	2.97	4.67511	4.90414	1.04899	0.15659	0.14552	0.96294	0.64562	0.97747	0.99234
miR-5047	2.92314	2.8119	4.45539	3.4	-1.07998	2.89186	3.12315	0.92737	0.22874	0.19935	0.98006	0.97747	0.84656
miR-505-3p	3.09346	5.52326	4.97494	4.53	5.38893	3.6833	-1.46206	0.06484	0.13802	0.64666	0.5577	0.97747	0.91165
miR-505-5p	2.55461	3.69686	3.3139	3.19	2.20687	1.69232	-1.30405	0.40315	0.57414	0.77536	0.78903	0.97747	0.94227
miR-506-3p	2.40178	4.36017	2.05064	2.94	3.88523	-1.27544	-4.95883	0.10695	0.7556	0.06385	0.60409	0.97747	0.84656
miR-506-5p	0	0.281081	0	0.09	1.21504	1	-1.21504	0.57012	1	0.57012	0.86571	1	0.90367
miR-507	1.25136	1.49546	2.09548	1.61	1.18427	1.79502	1.51572	0.8494	0.51613	0.64241	0.96465	0.97747	0.91165
miR-508-3p	0.8121	1.47393	0.890386	1.06	1.58227	1.05555	-1.499	0.63295	0.95466	0.67324	0.88968	1	0.9229
miR-508-5p	0	1.99077	0.600251	0.86	3.97512	1.51572	-2.6226	0.01985	0.4167	0.07996	0.4399	0.97747	0.84656
miR-5087	2.14959	2.13869	1.74947	2.01	-1.00765	-1.31951	-1.30949	0.99361	0.76945	0.77553	1	0.97747	0.94227
miR-5088-3p	4.59214	5.45495	4.34222	4.8	1.81882	-1.18921	-2.16295	0.26407	0.73805	0.15882	0.72276	0.97747	0.84656
miR-5088-5p	5.9477	5.36703	5.87707	5.73	-1.49589	-1.05044	1.42405	0.40003	0.9168	0.45773	0.78747	1	0.87701
miR-5089-3p	0.368598	1.6987	1.36222	1.14	2.51403	1.9917	-1.26225	0.35883	0.48846	0.81227	0.7706	0.97747	0.94991
miR-5090	5.49478	6.1599	5.74597	5.8	1.58557	1.19003	-1.33237	0.28263	0.67627	0.49505	0.73532	0.97747	0.88671
miR-5091	1.70023	4.06047	2.28437	2.68	5.1337	1.499	-3.42475	0.15866	0.71256	0.27726	0.64562	0.97747	0.84656
miR-5093	4.08483	5.04164	4.57785	4.57	1.94127	1.40737	-1.37936	0.15463	0.44406	0.47069	0.64562	0.97747	0.88044
miR-509-3-5p	0	1.99741	2.94517	1.65	3.99169	7.70076	1.9292	0.12249	0.03307	0.43967	0.62043	0.88959	0.87512
miR-509-3p	1.77725	3.04952	2.78408	2.54	2.41496	2.00973	-1.20164	0.24426	0.34997	0.80081	0.69925	0.97747	0.94514
miR-5094	0	3.32844	1.26521	1.53	10.0422	2.40327	-4.17854	0.01333	0.27352	0.08955	0.41886	0.97747	0.84656
miR-509-5p	0	2.30232	1.03012	1.11	4.93141	2.04202	-2.41496	0.10828	0.44575	0.35044	0.60409	0.97747	0.84656
miR-510-3p	0	3.85706	2.31554	2.06	14.4901	4.9795	-2.91198	0.00313	0.04017	0.14534	0.24997	0.88959	0.84656
miR-510-5p	0.952411	3.23565	0.551442	1.58	4.86689	-1.32042	-6.42635	0.08293	0.73998	0.04752	0.57505	0.97747	0.84656
miR-511-3p	0	1.87021	0.771992	0.88	3.65533	1.70764	-2.14058	0.11417	0.48876	0.33128	0.60417	0.97747	0.84656
miR-511-5p	3.15482	3.93857	2.83213	3.31	1.7219	-1.25093	-2.15248	0.38659	0.71664	0.23097	0.78747	0.97747	0.84656
miR-512-3p	0	3.26732	2.09246	1.79	9.62642	4.26339	-2.25793	0.01281	0.07892	0.29501	0.41886	0.9424	0.84656
miR-512-5p	0.541301	3.62638	2.29493	2.15	8.4855	3.37292	-2.51577	0.00406	0.05795	0.13367	0.26672	0.92052	0.84656
miR-513a-3p	1.99998	1.9991	2.01975	2.01	-1.00069	1.01396	1.01466	0.99946	0.98783	0.98729	1	1	0.99723
miR-513a-5p	1.26422	3.38397	1.68054	2.11	4.34694	1.33422	-3.25577	0.04859	0.66518	0.10027	0.5577	0.97747	0.84656
miR-513b-3p	0.71864	2.93954	1.05444	1.57	4.66216	1.26225	-3.69353	0.07384	0.76687	0.12024	0.5577	0.97747	0.84656
miR-513b-5p	1.60404	0.961558	0	0.86	-1.56049	-3.03985	-1.94801	0.54867	0.15408	0.37534	0.85683	0.97747	0.84991
miR-513c-3p	2.37546	2.62246	3.40792	2.8	1.18674	2.04486	1.72309	0.85489	0.45161	0.56422	0.96611	0.97747	0.90367
miR-513c-5p	0.789511	2.30283	1.4851	1.53	2.85403	1.62001	-1.76296	0.12843	0.46147	0.38939	0.62226	0.97747	0.85493
miR-514a-3p	0.829222	2.38796	0.526668	1.25	2.9465	-1.23371	-3.63259	0.2036	0.79621	0.136	0.67387	0.97747	0.84656
miR-514a-5p	1.21545	1.87021	1.80307	1.63	1.57462	1.50316	-1.04754	0.65164	0.685	0.96286	0.89991	0.97747	0.99234
miR-514b-3p	0	1.71849	0.526668	0.75	3.2898	1.44093	-2.28469	0.09589	0.58288	0.22945	0.59457	0.97747	0.84656
miR-514b-5p	0.574789	3.62394	2.77966	2.33	8.27638	4.61075	-1.79502	0.00835	0.03796	0.37668	0.35102	0.88959	0.84991
miR-515-3p	0.91907	1.89996	2.4161	1.75	1.97383	2.82255	1.42998	0.46525	0.27438	0.69763	0.80957	0.97747	0.92698
miR-515-5p	1.82864	3.82256	3.3207	2.99	3.9834	2.81279	-1.41618	0.05105	0.12671	0.58538	0.5577	0.97747	0.90472
miR-516a-3p	0.659603	0.98172	1.10508	0.92	1.25006	1.36131	1.089	0.75955	0.67285	0.90648	0.93617	0.97747	0.97711
miR-516a-5p	0.574789	1.44438	2.97439	1.66	1.82766	5.27803	2.88786	0.46266	0.06323	0.20999	0.80706	0.92052	0.84656
miR-516b-5p	1.25994	3.42586	1.34861	2.01	4.48777	1.06363	-4.21929	0.06673	0.93389	0.07661	0.5577	1	0.84656
miR-517-5p	1.96195	3.8634	4.42793	3.42	3.73472	5.5251	1.47939	0.13224	0.06029	0.635	0.62803	0.92052	0.90801
miR-517a-3p	1.88455	1.9703	1.3666	1.74	1.06142	-1.43197	-1.51992	0.95181	0.71613	0.6721	0.98606	0.97747	0.92276
miR-517c-3p	1.17076	2.30832	0.692602	1.39	2.20076	-1.39281	-3.06524	0.42888	0.73572	0.26949	0.7946	0.97747	0.84656
miR-5186	0	0.757464	1.99277	0.92	1.68997	3.98064	2.35381	0.33641	0.02546	0.132	0.76852	0.83482	0.84656
miR-5187-3p	0.952411	2.79744	2.14167	1.96	3.59253	2.27995	-1.57571	0.24673	0.44518	0.67016	0.70078	0.97747	0.92251
miR-5187-5p	4.16608	3.84148	3.47618	3.83	-1.25266	-1.61328	-1.28788	0.68987	0.40377	0.65378	0.90325	0.97747	0.91739
miR-5188	0.71864	2.75301	0	1.16	4.09539	-1.64604	-6.74117	0.11213	0.54955	0.04099	0.60409	0.97747	0.84656
miR-5189-3p	5.67061	5.67418	3.50185	4.95	1.00278	-4.49712	-4.50648	0.99605	0.01288	0.01278	1	0.76523	0.83901
miR-5189-5p	5.3686	4.52137	5.45506	5.12	-1.79876	1.06142	1.91057	0.33321	0.91919	0.28891	0.76852	1	0.84656
miR-518b	3.28868	3.62521	1.74947	2.89	1.26313	-2.90593	-3.67056	0.82987	0.33801	0.24872	0.95611	0.97747	0.84656
miR-518c-3p	0.574789	2.46368	2.54952	1.86	3.70378	3.93128	1.06142	0.01881	0.01522	0.89959	0.434	0.76523	0.97711
miR-5190	5.37664	5.02323	4.22458	4.87	-1.27721	-2.22222	-1.73989	0.67159	0.18684	0.34789	0.90042	0.97747	0.84656
miR-5191	2.9917	0.853036	1.15169	1.67	-4.40457	-3.5801	1.23029	0.105	0.15545	0.80703	0.60409	0.97747	0.9491
miR-5192	6.28022	5.90981	6.23616	6.14	-1.29235	-1.03097	1.25353	0.58985	0.94845	0.6342	0.87344	1	0.90797
miR-5193	4.21629	3.81023	4.0192	4.02	-1.32501	-1.14631	1.15589	0.58324	0.78863	0.77629	0.87134	0.97747	0.94227
miR-5194	4.52805	4.25856	3.54673	4.11	-1.20497	-1.97383	-1.63807	0.65323	0.12479	0.25077	0.90039	0.97747	0.84656
miR-5195-3p	1.1807	2.77066	1.67701	1.88	3.01049	1.4103	-2.13465	0.18048	0.66123	0.34413	0.65358	0.97747	0.84656
miR-5195-5p	0.368598	3.12008	1.23119	1.57	6.73184	1.81882	-3.70378	0.02517	0.42282	0.09898	0.48407	0.97747	0.84656
miR-5196-3p	5.17994	4.88399	4.2938	4.79	-1.22774	-1.84805	-1.50525	0.67209	0.22258	0.40563	0.90042	0.97747	0.8627
miR-5196-5p	9.47073	9.37427	9.30146	9.38	-1.06881	-1.12428	-1.0519	0.89328	0.81407	0.91932	0.975	0.97866	0.98143
miR-5197-3p	0	1.343	2.0831	1.14	2.53678	4.23687	1.67018	0.30094	0.12283	0.56032	0.74485	0.97747	0.90367
miR-5197-5p	0.8121	3.56356	2.92146	2.43	6.73184	4.31392	-1.56049	0.01063	0.0361	0.47326	0.40634	0.88959	0.88113
miR-519a-3p	1.11765	2.43063	0	1.18	2.48458	-2.17046	-5.39267	0.20991	0.28007	0.0338	0.67594	0.97747	0.84656
miR-519b-3p	1.82615	1.4436	2.79335	2.02	-1.30405	1.95477	2.54912	0.76172	0.44963	0.2986	0.93617	0.97747	0.84656
miR-519c-3p	0	2.1671	0	0.72	4.49089	1	-4.49089	0.0303	1	0.0303	0.50435	1	0.84656
miR-519d-3p	3.96809	4.33364	4.16449	4.16	1.28877	1.14552	-1.12428	0.66592	0.81587	0.84098	0.90042	0.97886	0.96031
miR-519e-3p	1.7407	2.8786	2.07039	2.23	2.20076	1.25701	-1.75078	0.45906	0.82769	0.59613	0.80346	0.98508	0.90472
miR-519e-5p	4.12846	4.16266	3.07815	3.79	1.02385	-2.07053	-2.12138	0.97478	0.34415	0.32947	0.99399	0.97747	0.84656
miR-520a-5p	1.73348	1.06714	1.75048	1.52	-1.58667	1.01185	1.60547	0.50332	0.98619	0.49277	0.83352	1	0.88671
miR-520b	2.22751	2.8627	2.02811	2.37	1.55294	-1.1479	-1.78386	0.59594	0.86683	0.4885	0.87583	0.98538	0.88671
miR-520c-3p	2.49836	3.41226	2.0532	2.65	1.88426	-1.36131	-2.56507	0.42685	0.69471	0.24715	0.79401	0.97747	0.84656
miR-520d-3p	2.91146	1.67168	1.19271	1.93	-2.36199	-3.29208	-1.39378	0.33383	0.19046	0.70243	0.76852	0.97747	0.92698
miR-520e	3.24609	2.48119	1.15169	2.29	-1.69937	-4.2693	-2.51228	0.53667	0.11234	0.29308	0.84755	0.97747	0.84656
miR-520f-3p	1.97105	3.99644	1.60753	2.53	4.06992	-1.28699	-5.23794	0.02791	0.64995	0.01296	0.493	0.97747	0.83901
miR-520g-5p	0.574789	2.37045	1.49064	1.48	3.47256	1.88688	-1.84038	0.17114	0.46766	0.48485	0.65293	0.97747	0.88671
miR-521	0	2.00195	3.31678	1.77	4.00555	9.9659	2.48802	0.04365	0.00368	0.15805	0.5494	0.76359	0.84656
miR-522-3p	1.8894	1.21477	1.15034	1.42	-1.5966	-1.66902	-1.04536	0.58658	0.55202	0.95823	0.8726	0.97747	0.99172
miR-523-3p	0.803598	2.43063	1.73525	1.66	3.0887	1.90792	-1.61888	0.10311	0.32625	0.45828	0.60409	0.97747	0.87701
miR-525-5p	2.28933	2.1854	2.82009	2.43	-1.07475	1.44493	1.55294	0.94713	0.73566	0.68684	0.98492	0.97747	0.92569
miR-532-3p	6.63651	5.92361	6.72747	6.43	-1.63921	1.06511	1.74594	0.24412	0.8772	0.19347	0.69925	0.98911	0.84656
miR-532-5p	5.52436	4.97616	5.77635	5.43	-1.46206	1.19086	1.7411	0.45798	0.72975	0.28689	0.80346	0.97747	0.84656
miR-539-3p	0	0.904459	1.03012	0.64	1.87125	2.04202	1.09126	0.39426	0.33481	0.90382	0.78747	0.97747	0.97711
miR-539-5p	0.71864	3.31382	2.69961	2.24	6.04189	3.94767	-1.5305	0.01887	0.05718	0.51637	0.434	0.92052	0.8891
miR-541-3p	5.5624	6.0655	4.52016	5.38	1.41716	-2.05908	-2.91804	0.56225	0.24398	0.09751	0.86402	0.97747	0.84656
miR-541-5p	0	2.88897	2.00993	1.63	7.40757	4.02782	-1.8391	0.0483	0.14675	0.50503	0.5577	0.97747	0.88751
miR-542-3p	0.574789	0.281081	0.771992	0.54	-1.22603	1.14631	1.40542	0.72127	0.81031	0.55355	0.91774	0.97747	0.89923
miR-542-5p	3.51527	5.60976	4.26293	4.46	4.2693	1.67946	-2.54383	0.03514	0.39988	0.1458	0.529	0.97747	0.84656
miR-543	3.65374	4.77785	4.32868	4.25	2.1795	1.5966	-1.36509	0.17796	0.4032	0.57375	0.65358	0.97747	0.90367
miR-544a	0.541301	0.585992	3.8044	1.64	1.03168	9.59977	9.30496	0.95258	0.00155	0.00169	0.98637	0.75094	0.57853
miR-544b	0.368598	2.37046	1.71904	1.49	4.00555	2.54912	-1.57026	0.12377	0.28173	0.59422	0.62226	0.97747	0.90472
miR-545-3p	2.55476	3.54423	3.48405	3.19	1.98481	1.90396	-1.04247	0.20314	0.22956	0.93531	0.67387	0.97747	0.98656
miR-545-5p	0	0.281081	0.771992	0.35	1.21504	1.70764	1.40542	0.69756	0.2989	0.50107	0.90829	0.97747	0.88671
miR-548ab	0.71864	1.71849	3.57238	2	2	7.23002	3.61501	0.3563	0.02148	0.10481	0.7706	0.76523	0.84656
miR-548ad	3.2278	4.41521	3.01849	3.55	2.27679	-1.15589	-2.63353	0.18636	0.80664	0.12669	0.65396	0.97747	0.84656
miR-548ae	6.31665	6.22991	5.51216	6.02	-1.06216	-1.74594	-1.6449	0.89568	0.24239	0.29322	0.97584	0.97747	0.84656
miR-548ag	0.829222	0.281081	1.03012	0.71	-1.46206	1.14949	1.68063	0.59683	0.84521	0.47282	0.87583	0.98538	0.88109
miR-548ak	6.81252	7.32919	7.06823	7.07	1.43098	1.19416	-1.19831	0.44054	0.69897	0.69317	0.79967	0.97747	0.92569
miR-548al	0.829222	2.15786	3.79478	2.26	2.51228	7.81367	3.11018	0.23152	0.01859	0.14833	0.69224	0.76523	0.84656
miR-548an	2.40515	1.72567	2.02603	2.05	-1.60103	-1.30044	1.23114	0.54397	0.73306	0.78674	0.85458	0.97747	0.94227
miR-548ao-3p	3.19955	3.60211	2.90283	3.23	1.32225	-1.22859	-1.62338	0.66854	0.75174	0.46172	0.90042	0.97747	0.87701
miR-548ao-5p	1.61201	3.62401	3.02537	2.75	4.03341	2.6629	-1.51467	0.04983	0.1463	0.51772	0.5577	0.97747	0.8891
miR-548ar-3p	2.64773	3.14185	3.04485	2.94	1.40834	1.31677	-1.06955	0.50754	0.59268	0.89523	0.83378	0.97747	0.97578
miR-548as-3p	1.32101	1.03854	0	0.79	-1.21588	-2.49839	-2.0548	0.74203	0.14667	0.24334	0.92787	0.97747	0.84656
miR-548au-3p	2.71926	2.26992	2.06841	2.35	-1.36509	-1.57026	-1.15029	0.71004	0.59181	0.86716	0.91454	0.97747	0.96419
miR-548av-5p	0	1.84993	1.32192	1.06	3.605	2.50012	-1.44193	0.08807	0.20496	0.59857	0.58319	0.97747	0.90472
miR-548aw	5.16805	5.45893	5.59942	5.41	1.22349	1.34817	1.10191	0.62283	0.46941	0.81124	0.88638	0.97747	0.94991
miR-548ax	4.4594	4.85635	4.13323	4.48	1.31677	-1.25353	-1.65061	0.67677	0.73153	0.45275	0.90042	0.97747	0.87701
miR-548ay-3p	5.79573	5.65871	5.79268	5.75	-1.09962	-1.00208	1.09733	0.81476	0.99584	0.81879	0.95036	1	0.95143
miR-548ay-5p	6.59996	6.66802	7.14533	6.8	1.04826	1.45902	1.39185	0.91634	0.40905	0.46795	0.97814	0.97747	0.87826
miR-548az-5p	5.52847	5.05351	5.66347	5.42	-1.38992	1.09809	1.52626	0.58548	0.87584	0.48606	0.87241	0.98886	0.88671
miR-548b-3p	3.91549	4.45695	2.50413	3.63	1.45498	-2.65921	-3.87179	0.58831	0.17737	0.07347	0.87344	0.97747	0.84656
miR-548b-5p	4.33644	5.35061	5.95124	5.21	2.0195	3.06312	1.51677	0.30575	0.11777	0.53623	0.74891	0.97747	0.89249
miR-548ba	0.659603	1.85185	1.69124	1.4	2.28469	2.04486	-1.11806	0.29688	0.36305	0.88474	0.74485	0.97747	0.97104
miR-548d-5p	8.46972	7.41061	8.81283	8.23	-2.08349	1.26839	2.64268	0.2018	0.66616	0.10154	0.67387	0.97747	0.84656
miR-548e-3p	1.22451	3.16959	0.692602	1.7	3.85038	-1.44593	-5.56739	0.03851	0.52474	0.01303	0.52923	0.97747	0.83901
miR-548e-5p	6.71676	6.51378	6.89242	6.71	-1.15109	1.12975	1.30044	0.73404	0.76854	0.52956	0.92441	0.97747	0.89122
miR-548g-3p	2.14316	2.81474	1.41168	2.12	1.59328	-1.65979	-2.64451	0.59294	0.56099	0.27666	0.87448	0.97747	0.84656
miR-548h-5p	5.24338	5.70276	5.55152	5.5	1.37459	1.23799	-1.11034	0.35632	0.53063	0.75623	0.7706	0.97747	0.93539
miR-548j-3p	6.57993	6.44739	6.85493	6.63	-1.09657	1.20999	1.32685	0.78393	0.57214	0.40752	0.94209	0.97747	0.8627
miR-548k	0	2.31736	2.69998	1.67	4.98295	6.49802	1.30405	0.03491	0.01783	0.69187	0.529	0.76523	0.92569
miR-548l	1.2009	1.64138	0.914933	1.25	1.3566	-1.21926	-1.65405	0.62456	0.74972	0.42495	0.88644	0.97747	0.87376
miR-548m	1.74555	2.28368	1.21625	1.75	1.45196	-1.44293	-2.09507	0.66703	0.67212	0.40061	0.90042	0.97747	0.85963
miR-548s	4.43154	4.448	4.06402	4.31	1.01115	-1.29056	-1.30495	0.9859	0.69452	0.68169	0.99831	0.97747	0.92482
miR-548t-5p	3.26694	4.36661	3.91558	3.85	2.14355	1.56808	-1.36699	0.06598	0.24868	0.41341	0.5577	0.97747	0.86553
miR-548v	3.61981	2.41912	3.76472	3.27	-2.29899	1.10573	2.54206	0.31071	0.89972	0.25935	0.75296	1	0.84656
miR-548w	6.31234	6.3838	6.62886	6.44	1.05044	1.24574	1.18509	0.90766	0.60999	0.69202	0.97584	0.97747	0.92569
miR-548x-3p	1.73348	3.03794	1.68567	2.15	2.46913	-1.03383	-2.55266	0.35252	0.97213	0.33603	0.7706	1	0.84656
miR-548y	4.20457	4.20544	3.09665	3.84	1.00069	-2.15547	-2.15696	0.99902	0.1399	0.13963	1	0.97747	0.84656
miR-549a	0.574789	1.74599	1.8277	1.38	2.25168	2.38337	1.05848	0.34025	0.3094	0.94554	0.76852	0.97747	0.9893
miR-550a-3-5p	3.95006	4.76301	3.18632	3.97	1.75686	-1.69819	-2.98349	0.27508	0.30331	0.05058	0.72978	0.97747	0.84656
miR-550a-5p	5.39785	5.13249	5.44692	5.33	-1.20164	1.03455	1.24315	0.62252	0.92697	0.56077	0.88638	1	0.90367
miR-550b-2-5p	1.65895	1.25889	2.13441	1.68	-1.31951	1.38992	1.83528	0.77396	0.73312	0.53331	0.93858	0.97747	0.89249
miR-551a	4.67142	4.76129	5.03052	4.82	1.06437	1.28254	1.20497	0.90144	0.62298	0.71158	0.97584	0.97747	0.92792
miR-551b-3p	6.51786	5.76091	6.9626	6.41	-1.68997	1.36131	2.30058	0.41411	0.62705	0.20708	0.7894	0.97747	0.84656
miR-551b-5p	3.03844	2.80691	1.20986	2.35	-1.17446	-3.55291	-3.02514	0.88587	0.27341	0.33495	0.97381	0.97747	0.84656
miR-552-3p	2.01558	2.34647	2.53026	2.3	1.25788	1.42899	1.13603	0.7882	0.67694	0.88121	0.94405	0.97747	0.96937
miR-552-5p	1.42974	2.28678	2.30273	2.01	1.81127	1.83147	1.01115	0.48869	0.48086	0.98957	0.82705	0.97747	0.99723
miR-553	0.789511	1.30383	0	0.7	1.428	-1.72907	-2.46913	0.65231	0.49254	0.26768	0.89991	0.97747	0.84656
miR-554	2.94609	4.22343	1.03012	2.73	2.42335	-3.77375	-9.14511	0.23806	0.09044	0.0115	0.69758	0.96501	0.83901
miR-555	1.53074	2.92917	1.13827	1.87	2.63536	-1.31221	-3.46055	0.34914	0.78794	0.23766	0.77006	0.97747	0.84656
miR-556-3p	4.65037	4.55826	4.23732	4.48	-1.06585	-1.33145	-1.2492	0.89154	0.54496	0.63671	0.975	0.97747	0.9086
miR-556-5p	4.51719	5.38357	4.80291	4.9	1.8226	1.21926	-1.49589	0.22741	0.67933	0.4079	0.68544	0.97747	0.8627
miR-557	1.98782	2.83876	1.75101	2.19	1.80375	-1.17854	-2.12579	0.51492	0.85458	0.40871	0.835	0.98538	0.8627
miR-5571-3p	3.90639	4.41602	3.32475	3.88	1.42405	-1.49692	-2.13022	0.52227	0.46679	0.18764	0.83995	0.97747	0.84656
miR-5571-5p	1.7407	2.69758	1.32826	1.92	1.94127	-1.33053	-2.58291	0.37897	0.69937	0.21806	0.78483	0.97747	0.84656
miR-5572	7.1438	6.67936	6.68369	6.84	-1.37936	-1.37554	1.00278	0.34475	0.34904	0.99279	0.76852	0.97747	0.99723
miR-5579-5p	1.60161	0.68741	1.10508	1.13	-1.88426	-1.41128	1.33607	0.42987	0.66414	0.7145	0.79486	0.97747	0.92864
miR-558	1.8376	2.69758	0.332094	1.62	1.81504	-2.84021	-5.15153	0.27886	0.07434	0.01131	0.73454	0.9424	0.83901
miR-5580-3p	1.42974	2.67111	1.75317	1.95	2.36362	1.25093	-1.88949	0.38977	0.81918	0.52082	0.78747	0.98171	0.8891
miR-5581-3p	2.44411	3.3154	0.526668	2.1	1.82893	-3.77637	-6.91151	0.40565	0.08695	0.02088	0.7894	0.9424	0.84656
miR-5581-5p	1.3643	2.07822	2.63219	2.02	1.64035	2.40827	1.46815	0.56627	0.31785	0.65507	0.86571	0.97747	0.91798
miR-5582-3p	2.74723	3.86303	4.05116	3.55	2.16745	2.46913	1.13918	0.35868	0.28752	0.87407	0.7706	0.97747	0.96694
miR-5582-5p	4.23702	4.88448	4.671	4.6	1.56591	1.35097	-1.1591	0.35522	0.52995	0.75532	0.7706	0.97747	0.9353
miR-5583-5p	1.07387	0.842396	0.692602	0.87	-1.17365	-1.30224	-1.10957	0.83911	0.73858	0.8954	0.9603	0.97747	0.97578
miR-5584-3p	3.16304	3.33457	1.90667	2.8	1.12662	-2.38833	-2.69073	0.87373	0.26153	0.20644	0.97069	0.97747	0.84656
miR-5584-5p	3.59899	4.1336	3.76696	3.83	1.44894	1.1235	-1.28967	0.39811	0.78678	0.558	0.78747	0.97747	0.90308
miR-5585-3p	12.4467	11.009	12.3974	11.95	-2.70945	-1.03455	2.61716	0.09126	0.94971	0.1012	0.58658	1	0.84656
miR-5585-5p	1.73117	2.10547	1.35741	1.73	1.29594	-1.29594	-1.67946	0.79766	0.79794	0.61039	0.94781	0.97747	0.90487
miR-5586-3p	1.83799	2.34647	2.48996	2.22	1.42208	1.57135	1.1042	0.68029	0.5984	0.90701	0.90105	0.97747	0.97711
miR-5586-5p	0	1.15134	0.551442	0.57	2.22068	1.4651	-1.51572	0.16738	0.49031	0.45411	0.65274	0.97747	0.87701
miR-5587-3p	4.56171	4.99972	4.98637	4.85	1.35472	1.34257	-1.00905	0.50479	0.51755	0.98357	0.83352	0.97747	0.99723
miR-5588-5p	4.10516	3.40206	3.52072	3.68	-1.62789	-1.499	1.08598	0.32309	0.40745	0.86388	0.76479	0.97747	0.96419
miR-5589-3p	2.60461	4.14992	3.54733	3.43	2.91804	1.92252	-1.51887	0.07986	0.25943	0.46145	0.57	0.97747	0.87701
miR-5589-5p	5.43825	5.14559	6.04403	5.54	-1.22519	1.52203	1.86348	0.6022	0.29244	0.13152	0.87779	0.97747	0.84656
miR-559	0.71864	1.59539	2.38257	1.57	1.83655	3.16894	1.72548	0.43075	0.15179	0.4778	0.79494	0.97747	0.88654
miR-5590-5p	0	1.49557	2.1492	1.21	2.8206	4.4352	1.57352	0.10852	0.03062	0.45637	0.60409	0.86567	0.87701
miR-561-3p	7.83142	8.0364	7.65416	7.84	1.15269	-1.13053	-1.30315	0.77838	0.80762	0.60177	0.9414	0.97747	0.90487
miR-561-5p	7.01941	7.52879	7.08735	7.21	1.42306	1.04826	-1.35754	0.45318	0.91903	0.51397	0.80346	1	0.8891
miR-562	0.91907	1.04077	1.79942	1.25	1.08824	1.84038	1.69232	0.90852	0.41475	0.48004	0.97584	0.97747	0.88671
miR-563	6.95265	6.87025	6.30027	6.71	-1.05848	-1.57135	-1.48452	0.90379	0.35057	0.41202	0.97584	0.97747	0.86455
miR-564	6.82656	7.00934	6.68383	6.84	1.13524	-1.1042	-1.25353	0.72797	0.78563	0.53866	0.9218	0.97747	0.8935
miR-566	9.71569	8.63335	9.83482	9.39	-2.11697	1.08598	2.29899	0.17364	0.87444	0.13535	0.65358	0.98875	0.84656
miR-567	3.03016	3.6306	2.98448	3.22	1.51572	-1.0324	-1.56482	0.57206	0.96539	0.54376	0.86571	1	0.89365
miR-568	0	0.870258	1.49334	0.79	1.82766	2.81474	1.54007	0.3935	0.15838	0.53713	0.78747	0.97747	0.89249
miR-5680	2.13692	2.21548	1.75351	2.04	1.05629	-1.30405	-1.37745	0.95096	0.76459	0.71856	0.98566	0.97747	0.92957
miR-5682	0.368598	3.25728	2.24741	1.96	7.40757	3.6782	-2.01391	0.00438	0.03656	0.22011	0.27085	0.88959	0.84656
miR-5684	7.84514	6.69382	7.89244	7.48	-2.22068	1.03311	2.2958	0.12923	0.94682	0.11607	0.62447	1	0.84656
miR-5685	5.57392	5.86436	5.09347	5.51	1.22264	-1.39474	-1.70645	0.70483	0.53381	0.32628	0.91207	0.97747	0.84656
miR-5687	0	1.37922	0.692602	0.69	2.60088	1.61664	-1.60993	0.24747	0.55003	0.55341	0.70078	0.97747	0.89923
miR-5688	2.39553	0.281081	1.15089	1.28	-4.3289	-2.37019	1.82766	0.11246	0.32768	0.4879	0.60409	0.97747	0.88671
miR-5689	4.72784	4.53823	4.3859	4.55	-1.14076	-1.26751	-1.11111	0.84829	0.73072	0.87781	0.96465	0.97747	0.96766
miR-569	0	1.10439	1.69124	0.93	2.1495	3.2288	1.50212	0.31764	0.13957	0.58777	0.76015	0.97747	0.90472
miR-5690	1.09882	1.21438	1.13827	1.15	1.08373	1.0274	-1.05409	0.93584	0.97807	0.95771	0.9832	1	0.9917
miR-5691	1.75601	2.47244	1.93191	2.05	1.64262	1.12975	-1.45498	0.66188	0.91405	0.74085	0.90042	1	0.93155
miR-5692a	0.368598	2.11406	1.95196	1.48	3.35195	2.99592	-1.11884	0.18481	0.22504	0.89687	0.65358	0.97747	0.97578
miR-5692b	1.73348	0.757464	0.350778	0.95	-1.967	-2.6081	-1.32593	0.32746	0.17637	0.67633	0.76831	0.97747	0.9229
miR-5692c	0	1.26118	0	0.42	2.39662	1	-2.39662	0.2151	1	0.2151	0.68093	1	0.84656
miR-5693	0.829222	2.04672	1.09765	1.32	2.32463	1.20414	-1.93053	0.39681	0.84887	0.50552	0.78747	0.98538	0.88751
miR-5694	5.53234	5.49948	4.67935	5.24	-1.02314	-1.80625	-1.76541	0.96312	0.24827	0.26564	0.99207	0.97747	0.84656
miR-5695	2.549	1.92265	1.8249	2.1	-1.54328	-1.65176	-1.07029	0.64127	0.59091	0.94168	0.89284	0.97747	0.98836
miR-5696	1.07387	2.00885	1.8249	1.64	1.91189	1.68296	-1.13603	0.46924	0.55893	0.88512	0.81381	0.97747	0.97104
miR-5697	0	0.585992	0	0.2	1.50108	1	-1.50108	0.34391	1	0.34391	0.76852	1	0.84656
miR-5698	4.58549	5.24204	4.48341	4.77	1.5768	-1.07326	-1.69232	0.29725	0.86725	0.23305	0.74485	0.98538	0.84656
miR-5699-5p	2.75261	3.62014	0.99783	2.46	1.82513	-3.37526	-6.15603	0.41743	0.11961	0.03013	0.7912	0.97747	0.84656
miR-5700	0.368598	1.16252	0	0.51	1.73388	-1.29146	-2.23923	0.41127	0.6985	0.23874	0.7894	0.97747	0.84656
miR-5701	0	1.30383	0.939707	0.75	2.46913	1.91853	-1.28699	0.23489	0.38284	0.73044	0.69441	0.97747	0.93155
miR-5702	0.541301	1.87769	0.332094	0.92	2.5245	-1.15589	-2.92006	0.16267	0.81724	0.11245	0.64562	0.97994	0.84656
miR-5703	5.75709	6.10815	5.47856	5.78	1.27544	-1.21335	-1.54756	0.5893	0.66745	0.34161	0.87344	0.97747	0.84656
miR-5704	0.368598	2.32898	0	0.9	3.89062	-1.29146	-5.02457	0.101	0.73925	0.05804	0.60409	0.97747	0.84656
miR-5705	2.52111	3.7815	1.99546	2.77	2.39496	-1.43993	-3.44857	0.36797	0.70187	0.21206	0.77737	0.97747	0.84656
miR-5706	0.574789	3.2625	1.96936	1.94	6.44419	2.62989	-2.45037	0.00321	0.06926	0.0882	0.24997	0.9424	0.84656
miR-5707	0	3.56449	1.05444	1.54	11.8269	2.07628	-5.6962	0.00553	0.31215	0.03115	0.29501	0.97747	0.84656
miR-571	0.994744	1.96522	2.08087	1.68	1.95884	2.12285	1.08373	0.48088	0.43181	0.9321	0.82247	0.97747	0.98522
miR-572	9.71419	9.87272	9.25731	9.61	1.11651	-1.37268	-1.53156	0.80116	0.47374	0.34016	0.94862	0.97747	0.84656
miR-573	0.541301	1.34346	1.84039	1.24	1.74352	2.46058	1.41128	0.42114	0.20532	0.6142	0.79183	0.97747	0.90631
miR-5739	10.6781	10.2837	10.4466	10.47	-1.31403	-1.17365	1.11961	0.4978	0.68815	0.77705	0.83162	0.97747	0.94227
miR-574-3p	8.86384	8.7657	9.24085	8.96	-1.07029	1.29864	1.38992	0.85175	0.4788	0.37601	0.96569	0.97747	0.84991
miR-574-5p	12.1528	11.4252	12.3127	11.96	-1.65634	1.11729	1.84933	0.37198	0.84102	0.2813	0.7804	0.98538	0.84656
miR-575	4.07718	4.19944	4.23324	4.17	1.08824	1.11419	1.02385	0.88861	0.85816	0.9691	0.975	0.98538	0.99274
miR-576-3p	2.44214	3.43377	3.56862	3.15	1.98894	2.18253	1.09809	0.43705	0.37965	0.91438	0.79747	0.97747	0.97863
miR-576-5p	0.829222	1.59986	2.32356	1.58	1.70645	2.81669	1.65176	0.5287	0.23565	0.55357	0.84447	0.97747	0.89923
miR-577	0	0	0	0	1	1	1	1	1	1	1	1	1
miR-578	0	1.10439	1.60646	0.9	2.1495	3.04407	1.41618	0.30252	0.14604	0.63103	0.74485	0.97747	0.90757
miR-579-3p	0.829222	2.62967	0	1.15	3.4822	-1.77645	-6.19026	0.08793	0.40123	0.02083	0.58319	0.97747	0.84656
miR-579-5p	3.94602	4.52502	3.86325	4.11	1.49381	-1.05922	-1.58227	0.51219	0.92444	0.45546	0.835	1	0.87701
miR-580-3p	1.53936	1.8261	1.05444	1.47	1.2201	-1.39959	-1.70764	0.80795	0.68197	0.51741	0.95036	0.97747	0.8891
miR-580-5p	0.8121	1.343	2.30741	1.49	1.44493	2.81864	1.95071	0.65411	0.22414	0.42171	0.90041	0.97747	0.87098
miR-581	0.789511	2.81001	1.61904	1.74	4.05865	1.77769	-2.28311	0.16056	0.54584	0.39097	0.64562	0.97747	0.85518
miR-582-5p	0	1.37922	0.664807	0.68	2.60088	1.58557	-1.64035	0.24452	0.56327	0.53512	0.69925	0.97747	0.89249
miR-583	1.16591	2.41999	2.74188	2.11	2.38502	2.98142	1.25006	0.3008	0.20099	0.78454	0.74485	0.97747	0.94227
miR-584-3p	3.76914	3.51587	4.27052	3.85	-1.19168	1.41519	1.68763	0.80052	0.61883	0.45793	0.94862	0.97747	0.87701
miR-584-5p	2.93681	2.61384	2.74799	2.77	-1.25093	-1.13997	1.09733	0.80163	0.88308	0.91676	0.94862	0.99264	0.98018
miR-585-3p	0	2.26767	2.10157	1.46	4.81655	4.29304	-1.12194	0.13745	0.1651	0.90761	0.62803	0.97747	0.97711
miR-586	0.829222	2.04413	1.10508	1.33	2.32141	1.21083	-1.9172	0.29887	0.808	0.41628	0.74485	0.97747	0.8696
miR-587	0	1.03826	0.664807	0.57	2.05338	1.58557	-1.29504	0.29275	0.49249	0.69717	0.7414	0.97747	0.92698
miR-588	1.43432	2.24823	0.332094	1.34	1.75808	-2.14652	-3.77375	0.50406	0.37055	0.13566	0.83352	0.97747	0.84656
miR-589-3p	1.15364	2.44849	3.77828	2.46	2.45377	6.16884	2.51403	0.2524	0.03496	0.24075	0.70458	0.88959	0.84656
miR-589-5p	2.33494	2.95465	3.96761	3.09	1.53688	3.10157	2.0181	0.67538	0.28357	0.49721	0.90042	0.97747	0.88671
miR-590-3p	0	0.870258	1.40184	0.76	1.82766	2.64268	1.44593	0.34335	0.14152	0.55639	0.76852	0.97747	0.90308
miR-590-5p	4.18937	2.83272	2.46128	3.16	-2.56152	-3.31268	-1.29325	0.28451	0.18107	0.76252	0.73532	0.97747	0.93622
miR-591	0.91907	0.676809	0.350778	0.65	-1.18263	-1.48247	-1.25353	0.77474	0.50647	0.70068	0.93858	0.97747	0.92698
miR-592	0.91907	2.96271	2.68881	2.19	4.12387	3.41054	-1.20916	0.03207	0.05596	0.74225	0.51804	0.92052	0.93155
miR-593-3p	0.829222	2.97142	1.61945	1.81	4.41373	1.72907	-2.55266	0.08541	0.49432	0.25388	0.58157	0.97747	0.84656
miR-593-5p	2.5627	4.16062	3.4784	3.4	3.02723	1.88688	-1.60436	0.09181	0.30789	0.44147	0.58658	0.97747	0.87512
miR-595	2.28933	2.62965	1.74997	2.22	1.26576	-1.45297	-1.84038	0.81538	0.712	0.54966	0.95036	0.97747	0.89663
miR-597-3p	1.95855	4.0491	2.93123	2.98	4.26043	1.96292	-2.17046	0.05888	0.34099	0.27765	0.5577	0.97747	0.84656
miR-597-5p	1.22477	1.31934	0.551442	1.03	1.06807	-1.59438	-1.70291	0.9374	0.57934	0.52834	0.98364	0.97747	0.89122
miR-598-3p	4.01461	3.17367	4.67871	3.96	-1.79129	1.58447	2.83825	0.51404	0.60466	0.25493	0.835	0.97747	0.84656
miR-598-5p	0.91907	2.67111	3.1837	2.26	3.36825	4.80654	1.42701	0.2025	0.10927	0.69702	0.67387	0.97747	0.92698
miR-600	0.994744	1.83653	2.36103	1.73	1.79253	2.57755	1.43893	0.48572	0.26821	0.66131	0.82604	0.97747	0.92054
miR-601	0.91907	2.62227	0.890386	1.48	3.25577	-1.0203	-3.32188	0.18518	0.98126	0.17858	0.65358	1	0.84656
miR-604	3.58893	3.73576	3.83265	3.72	1.10726	1.18427	1.06955	0.88234	0.80615	0.92217	0.97354	0.97747	0.98197
miR-605-3p	5.10019	5.66968	5.40108	5.39	1.48349	1.232	-1.20497	0.39511	0.64833	0.68353	0.78747	0.97747	0.92517
miR-605-5p	3.34657	4.68062	3.57424	3.87	2.52101	1.17121	-2.15248	0.17676	0.80816	0.25511	0.65358	0.97747	0.84656
miR-606	1.98286	2.43269	2.89922	2.44	1.36604	1.88688	1.38223	0.74808	0.51681	0.73912	0.93131	0.97747	0.93155
miR-6069	6.76411	7.27996	5.81146	6.62	1.42998	-1.93589	-2.7683	0.51623	0.2435	0.08643	0.83534	0.97747	0.84656
miR-607	0.574789	3.20494e-17	2.1162	0.9	-1.48968	2.90996	4.3349	0.54709	0.12757	0.04661	0.85679	0.97747	0.84656
miR-6071	1.74931	4.48186	1.9564	2.73	6.64837	1.15429	-5.75573	0.07263	0.88106	0.09305	0.5577	0.99195	0.84656
miR-6072	3.94492	4.43053	2.96854	3.78	1.40056	-1.967	-2.7549	0.71835	0.47331	0.29139	0.91716	0.97747	0.84656
miR-6073	2.03901	1.41291	0.859587	1.44	-1.54328	-2.2642	-1.46713	0.66677	0.42346	0.70323	0.90042	0.97747	0.92698
miR-6075	7.29851	6.80009	6.85667	6.99	-1.41225	-1.35849	1.0403	0.32124	0.37641	0.90779	0.76126	0.97747	0.97711
miR-6076	4.80555	6.36674	5.62477	5.6	2.95058	1.76418	-1.67249	0.05861	0.28554	0.33065	0.5577	0.97747	0.84656
miR-6078	2.14959	4.2409	4.50702	3.63	4.26043	5.12304	1.20247	0.05217	0.03271	0.78258	0.5577	0.88959	0.94227
miR-6079	1.06011	2.12194	1.45984	1.55	2.08782	1.31951	-1.58227	0.40184	0.7481	0.59665	0.78794	0.97747	0.90472
miR-608	3.36277	4.32759	2.30401	3.33	1.95206	-2.08349	-4.0671	0.53286	0.49472	0.20678	0.84601	0.97747	0.84656
miR-6080	2.47953	2.10061	2.06841	2.22	-1.30044	-1.32961	-1.02243	0.79415	0.77717	0.98228	0.94659	0.97747	0.99723
miR-6081	5.05963	5.35844	4.76608	5.06	1.23029	-1.22603	-1.50733	0.6492	0.65491	0.37528	0.89837	0.97747	0.84991
miR-6082	1.48254	3.27347	0.350778	1.7	3.46055	-2.19162	-7.58422	0.17395	0.37527	0.03921	0.65358	0.97747	0.84656
miR-6083	1.43432	2.06381	1.15034	1.55	1.54649	-1.21757	-1.88296	0.67863	0.85115	0.54984	0.90042	0.98538	0.89663
miR-6085	10.674	9.84625	10.1267	10.22	-1.77522	-1.46104	1.21504	0.13124	0.30098	0.5876	0.62803	0.97747	0.90472
miR-6086	8.40847	7.50237	8.38988	8.1	-1.87384	-1.01326	1.85061	0.22381	0.97921	0.23269	0.68469	1	0.84656
miR-6088	10.8586	11.6932	10.3931	10.98	1.78386	-1.38127	-2.46229	0.50781	0.70941	0.31057	0.83378	0.97747	0.84656
miR-609	0.952411	1.45223	0.350778	0.92	1.41421	-1.51782	-2.14503	0.61064	0.5413	0.27492	0.88188	0.97747	0.84656
miR-610	1.2963	1.35458	2.96975	1.87	1.04102	3.18877	3.06312	0.94599	0.07638	0.08545	0.98492	0.9424	0.84656
miR-612	4.99137	4.34027	4.32638	4.55	-1.57026	-1.58557	-1.00975	0.32816	0.31851	0.98289	0.76831	0.97747	0.99723
miR-6124	9.49788	8.72141	9.34232	9.19	-1.71238	-1.11419	1.53794	0.22535	0.80018	0.32512	0.68505	0.97747	0.84656
miR-6126	15.457	14.2452	15.0906	14.93	-2.31659	-1.28877	1.79626	0.0518	0.51537	0.15263	0.5577	0.97747	0.84656
miR-6127	9.42231	8.63956	8.86845	8.98	-1.72071	-1.46815	1.17202	0.23601	0.3924	0.71907	0.69676	0.97747	0.92957
miR-6128	0	1.52807	1.94632	1.16	2.88386	3.85305	1.33607	0.26573	0.1649	0.7528	0.72427	0.97747	0.93477
miR-6129	1.48254	0.842396	2.15885	1.49	-1.55833	1.5977	2.48975	0.6405	0.622	0.34629	0.89279	0.97747	0.84656
miR-613	1.3534	1.26118	0	0.87	-1.06585	-2.55443	-2.39662	0.93251	0.23308	0.26401	0.9832	0.97747	0.84656
miR-6130	0	1.62425	2.58163	1.4	3.08228	5.98769	1.94127	0.0645	0.00853	0.24608	0.5577	0.76523	0.84656
miR-6131	9.29618	8.78644	9.86465	9.32	-1.42405	1.48247	2.11111	0.49851	0.45177	0.16985	0.83163	0.97747	0.84656
miR-6132	7.57457	7.2065	6.91025	7.23	-1.29056	-1.58447	-1.22774	0.5255	0.26365	0.60788	0.84321	0.97747	0.90487
miR-6133	6.70679	5.30238	6.09157	6.03	-2.64634	-1.53156	1.72788	0.04638	0.33867	0.22713	0.5577	0.97747	0.84656
miR-6134	1.8376	2.30195	2.10703	2.08	1.37936	1.20497	-1.14472	0.67693	0.80835	0.86059	0.90042	0.97747	0.96419
miR-614	2.54805	3.98625	3.12112	3.22	2.70945	1.48761	-1.82134	0.32122	0.6856	0.54351	0.76126	0.97747	0.89365
miR-615-3p	7.12678	6.30294	6.81509	6.75	-1.77031	-1.24143	1.42603	0.15265	0.56914	0.35692	0.64524	0.97747	0.84656
miR-616-3p	4.87738	4.70689	4.79687	4.79	-1.12506	-1.05775	1.06437	0.8283	0.91834	0.90877	0.95559	1	0.97711
miR-6165	10.1646	9.71941	10.041	9.97	-1.36131	-1.08975	1.25006	0.39747	0.81076	0.53707	0.78747	0.97747	0.89249
miR-616-5p	3.83477	5.17068	3.95576	4.32	2.5245	1.08749	-2.32141	0.08344	0.86405	0.1105	0.57505	0.98538	0.84656
miR-617	0	2.33575	0.332094	0.89	5.04901	1.25876	-4.01111	0.0699	0.77678	0.11162	0.5577	0.97747	0.84656
miR-618	0.829222	4.20523	1.24877	2.09	10.3819	1.33793	-7.7597	0.01922	0.73202	0.03433	0.43437	0.97747	0.84656
miR-619-3p	2.51558	3.6528	3.9291	3.37	2.19923	2.66475	1.21083	0.36626	0.26726	0.82239	0.77565	0.97747	0.95296
miR-620	0.789511	1.54755	1.21625	1.18	1.69114	1.34443	-1.25788	0.45581	0.67124	0.74125	0.80346	0.97747	0.93155
miR-621	2.28517	2.05677	2.44925	2.26	-1.17121	1.12039	1.31221	0.88156	0.91473	0.79817	0.97354	1	0.94372
miR-622	5.09218	4.07961	4.70212	4.62	-2.0181	-1.31039	1.54007	0.14232	0.55116	0.34885	0.63516	0.97747	0.84656
miR-623	0.91907	3.67839	3.55936	2.72	6.76927	6.23332	-1.08598	0.01741	0.02137	0.9031	0.42065	0.76523	0.97711
miR-624-3p	0	1.88041	0	0.63	3.68075	1	-3.68075	0.1144	1	0.1144	0.60417	1	0.84656
miR-624-5p	0	1.6987	1.35741	1.02	3.24676	2.56152	-1.26663	0.2211	0.32087	0.79766	0.68461	0.97747	0.94372
miR-625-5p	4.96813	5.5615	5.06792	5.2	1.50838	1.07177	-1.40834	0.29983	0.85735	0.38403	0.74485	0.98538	0.85493
miR-626	0	2.80371	0.350778	1.05	6.98374	1.27544	-5.47554	0.00763	0.67923	0.01517	0.32717	0.97747	0.83901
miR-627-3p	0	1.16252	0.771992	0.64	2.23923	1.70764	-1.3113	0.28631	0.47092	0.71226	0.73532	0.97747	0.92792
miR-628-5p	1.52637	3.33713	2.02077	2.29	3.50885	1.40834	-2.48975	0.21	0.72104	0.35212	0.67594	0.97747	0.84656
miR-629-5p	2.31857	4.27155	3.84302	3.48	3.87179	2.87587	-1.3463	0.14	0.23827	0.73077	0.62881	0.97747	0.93155
miR-630	0.574789	2.68167	0	1.09	4.30795	-1.48968	-6.41745	0.0791	0.60245	0.03274	0.57	0.97747	0.84656
miR-631	5.33082	5.87126	5.91458	5.71	1.45397	1.499	1.03025	0.37495	0.33965	0.942	0.78106	0.97747	0.98836
miR-632	4.38125	2.93252	5.02016	4.11	-2.73019	1.55725	4.25158	0.2434	0.59543	0.1055	0.69925	0.97747	0.84656
miR-633	0	0.890917	1.01558	0.64	1.85446	2.0223	1.09051	0.22252	0.16941	0.85861	0.68461	0.97747	0.96419
miR-634	0.994744	3.81798	3.48206	2.76	7.07632	5.60611	-1.26225	0.01533	0.0274	0.73098	0.41886	0.83482	0.93155
miR-635	5.488	6.22895	5.47861	5.73	1.67133	-1.00626	-1.68179	0.35396	0.99038	0.34818	0.7706	1	0.84656
miR-637	5.40726	4.8745	5.00981	5.1	-1.44693	-1.31677	1.09809	0.40768	0.53324	0.83037	0.7894	0.97747	0.95736
miR-640	10.2355	10.4597	9.84863	10.18	1.16797	-1.30767	-1.52732	0.74731	0.58061	0.38883	0.93114	0.97747	0.85493
miR-641	0	4.18445	1.54927	1.91	18.1765	2.92614	-6.21175	0.00046	0.07959	0.00834	0.16973	0.9424	0.8017
miR-642a-5p	1.07387	3.16616	1.91358	2.05	4.26339	1.79005	-2.38337	0.09431	0.47234	0.29209	0.59177	0.97747	0.84656
miR-642b-5p	0.71864	1.88041	0	0.87	2.23767	-1.64604	-3.68075	0.3495	0.5567	0.14457	0.77006	0.97747	0.84656
miR-643	0	2.2155	1.2265	1.15	4.64603	2.3408	-1.98481	0.10857	0.35002	0.44717	0.60409	0.97747	0.87701
miR-644a	0.952411	2.21548	1.95248	1.71	2.39994	2	-1.19997	0.37477	0.47854	0.85017	0.78106	0.97747	0.96259
miR-645	0.994744	0.77112	3.11413	1.63	-1.16797	4.34393	5.07357	0.81967	0.05302	0.03607	0.95273	0.92052	0.84656
miR-646	3.69545	4.50075	3.93847	4.04	1.74715	1.18345	-1.47631	0.31225	0.75407	0.4739	0.75529	0.97747	0.88153
[truncated: 531 more rows]

## Sheet: Stage_15
	Average Normalized Expression				Fold Change			Raw P value			adjusted P value
[truncated: 2,103 more rows]
