# Supplementary material for: Developmental profiling of microRNAs in the human embryonic inner ear
Source: PLoS One. 2018 Jan 26;13(1):e0191452. doi: 10.1371/journal.pone.0191452 (PMC5786302; doi:10.1371/journal.pone.0191452)
Supplement: S3 Dataset — Differential expression data analyzed using the R Bioconductor timecourse package. The spreadsheet includes averaged normalized miRNA expression values for each time point and the maximum Hotelling T values from the three possible time point comparisons. Results are ordered by rank. Each time point is included as a separate tab. (XLSX) [file pone.0191452.s010.xlsx]

## Sheet: CVG
	Average Normalized Expression				Test Statistic
Probe	Stage 13	Stage 14	Stage 15	AvgExpr	HotellingT2	Rank
let-7d-3p	4.97127	10.7252	4.3141	6.6702	165.601	1
miR-4423-3p	2.02301	0	6.40965	2.81089	151.948	2
miR-1285-5p	6.92648	12.2221	11.9802	10.3763	116.216	3
miR-137	4.63268	0	5.17855	3.27041	108.21	4
miR-4801	2.96008	0.659603	5.77761	3.13243	89.5655	5
miR-1255b-2-3p	4.34299	9.18078	8.94977	7.49118	85.9171	6
miR-5197-3p	2.85168	0	4.81757	2.55642	81.771	7
miR-548d-5p	3.12689	8.46972	8.30745	6.63469	77.2425	8
miR-1306-5p	7.16859	11.5189	7.35086	8.67945	73.347	9
miR-92a-2-5p	3.92857	4.12696	0	2.68518	65.7769	10
miR-510-3p	3.85345	0	3.88085	2.5781	65.6418	11
miR-1249	8.72264	12.0666	7.8109	9.53337	65.5574	12
miR-4653-5p	4.42137	0	3.22969	2.55035	64.9167	13
let-7e-3p	4.03958	7.90726	3.3859	5.11092	64.613	14
miR-6500-3p	0.324261	4.42477	4.57983	3.10962	64.2847	15
let-7b-5p	2.1115	3.40166	6.34849	3.95388	62.1255	16
miR-633	1.73924	0	4.74296	2.16073	60.0131	17
miR-4421	1.53171	5.00593	5.34221	3.95995	59.9425	18
miR-503-5p	3.76888	0	3.72144	2.49677	59.3018	19
miR-8078	3.82063	8.16202	7.95468	6.64577	56.4702	20
miR-4424	2.55213	0	4.46458	2.3389	56.3735	21
miR-4662a-3p	3.43282	0	4.46506	2.63263	55.4585	22
miR-641	3.80788	0	4.32238	2.71009	55.446	23
miR-3686	0.652994	0	5.27691	1.97664	55.2123	24
miR-1301-5p	6.13299	9.35016	5.40375	6.9623	54.4614	25
miR-3617-5p	0.516187	0	4.41	1.64206	53.9753	26
miR-4698	2.85452	0	4.25305	2.36919	52.8761	27
miR-759	2.60696	0	3.93709	2.18135	51.2055	28
miR-4703-5p	1.82818	0	4.39587	2.07468	50.6412	29
miR-511-3p	1.46901	0	4.44815	1.97239	49.5117	30
miR-125b-1-3p	4.27723	0	2.04228	2.10651	49.5062	31
miR-9-3p	2.71281	0.71864	5.81739	3.08295	49.2443	32
miR-4799-5p	2.57209	0	3.89951	2.1572	48.7499	33
miR-6128	3.12067	0	3.66442	2.2617	47.804	34
miR-651-3p	1.04039	0.574789	4.8186	2.14459	45.893	35
miR-3674	1.20775	5.7824	5.40232	4.13082	45.7216	36
miR-1273d	9.32791	12.9534	12.3261	11.5358	45.2942	37
miR-203b-3p	2.02482	0	4.07974	2.03485	44.1227	38
miR-4262	3.20836	0	3.19573	2.1347	43.9273	39
miR-34a-3p	4.50522	7.03218	3.59766	5.04502	42.5977	40
miR-8074	4.09669	0	1.76479	1.95383	42.4987	41
miR-4774-5p	3.60733	0	1.3241	1.64381	42.1903	42
miR-4494	2.73605	0	3.73131	2.15579	41.9992	43
miR-452-5p	3.70834	0	3.74943	2.48593	41.8348	44
miR-6804-3p	7.9679	11.0506	7.93354	8.98402	41.709	45
miR-4704-3p	3.98487	0	3.39323	2.45936	41.3433	46
miR-4461	4.62589	8.14715	7.36872	6.71392	41.2352	47
miR-542-3p	1.86137	0.574789	4.12221	2.18612	40.9019	48
miR-7159-3p	3.66131	0	1.45881	1.7067	40.419	49
miR-8058	3.36187	0.368598	0.227536	1.31934	40.0796	50
miR-4643	1.68085	0.368598	5.06816	2.37253	39.5864	51
miR-491-3p	2.47509	0	3.57441	2.0165	39.0902	52
miR-216b-3p	3.41919	0	2.39215	1.93711	38.7235	53
miR-4744	4.01063	0.8121	1.26425	2.02899	38.2254	54
miR-5692a	1.93595	0.368598	4.22054	2.17503	38.0711	55
miR-6854-5p	4.25654	0.368598	1.66653	2.09722	37.2984	56
miR-4434	1.54729	0	4.07407	1.87379	37.0682	57
miR-4803	3.79229	0	1.65521	1.81584	36.9115	58
miR-572	6.75055	9.71419	6.84565	7.77013	36.271	59
miR-433-3p	4.07886	0	3.20479	2.42788	36.1131	60
miR-606	2.35795	1.98286	5.46661	3.26914	35.5333	61
miR-5707	0	0	2.78636	0.928786	35.4183	62
miR-381-3p	5.87519	8.31343	4.69451	6.29438	35.0882	63
miR-4503	1.44977	0	3.19042	1.54673	33.5883	64
miR-3942-5p	1.97719	0	3.77115	1.91611	33.565	65
miR-617	3.5449	0	1.48234	1.67574	33.4628	66
miR-3675-5p	3.54852	0.435	0.939235	1.64092	32.5631	67
miR-620	1.58115	0.789511	3.88629	2.08565	32.3935	68
miR-3671	0	1.06011	3.25985	1.43999	32.268	69
miR-105-5p	3.82129	3.36671	0.575532	2.58784	32.1408	70
miR-1197	0.725057	0	2.91946	1.21484	32.0717	71
miR-1204	1.24347	0.659603	3.51536	1.80614	32.0461	72
miR-4766-5p	2.14318	0	3.24583	1.79634	31.3183	73
miR-1295b-3p	3.17485	0	1.38721	1.52069	31.2326	74
miR-1185-5p	3.37422	0	1.66992	1.68138	30.9927	75
miR-379-5p	3.37465	0.71864	3.94288	2.67872	30.9642	76
miR-573	3.9725	0.541301	1.8983	2.13737	30.6757	77
miR-1254	6.77257	9.81951	9.04609	8.54606	30.6234	78
miR-1258	3.10806	0	2.42224	1.84343	30.2416	79
miR-5586-5p	0.324261	0	2.90849	1.07758	30.2069	80
miR-545-5p	3.24109	0	2.32845	1.85651	30.1664	81
miR-6773-3p	0	3.06169	1.3329	1.46486	30.1493	82
miR-1273e	8.94415	11.971	11.6736	10.8629	29.5999	83
miR-656-3p	1.09675	0	3.69816	1.5983	29.4904	84
miR-3135a	6.14278	9.19392	9.29008	8.20893	29.3336	85
miR-6866-3p	3.19939	0	2.60915	1.93618	29.2384	86
miR-4524a-5p	0	1.11609	3.82757	1.64789	29.2332	87
miR-4256	3.24905	0	2.38823	1.87909	29.1242	88
miR-3976	3.16584	0	3.10177	2.0892	29.0813	89
miR-3672	2.73132	0	3.90136	2.21089	29.0651	90
miR-4777-5p	3.14771	0	2.50962	1.88578	28.9148	91
miR-3681-5p	3.236	0	2.88988	2.04196	28.5523	92
miR-6863	3.87112	0	1.84324	1.90479	28.5229	93
miR-559	2.7005	0.71864	5.80773	3.07562	28.295	94
miR-3910	2.5182	2.03901	6.36731	3.64151	28.2362	95
miR-1287-3p	2.56873	0.659603	3.76097	2.32977	28.0276	96
miR-888-5p	1.40528	0	4.0449	1.81673	27.7431	97
miR-4679	2.94258	0	2.31242	1.75167	27.7359	98
miR-1272	3.37076	0	3.89487	2.42188	27.7024	99
miR-2355-5p	3.26008	0.541301	3.26487	2.35542	27.635	100
miR-431-3p	3.71409	1.0282	4.49352	3.0786	27.4114	101
miR-8084	2.58576	1.32037	6.47436	3.46016	27.1926	102
miR-4517	2.75258	0.8121	5.29442	2.95304	27.0168	103
miR-4645-3p	2.72782	0.829222	0	1.18568	27.0028	104
miR-4719	1.81561	0.659603	3.39898	1.95806	26.9252	105
miR-4773	4.89046	2.03013	4.61903	3.84654	26.8916	106
miR-563	4.23069	6.95265	3.21559	4.79964	26.8605	107
miR-6767-5p	4.83841	2.1764	4.45968	3.82483	26.8201	108
miR-1278	2.92754	0	1.6341	1.52055	26.4125	109
miR-3613-3p	2.89898	3.6396	6.24982	4.2628	26.2945	110
miR-8065	3.57764	0.574789	2.15019	2.10087	26.2706	111
miR-574-3p	5.90208	8.86384	8.6785	7.81481	26.2683	112
miR-744-3p	3.17056	0.368598	3.13611	2.22509	26.2251	113
miR-1252-5p	3.58559	0.541301	3.36259	2.49649	26.0984	114
miR-3136-5p	2.8436	0	1.62711	1.49024	26.066	115
miR-7-2-3p	2.02037	1.84677	4.69773	2.85496	25.5479	116
miR-7107-3p	1.23748	0.574789	3.36334	1.7252	25.4975	117
miR-5002-5p	3.29429	0.368598	1.38123	1.68138	25.3105	118
miR-3614-3p	2.93205	0	2.4681	1.80005	24.9776	119
miR-944	0	0	2.58965	0.863217	24.8315	120
miR-4765	0	0.91907	2.83145	1.25017	24.7723	121
miR-3915	2.87218	0	3.10145	1.99121	24.7317	122
miR-4770	0.966752	0	2.79012	1.25229	24.6443	123
miR-339-3p	9.36104	6.08567	8.14857	7.86509	24.6307	124
miR-4432	1.33195	0	2.68421	1.33872	24.5538	125
miR-3974	2.47695	0	3.69415	2.05703	24.3366	126
miR-5011-5p	2.79962	0	0.654509	1.15138	24.0015	127
miR-34c-3p	2.88904	0.541301	3.91676	2.44904	23.8318	128
miR-4470	2.59051	0	2.5779	1.7228	23.8075	129
miR-3921	3.38927	1.2009	3.64583	2.74533	23.7821	130
miR-581	0.317352	0.789511	2.88994	1.33227	23.5452	131
miR-4668-5p	2.71823	3.52567	5.66496	3.96962	23.3841	132
miR-144-5p	2.82231	0.659603	3.67491	2.38561	23.3633	133
miR-4999-5p	2.68096	0	2.42392	1.70163	23.3628	134
miR-124-3p	9.60639	5.16794	9.7758	8.18338	23.1203	135
miR-4661-5p	2.47955	0.435	3.3104	2.07498	23.0213	136
miR-4742-5p	2.47533	1.11609	3.92897	2.5068	23.0159	137
miR-5687	2.92833	0	1.28268	1.40367	22.9984	138
miR-566	6.73312	9.71569	9.35817	8.60233	22.9659	139
miR-509-5p	1.64047	0	2.60614	1.41554	22.8516	140
miR-3922-3p	1.7183	3.38815	0.669687	1.92538	22.8057	141
let-7g-3p	7.52674	8.96806	6.18969	7.56149	22.7759	142
miR-433-5p	2.63151	0	3.38823	2.00658	22.6548	143
miR-3201	2.44567	0	3.31391	1.91986	22.6157	144
miR-610	0	1.2963	2.87249	1.3896	22.5525	145
miR-3923	2.1499	0	2.96101	1.70364	22.3933	146
miR-3914	1.15337	0.829222	5.84455	2.60905	22.3864	147
miR-7157-3p	3.73776	0.368598	3.63067	2.57901	21.7433	148
miR-409-5p	3.91624	0.952411	2.70601	2.52489	21.7395	149
miR-670-3p	7.98954	9.34897	6.83995	8.05949	21.5122	150
let-7a-2-3p	3.93099	5.26006	2.03834	3.74313	21.5023	151
miR-7158-3p	2.57844	0	0.501452	1.02663	21.4249	152
miR-589-3p	4.73798	1.15364	3.5777	3.15644	21.4138	153
miR-7-5p	7.3728	4.42216	6.86278	6.21925	21.4003	154
miR-619-3p	5.76399	2.51558	4.52088	4.26682	21.2517	155
miR-181c-5p	7.70529	9.42804	6.76481	7.96605	21.1126	156
miR-335-5p	4.90236	5.37213	7.28473	5.85307	21.0952	157
miR-1299	4.02763	6.50893	6.21352	5.58336	21.0195	158
miR-3649	2.73141	0.435	2.72761	1.96467	20.956	159
miR-185-5p	6.28409	3.64315	4.69634	4.87453	20.9145	160
miR-6868-3p	3.81706	1.60404	1.12735	2.18281	20.8706	161
miR-3182	2.12785	4.86084	2.5595	3.18273	20.7138	162
miR-216b-5p	3.90439	1.9622	4.45648	3.44102	20.6555	163
miR-512-5p	3.21608	0.541301	1.51771	1.75836	20.5884	164
miR-640	8.56532	10.2355	7.81398	8.87159	20.4793	165
miR-181d-3p	3.44265	0.574789	4.12392	2.71378	20.4776	166
miR-519c-3p	2.53383	0	2.74646	1.7601	19.9984	167
miR-3689f	2.38082	0.91907	3.90194	2.40061	19.9888	168
miR-649	3.73162	5.94275	5.84138	5.17192	19.813	169
miR-4677-3p	3.49435	1.74555	0.936968	2.05895	19.7091	170
miR-675-3p	3.28713	5.96516	4.53741	4.59657	19.5647	171
miR-1277-5p	2.81078	0.8121	3.92576	2.51621	19.5361	172
miR-6780a-3p	3.43839	0	1.53901	1.65913	19.509	173
miR-1276	3.79603	1.11609	3.80379	2.90531	19.424	174
miR-889-5p	2.41382	0	2.56156	1.65846	19.3899	175
miR-1256	1.22306	4.8232	2.75455	2.9336	19.351	176
miR-302a-5p	1.99828	0	2.64432	1.54753	19.3362	177
miR-4264	3.10757	0	2.35525	1.82094	19.3286	178
miR-3658	1.2166	0.574789	4.12484	1.97208	19.3275	179
miR-4637	2.85809	0	2.80648	1.88819	19.3062	180
miR-3689d	6.22893	8.09343	5.79938	6.70725	19.2634	181
miR-577	1.15337	0	2.5549	1.23609	19.2244	182
miR-3936	4.28166	1.09882	1.83423	2.4049	19.1635	183
miR-7706	3.81793	0.435	3.6066	2.61984	18.9985	184
miR-518c-3p	2.66156	0.574789	2.94468	2.06034	18.8925	185
miR-6838-3p	3.21282	0.435	3.32655	2.32479	18.8265	186
miR-7702	3.96136	1.11609	1.47095	2.1828	18.801	187
miR-500a-3p	5.2039	1.79251	4.47593	3.82411	18.746	188
miR-4422	2.94655	1.15364	4.09003	2.73007	18.6248	189
miR-373-5p	1.88056	0.71864	3.68117	2.09346	18.5478	190
miR-541-5p	2.10016	0	2.65055	1.58357	18.493	191
miR-155-3p	2.92843	1.32449	4.574	2.94231	18.4255	192
miR-4318	3.94762	0.927704	3.01441	2.62991	18.372	193
miR-1302	2.78215	0	2.54653	1.77623	18.3147	194
miR-412-5p	1.73105	0.368598	3.52106	1.87357	18.2579	195
miR-3668	2.40794	0	3.64034	2.01609	18.2357	196
miR-4736	4.92501	5.12137	7.64343	5.8966	18.2065	197
miR-504-5p	4.60698	1.46037	3.45373	3.17369	17.979	198
miR-568	2.77975	0	3.46101	2.08025	17.9634	199
miR-6506-5p	3.02685	0.71864	0.497732	1.41441	17.9215	200
miR-95-5p	3.50672	1.5272	1.37283	2.13558	17.7195	201
miR-548e-3p	2.75864	1.22451	3.81733	2.60016	17.7097	202
miR-4639-5p	3.50999	0.71864	1.31872	1.84911	17.6674	203
miR-217	6.86467	8.44706	6.10913	7.14029	17.4585	204
miR-4303	4.2146	0.71864	3.61969	2.85098	17.4399	205
miR-6856-3p	3.64721	1.90309	0.741548	2.09729	17.3889	206
miR-1193	2.16797	0	2.7657	1.64456	17.2921	207
miR-6504-5p	1.69004	0.659603	3.44884	1.93283	17.1825	208
miR-4720-5p	2.4208	0	0.501452	0.974083	17.179	209
miR-548as-3p	1.95739	1.32101	3.77572	2.35137	17.1612	210
miR-5008-5p	5.44261	2.01789	5.16803	4.20951	17.1608	211
miR-1468-3p	4.51872	2.27838	8.12652	4.97454	17.075	212
miR-1273c	6.86731	9.08131	8.71676	8.22179	17.0676	213
miR-548e-5p	4.85418	6.71676	6.97829	6.18308	17.0329	214
miR-7153-5p	1.77234	0	3.40359	1.72531	16.8949	215
miR-29a-5p	1.15989	3.11417	4.36061	2.87822	16.8919	216
miR-4537	7.0024	8.26152	5.78746	7.01713	16.8877	217
miR-4678	2.32495	0	2.58492	1.63662	16.8747	218
miR-142-5p	2.28113	0.368598	3.98979	2.21317	16.8722	219
miR-4649-5p	7.23093	5.61336	5.09716	5.98048	16.8636	220
miR-513c-5p	3.84618	0.789511	2.91531	2.517	16.6897	221
miR-329-3p	3.69933	2.17379	5.12982	3.66764	16.6861	222
miR-5685	3.34363	5.57392	3.39415	4.1039	16.6153	223
miR-496	2.16064	0	1.7162	1.29228	16.4518	224
miR-4420	3.22038	0.574789	1.43242	1.74253	16.4312	225
miR-4772-5p	3.1395	0.574789	2.0284	1.91423	16.4299	226
miR-1250-3p	3.48509	5.22365	2.29133	3.66669	16.3977	227
miR-5706	0.652994	0.574789	3.48377	1.57052	16.3343	228
miR-1245b-3p	1.55963	0	2.87348	1.4777	16.239	229
miR-4328	3.97993	0.574789	1.45204	2.00225	16.1298	230
miR-4490	3.66805	1.60404	1.6092	2.29376	16.0746	231
miR-4273	2.6473	0.368598	2.63873	1.88488	16.0338	232
miR-604	3.05521	3.58893	0.636331	2.42682	16.0122	233
miR-4709-3p	4.358	2.40178	2.09119	2.95033	16.0053	234
miR-363-5p	5.04789	4.55397	2.1382	3.91335	15.944	235
miR-4540	1.46901	0	2.33028	1.26643	15.9004	236
miR-6878-3p	3.60912	0.574789	3.39107	2.52499	15.8966	237
miR-4666a-5p	1.37394	0.91907	3.31775	1.87025	15.8824	238
miR-4255	2.56953	0	1.39154	1.32035	15.819	239
miR-587	2.80715	0	1.18997	1.33237	15.7484	240
miR-3659	2.1442	0.91907	3.90038	2.32122	15.6928	241
miR-656-5p	3.60878	0.829222	3.06987	2.50262	15.6867	242
let-7c-5p	4.39839	2.49443	6.01054	4.30112	15.6545	243
miR-98-3p	2.78802	0	3.21299	2.00034	15.6325	244
miR-501-3p	4.45901	1.53074	2.91556	2.96844	15.6182	245
miR-4693-3p	1.89862	0.368598	2.89926	1.72216	15.4377	246
miR-2681-3p	1.94845	0.435	3.204	1.86248	15.4105	247
miR-5684	5.65436	7.84514	7.3305	6.94333	15.3264	248
miR-3171	2.84484	0.368598	1.24586	1.48643	15.3174	249
miR-7-1-3p	6.0713	3.28344	6.17257	5.17577	15.3099	250
miR-6841-3p	4.04166	1.32037	3.79827	3.05344	15.2887	251
miR-622	3.91273	5.09218	2.77778	3.92756	15.2597	252
miR-5195-5p	2.77623	0.368598	3.34887	2.16457	15.187	253
miR-362-5p	5.47017	2.37377	3.60033	3.81476	15.1648	254
miR-519e-3p	1.31932	1.7407	3.30286	2.12096	15.0245	255
miR-576-5p	3.32347	0.829222	3.61305	2.58858	14.9844	256
miR-3614-5p	1.82307	1.29669	3.68468	2.26815	14.9729	257
miR-6770-3p	4.55684	2.28077	4.90969	3.91577	14.9392	258
miR-4724-3p	1.87429	0	1.9457	1.27333	14.8979	259
miR-6810-5p	5.76049	3.73287	4.14079	4.54472	14.7616	260
miR-660-3p	3.96699	0.368598	3.23378	2.52312	14.6863	261
miR-4509	0.759378	0	2.20522	0.988199	14.651	262
miR-96-5p	10.6552	8.4215	10.6135	9.89673	14.5755	263
miR-365a-3p	2.42562	1.60161	3.60184	2.54302	14.5359	264
miR-101-3p	5.06307	3.14901	5.96	4.72403	14.5134	265
miR-6819-5p	9.76964	7.68474	9.41641	8.95693	14.4812	266
miR-887-5p	3.12913	0.994744	3.72592	2.6166	14.4603	267
miR-4788	4.26316	2.23626	1.95628	2.81856	14.4097	268
miR-4528	2.36295	0	1.55386	1.3056	14.407	269
miR-4460	2.69397	0.541301	2.04479	1.76002	14.2885	270
miR-6733-3p	1.56262	0.368598	3.3331	1.75477	14.2869	271
miR-552-5p	0.725057	1.42974	2.68187	1.61222	14.2497	272
miR-4677-5p	3.62096	1.37824	3.03076	2.67665	14.1952	273
miR-6506-3p	3.92024	2.0239	4.05822	3.33412	14.1921	274
miR-451a	7.52511	6.36663	5.07862	6.32345	14.1905	275
miR-6807-3p	2.42031	6.3405	5.19681	4.65254	14.1019	276
miR-1307-3p	7.87145	5.78919	6.6413	6.76731	14.0719	277
miR-1273a	5.49916	7.80519	7.71198	7.00544	14.0711	278
miR-5088-3p	3.33978	4.59214	5.57602	4.50265	14.0489	279
miR-525-5p	2.25928	2.28933	4.11349	2.88736	14.0457	280
miR-145-5p	4.10487	4.72997	6.22033	5.01839	14.0399	281
miR-3174	2.10786	0.541301	2.46781	1.70566	14.0315	282
miR-5688	2.34217	2.39553	4.35842	3.03204	13.996	283
miR-5187-3p	3.35175	0.952411	2.1241	2.14275	13.9845	284
miR-8070	1.33195	2.7821	0.262209	1.45875	13.9132	285
miR-4796-5p	3.48359	5.01479	2.24347	3.58062	13.8553	286
miR-489-3p	1.46241	3.41394	1.41751	2.09795	13.8502	287
miR-935	6.31371	7.47466	5.23762	6.342	13.7995	288
miR-4644	3.51245	4.6105	5.76929	4.63075	13.7952	289
miR-378d	1.83417	3.1768	1.05035	2.02044	13.7551	290
miR-330-5p	5.03985	2.53108	2.98042	3.51712	13.7273	291
miR-4524b-5p	2.62663	0.574789	3.95455	2.38532	13.685	292
miR-4521	9.09305	8.56317	7.09444	8.25022	13.668	293
miR-6831-5p	5.89903	3.3491	4.40317	4.55043	13.653	294
miR-338-3p	4.62894	2.73101	5.67017	4.34337	13.6128	295
miR-3928-3p	1.9712	2.2113	4.28858	2.8237	13.5818	296
miR-6827-3p	3.76555	6.10625	4.89368	4.92183	13.5776	297
miR-449a	5.4458	2.62652	4.9581	4.34347	13.5468	298
miR-3977	1.82818	0.435	2.84541	1.70286	13.528	299
miR-539-3p	2.25171	0	2.7957	1.68247	13.5233	300
miR-4683	3.99796	1.38943	3.19312	2.86017	13.4621	301
miR-33b-5p	8.75025	9.87698	7.77671	8.80132	13.347	302
miR-122-5p	1.53171	2.02755	3.70562	2.42163	13.3059	303
miR-138-1-3p	2.61404	1.37824	4.06079	2.68436	13.2388	304
miR-6867-5p	3.90788	1.80684	3.93998	3.21823	13.2023	305
miR-4500	2.73141	0.541301	1.8772	1.71664	13.1581	306
miR-4268	2.18981	4.04783	2.33102	2.85622	13.1482	307
miR-3131	5.65639	4.01614	2.77622	4.14958	13.1412	308
miR-202-5p	2.5564	2.7015	0.741548	1.99981	13.0963	309
miR-3682-5p	1.87699	0	2.79732	1.5581	13.0758	310
miR-5004-5p	3.3807	1.37052	3.16918	2.64013	13.0527	311
miR-27a-5p	3.87285	1.06011	4.0732	3.00205	13.016	312
miR-664a-3p	2.77181	5.35279	5.38941	4.50467	12.9852	313
miR-6877-3p	6.35764	8.80353	8.45936	7.87351	12.9323	314
miR-4778-3p	2.29038	0	1.09268	1.12769	12.9153	315
miR-1909-5p	7.55735	9.15353	7.2958	8.00222	12.8383	316
miR-5585-3p	10.2775	12.4467	11.8196	11.5146	12.7894	317
miR-6882-5p	4.04496	0.435	3.28043	2.5868	12.6585	318
miR-4283	4.4482	2.21926	2.60373	3.0904	12.6491	319
miR-516a-3p	2.38294	0.659603	2.78973	1.94409	12.6089	320
miR-4692	3.66999	1.3643	2.99772	2.67734	12.5995	321
miR-375	2.23716	1.50887	4.04513	2.59705	12.5559	322
CTRL_ANT5	2.53171	0	2.18386	1.57186	12.5435	323
miR-6500-5p	3.98783	1.46037	1.12849	2.19223	12.5201	324
miR-5047	5.3994	2.92314	3.03849	3.78701	12.4339	325
miR-7973	2.28379	0	0.931895	1.07189	12.416	326
miR-548ad	3.9692	3.2278	5.15932	4.11877	12.3522	327
miR-3913-5p	2.04236	0	1.72038	1.25425	12.2312	328
miR-2114-3p	3.00942	0	0	1.00314	12.2029	329
miR-1236-5p	4.17027	5.94182	4.07274	4.72828	12.2028	330
miR-3123	2.06433	1.07387	3.12447	2.08756	12.191	331
miR-24-2-5p	4.60296	2.28509	2.94507	3.27771	12.1773	332
miR-1265	1.26433	1.67105	3.12274	2.01937	12.1652	333
miR-4768-5p	3.28899	1.87221	0.896087	2.0191	12.157	334
miR-378c	0.652994	2.67979	2.12819	1.82032	12.1547	335
miR-216a-5p	4.91101	2.17906	3.43144	3.50717	12.1325	336
miR-2909	0.506892	2.92393	2.1816	1.87081	12.0718	337
miR-2052	3.10444	0.789511	2.30992	2.06796	12.0593	338
miR-5010-3p	3.22323	1.48883	1.37733	2.02979	12.0331	339
miR-4295	2.62068	0	1.729	1.44989	12.0279	340
miR-1238-3p	4.6266	6.69133	5.37449	5.56414	12.026	341
miR-6515-5p	4.17258	2.47539	2.36448	3.00415	11.9622	342
miR-4728-3p	5.46933	7.34362	6.7362	6.51639	11.8372	343
miR-432-5p	4.49502	2.68165	2.11882	3.0985	11.8342	344
miR-7162-5p	2.97183	4.72123	4.87866	4.19057	11.8058	345
miR-4793-5p	7.71055	7.85417	6.13143	7.23205	11.7993	346
miR-876-3p	5.04362	6.42746	4.61565	5.36224	11.7412	347
miR-8053	2.90085	0	1.81215	1.571	11.6852	348
CTRL_ANT4	3.38628	0.927704	2.15439	2.15612	11.6417	349
miR-3919	2.85614	1.73348	4.12077	2.90346	11.6245	350
miR-508-3p	2.59996	0.8121	3.10531	2.17246	11.6222	351
miR-4781-3p	2.57009	0.8121	0.497732	1.29331	11.6216	352
miR-3133	3.00302	1.8894	4.71264	3.20169	11.5909	353
miR-892c-3p	1.92459	0.541301	2.68943	1.71844	11.5903	354
miR-135a-5p	2.17831	1.53074	0	1.23635	11.5797	355
miR-6868-5p	4.43751	1.99998	3.43195	3.28981	11.5551	356
miR-4733-3p	3.26639	4.08015	1.92105	3.0892	11.5436	357
miR-1539	6.86836	8.15983	6.17052	7.06624	11.537	358
miR-4723-5p	4.83542	2.00497	3.81863	3.553	11.5361	359
miR-548ay-5p	4.98674	6.59996	6.94943	6.17871	11.5271	360
miR-378g	3.60535	5.73876	4.55054	4.63155	11.5042	361
miR-182-5p	11.0059	8.93435	10.8607	10.267	11.4821	362
miR-5197-5p	1.59458	0.8121	3.67695	2.02788	11.4643	363
miR-5680	0.580562	2.13692	2.52967	1.74905	11.4558	364
miR-921	2.44479	2.21637	4.96842	3.20986	11.4503	365
miR-498	4.03644	1.11609	3.08268	2.74507	11.4146	366
miR-3144-5p	3.22208	0.71864	4.19927	2.71333	11.3626	367
miR-4300	3.22802	1.48883	1.56309	2.09331	11.2431	368
miR-4659b-5p	3.45611	0.8121	2.35254	2.20692	11.1715	369
miR-5589-5p	3.56609	5.43825	3.21135	4.0719	11.1584	370
miR-934	1.85654	0	2.15889	1.33848	11.1534	371
miR-624-3p	3.42038	0	0	1.14013	11.1072	372
miR-4664-5p	4.78768	3.30151	2.75705	3.61541	11.0447	373
miR-3660	1.47851	1.81034	3.54819	2.27901	10.9776	374
miR-422a	3.5124	1.67105	2.11456	2.43267	10.9343	375
miR-6758-3p	4.01088	2.07204	3.10909	3.064	10.93	376
miR-3134	1.00197	3.03336	3.49613	2.51049	10.8377	377
miR-8086	3.20914	1.70858	1.36865	2.09546	10.8215	378
miR-6881-5p	6.2322	4.30707	4.72649	5.08859	10.7926	379
miR-4296	5.98796	7.2202	4.98628	6.06481	10.7619	380
miR-2054	1.91844	0	2.124	1.34748	10.753	381
miR-6739-5p	4.14816	4.23205	6.20401	4.86141	10.7265	382
miR-588	1.8609	1.43432	3.6126	2.3026	10.7071	383
miR-4697-3p	5.99836	4.09832	4.82001	4.97223	10.6737	384
miR-6823-5p	5.10957	3.15284	4.0768	4.11307	10.6692	385
miR-542-5p	5.34381	3.51527	5.11249	4.65719	10.6679	386
miR-128-2-5p	3.70316	1.5272	3.70122	2.97719	10.6525	387
miR-3612	3.51372	1.02083	3.29683	2.61046	10.6498	388
miR-183-5p	9.81153	7.70836	9.83305	9.11765	10.6359	389
miR-514b-5p	2.85168	0.574789	2.97704	2.1345	10.6277	390
miR-548w	4.48325	6.31234	6.25173	5.68244	10.6203	391
miR-369-5p	3.62041	0.574789	3.08295	2.42605	10.6101	392
miR-1279	2.93452	0.574789	3.5361	2.34847	10.6035	393
miR-494-5p	1.17822	1.09882	3.89881	2.05862	10.5989	394
miR-873-5p	5.06938	2.24611	4.63148	3.98232	10.565	395
miR-6853-3p	1.34471	0	1.99736	1.11402	10.5414	396
miR-513a-5p	3.07954	1.26422	1.57991	1.97456	10.5383	397
miR-623	3.83903	0.91907	3.04728	2.60179	10.5249	398
miR-6856-5p	5.40809	3.98483	3.03506	4.14266	10.5058	399
miR-4309	8.76543	9.7881	8.04441	8.86598	10.5057	400
miR-580-5p	3.39459	0.8121	3.07492	2.4272	10.5027	401
miR-3191-5p	1.29548	2.78536	4.58021	2.88702	10.4732	402
miR-3618	2.07614	0	3.15271	1.74295	10.3987	403
miR-191-3p	1.86197	2.5892	3.93858	2.79658	10.3946	404
miR-146b-3p	3.0885	2.07049	4.27443	3.14447	10.3711	405
miR-4441	4.42786	1.87221	3.62327	3.30778	10.2621	406
miR-499b-3p	2.21056	0	3.16988	1.79348	10.2277	407
miR-6826-5p	2.62608	0	1.72501	1.45036	10.213	408
miR-451b	2.3563	0	1.53733	1.29788	10.2025	409
miR-605-3p	4.74973	5.10019	6.36797	5.40596	10.1752	410
miR-548au-3p	0.748144	2.71926	2.23879	1.90207	10.1532	411
miR-491-5p	5.21299	2.20118	4.10087	3.83834	10.1318	412
miR-8083	1.87641	1.02083	3.31337	2.07021	10.1304	413
miR-487b-3p	3.48647	2.56337	5.38163	3.81049	10.1265	414
miR-887-3p	7.00292	4.96808	6.06918	6.01339	10.1025	415
miR-1247-3p	6.65305	4.79941	6.20722	5.88656	10.0919	416
miR-205-5p	7.32993	7.77431	9.29731	8.13385	10.0906	417
miR-521	1.30439	0	2.72931	1.34457	10.0811	418
miR-5585-5p	1.83083	1.73117	4.03379	2.53193	10.0696	419
miR-512-3p	2.67336	0	2.0867	1.58669	10.025	420
miR-6750-3p	4.77906	6.63021	5.32756	5.57894	9.92315	421
miR-4691-5p	4.48699	5.13077	3.08722	4.23499	9.915	422
miR-548b-5p	3.69313	4.33644	5.46631	4.49863	9.9042	423
miR-138-2-3p	2.34217	0.368598	2.14208	1.61762	9.88776	424
miR-6895-3p	4.82808	3.8723	2.56795	3.75611	9.86368	425
miR-7112-3p	1.86578	0	1.93956	1.26845	9.84738	426
miR-3148	2.62907	2.74943	4.18187	3.18679	9.82613	427
miR-597-5p	3.00475	1.22477	3.62003	2.61652	9.75361	428
miR-3945	3.12511	0.8121	3.6653	2.53417	9.72078	429
miR-4439	2.27115	0.829222	3.03437	2.04491	9.70555	430
miR-1244	8.59135	7.35519	6.75277	7.56644	9.63385	431
miR-33b-3p	3.6288	4.74542	5.68692	4.68705	9.61765	432
miR-500a-5p	5.33489	3.99639	3.56157	4.29762	9.60162	433
miR-136-3p	2.96413	0.574789	2.68713	2.07535	9.59393	434
miR-644a	1.65729	0.952411	3.05463	1.88811	9.59102	435
miR-3146	4.14372	2.36818	4.27545	3.59578	9.57052	436
miR-4518	3.85732	0	2.50212	2.11981	9.56469	437
miR-6878-5p	3.17942	2.4626	4.14808	3.26337	9.55963	438
miR-5691	3.46192	1.75601	2.86695	2.69496	9.53806	439
miR-5194	5.28778	4.52805	3.45183	4.42255	9.53102	440
miR-9-5p	3.89866	1.64866	4.00476	3.18403	9.50782	441
miR-607	2.72061	0.574789	1.39606	1.56382	9.50117	442
miR-6755-3p	1.37805	2.405	3.39107	2.39137	9.44325	443
miR-3655	4.40153	2.72822	4.13454	3.75476	9.43198	444
miR-1538	5.3517	6.99937	6.78767	6.37958	9.42735	445
miR-135a-3p	2.71335	0.71864	2.2242	1.8854	9.42393	446
miR-139-5p	7.61159	6.33301	7.94315	7.29592	9.41798	447
miR-4513	4.18407	5.15438	7.62284	5.65376	9.40799	448
miR-320d	6.68879	5.20238	6.96241	6.28453	9.39926	449
miR-4659a-5p	2.43878	0	2.18289	1.54056	9.39031	450
miR-6779-5p	8.11384	7.20809	6.44319	7.25504	9.36428	451
miR-3934-3p	3.26546	1.38689	3.736	2.79611	9.34876	452
miR-3907	7.01807	7.6728	6.06902	6.91997	9.34178	453
miR-1297	4.08487	2.06346	3.55402	3.23412	9.30296	454
miR-1273h-5p	12.0074	13.8364	13.2215	13.0218	9.27888	455
miR-503-3p	2.32798	2.72679	0.848683	1.96782	9.25876	456
miR-200c-5p	3.65233	5.15969	2.93185	3.91462	9.22736	457
miR-3678-3p	1.66743	3.94838	4.48186	3.36589	9.20678	458
miR-29b-2-5p	2.24733	2.98822	4.20039	3.14531	9.20137	459
HK_B2M	2.248	0.789511	2.26401	1.76717	9.19146	460
miR-6737-3p	3.46083	3.19259	4.81624	3.82322	9.1579	461
miR-3145-5p	3.10008	4.30053	5.23232	4.21097	9.13906	462
miR-888-3p	2.96615	0.803598	1.95577	1.90851	9.1122	463
miR-335-3p	2.46966	3.92065	2.05205	2.81412	9.11205	464
miR-92a-1-5p	6.55903	5.96031	3.00862	5.17599	9.1062	465
miR-6715b-3p	6.65868	7.71829	6.12499	6.83399	9.08633	466
miR-6739-3p	2.58983	0	2.35847	1.64943	9.08138	467
miR-4530	7.6763	9.36907	8.89135	8.64557	9.07985	468
miR-3155b	7.81194	8.89065	7.23638	7.97966	9.07238	469
miR-3127-3p	5.07796	6.54737	6.86128	6.1622	9.05317	470
miR-4527	2.21697	0.368598	2.78352	1.78969	9.04393	471
miR-4511	0.920127	2.05226	2.52728	1.83322	9.03184	472
miR-1267	2.61545	1.46037	3.35031	2.47538	9.01913	473
miR-4779	3.86508	1.60142	2.409	2.62516	9.00503	474
miR-4522	5.93277	5.86841	4.5107	5.43729	8.97054	475
miR-4752	1.48786	0	2.45848	1.31545	8.95596	476
miR-802	1.87213	0.368598	3.94211	2.06095	8.91773	477
miR-4791	0.971674	1.38943	3.10653	1.82255	8.91479	478
miR-149-5p	8.93141	6.42327	8.27163	7.87544	8.91212	479
miR-3646	2.86438	1.83247	4.97854	3.22513	8.88887	480
miR-1224-5p	8.94768	7.3107	7.61243	7.95694	8.88638	481
miR-8057	0	2.09674	0.969085	1.02194	8.87141	482
miR-6129	3.46757	1.48254	1.60617	2.18543	8.86798	483
miR-629-5p	4.8415	2.31857	3.53503	3.56503	8.83465	484
miR-6748-5p	5.55862	4.67835	3.61327	4.61675	8.82273	485
miR-6855-5p	3.57705	0.994744	2.50081	2.35754	8.81341	486
miR-766-5p	4.512	1.52919	2.36448	2.80189	8.8124	487
miR-3663-5p	6.22354	7.85379	7.87239	7.31657	8.79986	488
miR-373-3p	1.57149	1.21545	3.01609	1.93435	8.7805	489
miR-2278	2.99879	3.74765	4.6096	3.78535	8.7797	490
miR-6865-5p	6.97025	5.44776	5.58715	6.00172	8.77182	491
let-7d-5p	0.920127	3.92314	3.80554	2.88294	8.74375	492
miR-6783-3p	1.65778	1.85006	3.39194	2.29992	8.74142	493
miR-147b	4.5953	5.70188	3.95703	4.7514	8.6769	494
miR-147a	1.58963	1.81571	3.6936	2.36632	8.66217	495
miR-4484	5.82644	7.60223	7.17833	6.869	8.65603	496
miR-6806-3p	2.97284	1.16904	3.87484	2.67224	8.6032	497
miR-8068	2.12565	0	1.3242	1.14995	8.60132	498
miR-6511b-3p	6.48241	7.78507	7.9491	7.40553	8.55036	499
miR-549a	2.88733	0.574789	2.14275	1.86829	8.54283	500
miR-6130	1.54731	0	1.27085	0.93939	8.54025	501
miR-4458	4.69113	2.22602	4.2402	3.71912	8.5014	502
miR-4317	2.11188	0	2.26334	1.45841	8.47512	503
miR-3129-3p	1.58971	1.60161	3.93776	2.37636	8.46878	504
miR-548x-3p	3.04852	1.73348	3.51483	2.76561	8.46553	505
miR-6509-5p	1.49392	0	1.66821	1.05404	8.4576	506
miR-328-3p	6.74265	5.34532	6.80465	6.29754	8.44317	507
miR-4802-3p	2.70522	0.659603	2.68421	2.01634	8.39431	508
miR-891a-5p	4.23627	2.73805	5.22882	4.06772	8.35154	509
miR-4472	6.6333	5.85779	5.00003	5.83038	8.34577	510
HK_RPL19	4.5086	6.91865	5.63838	5.68854	8.33453	511
miR-506-5p	1.80636	0	2.03798	1.28145	8.32829	512
miR-7151-5p	3.52094	0.829222	2.8677	2.40595	8.30707	513
miR-892b	3.65781	1.42974	4.24851	3.11202	8.30562	514
miR-6071	3.98487	1.74931	3.65811	3.13076	8.2934	515
miR-4437	2.72827	1.16591	3.08006	2.32475	8.27897	516
miR-3657	2.82649	0.574789	0.737029	1.37944	8.27509	517
miR-4718	1.02785	1.74931	2.93998	1.90572	8.26767	518
miR-6870-3p	6.54358	5.51532	7.33212	6.46367	8.26455	519
miR-4512	6.43807	8.04073	7.16328	7.21403	8.25235	520
miR-3121-5p	1.56773	0	1.79187	1.11986	8.24208	521
miR-3975	3.16352	1.38741	3.13606	2.56233	8.24206	522
miR-505-3p	6.40677	3.09346	5.39804	4.96609	8.21305	523
miR-4738-5p	2.67502	4.05549	4.26221	3.66424	8.18696	524
miR-5007-3p	3.07817	0.91907	3.71498	2.57074	8.18482	525
miR-6744-3p	3.85405	2.96061	4.9325	3.91572	8.15739	526
miR-648	6.62516	7.01912	5.35602	6.33343	8.1368	527
miR-302d-3p	5.01256	2.84363	4.21344	4.02321	8.12295	528
miR-6774-3p	5.96519	6.2386	4.7268	5.64353	8.1064	529
miR-506-3p	5.60838	2.40178	3.98536	3.99851	8.10368	530
miR-6502-3p	1.68346	0	1.79601	1.15982	8.07016	531
miR-4266	5.74814	3.57393	4.68433	4.6688	8.04282	532
miR-6796-5p	6.19039	4.44203	4.94795	5.19346	8.0153	533
miR-4789-3p	2.38006	0.71864	2.33573	1.81147	7.98231	534
miR-6840-3p	3.32585	5.08577	4.19236	4.20133	7.94182	535
miR-6733-5p	2.48262	0	2.84615	1.77626	7.91892	536
miR-4764-5p	3.48641	1.64866	1.39869	2.17792	7.9028	537
miR-450b-3p	2.32334	0.435	1.50262	1.42032	7.8763	538
miR-4804-5p	0.652994	0	2.20055	0.951181	7.8608	539
miR-5695	1.2166	2.549	3.61722	2.46094	7.85534	540
miR-8067	2.05663	0	1.12735	1.06132	7.85477	541
miR-555	3.65912	1.53074	2.06339	2.41775	7.82305	542
miR-1296-5p	5.77594	3.79952	4.00709	4.52751	7.819	543
miR-4464	1.98759	0.829222	3.36083	2.05921	7.81366	544
miR-4705	1.07815	2.24808	3.19892	2.17505	7.79716	545
miR-4636	3.56709	1.5272	2.53066	2.54165	7.77324	546
miR-6515-3p	3.45264	4.67688	5.31819	4.48257	7.77182	547
miR-5094	2.06653	0	2.06063	1.37572	7.71839	548
miR-1304-3p	6.08865	7.7314	7.23766	7.01924	7.71713	549
miR-645	2.73969	0.994744	1.01541	1.58328	7.70403	550
miR-7153-3p	2.89158	0.574789	2.97632	2.14757	7.69947	551
miR-3684	2.43965	1.65435	3.77185	2.62195	7.69652	552
miR-4311	3.88125	1.3643	3.1245	2.79002	7.67998	553
miR-324-5p	7.47118	5.80402	6.47383	6.58301	7.6758	554
miR-30c-1-3p	4.56093	2.97831	3.4145	3.65125	7.67496	555
miR-3200-5p	2.93656	1.1807	1.62627	1.91451	7.65355	556
miR-5007-5p	1.95782	0	2.71796	1.55859	7.61717	557
miR-1229-3p	4.90526	6.68436	6.40232	5.99731	7.61054	558
miR-302e	3.21664	1.3534	2.17144	2.24716	7.61045	559
miR-5089-3p	1.68288	0.368598	2.11892	1.39013	7.60846	560
miR-2117	3.6535	1.5272	3.14924	2.77665	7.60573	561
miR-154-3p	4.18151	1.88955	2.68733	2.91946	7.59608	562
miR-4743-3p	2.76589	1.3643	0	1.37673	7.57475	563
miR-4663	3.10037	0.574789	1.88578	1.85365	7.5647	564
miR-376b-3p	2.169	2.4626	4.21852	2.95004	7.55454	565
miR-134-5p	4.70562	2.87624	4.22122	3.93436	7.53302	566
miR-6755-5p	3.62216	1.79251	2.97346	2.79605	7.49304	567
miR-6730-5p	4.30066	2.70726	3.62931	3.54574	7.48417	568
miR-128-1-5p	5.61973	7.20291	6.51542	6.44602	7.46305	569
miR-4696	3.83447	1.43432	3.68962	2.98614	7.45822	570
miR-3935	2.50949	1.67105	3.65677	2.61244	7.42769	571
miR-23a-3p	7.22455	7.46573	8.88787	7.85939	7.42664	572
miR-4777-3p	2.67239	0.368598	2.39398	1.81166	7.36603	573
miR-4761-5p	2.15597	1.46742	2.97624	2.19988	7.34611	574
miR-5000-5p	3.91774	0.71864	1.53764	2.05801	7.33712	575
miR-4475	1.75449	2.67325	3.28121	2.56965	7.32152	576
miR-190b	0.879929	0	2.08549	0.988472	7.30565	577
miR-616-5p	3.31192	3.83477	4.73268	3.95979	7.28887	578
miR-497-3p	7.95729	8.71579	7.25136	7.97482	7.27041	579
miR-4480	0.506892	2.08095	2.59551	1.72778	7.25027	580
miR-1914-5p	6.65348	7.85018	7.99939	7.50101	7.24527	581
miR-6078	3.73784	2.14959	4.76018	3.5492	7.19578	582
miR-188-5p	6.14073	4.49544	5.41435	5.35017	7.19562	583
miR-182-3p	4.68371	3.03858	4.66757	4.12995	7.18305	584
miR-154-5p	4.82754	3.26993	4.07878	4.05875	7.18164	585
miR-618	3.59855	0.829222	1.71633	2.04803	7.18059	586
miR-155-5p	1.97552	0	2.10203	1.35919	7.18003	587
miR-2276-3p	5.77015	4.1751	5.58782	5.17769	7.17297	588
miR-2681-5p	3.91729	1.67105	3.36614	2.98482	7.16548	589
miR-218-1-3p	5.06901	2.5472	3.83816	3.81813	7.10381	590
miR-634	3.23076	0.994744	2.29638	2.17396	7.10347	591
miR-4320	3.05267	1.67105	1.0494	1.92438	7.10129	592
miR-3973	2.68061	1.73117	4.13136	2.84771	7.09176	593
miR-6771-5p	13.8551	15.3865	14.2216	14.4878	7.0894	594
miR-1305	2.2216	0.435	1.99253	1.54971	7.08621	595
miR-5692b	0.748144	1.73348	2.20734	1.56299	7.06125	596
miR-4731-3p	2.69615	2.54123	4.10085	3.11275	7.05262	597
miR-6503-5p	2.33506	0.574789	2.50428	1.80471	7.03987	598
HK_RPS12	6.59069	7.39013	5.78696	6.58926	7.03696	599
miR-4252	4.4704	5.94695	5.26824	5.22853	7.01588	600
miR-92a-3p	13.1315	11.8604	11.7556	12.2492	7.00184	601
miR-26b-3p	4.32774	2.60697	3.78274	3.57248	6.95541	602
miR-199b-5p	6.20328	5.06273	6.49072	5.91891	6.95182	603
miR-5001-3p	4.48135	1.85006	3.07875	3.13672	6.93713	604
miR-4278	3.70118	2.21663	2.94671	2.95484	6.93683	605
miR-548y	2.69254	4.20457	4.73037	3.87582	6.89278	606
miR-6502-5p	2.8323	0.368598	2.61451	1.93847	6.86827	607
miR-6890-3p	4.73596	6.24788	5.38391	5.45592	6.83848	608
miR-7152-5p	4.36214	1.35407	3.46786	3.06136	6.81997	609
miR-663b	10.678	11.0161	9.68987	10.4613	6.81792	610
miR-4271	13.1272	14.738	14.0618	13.9757	6.81065	611
miR-585-3p	0.846438	0	1.57064	0.805693	6.808	612
miR-146b-5p	6.27178	5.19858	6.6046	6.02498	6.8009	613
miR-6786-3p	1.97552	4.06294	3.17587	3.07144	6.75939	614
miR-194-3p	3.63003	1.35407	2.77997	2.58802	6.74088	615
miR-106b-3p	7.72248	6.38921	6.43061	6.84743	6.73821	616
miR-326	6.90574	5.47178	6.48121	6.28624	6.71344	617
miR-6846-3p	5.85242	5.43783	6.78728	6.02584	6.7034	618
miR-381-5p	2.63591	2.31199	3.68124	2.87638	6.69962	619
let-7a-5p	4.81123	4.34591	5.75763	4.97159	6.68794	620
miR-655-3p	1.66717	0.952411	2.65345	1.75768	6.67798	621
miR-1208	3.56851	1.42974	2.352	2.45009	6.6769	622
miR-4632-5p	14.208	15.8265	14.8901	14.9749	6.65535	623
miR-4690-3p	3.97823	5.49261	5.74586	5.07224	6.63753	624
miR-509-3-5p	2.39984	0	2.7282	1.70935	6.6267	625
miR-548az-5p	4.6187	5.52847	6.16293	5.4367	6.6213	626
miR-5188	1.95739	0.71864	2.75471	1.81024	6.60321	627
miR-4684-3p	5.28369	4.21088	5.71495	5.06984	6.59815	628
miR-3122	3.17151	3.70263	4.6355	3.83655	6.59156	629
miR-365b-5p	4.57288	5.89687	6.85291	5.77422	6.58639	630
miR-7703	4.56301	4.39713	3.29183	4.08399	6.5837	631
miR-6780b-3p	4.8145	3.1887	4.32237	4.10853	6.57777	632
miR-2467-5p	3.38781	0.8121	2.34622	2.18205	6.57699	633
miR-4297	5.51979	3.96412	4.60333	4.69575	6.57578	634
miR-4641	3.2333	1.92804	1.91546	2.35893	6.56247	635
miR-3685	0.879929	1.26422	2.96973	1.70463	6.54492	636
miR-769-3p	4.87069	2.3853	4.10339	3.78646	6.54235	637
miR-6747-3p	4.56574	5.15917	5.95222	5.22571	6.53824	638
miR-4455	4.68396	2.15893	4.60603	3.81631	6.52585	639
miR-551b-3p	7.97781	6.51786	7.40986	7.30185	6.52535	640
miR-4685-5p	6.81081	5.74015	5.4299	5.99362	6.52386	641
miR-193a-5p	4.32717	2.31428	2.80849	3.14998	6.5129	642
miR-7106-5p	8.4829	7.63915	7.09376	7.7386	6.51239	643
miR-4675	4.49657	3.35289	3.19498	3.68148	6.50749	644
miR-5583-5p	2.35269	1.07387	3.0178	2.14812	6.50185	645
miR-6822-3p	4.00616	1.90716	2.50747	2.80693	6.49727	646
miR-4288	3.38265	2.62443	1.74969	2.58559	6.49711	647
miR-8082	2.87553	1.11609	0	1.33054	6.48703	648
miR-3161	2.50693	0.91907	3.18951	2.20517	6.481	649
miR-769-5p	5.23477	3.13983	4.90769	4.42743	6.47775	650
miR-132-3p	3.19427	1.56689	3.68302	2.81473	6.45333	651
miR-4325	3.79374	2.6296	1.61238	2.67858	6.4533	652
miR-5581-5p	2.64964	1.3643	3.57284	2.52893	6.41566	653
miR-6854-3p	2.02099	1.00979	3.23565	2.08881	6.41183	654
miR-3924	1.28522	0	2.6852	1.32347	6.40217	655
miR-1257	0.324261	0.994744	1.91577	1.07826	6.38368	656
miR-6817-5p	4.20966	2.52912	1.927	2.88859	6.36883	657
miR-22-3p	7.58255	6.5332	8.51899	7.54491	6.34973	658
miR-3124-3p	7.00123	7.39728	5.64138	6.67996	6.34039	659
miR-6818-3p	3.1568	1.53605	2.77177	2.48821	6.32945	660
miR-4759	0.506892	0	2.06906	0.85865	6.326	661
miR-6799-3p	2.87428	4.38687	3.05125	3.43747	6.3162	662
miR-367-5p	3.69208	1.61996	1.9683	2.42678	6.30499	663
miR-624-5p	2.63287	0	2.07535	1.56941	6.28785	664
miR-4507	12.9859	12.8809	11.7703	12.5457	6.28696	665
miR-4671-5p	2.19451	0.71864	1.38123	1.43146	6.28509	666
miR-4446-5p	1.76083	3.34493	3.86607	2.99061	6.27988	667
miR-4267	3.80173	3.01064	4.53851	3.78363	6.27893	668
miR-1233-3p	5.78147	6.9146	7.40239	6.69949	6.23465	669
miR-1228-3p	6.89315	8.40454	8.08001	7.79257	6.22443	670
miR-3124-5p	5.63207	4.17984	4.53398	4.78196	6.21118	671
miR-515-3p	3.57641	0.91907	2.65625	2.38391	6.20942	672
miR-4293	3.72586	3.18685	4.52011	3.81094	6.19702	673
miR-1976	5.12894	6.19661	6.50668	5.94408	6.18289	674
miR-6776-5p	7.5923	6.8514	6.1406	6.86143	6.16087	675
miR-509-3p	2.68409	1.77725	0.936968	1.79944	6.1456	676
miR-6830-3p	2.21596	0	0	0.738654	6.13169	677
miR-1322	3.72087	5.84206	5.47047	5.01113	6.12286	678
miR-6791-3p	5.78745	4.43012	5.53938	5.25232	6.08753	679
miR-5195-3p	3.02497	1.1807	2.96415	2.38994	6.077	680
miR-5091	3.19318	1.70023	2.14275	2.34539	6.06409	681
miR-3187-3p	5.27735	4.14505	4.06582	4.49607	6.05839	682
miR-519e-5p	4.08021	4.12846	2.94178	3.71682	6.05712	683
miR-5702	1.48901	0.541301	2.8858	1.63871	6.05339	684
miR-591	2.89849	0.91907	1.84264	1.88673	6.03059	685
miR-3197	14.7875	15.2377	13.957	14.6607	6.02892	686
miR-3654	6.34666	7.58313	6.40813	6.7793	6.0141	687
miR-598-5p	2.10849	0.91907	3.10531	2.04429	5.99552	688
miR-4291	8.87665	9.53226	8.22326	8.87739	5.99332	689
miR-29b-3p	3.08741	3.77836	4.7346	3.86679	5.99099	690
miR-26b-5p	6.52983	6.07234	7.37325	6.65847	5.9604	691
miR-3666	1.96651	2.43498	3.58199	2.66116	5.95431	692
miR-891b	3.22641	1.06011	2.81092	2.36582	5.95131	693
miR-3605-3p	4.48124	3.37437	4.56999	4.14186	5.94641	694
miR-3926	3.88262	4.02598	5.14864	4.35241	5.93182	695
miR-1290	7.07745	7.92736	8.70307	7.90263	5.93108	696
miR-4653-3p	4.55102	6.32557	5.43724	5.43794	5.92374	697
miR-4307	2.46179	0	1.44286	1.30155	5.91657	698
miR-6817-3p	3.9641	2.43083	3.7504	3.38178	5.9105	699
miR-6507-5p	1.78163	0	2.56409	1.44857	5.85831	700
miR-5699-5p	1.33195	2.75261	2.48212	2.18889	5.85604	701
miR-770-5p	4.26619	4.86863	3.52577	4.2202	5.85437	702
miR-578	1.77255	0	0.936968	0.903174	5.83128	703
miR-378b	4.62992	3.7548	2.40485	3.59653	5.82235	704
miR-7844-5p	1.74583	0	1.5506	1.09881	5.79423	705
miR-4417	11.6027	12.6442	11.434	11.8936	5.78403	706
miR-299-3p	4.8669	3.52998	4.79041	4.39576	5.77767	707
miR-548av-5p	2.61214	0	0	0.870714	5.77023	708
miR-4725-3p	7.68965	9.19543	8.58878	8.49129	5.76263	709
miR-1264	2.31309	0	1.50398	1.27236	5.75843	710
miR-1307-5p	10.2725	9.53993	10.834	10.2155	5.74166	711
miR-548ak	6.87599	6.81252	7.92893	7.20581	5.71728	712
miR-3117-5p	0.889223	0	2.52359	1.1376	5.71324	713
miR-32-3p	3.22086	0.952411	1.26425	1.81251	5.70611	714
miR-139-3p	3.75946	2.44124	3.78548	3.32872	5.70501	715
miR-411-3p	3.62117	0.994744	2.92374	2.51322	5.69199	716
miR-6818-5p	4.14902	2.80509	3.1725	3.37554	5.68168	717
miR-495-3p	4.62099	2.67932	5.47872	4.25968	5.66707	718
miR-628-5p	1.87325	1.52637	4.17845	2.52603	5.6662	719
miR-548ao-5p	3.00358	1.61201	3.0458	2.5538	5.64698	720
miR-6809-5p	8.21433	8.39038	9.36073	8.65515	5.62668	721
miR-670-5p	2.04236	1.46037	2.9835	2.16208	5.62294	722
miR-646	4.5031	3.69545	4.9907	4.39642	5.62026	723
miR-340-5p	4.72311	3.33141	4.39096	4.14849	5.62019	724
miR-4514	6.10092	4.9063	5.042	5.34974	5.61732	725
miR-1910-5p	4.44047	5.07612	5.76858	5.09506	5.61591	726
miR-6846-5p	8.29499	7.50271	7.00838	7.60203	5.60044	727
miR-3147	7.58662	6.57742	6.39384	6.85262	5.57069	728
miR-4802-5p	2.00481	0	0.669687	0.891499	5.54606	729
miR-627-3p	0	0	1.84264	0.614215	5.53528	730
miR-3145-3p	3.39878	2.56141	1.84264	2.60094	5.53234	731
CTRL_ANT1	2.05148	1.17076	2.7983	2.00684	5.52826	732
miR-553	2.42899	0.789511	1.28232	1.50027	5.52427	733
miR-2113	2.20566	0	1.18997	1.13188	5.5175	734
miR-6812-5p	8.84673	7.6318	7.74973	8.07609	5.51022	735
miR-4294	5.62583	6.16117	4.79251	5.52651	5.50799	736
miR-1236-3p	2.34437	4.27922	4.34584	3.65648	5.50636	737
miR-1537-3p	4.06025	1.79251	3.86427	3.23901	5.47204	738
miR-486-5p	6.46114	4.14167	5.30647	5.30309	5.46979	739
miR-3650	1.42702	0	0.827827	0.751615	5.46806	740
miR-1206	2.2541	0	0.636331	0.963476	5.46701	741
miR-630	1.69129	0.574789	2.20906	1.49172	5.41592	742
miR-4771	2.75274	0.91907	3.30486	2.32556	5.41522	743
miR-3687	12.8999	13.2398	12.0361	12.7253	5.40673	744
miR-632	5.69365	4.38125	3.93798	4.67096	5.39559	745
miR-635	4.26369	5.488	4.05715	4.60295	5.39244	746
miR-5590-5p	1.40114	0	2.08606	1.1624	5.39117	747
miR-6774-5p	1.73335	1.94315	3.07903	2.25184	5.39078	748
miR-3925-5p	2.28113	0.368598	1.98671	1.54548	5.38406	749
miR-5009-3p	4.01558	0.91907	4.22449	3.05304	5.38165	750
miR-514b-3p	2.26941	0	0.900955	1.05679	5.36828	751
miR-6800-5p	8.18909	8.83534	10.5784	9.20094	5.36585	752
miR-6781-5p	12.4141	13.0605	11.7702	12.415	5.36432	753
miR-4742-3p	1.71599	2.14215	0.501452	1.4532	5.36428	754
miR-6857-3p	2.77459	0.659603	1.94526	1.79315	5.36257	755
miR-302f	3.45678	0.659603	1.49178	1.86939	5.3605	756
HK_RNU47	5.42033	6.57509	5.25502	5.75014	5.35656	757
miR-4735-5p	2.50079	0.368598	1.18997	1.35312	5.34046	758
miR-1253	2.02301	1.77569	3.0176	2.2721	5.33607	759
miR-1323	3.79688	1.92245	1.39869	2.37267	5.32575	760
miR-8059	3.52009	1.16904	3.78329	2.82414	5.30853	761
miR-4714-5p	2.4556	0.368598	1.24538	1.35652	5.30525	762
miR-6821-3p	5.76841	6.17815	4.65705	5.53454	5.29588	763
miR-4638-5p	4.43279	3.41739	4.80428	4.21815	5.2808	764
miR-129-2-3p	3.83132	4.23955	5.39994	4.49027	5.28059	765
miR-7852-3p	1.68115	0	1.28391	0.988354	5.26118	766
miR-4701-3p	6.01743	4.26735	3.65963	4.64814	5.26059	767
miR-4423-5p	3.09362	2.71926	3.94922	3.25404	5.25831	768
miR-548l	1.75484	1.2009	0.430941	1.1289	5.25668	769
miR-203b-5p	3.90513	3.97507	2.34553	3.40858	5.2479	770
miR-34b-5p	4.2841	4.34353	1.98606	3.5379	5.24043	771
miR-300	2.98798	3.47745	2.14633	2.87059	5.23975	772
miR-6766-5p	4.08224	2.33838	2.0271	2.81591	5.22782	773
miR-140-5p	5.83694	4.19119	5.2174	5.08185	5.22305	774
miR-6864-3p	4.87069	3.58443	4.717	4.3907	5.22143	775
miR-371b-5p	4.58813	3.64554	3.03157	3.75508	5.21308	776
miR-466	2.90562	3.56367	5.00082	3.82337	5.20978	777
miR-510-5p	1.7781	0.952411	2.64432	1.79161	5.20757	778
miR-6778-3p	4.42782	2.92065	3.39955	3.58267	5.20731	779
miR-181b-3p	3.54912	2.25457	4.01184	3.27185	5.20697	780
miR-580-3p	3.56333	1.53936	2.74641	2.61637	5.19616	781
miR-552-3p	3.57066	2.01558	4.10134	3.22919	5.18794	782
miR-6742-5p	8.66713	9.0603	7.88727	8.53823	5.18085	783
miR-127-5p	5.26379	5.35554	3.85799	4.82577	5.17665	784
miR-548ba	1.70996	0.659603	2.13309	1.50088	5.16216	785
let-7f-1-3p	3.85027	4.43956	2.77579	3.68854	5.16001	786
miR-215-3p	1.72046	0.789511	2.35996	1.62331	5.14932	787
miR-3692-5p	4.5805	4.15975	3.23202	3.99076	5.13386	788
miR-8076	2.45621	0	0.669687	1.04197	5.12832	789
miR-8080	0.748144	1.29669	2.98282	1.67588	5.12521	790
miR-4449	9.87219	10.5011	9.29547	9.88959	5.11617	791
miR-4477a	1.37269	3.1274	3.23832	2.57947	5.11158	792
miR-3189-5p	4.83871	5.20893	6.05949	5.36904	5.10541	793
miR-1185-2-3p	3.343	2.23629	1.49484	2.35804	5.09798	794
miR-4499	3.97228	5.52212	4.61025	4.70155	5.09772	795
miR-592	2.61195	0.91907	3.17371	2.23491	5.09011	796
miR-1288-3p	4.55985	3.53685	3.40417	3.83362	5.08525	797
miR-6756-5p	14.3352	14.1398	13.2161	13.897	5.07334	798
miR-6775-5p	12.3681	11.8403	11.1662	11.7915	5.06136	799
miR-4732-3p	3.92832	4.86855	5.35635	4.71774	5.05327	800
miR-302d-5p	0.98401	0.952411	2.57487	1.50376	5.0397	801
miR-134-3p	2.45567	3.78894	3.4563	3.23364	5.03641	802
miR-933	5.50298	3.67288	3.17049	4.11545	5.02701	803
miR-374b-5p	5.75889	5.42822	6.57491	5.92067	5.00788	804
miR-5580-3p	3.42032	1.42974	3.74714	2.86573	5.00321	805
miR-3714	6.38973	6.68254	5.44932	6.17386	5.00199	806
miR-7159-5p	1.50886	1.98782	3.14033	2.21234	4.99167	807
miR-6888-5p	3.7784	1.16904	3.14176	2.6964	4.97462	808
miR-493-5p	4.1399	3.36704	2.71958	3.40884	4.96438	809
miR-1180-3p	6.09732	5.13785	4.75175	5.32897	4.9467	810
miR-1283	2.1735	0.574789	2.30188	1.68339	4.92598	811
miR-10b-3p	3.56479	2.70526	1.24538	2.50514	4.92391	812
miR-211-5p	2.57555	2.1764	3.42895	2.72696	4.92334	813
miR-520c-3p	3.71461	2.49836	3.50538	3.23945	4.92166	814
miR-1205	3.39943	2.19152	2.43537	2.67544	4.9099	815
miR-125a-5p	8.64792	7.69381	8.80744	8.38305	4.90001	816
miR-4762-5p	2.79914	2.39486	3.83457	3.00952	4.89842	817
miR-4766-3p	0	0	1.6341	0.544701	4.88562	818
miR-6762-3p	4.2313	4.58003	5.63371	4.81501	4.8741	819
miR-3713	1.839	0.574789	1.74036	1.38471	4.8606	820
miR-1304-5p	3.84252	5.18559	4.80227	4.61013	4.86058	821
miR-711	6.1583	5.29905	4.92085	5.4594	4.84511	822
miR-371b-3p	2.01207	3.01619	3.32098	2.78308	4.84486	823
miR-302c-3p	2.81192	1.71972	3.33854	2.62339	4.8434	824
miR-4668-3p	3.76512	2.15704	3.97122	3.29779	4.83695	825
miR-548k	1.09085	0	1.16201	0.750954	4.83201	826
miR-5581-3p	3.06837	2.44411	1.2951	2.2692	4.82986	827
miR-626	1.88084	0	0.555601	0.812145	4.82458	828
miR-6127	10.2276	9.42231	9.05783	9.56926	4.80652	829
miR-376a-2-5p	3.26857	1.81746	3.43771	2.84124	4.80207	830
miR-6800-3p	6.37917	7.22287	6.03926	6.5471	4.78567	831
miR-593-3p	1.74407	0.829222	0	0.857765	4.76839	832
miR-298	4.74687	2.14316	4.06136	3.65046	4.76531	833
miR-5087	1.30439	2.14959	3.04911	2.1677	4.75784	834
miR-369-3p	2.80081	0.71864	0.796089	1.43851	4.73774	835
miR-8087	1.21947	0	1.0583	0.759257	4.73243	836
miR-146a-5p	4.38287	2.6478	3.73012	3.58693	4.73103	837
miR-3941	1.2166	0.789511	2.33028	1.44546	4.72201	838
miR-657	1.86656	3.66108	3.75386	3.09383	4.71223	839
miR-661	3.75783	4.38298	5.56999	4.57026	4.7053	840
miR-1263	2.71077	2.7098	0.928673	2.11642	4.70318	841
miR-196a-3p	4.98836	3.30592	5.13819	4.47749	4.70233	842
miR-6744-5p	5.877	5.66593	4.80533	5.44942	4.70103	843
miR-4660	2.34007	1.06011	2.50462	1.96827	4.69624	844
miR-345-5p	8.40339	7.07532	7.53219	7.6703	4.69277	845
miR-92b-3p	9.83342	8.75486	8.83844	9.14224	4.69134	846
miR-3176	5.00249	5.32508	6.27344	5.53367	4.68628	847
miR-4753-5p	6.52333	6.05479	7.22243	6.60018	4.66158	848
miR-6797-3p	4.28776	4.41784	5.32383	4.67648	4.64109	849
miR-7154-3p	5.16435	3.8984	4.98246	4.68173	4.62619	850
miR-939-5p	8.5553	8.05746	7.34564	7.98613	4.61954	851
miR-6750-5p	7.59271	6.12035	5.90814	6.5404	4.61677	852
miR-3137	4.6663	3.61254	3.32847	3.8691	4.61117	853
miR-4504	1.64446	2.78779	3.94984	2.79403	4.6079	854
miR-296-5p	7.12969	6.04008	7.16327	6.77768	4.60442	855
miR-4658	3.11204	1.46742	3.24583	2.60843	4.60049	856
miR-3927-5p	2.67215	1.53451	1.44752	1.88473	4.59223	857
miR-6782-3p	4.18104	2.14316	4.61714	3.64711	4.59111	858
miR-519a-3p	1.49392	1.11765	2.95628	1.85595	4.59042	859
miR-516a-5p	2.5779	0.574789	1.70092	1.61787	4.5853	860
miR-1537-5p	2.77459	1.32037	2.03879	2.04458	4.58356	861
miR-6790-5p	3.79602	4.39794	3.15298	3.78231	4.56765	862
miR-25-3p	10.2186	8.96958	9.37887	9.52234	4.56722	863
miR-922	2.68331	1.73169	3.42535	2.61345	4.56595	864
miR-6848-3p	5.4034	5.10215	6.22325	5.57627	4.5568	865
miR-6829-5p	6.62057	6.82252	5.77415	6.40575	4.55063	866
miR-6088	11.9549	10.8586	10.8541	11.2226	4.54348	867
miR-4691-3p	3.3407	1.73947	3.57307	2.88441	4.54019	868
miR-378h	3.42397	0.829222	0.896087	1.71643	4.53946	869
miR-3125	3.80302	3.69611	4.89158	4.13024	4.52994	870
miR-613	2.42923	1.3534	1.12291	1.63518	4.52072	871
miR-378i	4.64286	2.38136	3.83581	3.62001	4.51806	872
miR-517c-3p	1.06747	1.17076	2.80261	1.68028	4.50466	873
miR-195-3p	4.11329	4.35923	5.21667	4.56306	4.50277	874
miR-4456	0.317352	0.829222	2.51116	1.21925	4.48736	875
miR-205-3p	2.31391	1.06011	2.88528	2.08644	4.48706	876
miR-3679-3p	1.48862	1.87747	2.954	2.1067	4.48319	877
miR-23b-3p	7.86374	8.17384	9.144	8.39386	4.47791	878
miR-1911-3p	4.33951	4.20889	3.23056	3.92632	4.46806	879
miR-1306-3p	4.77187	5.5018	4.3218	4.86515	4.46559	880
miR-937-3p	4.92087	4.05721	5.52501	4.83436	4.4571	881
miR-362-3p	4.15352	4.39793	5.21337	4.58827	4.45409	882
miR-1296-3p	5.58992	6.01842	4.86955	5.49263	4.43289	883
miR-153-3p	4.91849	3.96466	5.23835	4.70717	4.42821	884
miR-569	1.69129	0	1.16547	0.952256	4.42764	885
miR-206	3.4366	1.56653	3.92296	2.97537	4.42086	886
miR-6716-5p	8.0377	7.33406	6.72834	7.3667	4.41978	887
miR-148b-3p	6.17335	3.99555	5.97825	5.38238	4.40679	888
miR-4727-5p	4.41502	5.18333	5.57398	5.05744	4.40192	889
miR-6870-5p	10.2023	9.2762	9.13019	9.53624	4.38793	890
miR-6726-5p	10.6588	11.1417	10.0262	10.6089	4.37502	891
miR-6740-3p	1.46241	2.91023	3.12326	2.49864	4.37453	892
miR-518b	4.53384	3.28868	2.60915	3.47722	4.3652	893
miR-384	0.98401	1.25136	2.44974	1.5617	4.35983	894
miR-3193	2.17839	1.44354	3.09694	2.23962	4.35482	895
miR-3611	1.6763	0.952411	2.82173	1.81681	4.34211	896
miR-600	2.20016	0.994744	3.45124	2.21538	4.32851	897
miR-1910-3p	6.14812	6.98435	5.76975	6.30074	4.31795	898
miR-6782-5p	7.73768	6.71062	6.78296	7.07709	4.31248	899
miR-224-5p	3.56917	1.97	3.89593	3.14503	4.31071	900
miR-6720-5p	4.12847	2.49266	4.98882	3.86998	4.31042	901
miR-515-5p	2.99495	1.82864	1.09646	1.97335	4.30577	902
miR-1912	3.31169	2.1764	3.23963	2.90924	4.29031	903
miR-3619-3p	3.24479	3.45802	4.62088	3.77456	4.27999	904
miR-6745	5.45063	5.20388	4.09307	4.91586	4.26556	905
miR-4539	6.87196	8.1456	7.68577	7.56778	4.26495	906
miR-548g-3p	2.2933	2.14316	3.62136	2.68594	4.24757	907
miR-4506	2.70156	1.33268	3.48868	2.50764	4.24562	908
miR-26a-5p	9.75734	8.90601	9.96789	9.54375	4.23974	909
miR-5189-5p	6.48474	5.3686	6.15217	6.00184	4.23809	910
miR-6738-5p	9.70458	10.9809	10.5546	10.4133	4.23486	911
miR-1225-3p	8.87221	9.70351	9.99719	9.5243	4.23392	912
miR-96-3p	3.16909	1.64866	2.12575	2.3145	4.2299	913
miR-4270	9.17128	8.45188	8.05387	8.55901	4.22191	914
miR-6813-5p	5.0905	4.5417	3.6493	4.42717	4.21953	915
miR-183-3p	5.17128	3.80035	4.63338	4.53501	4.21639	916
miR-7161-5p	2.10864	0.829222	3.81739	2.25175	4.20861	917
miR-6803-5p	16.3508	16.4166	15.4513	16.0729	4.20404	918
miR-4471	1.09085	0	1.68404	0.924964	4.20214	919
miR-370-5p	2.46955	3.76743	2.82282	3.01993	4.20076	920
miR-5003-3p	1.72995	0	1.94281	1.22425	4.19135	921
miR-520b	3.01781	2.22751	3.67806	2.97446	4.18003	922
miR-5700	1.82003	0.368598	3.09271	1.76044	4.16237	923
miR-489-5p	1.98244	0.71864	2.52449	1.74186	4.15815	924
miR-7846-3p	6.38284	7.00932	5.88074	6.4243	4.15676	925
miR-7156-3p	3.39303	4.07049	4.56794	4.01048	4.15514	926
miR-21-3p	4.66571	2.93407	4.58851	4.06276	4.15031	927
miR-6501-3p	4.1363	4.60509	5.22185	4.65441	4.14255	928
miR-346	3.76275	4.29109	5.1846	4.41282	4.1391	929
miR-6876-3p	2.45848	1.84677	3.48361	2.59629	4.13772	930
miR-4676-3p	6.04718	4.39925	5.5388	5.32841	4.13432	931
miR-30b-3p	5.13175	4.01775	4.21593	4.45515	4.12714	932
miR-6848-5p	8.18321	7.3798	7.0786	7.5472	4.1147	933
miR-890	1.80321	1.32101	3.02955	2.05125	4.11451	934
miR-125b-5p	7.8919	7.31991	8.47146	7.89443	4.10621	935
miR-6131	8.70424	9.29618	8.18683	8.72908	4.10357	936
miR-4280	2.26055	0.927704	0.900955	1.36307	4.09765	937
miR-1252-3p	1.63737	0.541301	2.19601	1.45822	4.08766	938
miR-6781-3p	2.77286	4.34219	4.11047	3.74184	4.08368	939
miR-6844	0.317352	0	1.39154	0.56963	4.07493	940
miR-548ab	1.15989	0.71864	2.70653	1.52835	4.0593	941
miR-4482-3p	0	1.46037	0	0.48679	4.05402	942
miR-6864-5p	4.38575	2.50915	4.08593	3.66028	4.04959	943
miR-6874-5p	3.54462	1.92245	3.1274	2.86482	4.02692	944
miR-4478	8.54227	9.77293	9.098	9.13773	4.02523	945
miR-517-5p	4.8742	1.96195	4.006	3.61405	4.01837	946
miR-452-3p	1.24347	1.27721	2.88962	1.80343	4.01722	947
miR-4694-5p	1.64129	0	0	0.547098	4.01594	948
miR-184	3.23281	1.97021	2.19171	2.46491	4.01419	949
miR-4495	2.66031	0.8121	2.03379	1.8354	4.00946	950
miR-495-5p	2.38861	1.16904	2.95373	2.17046	4.00123	951
miR-664b-5p	8.5141	8.01163	7.31754	7.94775	3.99226	952
miR-18a-3p	7.55646	6.6173	6.5548	6.90952	3.99145	953
miR-488-3p	2.47943	0.71864	2.13259	1.77689	3.97484	954
miR-3202	3.62296	1.99998	3.62771	3.08355	3.97483	955
miR-548al	2.3635	0.829222	3.10294	2.09855	3.96415	956
miR-508-5p	1.60841	0	0.853563	0.820659	3.96196	957
miR-7157-5p	2.25797	2.1655	0.939235	1.78757	3.95412	958
miR-642a-5p	0.516187	1.07387	1.76667	1.11891	3.93542	959
miR-6751-5p	6.39977	5.14614	5.87087	5.80559	3.92646	960
miR-6852-3p	5.62987	4.38949	5.50352	5.17429	3.92382	961
miR-612	3.65603	4.99137	3.26529	3.97089	3.92048	962
miR-7156-5p	2.6262	0.829222	2.67208	2.0425	3.91313	963
miR-3187-5p	3.21314	4.89747	4.15046	4.08702	3.90624	964
miR-3652	10.5698	10.9402	9.90379	10.4713	3.90033	965
miR-3940-5p	11.6249	11.3989	10.6002	11.208	3.89758	966
miR-103a-3p	10.3632	9.11394	9.66353	9.71356	3.89582	967
miR-3692-3p	3.68801	1.48883	2.98701	2.72128	3.88926	968
miR-15a-5p	8.938	7.71734	8.54929	8.40154	3.8835	969
CTRL_ANT3	3.03503	3.617	4.87704	3.84302	3.88254	970
miR-2392	8.52583	7.5269	7.26878	7.77384	3.87482	971
miR-4700-5p	7.404	6.55369	6.17999	6.71256	3.86577	972
miR-576-3p	2.62547	2.44214	3.86221	2.97661	3.85801	973
miR-4473	0.516187	0.91907	1.91506	1.11677	3.84936	974
miR-5582-3p	3.15689	2.74723	4.3611	3.42174	3.84915	975
miR-1293	2.22748	3.05616	2.01354	2.43239	3.84626	976
miR-4737	1.75745	3.399	4.38863	3.18169	3.84159	977
miR-196b-5p	1.99342	3.3155	2.57093	2.62662	3.84101	978
miR-5191	3.11122	2.9917	4.13788	3.4136	3.83904	979
miR-548ag	3.33655	0.829222	2.64609	2.27062	3.82967	980
miR-548an	1.23195	2.40515	1.38518	1.67409	3.82526	981
miR-6769a-3p	4.79485	4.60735	5.60703	5.00308	3.82449	982
miR-4462	3.53993	1.99585	2.27965	2.60515	3.81875	983
miR-3126-5p	5.7584	4.46913	4.95222	5.05992	3.81336	984
miR-145-3p	3.07701	4.01903	4.08222	3.72609	3.8097	985
miR-18b-5p	7.67295	7.05942	6.51409	7.08216	3.79927	986
miR-4272	3.29322	1.53936	3.15292	2.66183	3.79768	987
miR-6740-5p	5.56157	4.38687	4.49624	4.81489	3.7817	988
miR-1301-3p	4.31394	3.13193	3.48257	3.64281	3.77146	989
miR-3606-3p	1.58365	0	1.3319	0.97185	3.75959	990
miR-3616-5p	6.03801	3.73527	5.71262	5.16196	3.75466	991
miR-7150	11.7765	12.8784	12.14	12.265	3.75298	992
miR-1468-5p	2.64179	4.02525	4.35832	3.67512	3.75222	993
miR-3192-3p	4.6934	4.9755	3.807	4.49196	3.72225	994
miR-4652-5p	4.64089	4.43229	5.39966	4.82428	3.71957	995
miR-873-3p	3.61839	1.29669	2.43484	2.44997	3.71923	996
let-7f-5p	3.25574	2.659	4.54369	3.48614	3.71513	997
miR-424-3p	4.47598	3.77538	3.09121	3.78086	3.71448	998
miR-4697-5p	6.01227	4.73799	4.86285	5.20437	3.70482	999
miR-4689	7.52811	6.51572	6.70863	6.91749	3.70325	1000
miR-6505-5p	2.6123	1.25136	1.28232	1.71533	3.70293	1001
miR-652-3p	7.76975	6.82966	6.74603	7.11515	3.68988	1002
miR-4491	1.99724	0.368598	2.05639	1.47408	3.68816	1003
miR-34a-5p	3.88677	3.96466	5.11171	4.32105	3.68771	1004
miR-25-5p	5.09851	4.37082	3.83072	4.43335	3.67635	1005
miR-380-5p	2.70626	1.02083	2.09891	1.942	3.67408	1006
miR-105-3p	1.46389	3.08945	3.21061	2.58798	3.67377	1007
miR-5579-5p	1.17657	1.60161	2.27881	1.68566	3.65535	1008
miR-761	4.01478	3.29565	5.21635	4.17559	3.65065	1009
miR-340-3p	3.81029	3.3986	4.41974	3.87621	3.65038	1010
miR-455-3p	5.99883	6.92272	5.98557	6.30237	3.63399	1011
miR-938	2.4352	0.541301	0.898539	1.29168	3.62932	1012
miR-548ao-3p	4.41701	3.19955	2.91021	3.50892	3.62684	1013
miR-6758-5p	5.01921	3.66935	3.62518	4.10458	3.62287	1014
miR-501-5p	4.9697	3.84413	4.45538	4.42307	3.62205	1015
miR-3929	4.41806	6.38576	5.81085	5.53822	3.62043	1016
miR-6778-5p	10.3227	9.72297	9.27395	9.7732	3.60738	1017
miR-6842-3p	5.51673	4.11227	4.76938	4.79946	3.59688	1018
miR-1915-5p	5.81022	4.7767	4.73388	5.10693	3.5936	1019
miR-18a-5p	9.67693	8.95618	8.56165	9.06492	3.58994	1020
miR-5701	1.37805	0	0.964417	0.780823	3.56359	1021
miR-4650-3p	1.30439	0.368598	2.30916	1.32738	3.55334	1022
miR-3132	5.64714	4.47191	4.7075	4.94218	3.55246	1023
miR-379-3p	1.67142	0.435	1.80037	1.30226	3.54909	1024
miR-374a-3p	3.88295	2.68854	3.28816	3.28655	3.54827	1025
miR-6839-5p	2.89831	1.79909	2.09324	2.26355	3.54605	1026
miR-4275	2.76368	1.59311	2.68806	2.34829	3.54519	1027
miR-7162-3p	2.95324	2.45869	3.48984	2.96726	3.54392	1028
miR-6828-5p	2.48343	1.78426	3.67056	2.64608	3.54157	1029
miR-2861	16.0952	16.8363	15.8124	16.248	3.5406	1030
miR-3180-3p	11.523	11.9144	10.9204	11.4526	3.53625	1031
miR-3169	6.0778	5.5601	3.91419	5.18403	3.53042	1032
miR-4673	5.63993	4.18627	4.68338	4.83653	3.52943	1033
miR-3186-3p	1.09085	2.46312	2.84943	2.13447	3.52678	1034
miR-6883-5p	5.44249	4.55403	4.21612	4.73755	3.52402	1035
miR-1225-5p	11.2134	11.2921	10.3901	10.9652	3.52006	1036
miR-1178-3p	1.31932	0.368598	2.92689	1.53827	3.50608	1037
miR-6815-3p	2.65063	3.32073	3.65517	3.20884	3.50551	1038
miR-211-3p	7.69017	8.21911	7.03997	7.64975	3.50407	1039
miR-450a-1-3p	0.846438	0.8121	1.96474	1.20776	3.5008	1040
miR-548j-3p	5.814	6.57993	6.785	6.39298	3.48836	1041
miR-320a	9.02067	7.94025	8.25266	8.40453	3.4826	1042
miR-6890-5p	7.31392	6.4581	6.24243	6.67149	3.46628	1043
miR-6802-5p	8.32926	8.63265	9.2832	8.74837	3.4644	1044
miR-7152-3p	4.62222	4.4719	3.71532	4.26981	3.44712	1045
miR-3138	5.32609	4.61334	4.16866	4.7027	3.44471	1046
miR-6783-5p	1.65871	0.574789	1.94325	1.39225	3.43865	1047
miR-223-3p	4.87768	5.15718	6.19698	5.41061	3.43726	1048
miR-320c	7.64286	6.31627	7.3387	7.09928	3.42792	1049
miR-513c-3p	3.11477	2.37546	1.11986	2.20336	3.4267	1050
miR-4467	6.12595	6.87199	5.74027	6.24607	3.4232	1051
miR-6815-5p	3.25809	1.91754	1.84324	2.33962	3.41533	1052
miR-598-3p	4.76978	4.01461	5.04782	4.61074	3.41221	1053
miR-6885-5p	7.12178	6.11433	6.9763	6.73747	3.40908	1054
miR-5004-3p	3.44763	2.25877	2.31611	2.67417	3.40587	1055
miR-337-3p	3.93277	2.06988	3.44613	3.1496	3.40103	1056
miR-192-3p	4.87257	3.43111	4.77152	4.3584	3.39864	1057
miR-3912-3p	8.38729	7.66728	8.63622	8.23027	3.39766	1058
miR-4324	5.05919	4.02117	5.40056	4.82697	3.39564	1059
miR-544a	2.34723	0.541301	1.51322	1.46725	3.38839	1060
miR-6126	14.9892	15.457	14.4836	14.9766	3.38827	1061
miR-7114-5p	5.86608	5.12964	4.83822	5.27798	3.38747	1062
miR-3177-5p	2.94383	3.61135	4.05764	3.53761	3.37808	1063
miR-4289	2.63009	0.829222	1.82733	1.76221	3.37519	1064
miR-6834-5p	3.8408	4.78428	3.70736	4.11081	3.36798	1065
miR-6747-5p	6.49386	5.4885	5.57238	5.85158	3.36768	1066
miR-584-5p	3.25882	2.93681	1.19586	2.46383	3.35835	1067
miR-15b-5p	8.85119	8.06298	9.00456	8.63958	3.35493	1068
miR-551b-5p	4.04615	3.03844	3.16644	3.41701	3.34649	1069
miR-93-5p	11.2681	10.1161	10.3785	10.5876	3.33751	1070
miR-6761-5p	4.39843	4.24402	5.15622	4.59956	3.3328	1071
miR-3142	2.82378	1.91754	1.63746	2.12626	3.32727	1072
miR-6807-5p	5.4405	4.64119	4.00773	4.69648	3.32212	1073
miR-6079	2.83166	1.06011	0.848683	1.58015	3.30226	1074
miR-2110	4.82111	3.64533	4.73758	4.40134	3.29447	1075
miR-6841-5p	2.20669	1.02083	2.80158	2.0097	3.29359	1076
miR-3189-3p	2.32388	1.49511	1.41918	1.74606	3.29322	1077
miR-6877-5p	8.86432	8.21388	7.89095	8.32305	3.28478	1078
miR-132-5p	3.27588	2.21647	2.70305	2.7318	3.27447	1079
miR-4442	6.87197	7.74276	6.79393	7.13622	3.27172	1080
miR-4671-3p	0.317352	0.368598	2.42124	1.03573	3.27122	1081
miR-4734	12.5874	12.8971	11.9569	12.4805	3.26289	1082
miR-302b-3p	2.28525	0.368598	0.69469	1.11618	3.26279	1083
miR-8054	1.77234	0.541301	1.48028	1.26464	3.26215	1084
miR-766-3p	6.97637	7.02417	7.82981	7.27678	3.25817	1085
miR-3159	3.71565	4.19659	2.95839	3.62354	3.25002	1086
miR-2053	0	0.952411	1.53901	0.830473	3.24728	1087
miR-153-5p	3.05526	0.829222	2.80222	2.2289	3.24542	1088
miR-143-3p	2.59041	4.11476	4.78572	3.8303	3.24285	1089
miR-583	2.7943	1.16591	1.65863	1.87294	3.23899	1090
miR-1915-3p	10.1069	11.1566	10.407	10.5568	3.23605	1091
miR-449c-5p	1.34291	0	1.35145	0.898121	3.22861	1092
miR-20a-5p	10.9889	10.1242	10.0201	10.3777	3.22076	1093
miR-589-5p	2.88137	2.33494	4.24219	3.15283	3.20279	1094
miR-34c-5p	5.95509	6.9388	6.85555	6.58315	3.19614	1095
miR-4699-5p	5.84071	4.44997	4.97369	5.08812	3.18922	1096
miR-1911-5p	2.35971	1.1807	1.88768	1.80936	3.18684	1097
miR-1262	2.63009	1.16904	1.29505	1.69806	3.16601	1098
miR-6072	2.94049	3.94492	4.18804	3.69115	3.1649	1099
miR-3691-3p	2.52184	1.61843	2.99493	2.3784	3.16414	1100
miR-6751-3p	2.33505	2.92497	3.97441	3.07814	3.15914	1101
miR-4538	3.41194	4.38155	4.36871	4.05406	3.15087	1102
miR-320b	8.39352	7.29456	7.87951	7.85586	3.14308	1103
miR-190a-5p	3.02788	2.00158	2.60121	2.54356	3.14245	1104
miR-6516-5p	5.06365	6.15647	5.44831	5.55614	3.13773	1105
miR-2115-3p	8.03143	7.36878	8.32985	7.91002	3.13767	1106
miR-561-3p	7.19332	7.83142	8.14156	7.7221	3.11946	1107
miR-6779-3p	4.72381	3.82793	4.75061	4.43412	3.11643	1108
miR-1270	1.73105	2.53994	2.76265	2.34455	3.11266	1109
miR-10b-5p	2.84376	1.17076	2.38779	2.1341	3.10956	1110
miR-378j	2.0533	2.24356	2.983	2.42662	3.10802	1111
miR-17-3p	8.80688	8.31692	7.8273	8.31703	3.10305	1112
miR-8089	9.33043	9.17601	8.42748	8.97797	3.09313	1113
miR-4657	3.65169	2.15893	3.42396	3.0782	3.09249	1114
miR-455-5p	4.01989	3.00362	4.21246	3.74533	3.08888	1115
miR-6516-3p	3.5533	4.38756	4.46952	4.13679	3.0884	1116
miR-517a-3p	1.65496	1.88455	2.54653	2.02868	3.08516	1117
miR-193b-3p	6.18627	5.01714	5.31381	5.50574	3.08298	1118
miR-4476	2.63373	4.58881	4.51799	3.91351	3.07878	1119
miR-376c-5p	4.80655	3.92784	4.74401	4.4928	3.07573	1120
miR-5694	6.63343	5.53234	6.31685	6.16087	3.06985	1121
miR-133a-5p	5.8599	5.51634	6.50002	5.95875	3.06431	1122
miR-133a-3p	4.77716	5.08032	5.72966	5.19572	3.05636	1123
miR-5006-5p	6.8463	6.27853	5.69643	6.27375	3.05236	1124
miR-361-5p	6.72016	5.92938	6.8825	6.51068	3.05184	1125
miR-5189-3p	4.65834	5.67061	4.58858	4.97251	3.04747	1126
miR-5693	2.44129	0.829222	2.46238	1.91096	3.04663	1127
miR-643	1.13652	0	1.15596	0.76416	3.04357	1128
miR-6746-5p	8.69807	8.73485	9.55425	8.99572	3.03661	1129
miR-3143	2.16647	0.368598	2.50212	1.67906	3.01015	1130
miR-7108-5p	12.9299	12.9461	12.1384	12.6715	3.00399	1131
miR-4728-5p	9.51984	8.8541	8.60479	8.99291	3.00365	1132
miR-502-5p	4.46611	5.69322	4.96793	5.04242	3.00253	1133
miR-4536-5p	2.34562	1.97	3.48338	2.59967	2.998	1134
miR-3167	1.23232	1.07387	2.86229	1.72283	2.98956	1135
miR-6759-5p	4.45236	3.30924	3.81642	3.85934	2.97591	1136
miR-130b-5p	8.16207	7.28492	8.07152	7.8395	2.97347	1137
miR-323a-3p	4.70994	3.21762	5.01371	4.31376	2.97117	1138
let-7e-5p	4.82206	3.2785	5.14898	4.41651	2.96879	1139
miR-19b-2-5p	4.39489	2.93844	2.59071	3.30801	2.96494	1140
miR-215-5p	2.1655	1.65435	2.94867	2.25617	2.96105	1141
miR-5697	1.15868	0	0.812307	0.656995	2.96058	1142
miR-5682	1.53395	0.368598	0	0.634182	2.96023	1143
miR-4431	1.95982	0.952411	2.93645	1.94956	2.95948	1144
miR-6891-3p	5.90971	5.30692	6.27514	5.83059	2.95302	1145
miR-6742-3p	2.84097	3.90299	2.29959	3.01451	2.95272	1146
miR-593-5p	3.31676	2.5627	3.59361	3.15769	2.94814	1147
miR-380-3p	2.58873	1.64012	1.71533	1.9814	2.94738	1148
miR-448	1.97607	0	1.58631	1.18746	2.94643	1149
miR-4706	9.12633	8.87414	8.25099	8.75049	2.94603	1150
HK_RPS20	6.04227	6.74529	5.86003	6.21586	2.93914	1151
miR-454-5p	1.90698	1.1807	2.10809	1.73192	2.93776	1152
miR-7850-5p	3.52484	1.8894	1.90898	2.44107	2.9361	1153
miR-522-3p	2.95799	1.8894	2.07078	2.30605	2.9295	1154
miR-4769-5p	5.91882	6.6885	5.82197	6.1431	2.91444	1155
miR-8081	2.13849	0.829222	1.05705	1.34159	2.90675	1156
miR-302c-5p	2.37331	3.94602	3.44155	3.25363	2.90596	1157
miR-1237-5p	15.8341	16.1536	15.2666	15.7514	2.90063	1158
miR-361-3p	2.57036	1.21545	1.95505	1.91362	2.89568	1159
miR-6814-5p	3.7668	2.28509	2.67499	2.90896	2.8808	1160
miR-6741-5p	10.4842	11.5776	10.8724	10.9781	2.87713	1161
miR-3690	3.24505	2.32611	3.9792	3.18345	2.87351	1162
miR-4301	2.69629	3.42245	2.23638	2.78504	2.87027	1163
miR-3154	7.38088	6.22536	6.25583	6.62069	2.86733	1164
miR-4790-3p	5.50729	5.41987	6.27003	5.7324	2.86558	1165
miR-425-3p	5.48566	4.36995	4.85926	4.90496	2.85793	1166
miR-6073	2.39138	2.03901	1.05532	1.82857	2.85503	1167
miR-3916	3.45784	1.25778	2.19601	2.30388	2.85467	1168
miR-6880-5p	8.4314	7.84564	7.45425	7.91043	2.82891	1169
miR-6727-5p	14.5727	14.8908	14.013	14.4922	2.82263	1170
miR-378e	3.14913	3.54335	4.07739	3.58995	2.81897	1171
miR-1182	6.03695	4.8955	5.35242	5.42829	2.81596	1172
miR-550a-3-5p	2.58806	3.95006	3.83656	3.45823	2.81584	1173
miR-3607-3p	5.04085	2.85116	4.36494	4.08565	2.80754	1174
miR-516b-5p	2.3318	1.25994	2.3481	1.97995	2.8052	1175
miR-6808-5p	8.31784	8.069	7.39554	7.92746	2.80087	1176
miR-4452	3.44431	2.92356	2.22901	2.86562	2.7972	1177
miR-4534	9.49816	9.78285	8.90876	9.39659	2.79522	1178
miR-4795-3p	5.73684	6.65503	6.39923	6.2637	2.79501	1179
miR-523-3p	0.971674	0.803598	2.54258	1.43928	2.78993	1180
miR-556-3p	4.70963	4.65037	5.58791	4.98264	2.78838	1181
miR-200a-5p	5.20166	4.78305	5.72994	5.23821	2.78819	1182
miR-4680-3p	0.920127	0	1.36865	0.762925	2.77806	1183
miR-1289	2.46611	4.48878	3.71239	3.55576	2.77803	1184
miR-431-5p	5.2272	4.34944	5.1502	4.90895	2.77591	1185
miR-1298-3p	3.01643	2.84473	3.78244	3.21454	2.7745	1186
miR-651-5p	1.65496	0.435	0.964417	1.01813	2.76804	1187
miR-421	5.27659	5.16792	6.13146	5.52532	2.75705	1188
miR-128-3p	7.33715	6.20376	6.90979	6.8169	2.75557	1189
miR-3152-5p	6.12346	5.4463	6.35728	5.97568	2.75408	1190
miR-3928-5p	3.75658	2.37013	3.69157	3.27276	2.75253	1191
miR-3165	2.31242	3.57058	4.39873	3.42724	2.7367	1192
miR-551a	5.57167	4.67142	5.34664	5.19658	2.73512	1193
miR-5196-3p	4.55751	5.17994	5.49666	5.07804	2.72695	1194
miR-621	3.00504	2.28517	3.63942	2.97654	2.72489	1195
miR-6893-3p	5.31884	6.20536	5.97252	5.83224	2.72243	1196
miR-5692c	1.02308	0	1.18997	0.737684	2.71967	1197
miR-4723-3p	6.28107	6.38259	7.07629	6.57998	2.71884	1198
miR-4727-3p	4.4394	2.56128	3.925	3.64189	2.71368	1199
miR-504-3p	9.03662	8.84338	8.17615	8.68539	2.71174	1200
miR-6082	2.5775	1.48254	3.22446	2.42817	2.70518	1201
miR-101-5p	4.31948	3.41092	3.4191	3.7165	2.70371	1202
miR-3156-5p	3.77139	3.31887	4.3301	3.80679	2.70198	1203
miR-1243	1.81873	0.574789	2.11943	1.50431	2.69909	1204
let-7a-3p	3.82711	2.88045	3.83772	3.51509	2.69536	1205
miR-450a-2-3p	2.25171	0.368598	2.15439	1.59157	2.69374	1206
miR-6862-5p	4.81911	5.71439	5.61393	5.38247	2.69033	1207
miR-6760-5p	7.19108	6.97414	6.13973	6.76832	2.68878	1208
miR-6784-5p	9.55916	9.24593	8.66036	9.15515	2.68758	1209
miR-17-5p	12.027	11.2796	11.1222	11.4763	2.68485	1210
miR-202-3p	3.56793	2.74943	2.0285	2.78196	2.68259	1211
miR-6796-3p	6.44206	6.18611	7.02664	6.5516	2.68064	1212
miR-2116-3p	6.63537	6.48017	7.31227	6.80927	2.67752	1213
miR-6847-3p	2.88428	3.84506	3.92572	3.55169	2.67467	1214
miR-5010-5p	9.15591	8.25932	8.39433	8.60319	2.67339	1215
miR-342-3p	7.65382	7.17534	8.12835	7.6525	2.67142	1216
miR-23c	5.89786	4.95976	5.08399	5.31387	2.67017	1217
miR-3180	8.51881	9.08753	8.22289	8.60974	2.66543	1218
HK_RNY3	8.69554	9.46978	8.59946	8.92159	2.65741	1219
miR-676-3p	3.29881	3.16744	1.79278	2.75301	2.65504	1220
miR-924	2.8512	1.32101	1.91705	2.02975	2.65314	1221
miR-7109-5p	7.2854	7.02005	6.43259	6.91268	2.65197	1222
miR-3675-3p	2.90304	3.98519	3.63996	3.5094	2.65016	1223
miR-4502	3.9747	4.83031	4.75514	4.52005	2.64709	1224
miR-7851-3p	8.15306	9.10145	8.51001	8.58818	2.64199	1225
miR-548t-5p	3.95648	3.26694	3.12836	3.45059	2.64028	1226
miR-21-5p	6.42217	6.4603	7.19783	6.69343	2.63938	1227
miR-744-5p	7.04434	6.26456	6.02647	6.44512	2.63846	1228
miR-484	9.8082	8.7753	9.10492	9.22947	2.63617	1229
miR-5003-5p	3.68508	2.09674	2.93645	2.90609	2.63531	1230
miR-29b-1-5p	2.82806	1.21545	2.56992	2.20448	2.62864	1231
miR-7978	5.21863	4.33713	5.3077	4.95448	2.62299	1232
miR-3144-3p	3.45931	2.75724	3.81273	3.3431	2.62162	1233
miR-194-5p	4.89357	3.93026	4.308	4.37727	2.62089	1234
miR-3944-5p	3.49396	3.44938	2.13815	3.02716	2.62042	1235
miR-133b	3.46538	3.74402	4.35088	3.85343	2.61871	1236
miR-6873-3p	5.06762	5.0522	5.83461	5.31814	2.61788	1237
miR-520f-3p	3.19267	1.97105	3.46427	2.87599	2.61734	1238
miR-7106-3p	3.95356	5.41766	5.12675	4.83266	2.61639	1239
miR-1261	2.06264	0.927704	2.0732	1.68785	2.61019	1240
miR-376c-3p	5.49248	5.90922	6.52947	5.97706	2.60774	1241
miR-6837-5p	5.90679	5.79146	5.04399	5.58075	2.6057	1242
miR-425-5p	7.80523	7.00479	7.83511	7.54838	2.60018	1243
miR-7111-5p	10.216	10.7611	9.87786	10.285	2.59863	1244
miR-4669	5.10805	4.1058	5.06586	4.7599	2.59709	1245
miR-210-5p	8.47872	9.34518	9.26696	9.03029	2.59677	1246
miR-877-3p	7.20375	7.50587	8.04634	7.58532	2.59486	1247
miR-4761-3p	3.99879	2.78486	3.13099	3.30488	2.59319	1248
miR-126-3p	5.75694	5.65326	6.53747	5.98256	2.59237	1249
miR-3689a-5p	2.54364	0.71864	2.29069	1.85099	2.58331	1250
miR-6835-5p	3.86056	4.59289	3.64537	4.03294	2.58286	1251
miR-4763-3p	12.2581	12.4018	11.6094	12.0898	2.58172	1252
miR-1271-5p	4.16892	3.32034	4.34699	3.94542	2.57935	1253
miR-1250-5p	2.06575	2.8097	3.61777	2.83108	2.57231	1254
miR-2276-5p	5.12589	4.85627	5.71439	5.23218	2.57092	1255
miR-582-5p	1.30439	0	0.654509	0.652968	2.57086	1256
miR-6767-3p	5.26681	4.83462	5.69579	5.26574	2.57082	1257
miR-27b-5p	3.41845	4.01989	3.02049	3.48628	2.56956	1258
miR-6134	3.16117	1.8376	2.26585	2.42154	2.5672	1259
CTRL_ANT2	4.20494	3.92331	5.11327	4.41384	2.56591	1260
miR-3689b-3p	4.75075	3.57241	3.82765	4.05027	2.56478	1261
miR-6811-5p	2.39317	1.53451	2.97609	2.30126	2.56118	1262
miR-365a-5p	4.64565	3.66899	3.28633	3.86699	2.55962	1263
miR-324-3p	8.12827	7.25752	7.28872	7.55817	2.55645	1264
HK_RNU75	10.2322	10.3501	9.56137	10.0479	2.55546	1265
miR-4457	2.79962	3.2625	2.39215	2.81809	2.54798	1266
miR-6875-5p	9.98477	10.796	10.0602	10.2803	2.5452	1267
miR-4670-5p	2.57749	2.59617	4.35379	3.17581	2.54027	1268
miR-548v	2.26399	3.61981	3.46639	3.11673	2.53231	1269
miR-6805-5p	6.94537	6.10365	6.04102	6.36335	2.52741	1270
miR-4465	0.833538	0	1.27968	0.704406	2.52737	1271
miR-199a-3p	7.32873	7.01557	8.06006	7.46812	2.51726	1272
miR-8085	6.22357	6.50052	5.62044	6.11484	2.5154	1273
miR-6811-3p	4.05599	5.08136	4.60104	4.57947	2.51524	1274
miR-30c-5p	7.83021	8.02124	8.74017	8.19721	2.51257	1275
miR-654-3p	4.27635	2.93784	3.16107	3.45842	2.50577	1276
miR-558	2.68373	1.8376	2.00788	2.1764	2.5002	1277
miR-124-5p	5.6236	3.97179	4.38235	4.65925	2.49662	1278
miR-1269b	2.98198	4.19637	4.17005	3.7828	2.49617	1279
miR-214-5p	4.97252	3.99329	4.63427	4.53336	2.49495	1280
miR-3166	3.1859	1.11765	2.58279	2.29545	2.49484	1281
miR-200c-3p	6.5705	7.46178	6.70503	6.91244	2.49031	1282
miR-410-5p	1.66897	3.117	2.68075	2.48891	2.48837	1283
miR-144-3p	3.48761	2.52244	3.33692	3.11566	2.48741	1284
miR-152-3p	1.99724	3.74995	3.74683	3.16467	2.48434	1285
miR-3679-5p	5.88424	4.94316	4.75102	5.19281	2.48306	1286
miR-190a-3p	0.98401	1.47747	2.38552	1.61567	2.47956	1287
miR-548ax	3.97995	4.4594	4.92851	4.45595	2.47671	1288
miR-1227-3p	5.18762	6.23086	6.08585	5.83478	2.47426	1289
miR-1185-1-3p	1.68085	1.53605	3.04152	2.08614	2.47159	1290
miR-561-5p	6.75084	7.01941	7.59594	7.12206	2.46085	1291
miR-5584-5p	4.31293	3.59899	4.6685	4.19347	2.45945	1292
miR-3119	0.98401	1.25136	1.935	1.39012	2.44755	1293
miR-1226-3p	5.70477	4.86325	4.75742	5.10848	2.44342	1294
miR-595	2.48938	2.28933	3.84913	2.87595	2.43964	1295
miR-130a-3p	11.202	10.4438	11.2231	10.9563	2.43791	1296
miR-4672	3.58397	2.28356	2.92672	2.93142	2.42966	1297
miR-8061	2.13768	1.17076	0.970584	1.42634	2.42484	1298
miR-4764-3p	2.15843	1.64581	0.964417	1.58955	2.4235	1299
miR-449b-3p	5.65143	5.45069	6.24723	5.78312	2.41706	1300
miR-658	9.5166	8.94781	9.77773	9.41405	2.41585	1301
miR-33a-3p	4.9733	4.99019	5.77097	5.24482	2.41394	1302
miR-6776-3p	4.71776	5.59778	5.46947	5.26167	2.40839	1303
miR-6757-5p	6.74621	6.24427	5.90395	6.29814	2.40239	1304
miR-575	4.54257	4.07718	3.45967	4.02647	2.39933	1305
miR-376b-5p	3.90551	3.9054	4.60464	4.13852	2.39918	1306
miR-4253	6.76967	7.59543	6.87526	7.08012	2.37716	1307
miR-6734-5p	5.58426	4.06377	4.90612	4.85138	2.37382	1308
miR-3619-5p	5.78349	4.91602	5.80173	5.50042	2.36217	1309
miR-6806-5p	5.33736	4.06564	4.50011	4.63437	2.3585	1310
miR-8063	3.85358	2.3846	3.75922	3.33247	2.35734	1311
miR-3617-3p	2.27138	0.994744	2.40443	1.89018	2.35396	1312
miR-4468	4.39405	5.42397	4.84937	4.88913	2.35226	1313
miR-4429	6.45718	5.74739	6.88521	6.36326	2.34894	1314
miR-4775	1.90218	0.829222	2.44206	1.72449	2.34657	1315
miR-5093	4.70426	4.08483	3.67206	4.15372	2.33975	1316
miR-6888-3p	3.02975	1.99294	1.24522	2.0893	2.33772	1317
miR-10a-3p	3.28955	2.89634	4.01577	3.40055	2.33578	1318
miR-1183	0.833538	1.80684	1.70262	1.44767	2.33162	1319
miR-4265	5.64889	5.69863	6.39851	5.91534	2.33045	1320
miR-6723-5p	4.61379	5.40298	4.74625	4.921	2.32609	1321
miR-3937	8.92698	8.07327	8.34183	8.44736	2.32446	1322
miR-584-3p	4.43717	3.76914	4.69882	4.30171	2.32088	1323
miR-5586-3p	3.01717	1.83799	3.49658	2.78391	2.31641	1324
miR-6510-3p	6.33827	5.45019	5.87505	5.88784	2.30936	1325
miR-4489	4.8765	4.76336	4.11945	4.58644	2.30316	1326
miR-4430	7.09923	7.98027	7.54411	7.5412	2.30227	1327
miR-20b-5p	10.1958	9.65131	9.26492	9.704	2.30037	1328
miR-6080	4.46534	2.47953	3.39011	3.44499	2.29915	1329
miR-4310	4.10591	2.5739	3.68374	3.45452	2.29571	1330
miR-4319	6.14347	5.97605	5.18645	5.76866	2.29412	1331
miR-5584-3p	4.02417	3.16304	3.22228	3.46983	2.28933	1332
HK_RPL27	6.31641	6.58954	5.80238	6.23611	2.28558	1333
miR-874-3p	8.07423	8.38344	7.57257	8.01008	2.27499	1334
miR-4690-5p	10.7517	11.4559	10.6792	10.9623	2.27272	1335
miR-1343-5p	11.0712	10.8969	10.3037	10.7572	2.26737	1336
miR-5587-3p	5.48116	4.56171	5.13009	5.05765	2.26342	1337
miR-5589-3p	3.4267	2.60461	2.8719	2.96774	2.26014	1338
miR-1273g-5p	7.44626	8.3821	7.68741	7.83859	2.25838	1339
miR-3162-5p	7.0139	7.92994	7.339	7.42761	2.2569	1340
miR-6085	10.7898	10.674	10.0633	10.509	2.25306	1341
miR-544b	1.46389	0.368598	1.95517	1.26255	2.25261	1342
miR-151a-3p	6.75007	5.88495	6.31014	6.31505	2.24841	1343
miR-6728-5p	5.18847	4.30925	4.91981	4.80584	2.24635	1344
miR-181a-2-3p	5.12752	4.52576	5.39375	5.01568	2.24595	1345
miR-181c-3p	2.70439	4.03368	3.64786	3.46198	2.24353	1346
miR-5186	0.966752	0	1.29959	0.755449	2.23896	1347
miR-3648	12.0428	12.3418	11.5558	11.9801	2.23776	1348
miR-16-5p	10.2206	9.59183	10.373	10.0618	2.23144	1349
miR-129-5p	5.26954	6.18486	5.70808	5.72083	2.23072	1350
miR-4440	4.35207	3.52918	4.99156	4.29094	2.23006	1351
miR-3116	3.94202	2.52561	4.2333	3.56698	2.22516	1352
miR-3150b-5p	4.49638	3.30662	4.63368	4.14556	2.22014	1353
miR-4707-3p	6.71695	5.90531	6.17734	6.26654	2.20269	1354
miR-4505	9.6964	10.1147	9.30645	9.70584	2.20234	1355
miR-208b-3p	2.77508	1.99294	3.83903	2.86902	2.19624	1356
miR-4786-3p	4.83426	3.33701	3.73825	3.96984	2.19336	1357
miR-6823-3p	3.64371	3.63061	4.6625	3.97894	2.19269	1358
miR-1303	5.38739	6.18419	6.01204	5.86121	2.19224	1359
miR-4685-3p	4.85827	4.17763	5.0731	4.703	2.19125	1360
miR-4745-3p	9.83257	9.57964	10.4043	9.93885	2.19091	1361
miR-4312	4.20957	4.90885	5.30138	4.8066	2.18612	1362
miR-1587	8.27505	7.61794	7.35684	7.74994	2.18015	1363
miR-16-1-3p	3.72287	2.7691	3.86877	3.45358	2.17028	1364
miR-1199-3p	4.23445	5.26264	4.94923	4.81544	2.1682	1365
miR-6133	7.31876	6.70679	6.56498	6.86351	2.16097	1366
miR-6849-5p	6.06506	5.17474	5.50566	5.58182	2.15308	1367
miR-4330	5.52988	4.70877	5.65311	5.29725	2.15164	1368
miR-6849-3p	5.74494	4.80869	5.30154	5.28506	2.15037	1369
miR-4315	5.19868	4.50176	3.94981	4.55008	2.13698	1370
miR-377-3p	4.44926	5.38942	4.72424	4.85431	2.13396	1371
miR-5571-5p	2.95041	1.7407	2.85237	2.51449	2.12935	1372
miR-1179	1.17822	0.71864	1.63259	1.17648	2.12928	1373
miR-6780b-5p	10.9978	11.2517	10.4695	10.9063	2.12904	1374
miR-4322	6.48858	6.60975	7.23476	6.7777	2.12506	1375
miR-8069	10.7869	11.4766	10.7264	10.9966	2.12426	1376
miR-6825-5p	7.3966	7.647	6.87489	7.30617	2.12393	1377
miR-4656	8.49129	7.78226	7.53664	7.93673	2.12167	1378
miR-7155-5p	4.32859	2.39551	4.23191	3.652	2.11057	1379
miR-6847-5p	4.40985	2.97458	4.11877	3.8344	2.10045	1380
miR-891a-3p	5.27199	4.47854	4.75659	4.8357	2.09491	1381
miR-6787-3p	4.43742	5.27849	3.2482	4.32137	2.09236	1382
miR-1269a	2.93452	3.95509	3.66489	3.51817	2.08819	1383
miR-4760-3p	2.97069	1.78163	3.25098	2.66777	2.08453	1384
miR-6503-3p	2.33555	2.36272	3.33576	2.67801	2.0831	1385
miR-6752-5p	13.1953	13.3079	12.5991	13.0341	2.07738	1386
miR-372-3p	4.73135	4.17955	5.36401	4.7583	2.07729	1387
miR-4756-5p	5.01411	4.2423	4.822	4.69281	2.06969	1388
miR-6076	5.44197	4.80555	5.86359	5.37037	2.06658	1389
miR-6792-5p	3.69546	4.1215	3.35288	3.72328	2.06551	1390
miR-135b-3p	4.15645	4.5623	3.00129	3.90668	2.06352	1391
miR-605-5p	2.75942	3.34657	3.96981	3.3586	2.06184	1392
miR-487a-5p	3.55894	2.31856	2.51807	2.79852	2.06108	1393
miR-372-5p	3.42397	3.88432	3.06565	3.45798	2.05933	1394
miR-148a-3p	5.76255	6.21884	6.53906	6.17348	2.05883	1395
miR-4786-5p	4.48161	3.55212	4.15218	4.06197	2.05274	1396
miR-654-5p	7.35743	8.30788	7.81449	7.8266	2.04854	1397
miR-3188	3.93388	3.9997	3.25465	3.72941	2.04711	1398
miR-4687-3p	7.85507	7.66812	7.04224	7.52181	2.03963	1399
miR-4720-3p	3.0171	2.06862	3.16775	2.75116	2.02718	1400
miR-6765-5p	9.93125	9.342	9.11974	9.46433	2.02575	1401
miR-3922-5p	4.72451	3.70932	4.40406	4.2793	2.01587	1402
miR-8056	2.66684	1.40704	1.95203	2.00863	2.01335	1403
miR-3920	1.67426	0.574789	0.970584	1.07321	2.00945	1404
miR-6797-5p	8.19123	7.70422	7.41342	7.76963	2.00924	1405
miR-6499-3p	2.33646	1.50249	1.30602	1.71499	2.00737	1406
miR-4646-3p	5.18365	6.03429	5.51349	5.57714	1.99876	1407
miR-764	5.98869	4.96012	5.54646	5.49843	1.99773	1408
miR-767-5p	3.41259	2.27195	3.0011	2.89521	1.9945	1409
miR-382-3p	3.03545	3.71294	3.95632	3.56824	1.99265	1410
miR-4299	3.74659	4.74184	4.63126	4.37323	1.99165	1411
miR-4725-5p	4.87591	5.77654	5.92636	5.52627	1.98893	1412
miR-490-5p	3.05328	1.79251	2.69004	2.51194	1.9876	1413
miR-3670	5.18351	4.58246	5.54553	5.10383	1.97407	1414
miR-4261	5.28951	5.24239	4.60337	5.04509	1.96194	1415
miR-5696	2.26345	1.07387	2.33459	1.89064	1.95164	1416
miR-4482-5p	1.61052	0.976301	1.96002	1.51561	1.94428	1417
miR-6738-3p	3.15854	3.7818	2.72094	3.22042	1.93771	1418
miR-3912-5p	7.47263	6.90568	7.69893	7.35908	1.93474	1419
miR-637	3.99974	5.40726	5.23475	4.88059	1.93246	1420
miR-4774-3p	0.98401	2.17043	2.32395	1.82613	1.92403	1421
miR-6886-5p	5.19136	5.3523	5.8914	5.47835	1.92229	1422
miR-1229-5p	8.05237	7.64021	7.31599	7.66952	1.92162	1423
miR-4531	1.84732	2.10116	3.09214	2.34687	1.91931	1424
miR-6802-3p	3.60856	2.68879	3.43538	3.24424	1.91086	1425
miR-8055	2.99248	1.87506	3.20855	2.69203	1.90483	1426
miR-514a-3p	1.35333	0.829222	1.78954	1.32403	1.89704	1427
miR-196b-3p	6.27172	5.74853	5.48545	5.83523	1.89271	1428
miR-937-5p	8.53527	8.92945	8.13804	8.53425	1.88846	1429
miR-3185	3.66771	4.5435	3.38308	3.86476	1.88535	1430
miR-6869-5p	9.6008	9.12899	8.81088	9.18022	1.8831	1431
miR-548s	5.19257	4.43154	4.65193	4.75868	1.87735	1432
miR-4680-5p	1.97254	1.44247	2.29662	1.90388	1.8762	1433
miR-936	4.45446	3.76254	4.69922	4.30541	1.86336	1434
miR-4257	7.76017	7.17835	7.0639	7.33414	1.86219	1435
miR-548aw	4.67261	5.16805	3.98537	4.60868	1.85825	1436
miR-505-5p	3.98186	2.55461	3.88114	3.47254	1.85372	1437
miR-3620-3p	6.41027	7.23416	6.89971	6.84805	1.8511	1438
miR-3688-5p	3.20686	2.66698	3.80497	3.22627	1.83973	1439
miR-6769a-5p	8.08036	7.26626	7.78411	7.71024	1.83517	1440
miR-449c-3p	2.23415	0.994744	2.01594	1.74828	1.83111	1441
miR-5009-5p	4.5732	3.67441	3.48473	3.91078	1.82892	1442
miR-892c-5p	2.73786	1.11609	2.12823	1.99406	1.82294	1443
miR-4483	2.98591	2.35559	1.91221	2.41791	1.81998	1444
miR-6801-5p	4.93787	4.40042	5.10519	4.8145	1.81472	1445
miR-4748	2.45265	3.87182	3.58758	3.30402	1.80279	1446
miR-7515	3.94452	3.82918	3.0432	3.60563	1.79141	1447
miR-550a-5p	4.67731	5.39785	4.72432	4.93316	1.78564	1448
miR-5090	6.09755	5.49478	6.36971	5.98735	1.78473	1449
miR-5704	0.846438	0.368598	1.72518	0.980072	1.7833	1450
miR-23a-5p	7.62632	7.44415	6.95254	7.341	1.78168	1451
miR-5088-5p	6.53423	5.9477	5.76329	6.08174	1.77879	1452
miR-6809-3p	5.07916	4.17302	4.72305	4.65841	1.77541	1453
miR-323b-3p	3.00673	2.37056	3.61317	2.99682	1.76117	1454
miR-6882-3p	4.17455	5.04186	5.05906	4.75849	1.75712	1455
miR-30a-5p	7.47521	7.21755	7.94486	7.54587	1.75536	1456
miR-6741-3p	5.50176	4.86422	5.54006	5.30201	1.75412	1457
miR-3157-3p	6.65835	6.07753	6.90935	6.54841	1.75075	1458
miR-4282	2.57911	0.952411	2.66809	2.06654	1.7502	1459
miR-532-5p	6.17653	5.52436	5.51205	5.73765	1.7498	1460
miR-502-3p	4.06762	3.63465	4.34195	4.01474	1.7467	1461
miR-874-5p	4.03144	4.92811	4.4714	4.47698	1.74461	1462
miR-3128	2.45724	1.06011	2.82334	2.11356	1.74454	1463
miR-8052	6.83161	6.45463	7.19193	6.82606	1.74418	1464
miR-449b-5p	4.32699	4.13034	3.13115	3.86283	1.72191	1465
miR-3917	5.84715	5.10917	5.24	5.39877	1.71923	1466
miR-1913	7.68853	8.41786	8.17475	8.09371	1.71686	1467
miR-6794-5p	11.1401	10.7631	10.4372	10.7801	1.70492	1468
miR-210-3p	9.41818	8.60548	9.02463	9.0161	1.69828	1469
miR-7843-3p	2.4306	1.97324	1.55546	1.98644	1.69757	1470
miR-625-5p	5.66511	4.96813	5.73224	5.45516	1.69617	1471
miR-4730	4.11188	2.58648	3.35101	3.34979	1.6953	1472
miR-4665-5p	7.98823	8.56137	7.84049	8.13003	1.69346	1473
miR-876-5p	4.14348	2.51741	3.41879	3.3599	1.69334	1474
miR-130b-3p	9.54252	8.80917	9.36035	9.23735	1.69332	1475
miR-302a-3p	5.2401	4.61193	4.44948	4.76717	1.69203	1476
miR-4486	9.60431	10.3311	9.86339	9.93294	1.69105	1477
miR-4647	1.83668	2.70407	3.21713	2.58596	1.69022	1478
miR-4729	1.38523	0.368598	0.636331	0.79672	1.68717	1479
miR-296-3p	7.13549	6.66776	6.28488	6.69604	1.67911	1480
miR-186-3p	5.87854	5.21451	5.9187	5.67058	1.67817	1481
miR-1292-5p	6.63583	6.47437	5.97218	6.36079	1.67535	1482
miR-450a-5p	2.96789	1.59562	2.29249	2.28534	1.67523	1483
miR-6773-5p	2.42521	1.90746	2.65426	2.32898	1.67401	1484
miR-4798-3p	5.56293	4.76171	5.02884	5.11783	1.67075	1485
miR-6729-3p	9.1272	8.52715	9.15634	8.9369	1.67045	1486
HK_PPIA	6.54637	6.88582	6.18274	6.53831	1.66527	1487
miR-4520a-5p	6.00796	5.54482	6.29776	5.95018	1.66313	1488
miR-4493	2.02694	2.31994	2.89783	2.4149	1.65698	1489
miR-642b-5p	2.10786	0.71864	1.07067	1.29906	1.65546	1490
miR-4463	11.128	11.2884	10.6432	11.0199	1.64888	1491
miR-6799-5p	10.5243	10.6769	10.0189	10.4067	1.6467	1492
miR-609	1.34042	0.952411	0	0.764278	1.63216	1493
HK_ACTB	8.71288	8.09478	7.91931	8.24232	1.63003	1494
miR-3680-3p	1.49035	2.4204	2.7726	2.22778	1.62435	1495
miR-30b-5p	6.6253	6.97927	7.41969	7.00809	1.62241	1496
miR-106b-5p	9.54538	8.79581	9.25594	9.19904	1.62122	1497
miR-4450	2.95553	3.81304	3.07559	3.28139	1.61276	1498
miR-212-5p	3.50733	2.52483	3.6197	3.21729	1.61011	1499
miR-6719-3p	0.926115	2.8383	2.06658	1.94366	1.60858	1500
miR-2116-5p	6.4468	5.90037	6.5612	6.30279	1.60663	1501
miR-7114-3p	9.47884	9.07324	9.75398	9.43536	1.59385	1502
miR-493-3p	3.60076	4.65365	3.79258	4.01566	1.58831	1503
miR-6083	2.75646	1.43432	1.65278	1.94785	1.57893	1504
CTRL_miR_POS	17.5246	16.8683	17.3938	17.2623	1.57242	1505
HK_SNORA66	8.1723	8.44741	7.77566	8.13179	1.5687	1506
miR-539-5p	1.66956	0.71864	1.62392	1.33737	1.56779	1507
miR-6857-5p	4.73198	4.51261	3.90387	4.38282	1.56404	1508
miR-5006-3p	2.26399	2.36811	3.40261	2.67824	1.56364	1509
miR-5582-5p	4.62827	4.23702	4.95432	4.60654	1.5633	1510
miR-7976	4.59758	3.00107	4.18915	3.92927	1.56053	1511
miR-3606-5p	1.30439	0	0.900955	0.735116	1.55531	1512
miR-3177-3p	5.39761	5.67573	6.15082	5.74139	1.54984	1513
miR-590-3p	0.725057	0	1.26425	0.663101	1.54938	1514
miR-520g-5p	1.69129	0.574789	1.59664	1.28757	1.54722	1515
miR-875-5p	1.83753	0.789511	1.23127	1.2861	1.54397	1516
miR-218-2-3p	3.74859	4.03138	4.5115	4.09716	1.54369	1517
miR-1251-3p	3.14913	1.9867	3.17763	2.77115	1.53727	1518
miR-329-5p	2.4055	3.37314	3.19892	2.99252	1.5225	1519
miR-4510	2.71088	1.43432	1.79704	1.98075	1.52249	1520
miR-488-5p	3.77935	2.46682	3.3004	3.18219	1.52246	1521
miR-370-3p	5.79198	5.50788	6.18268	5.82751	1.51913	1522
miR-5571-3p	3.08324	3.90639	3.26497	3.4182	1.51743	1523
miR-676-5p	2.61635	1.81746	2.66855	2.36745	1.51688	1524
miR-450b-5p	1.40821	0.659603	0.669687	0.912499	1.51262	1525
miR-6861-3p	4.57707	5.06716	4.30835	4.65086	1.50857	1526
miR-532-3p	7.25779	6.63651	6.61144	6.83525	1.50833	1527
miR-4451	3.14389	4.53374	3.96027	3.8793	1.49998	1528
miR-3664-5p	1.53711	1.48254	0.501452	1.1737	1.49639	1529
miR-765	7.07251	7.61802	6.85422	7.18158	1.49344	1530
miR-200b-3p	6.77413	7.01537	7.57161	7.12037	1.49282	1531
miR-3152-3p	6.22031	5.78001	6.42532	6.14188	1.48949	1532
miR-6069	6.12023	6.76411	6.11762	6.33399	1.48918	1533
miR-196a-5p	3.22791	2.64076	2.494	2.78756	1.48855	1534
miR-3186-5p	2.22301	3.76254	3.50001	3.16185	1.48845	1535
miR-6075	6.58673	7.29851	6.90006	6.92843	1.4866	1536
miR-342-5p	4.28049	3.79423	3.5241	3.86627	1.48436	1537
miR-485-3p	2.85177	4.41881	3.90786	3.72615	1.48196	1538
miR-7160-3p	4.10112	3.79342	3.3327	3.74241	1.4751	1539
miR-1207-3p	5.48945	4.96379	4.83369	5.09565	1.47326	1540
miR-193a-3p	5.40463	4.76591	4.87999	5.01685	1.47244	1541
miR-554	3.0352	2.94609	2.09119	2.69083	1.47195	1542
miR-5001-5p	9.24808	9.95732	9.48131	9.56224	1.47075	1543
miR-556-5p	5.29693	4.51719	5.15958	4.99123	1.46935	1544
miR-941	5.11736	4.46555	4.61427	4.73239	1.46859	1545
miR-6862-3p	6.86564	7.20294	7.51913	7.1959	1.46856	1546
miR-4695-5p	9.5342	9.50077	8.9707	9.33522	1.46761	1547
miR-181a-3p	2.90986	2.70133	3.51999	3.04373	1.46575	1548
miR-4477b	2.0561	1.76451	1.30798	1.70953	1.46253	1549
miR-5190	3.82448	5.37664	4.98053	4.72722	1.45697	1550
miR-382-5p	4.66545	3.97059	4.08287	4.23964	1.45659	1551
miR-6798-5p	9.81929	9.3333	9.07204	9.40821	1.45645	1552
miR-6764-3p	3.44811	2.89268	2.62665	2.98914	1.4531	1553
miR-6874-3p	5.22819	4.51112	4.79259	4.84397	1.44035	1554
miR-197-3p	7.53271	6.70347	7.3423	7.19283	1.43815	1555
miR-6764-5p	2.41702	1.50558	3.2024	2.375	1.43802	1556
miR-708-5p	7.08335	6.94022	7.62899	7.21752	1.4353	1557
miR-100-3p	2.69911	1.67105	2.20348	2.19121	1.43447	1558
miR-6873-5p	3.24567	4.28935	4.87319	4.13607	1.43388	1559
miR-1247-5p	6.68718	6.05187	6.72439	6.48781	1.4311	1560
miR-301a-3p	6.81735	6.68939	7.28644	6.93106	1.42916	1561
miR-6871-5p	4.28811	4.10163	4.74503	4.37825	1.42851	1562
miR-579-3p	1.88449	0.829222	0.591355	1.10169	1.42459	1563
miR-4789-5p	3.42896	2.41919	2.33892	2.72902	1.42423	1564
miR-126-5p	4.05103	4.74232	4.86562	4.55299	1.42172	1565
miR-5689	3.98351	4.72784	4.7968	4.50271	1.41671	1566
miR-6836-5p	8.85164	9.09225	8.4705	8.8048	1.41659	1567
miR-99a-5p	7.5761	6.90534	7.22059	7.23401	1.41539	1568
miR-653-3p	0.971674	0	0	0.323891	1.41485	1569
miR-3140-3p	6.18898	6.16826	5.64461	6.00062	1.40642	1570
miR-3616-3p	2.36847	1.50249	2.26126	2.04407	1.40417	1571
miR-3691-5p	0.833538	2.23087	1.58858	1.551	1.40134	1572
miR-6748-3p	5.29422	5.14268	5.77943	5.40544	1.40072	1573
miR-4655-3p	8.52253	8.2056	8.84408	8.52407	1.4006	1574
miR-199a-5p	7.30055	6.3223	7.55402	7.05896	1.39872	1575
miR-208a-3p	4.87573	4.09931	3.46972	4.14826	1.39652	1576
miR-1291	8.61921	8.48041	7.99846	8.36602	1.38883	1577
miR-6754-5p	6.27078	6.89047	6.27514	6.4788	1.38584	1578
miR-297	4.14375	3.08009	3.42075	3.5482	1.38165	1579
miR-6832-5p	3.26943	4.24685	2.72392	3.4134	1.37747	1580
miR-424-5p	4.61615	3.78065	4.12537	4.17406	1.37621	1581
miR-4433b-5p	9.47201	8.93449	9.52619	9.3109	1.37376	1582
miR-6759-3p	3.02122	3.96027	3.43028	3.47059	1.37304	1583
miR-571	2.2423	0.994744	2.26836	1.83513	1.37231	1584
miR-650	3.8668	4.75525	4.7553	4.45912	1.36328	1585
miR-4501	0.324261	1.02083	0	0.448365	1.36221	1586
miR-513b-3p	2.37466	0.71864	0.848683	1.31399	1.36118	1587
miR-6766-3p	2.86171	3.32709	3.53236	3.24039	1.36091	1588
miR-6895-5p	6.30135	6.87039	6.2881	6.48662	1.35876	1589
miR-889-3p	1.65496	0.659603	2.03888	1.45115	1.35295	1590
miR-758-3p	3.2062	2.4315	2.85191	2.82987	1.35012	1591
miR-219a-2-3p	2.58853	2.48628	3.13068	2.73516	1.34477	1592
miR-6795-3p	7.91451	7.55294	8.18737	7.88494	1.3442	1593
miR-6722-3p	10.9282	10.7478	10.3106	10.6622	1.33923	1594
miR-4648	3.66064	4.4268	4.36759	4.15168	1.33201	1595
miR-6821-5p	10.8542	11.16	10.5466	10.8536	1.33196	1596
miR-4654	5.54929	6.12939	6.0708	5.91649	1.33188	1597
miR-93-3p	6.02362	5.9653	5.39143	5.79345	1.32702	1598
miR-662	6.91079	6.24409	6.78372	6.6462	1.32683	1599
miR-4287	2.73799	1.73348	2.09643	2.1893	1.32633	1600
miR-6810-3p	7.0246	6.6612	7.369	7.01827	1.32612	1601
miR-106a-5p	9.68826	9.04548	9.08945	9.2744	1.32568	1602
miR-376a-3p	4.20227	4.49453	5.1939	4.63023	1.32533	1603
miR-548h-5p	4.53122	5.24338	5.20427	4.99296	1.32233	1604
miR-942-3p	2.6905	2.90433	3.55948	3.05144	1.3221	1605
miR-6833-5p	6.09685	5.67018	5.48358	5.7502	1.31854	1606
miR-4758-5p	9.30466	9.40709	8.79379	9.16852	1.31343	1607
miR-6769b-3p	8.07637	7.55932	8.14049	7.92539	1.31009	1608
miR-200a-3p	7.63495	7.29385	8.08755	7.67212	1.30986	1609
miR-562	1.07815	0.91907	2.07995	1.35906	1.30618	1610
miR-6883-3p	3.50089	3.43648	4.16852	3.70196	1.30093	1611
miR-3613-5p	4.9711	5.42099	4.63561	5.00923	1.2959	1612
miR-514a-5p	2.71287	1.21545	2.95927	2.29587	1.29343	1613
miR-92b-5p	7.77343	8.48632	8.12646	8.12874	1.28901	1614
miR-614	3.54422	2.54805	3.12238	3.07155	1.28601	1615
miR-200b-5p	3.79683	3.59832	4.19268	3.86261	1.27623	1616
miR-325	1.68085	1.06011	1.12735	1.28944	1.27559	1617
HK_GAPDH	7.43686	7.95937	7.41092	7.60238	1.27521	1618
miR-4800-3p	11.495	12.1293	11.678	11.7674	1.26736	1619
miR-22-5p	4.96838	4.81882	5.45124	5.07948	1.26401	1620
miR-1287-5p	6.6247	6.14436	6.73071	6.49992	1.26344	1621
miR-6508-5p	2.30333	1.59562	2.08606	1.995	1.25802	1622
miR-6801-3p	4.7843	5.77592	5.31847	5.2929	1.25262	1623
miR-6833-3p	2.62325	3.52887	2.26535	2.80582	1.24326	1624
miR-3680-5p	2.98143	3.8423	3.86241	3.56205	1.24303	1625
miR-6886-3p	5.95952	5.4928	6.15844	5.87026	1.23371	1626
miR-6761-3p	2.96107	3.57713	3.42546	3.32122	1.2312	1627
miR-20a-3p	5.22457	5.5416	5.81439	5.52685	1.22774	1628
miR-652-5p	3.69916	2.88072	3.40159	3.32715	1.22001	1629
miR-6501-5p	5.18901	4.59912	4.68015	4.82276	1.21581	1630
miR-4290	5.26895	5.75637	5.85624	5.62719	1.20915	1631
miR-660-5p	5.89462	5.4205	5.32759	5.54757	1.19751	1632
miR-5703	5.92434	5.75709	5.35234	5.67792	1.19456	1633
miR-3141	11.7814	11.6036	11.2214	11.5355	1.19031	1634
miR-8062	1.49392	0.435	1.02047	0.983132	1.18248	1635
miR-920	6.25437	6.84009	6.28645	6.4603	1.17723	1636
miR-6827-5p	5.48921	4.92155	4.94758	5.11944	1.17318	1637
miR-29c-3p	4.65536	5.31626	5.27688	5.08283	1.16595	1638
miR-1294	0.971674	0.994744	2.23399	1.40014	1.16396	1639
miR-1202	8.052	8.05004	7.52229	7.87478	1.16326	1640
miR-550b-2-5p	2.79244	1.65895	2.79766	2.41635	1.16244	1641
miR-492	1.98244	3.27723	2.00991	2.42319	1.15284	1642
miR-6837-3p	3.796	3.84515	2.89288	3.51134	1.1523	1643
miR-100-5p	5.2747	5.37316	5.80097	5.48294	1.15102	1644
miR-3609	7.94736	7.48837	7.27933	7.57169	1.15001	1645
miR-125b-2-3p	5.63952	5.00315	5.35648	5.33305	1.14612	1646
miR-8079	3.11486	2.93407	3.62431	3.22441	1.14352	1647
miR-567	3.47782	3.03016	2.60357	3.03719	1.14332	1648
miR-6835-3p	1.81561	0.829222	1.24538	1.29674	1.14242	1649
miR-671-3p	5.01748	4.74241	3.81485	4.52491	1.14135	1650
miR-1275	10.6331	10.7605	10.2184	10.5373	1.1413	1651
miR-383-3p	3.78607	2.85905	4.41958	3.68823	1.13806	1652
miR-655-5p	2.57771	1.49511	2.43829	2.17037	1.13173	1653
miR-4667-5p	6.45072	6.25173	6.95118	6.55121	1.1308	1654
miR-2115-5p	7.61481	7.3109	7.88576	7.60382	1.12981	1655
miR-548ae	6.17935	6.31665	6.78205	6.42601	1.12753	1656
miR-885-5p	4.88741	4.13967	4.85752	4.6282	1.1275	1657
miR-4419b	6.4983	6.76902	6.11682	6.46138	1.12125	1658
miR-7151-3p	3.64453	2.96799	3.15514	3.25589	1.12068	1659
miR-19b-3p	10.3688	10.5922	10.959	10.64	1.11769	1660
miR-615-3p	6.79014	7.12678	6.54776	6.82156	1.11655	1661
miR-6753-3p	3.65306	4.31595	3.73159	3.9002	1.11333	1662
miR-181b-5p	8.45807	7.84501	7.86252	8.0552	1.11282	1663
miR-30e-5p	7.40542	7.50548	7.93603	7.61564	1.11041	1664
miR-3605-5p	3.89567	2.6841	3.49594	3.35857	1.10854	1665
miR-367-3p	2.70483	1.02083	1.66221	1.79596	1.10398	1666
miR-3607-5p	7.73784	7.71115	7.24223	7.56374	1.09849	1667
miR-586	1.86158	0.829222	2.30992	1.66691	1.09125	1668
miR-301b	6.84945	7.044	7.44847	7.11397	1.08991	1669
miR-99b-3p	5.87973	5.38289	5.9209	5.72784	1.08667	1670
miR-29a-3p	4.94015	4.67082	5.35423	4.9884	1.08388	1671
miR-222-5p	4.17042	4.92676	4.98405	4.69374	1.07919	1672
miR-3908	1.81591	1.60576	1.02047	1.48071	1.07225	1673
miR-4701-5p	4.18529	4.70351	4.09342	4.32741	1.07214	1674
miR-6824-5p	7.93328	7.72378	7.32388	7.66031	1.06642	1675
miR-6734-3p	5.07393	4.60099	5.37954	5.01815	1.06426	1676
miR-4279	8.23779	8.39385	7.86508	8.16557	1.06337	1677
miR-4721	5.95784	6.48186	5.99719	6.14563	1.06201	1678
miR-383-5p	0.98401	1.26422	2.3721	1.54011	1.06115	1679
miR-6853-5p	2.59739	1.82615	2.52021	2.31458	1.06059	1680
miR-3653	3.08214	2.08095	2.88304	2.68205	1.06029	1681
miR-631	4.73592	5.33082	5.4686	5.17845	1.05991	1682
miR-6831-3p	0.748144	2.00158	1.09518	1.28163	1.05947	1683
miR-331-5p	3.97092	3.67698	4.22815	3.95868	1.0511	1684
miR-4446-3p	6.28224	6.15836	5.75398	6.06486	1.04638	1685
miR-6718-5p	3.35617	3.26694	3.80566	3.47626	1.03252	1686
miR-6884-5p	4.45434	3.91062	3.73734	4.0341	1.03046	1687
miR-6816-3p	6.88475	6.45453	7.03193	6.79041	1.02781	1688
miR-671-5p	6.91307	6.68094	6.36325	6.65242	1.0258	1689
miR-4722-3p	6.30213	6.63082	6.84537	6.59277	1.02576	1690
miR-4707-5p	5.3408	5.91979	5.69036	5.65032	1.02477	1691
miR-3164	2.09532	2.27025	2.79098	2.38552	1.0223	1692
miR-6791-5p	8.68982	9.20321	9.73887	9.21064	1.02161	1693
miR-7974	3.58363	3.51601	2.86467	3.32144	1.02142	1694
miR-26a-1-3p	3.2623	2.48091	3.62788	3.1237	1.01852	1695
miR-374c-5p	5.3982	4.9125	5.61206	5.30759	1.01802	1696
miR-7111-3p	5.49468	5.23816	5.85104	5.52796	1.01333	1697
miR-107	9.18804	8.5289	8.67461	8.79718	1.01303	1698
miR-4304	5.66113	5.2998	5.06483	5.34192	1.01271	1699
miR-136-5p	3.40754	3.39851	4.13437	3.64681	1.00868	1700
miR-4474-3p	3.51746	2.80556	3.43976	3.25426	1.00619	1701
miR-519b-3p	2.94747	1.82615	2.75459	2.5094	1.00388	1702
miR-2682-5p	4.46276	4.08878	3.88896	4.14684	1.00202	1703
miR-6731-3p	6.66731	6.1574	6.62825	6.48432	0.999041	1704
miR-30d-3p	3.97926	4.5551	3.64077	4.05838	0.998568	1705
miR-4305	4.79445	4.13651	4.82186	4.58427	0.992431	1706
miR-27b-3p	8.29945	7.7247	8.06567	8.02994	0.992019	1707
miR-4425	2.02286	0.829222	2.2825	1.71153	0.991396	1708
miR-8071	7.97989	7.67103	8.2064	7.95244	0.990555	1709
miR-411-5p	2.75861	2.87624	3.37389	3.00291	0.978881	1710
miR-4326	3.72543	2.95939	3.23615	3.30699	0.976225	1711
miR-6887-5p	8.95586	8.66199	9.19684	8.93823	0.975788	1712
miR-7109-3p	5.50468	5.03709	5.60041	5.38073	0.973568	1713
miR-1207-5p	12.0149	11.7507	11.4843	11.75	0.973264	1714
miR-1180-5p	4.65379	4.24493	4.76325	4.55399	0.973193	1715
miR-6768-5p	6.95764	6.31297	6.58166	6.61742	0.966611	1716
miR-103a-2-5p	5.13562	4.5884	5.1789	4.96764	0.964781	1717
miR-6793-5p	5.19832	4.45577	4.7819	4.812	0.963741	1718
miR-511-5p	2.7126	3.15482	3.6091	3.15884	0.956099	1719
miR-3689a-3p	3.9557	3.75567	4.63236	4.11458	0.954258	1720
miR-3175	6.33672	6.23984	6.74586	6.44081	0.953843	1721
miR-30a-3p	5.6104	5.2064	5.08399	5.30026	0.953445	1722
miR-4525	9.84751	9.79408	9.31925	9.65361	0.951762	1723
miR-149-3p	14.1471	14.365	13.8157	14.1093	0.951584	1724
miR-6892-5p	4.03147	3.66012	4.32653	4.00604	0.949039	1725
miR-454-3p	5.64868	5.16062	5.71034	5.50655	0.948257	1726
miR-4314	5.579	6.11006	5.74882	5.81263	0.944544	1727
miR-6511a-3p	6.23981	5.82134	6.40416	6.1551	0.944399	1728
miR-6722-5p	6.08478	6.42383	6.61431	6.37431	0.943523	1729
miR-135b-5p	5.60691	6.45266	6.14334	6.06764	0.942894	1730
miR-7107-5p	12.3079	12.8904	12.5027	12.567	0.939963	1731
miR-6894-5p	8.21233	8.16114	7.72039	8.03129	0.938442	1732
miR-6775-3p	8.25746	8.37218	8.75032	8.45999	0.932001	1733
miR-429	5.1265	4.76077	5.67976	5.18901	0.930856	1734
miR-8088	2.10786	1.38943	1.63954	1.71228	0.929067	1735
miR-4327	6.07441	5.82951	5.48676	5.79689	0.926636	1736
miR-222-3p	7.1578	7.06057	6.66531	6.96123	0.925817	1737
miR-943	2.72333	2.24406	3.37365	2.78035	0.921287	1738
miR-6825-3p	7.15252	7.30425	7.65462	7.37046	0.91771	1739
miR-3943	8.42912	8.14741	8.66756	8.41469	0.91692	1740
miR-410-3p	3.51526	3.81354	4.40197	3.91026	0.915554	1741
miR-6851-3p	6.10234	5.64669	5.56391	5.77098	0.913644	1742
miR-28-5p	5.24014	4.77732	5.23988	5.08578	0.912536	1743
miR-3683	0.725057	1.77725	0.921865	1.14139	0.902582	1744
miR-4496	6.06111	6.38092	5.87304	6.10502	0.902287	1745
miR-500b-5p	4.53113	3.89993	3.99282	4.14129	0.893468	1746
miR-323b-5p	1.59434	2.22602	1.71121	1.84386	0.891575	1747
miR-6717-5p	5.75426	5.50056	5.18658	5.48047	0.88812	1748
miR-513b-5p	1.00197	1.60404	0.654509	1.08684	0.883131	1749
miR-6840-5p	3.15709	3.35289	2.81382	3.10793	0.882825	1750
miR-6834-3p	4.03497	3.32451	3.99568	3.78505	0.875899	1751
miR-191-5p	7.60448	7.61851	8.10091	7.77463	0.872973	1752
miR-181a-5p	8.65139	8.35989	8.85871	8.62333	0.871556	1753
miR-4795-5p	5.62889	5.81666	6.23682	5.89412	0.871425	1754
miR-2114-5p	4.62839	3.99982	4.00804	4.21208	0.868123	1755
miR-4427	2.19473	1.02083	1.74036	1.65197	0.865752	1756
miR-95-3p	2.40686	1.0282	1.64043	1.69183	0.863521	1757
miR-4438	3.25861	2.71878	3.4051	3.1275	0.862619	1758
miR-3909	3.28033	1.99513	2.78186	2.68578	0.858545	1759
miR-4459	11.5151	11.6385	11.166	11.4399	0.858088	1760
miR-6770-5p	4.22206	3.36339	3.56706	3.7175	0.855693	1761
miR-6813-3p	7.16144	6.95361	7.45607	7.19037	0.855	1762
miR-34b-3p	8.97851	9.33112	9.48763	9.26575	0.852965	1763
miR-3939	4.21495	4.10653	4.8493	4.39026	0.847556	1764
miR-1471	6.19392	6.65025	6.71247	6.51888	0.847244	1765
miR-7705	4.14376	4.12758	3.43941	3.90358	0.846607	1766
miR-4487	5.04082	5.51732	5.47572	5.34462	0.841073	1767
miR-513a-3p	3.24212	1.99998	2.94239	2.72816	0.840956	1768
miR-3064-3p	3.57402	3.47632	2.99579	3.34871	0.835989	1769
miR-6803-3p	5.20922	4.94846	5.44141	5.1997	0.833395	1770
miR-187-3p	8.8552	8.67521	9.15358	8.89466	0.829721	1771
miR-6892-3p	9.23291	9.57552	9.71518	9.50787	0.825572	1772
miR-6872-5p	3.06638	2.94086	3.61229	3.20651	0.810043	1773
miR-7854-3p	3.41081	3.47387	4.01537	3.63335	0.809756	1774
miR-4743-5p	5.87244	5.52295	5.40115	5.59884	0.808101	1775
miR-664b-3p	6.38838	6.87088	6.85213	6.7038	0.807532	1776
miR-6728-3p	6.2293	6.19225	6.64689	6.35615	0.805375	1777
miR-4655-5p	9.22891	9.33482	8.87219	9.1453	0.798193	1778
miR-3115	2.2933	2.3393	1.56194	2.06484	0.796584	1779
miR-6514-5p	2.01643	1.06011	2.50467	1.86041	0.792312	1780
miR-4426	3.32131	4.11396	3.75436	3.72988	0.786238	1781
miR-150-5p	4.50506	4.21656	4.72785	4.48315	0.783702	1782
miR-4533	4.98232	4.51987	4.39989	4.63403	0.783631	1783
miR-6081	5.77609	5.05963	5.21655	5.35075	0.783266	1784
miR-3130-3p	6.71823	6.55851	6.21349	6.49674	0.78325	1785
miR-3127-5p	1.42702	1.94341	1.49231	1.62091	0.782565	1786
miR-877-5p	7.17413	7.00332	6.68925	6.95557	0.778735	1787
miR-129-1-3p	3.48269	4.33961	4.32005	4.04745	0.774464	1788
miR-6845-5p	9.66246	9.71344	9.28393	9.55328	0.766237	1789
let-7f-2-3p	1.13652	0.952411	1.79095	1.29329	0.763369	1790
miR-6788-3p	4.92757	4.66604	5.13908	4.9109	0.761241	1791
miR-4800-5p	6.21356	6.2959	6.68026	6.39657	0.75892	1792
miR-378f	4.38625	3.86394	4.22694	4.15904	0.757575	1793
miR-374b-3p	5.51444	5.64077	5.97544	5.71022	0.751186	1794
miR-3064-5p	6.61064	6.08115	6.3025	6.33143	0.74997	1795
miR-6731-5p	4.86488	4.40953	4.21445	4.49629	0.747617	1796
miR-4276	3.68001	3.68977	4.1033	3.82436	0.742165	1797
miR-4693-5p	3.14131	2.20993	2.93287	2.76137	0.740971	1798
miR-1	2.99419	1.89516	2.77166	2.55367	0.740364	1799
miR-5196-5p	9.52788	9.47073	9.11027	9.36963	0.7395	1800
miR-4428	5.40733	4.84241	5.01928	5.08967	0.735376	1801
miR-6842-5p	2.71382	2.26786	2.8372	2.60629	0.734321	1802
miR-6794-3p	8.36086	8.09124	8.56891	8.34033	0.731994	1803
miR-4251	4.27217	3.813	3.8628	3.98265	0.730074	1804
miR-4306	4.38355	3.68623	4.27535	4.11505	0.725066	1805
miR-6887-3p	5.44514	5.10141	5.74125	5.42927	0.723937	1806
miR-30c-2-3p	2.39972	2.33494	3.13292	2.62253	0.723912	1807
miR-345-3p	3.32565	4.24075	3.65913	3.74184	0.722098	1808
miR-6768-3p	3.1755	2.17894	2.76777	2.70741	0.720359	1809
miR-6872-3p	6.47399	6.80818	6.96556	6.74924	0.717165	1810
miR-4753-3p	4.49657	4.02525	4.30362	4.27515	0.715153	1811
miR-7856-5p	2.22583	0.91907	1.08115	1.40868	0.709216	1812
miR-4711-3p	2.282	3.06903	2.83595	2.72899	0.708455	1813
miR-27a-3p	6.91473	7.45036	7.26317	7.20942	0.708278	1814
miR-5192	6.01333	6.28022	5.71251	6.00202	0.70577	1815
miR-647	4.92991	4.56957	4.99627	4.83191	0.703792	1816
miR-6884-3p	5.38159	5.84008	5.72038	5.64735	0.701849	1817
miR-330-3p	5.96287	5.50993	5.89388	5.78889	0.699747	1818
miR-146a-3p	5.39195	5.20117	5.66822	5.42044	0.698961	1819
miR-4435	2.81739	3.04915	3.65668	3.17441	0.695548	1820
miR-6726-3p	5.89498	5.65179	6.21932	5.92203	0.693004	1821
miR-6780a-5p	7.88412	8.26602	7.74907	7.9664	0.69191	1822
miR-4704-5p	3.56039	2.91229	2.76115	3.07794	0.688312	1823
miR-4790-5p	4.82992	4.69302	4.24084	4.58793	0.688246	1824
miR-4747-5p	4.53801	3.82962	3.78968	4.05244	0.685645	1825
miR-668-3p	3.80782	3.14302	3.2916	3.41415	0.683713	1826
miR-3667-3p	5.76601	6.10368	6.23512	6.03494	0.683236	1827
miR-4519	5.78778	5.72573	6.12912	5.88088	0.682916	1828
miR-668-5p	4.28082	4.91846	4.70077	4.63335	0.676805	1829
let-7g-5p	3.266	2.44544	2.95407	2.8885	0.676799	1830
miR-6855-3p	2.15342	3.01705	2.09688	2.42245	0.671651	1831
miR-3179	3.05651	3.01753	3.66782	3.24729	0.670476	1832
miR-99b-5p	8.3012	7.88712	8.26829	8.1522	0.66649	1833
miR-6165	10.3204	10.1646	9.87521	10.1201	0.663379	1834
miR-6792-3p	6.37112	6.90329	6.58254	6.61898	0.662996	1835
miR-541-3p	4.97565	5.5624	5.5675	5.36852	0.660796	1836
miR-4640-3p	6.74307	6.28113	6.54492	6.52304	0.657764	1837
miR-204-3p	8.1453	8.53958	8.5134	8.39943	0.643022	1838
miR-6736-5p	5.309	5.22898	4.87586	5.13795	0.641088	1839
miR-1231	6.2359	6.6376	6.62202	6.49851	0.638378	1840
miR-487a-3p	2.97743	3.4112	3.2941	3.22757	0.635931	1841
miR-579-5p	3.88957	3.94602	4.33363	4.05641	0.635417	1842
miR-299-5p	5.18167	4.73441	4.93717	4.95108	0.63307	1843
miR-6814-3p	3.12402	2.58666	3.09492	2.9352	0.625357	1844
miR-500b-3p	5.65632	5.75381	6.0931	5.83441	0.624923	1845
miR-4681	3.96044	2.98602	3.42075	3.45574	0.622919	1846
miR-885-3p	7.89385	8.01778	7.56305	7.82489	0.620467	1847
miR-758-5p	1.3509	2.01252	1.59984	1.65442	0.610361	1848
miR-4731-5p	4.59409	4.10899	4.06705	4.25671	0.610063	1849
miR-4688	10.4692	10.0113	10.1062	10.1956	0.608292	1850
miR-6757-3p	2.81372	3.069	2.32247	2.73506	0.607045	1851
miR-185-3p	4.15998	3.76558	4.44492	4.12349	0.606376	1852
miR-33a-5p	6.61675	6.21903	6.58904	6.47494	0.606374	1853
miR-6499-5p	3.07079	2.08095	2.31242	2.48805	0.603811	1854
miR-4308	3.5516	3.94719	3.54171	3.68016	0.603628	1855
miR-3198	6.81616	6.73336	6.40858	6.6527	0.601887	1856
miR-520d-3p	3.32963	2.91146	2.93888	3.05999	0.594356	1857
miR-4419a	6.65582	6.6908	6.3193	6.55531	0.584445	1858
miR-2355-3p	2.28396	1.87148	2.61915	2.2582	0.582336	1859
miR-4453	2.90451	3.12357	3.65561	3.2279	0.578247	1860
miR-6772-5p	4.02219	4.92442	4.52776	4.49146	0.57465	1861
miR-412-3p	2.12209	1.37824	2.12897	1.87643	0.572226	1862
miR-3158-5p	5.86662	6.14752	5.7137	5.90928	0.571562	1863
miR-4329	4.70404	4.31644	4.28045	4.43364	0.571414	1864
miR-30e-3p	7.24973	7.06355	7.47056	7.26128	0.570053	1865
miR-208b-5p	3.52437	3.72312	4.12416	3.79055	0.566848	1866
miR-3163	3.19646	2.82121	3.27767	3.09844	0.565442	1867
miR-5588-5p	3.69832	4.10516	4.18372	3.99574	0.562616	1868
miR-19a-3p	8.79394	9.1501	9.20809	9.05071	0.5626	1869
miR-6735-3p	4.9933	4.46579	4.70637	4.72182	0.561202	1870
miR-6830-5p	5.14918	5.5188	5.14548	5.27115	0.561142	1871
miR-7848-3p	3.19466	2.45796	2.47208	2.70823	0.558966	1872
miR-212-3p	7.97361	7.88873	8.26295	8.04176	0.558524	1873
miR-4684-5p	4.65562	4.30284	4.72917	4.56254	0.5584	1874
miR-15a-3p	4.64155	4.90983	5.0753	4.87556	0.55689	1875
miR-30d-5p	8.55319	8.27025	8.67334	8.49892	0.556178	1876
miR-6859-3p	3.89074	4.07469	3.54654	3.83732	0.556057	1877
miR-192-5p	4.35752	3.75691	4.27619	4.13021	0.554822	1878
miR-574-5p	12.5879	12.1528	12.3986	12.3798	0.55218	1879
miR-4515	5.82955	5.4303	5.88921	5.71635	0.551059	1880
miR-4709-5p	3.19047	3.91115	3.44416	3.51526	0.54473	1881
miR-106a-3p	5.0611	4.73416	4.68067	4.82531	0.537829	1882
miR-2682-3p	4.97221	4.92187	4.60878	4.83428	0.535283	1883
miR-377-5p	1.75011	1.97021	2.45695	2.05909	0.533919	1884
miR-6086	8.54573	8.40847	8.12251	8.35891	0.533156	1885
miR-6881-3p	2.42444	3.08066	2.97468	2.82659	0.53144	1886
miR-675-5p	4.54289	5.01963	4.75405	4.77219	0.531214	1887
miR-1324	1.64506	2.56927	2.28744	2.16726	0.530366	1888
miR-4780	4.05211	3.10488	3.87382	3.67694	0.527549	1889
miR-19b-1-5p	5.54254	5.21266	5.58581	5.447	0.524375	1890
miR-4652-3p	4.59713	4.59499	5.00289	4.73167	0.519943	1891
miR-6754-3p	3.62716	3.85142	4.06045	3.84634	0.519873	1892
miR-7853-5p	1.71599	2.35661	1.729	1.93387	0.519331	1893
miR-6772-3p	3.49067	2.8279	3.32936	3.21598	0.517117	1894
miR-323a-5p	4.32706	3.73842	4.35449	4.13999	0.513836	1895
HK_YWHAZ	6.21837	6.37061	5.75494	6.11464	0.512625	1896
miR-6505-3p	2.89708	2.37546	3.24031	2.83762	0.511258	1897
let-7i-5p	3.94778	3.47931	3.76653	3.7312	0.508921	1898
miR-5002-3p	2.86165	3.31392	3.56855	3.24804	0.508224	1899
miR-7845-5p	9.97828	10.2357	9.84729	10.0204	0.500147	1900
miR-150-3p	6.80826	6.61803	7.19892	6.87507	0.497597	1901
miR-3677-5p	5.3246	5.34393	4.90598	5.1915	0.496308	1902
miR-6737-5p	5.1423	4.84807	5.2234	5.07126	0.494962	1903
miR-320e	6.09597	6.39941	6.55508	6.35015	0.491709	1904
miR-223-5p	4.55283	4.06659	4.41498	4.3448	0.491217	1905
miR-24-3p	8.40804	8.00728	8.11501	8.17678	0.487826	1906
miR-4750-5p	5.57151	4.99959	5.57661	5.38257	0.485738	1907
miR-138-5p	4.68998	5.12677	5.17222	4.99632	0.483757	1908
miR-186-5p	7.47406	7.66666	7.85141	7.66404	0.483243	1909
miR-193b-5p	4.76968	4.65036	4.30904	4.57636	0.479121	1910
miR-6771-3p	7.81702	7.47579	7.80223	7.69835	0.474598	1911
miR-6513-3p	1.43469	0.574789	1.11612	1.04187	0.471929	1912
miR-6760-3p	6.43872	6.68758	6.80183	6.64271	0.471068	1913
miR-4712-5p	1.07673	0.91907	1.70092	1.23224	0.465828	1914
miR-6736-3p	6.9035	6.62595	6.99698	6.84214	0.463843	1915
miR-3153	4.32579	4.51171	4.71227	4.51659	0.461064	1916
miR-507	1.06747	1.25136	1.86254	1.39379	0.460542	1917
miR-32-5p	3.91837	3.86753	4.4029	4.06294	0.458824	1918
miR-3184-3p	16.4657	16.1035	16.3706	16.3133	0.457053	1919
miR-6787-5p	8.40193	8.11978	7.97876	8.16682	0.447849	1920
miR-6513-5p	0.642491	1.06011	0.636331	0.779645	0.444972	1921
miR-4769-3p	6.61511	6.25605	6.34941	6.40685	0.436449	1922
miR-4781-5p	4.27184	3.83363	3.7808	3.96209	0.436261	1923
miR-4481	8.03944	8.42091	8.13994	8.2001	0.432878	1924
miR-1914-3p	10.0239	10.2372	9.88284	10.048	0.425286	1925
miR-590-5p	3.74456	4.18937	4.06539	3.99977	0.423677	1926
miR-3934-5p	5.84122	5.79828	5.41866	5.68605	0.423525	1927
miR-26a-2-3p	4.24796	4.02262	3.86347	4.04468	0.420745	1928
miR-6889-5p	7.96403	7.72434	7.51466	7.73434	0.420607	1929
miR-23b-5p	3.09205	3.56349	3.57027	3.4086	0.420411	1930
miR-4664-3p	7.29498	6.83355	6.95888	7.02914	0.41579	1931
miR-1200	4.05379	3.72052	3.73919	3.83783	0.41442	1932
miR-4436b-3p	5.7533	5.94138	5.53523	5.7433	0.410043	1933
miR-3662	3.66548	3.23388	3.47065	3.45667	0.406694	1934
miR-4254	1.31618	1.90309	2.22332	1.8142	0.396218	1935
miR-130a-5p	1.53038	2.21647	2.13606	1.96097	0.394816	1936
miR-4292	7.11939	7.48856	7.23438	7.28078	0.394738	1937
miR-4760-5p	3.83639	3.46569	3.20989	3.50399	0.393628	1938
miR-3978	2.80612	2.34242	2.62801	2.59218	0.391533	1939
miR-29c-5p	3.85353	4.06233	3.60424	3.84003	0.389446	1940
miR-4259	3.70109	3.97197	3.58667	3.75324	0.388708	1941
miR-1321	3.96812	4.17764	4.33084	4.15887	0.386143	1942
miR-6828-3p	1.31932	2.17826	1.15764	1.55174	0.380875	1943
miR-4713-5p	4.88229	5.1979	5.28912	5.1231	0.377612	1944
miR-520a-5p	1.46241	1.73348	1.2951	1.497	0.372616	1945
miR-487b-5p	2.21596	2.55645	1.88628	2.21956	0.369135	1946
miR-5698	4.71753	4.58549	4.94352	4.74885	0.365019	1947
miR-6820-3p	4.17453	3.94759	3.68655	3.93622	0.364132	1948
miR-3191-3p	4.49933	4.48087	4.9348	4.63833	0.363291	1949
miR-8077	3.3235	3.69152	3.51856	3.51119	0.361781	1950
miR-4726-3p	7.22426	7.46835	7.13644	7.27635	0.361319	1951
miR-3199	0.834715	0.829222	1.60486	1.0896	0.360922	1952
miR-3149	3.03184	2.4446	3.06427	2.84691	0.359959	1953
miR-6851-5p	7.03412	7.09225	6.76119	6.96252	0.354204	1954
miR-608	4.17704	3.36277	4.10282	3.88088	0.35245	1955
miR-6867-3p	5.0908	4.75389	4.67617	4.84029	0.342191	1956
miR-3126-3p	3.79351	4.49257	4.60794	4.29801	0.340957	1957
miR-4269	5.26345	5.68177	5.5203	5.48851	0.340953	1958
miR-494-3p	4.26454	3.93034	4.4797	4.22486	0.335111	1959
miR-6832-3p	3.85833	3.07734	3.82237	3.58602	0.332683	1960
miR-6789-5p	9.51075	9.61183	9.30984	9.47747	0.330663	1961
miR-1234-3p	8.35379	8.2961	8.57889	8.4096	0.328501	1962
miR-4682	3.44021	3.3635	3.71483	3.50618	0.327672	1963
miR-224-3p	2.0695	1.97	1.41915	1.81955	0.323789	1964
miR-6893-5p	8.20686	8.27289	7.96681	8.14885	0.321832	1965
miR-6885-3p	4.38749	3.85207	4.11458	4.11804	0.319888	1966
miR-4436a	6.34911	6.67786	6.54684	6.5246	0.319383	1967
miR-3170	5.04678	5.1037	5.32912	5.15987	0.318249	1968
miR-1238-5p	3.92392	3.79424	3.18625	3.6348	0.316123	1969
miR-6843-3p	2.52375	2.92587	3.01216	2.82059	0.31364	1970
miR-181d-5p	5.72735	6.09827	5.81295	5.87952	0.310867	1971
let-7c-3p	3.22996	3.30151	2.93592	3.1558	0.310357	1972
miR-6735-5p	4.99344	5.20673	4.77794	4.9927	0.306625	1973
miR-7160-5p	4.91307	5.00984	4.53036	4.81775	0.306009	1974
miR-337-5p	4.10917	3.46025	3.50691	3.69211	0.297599	1975
miR-3140-5p	6.34572	6.52409	6.21291	6.36091	0.295415	1976
miR-4784	5.36845	5.14356	5.43634	5.31612	0.295269	1977
miR-4686	1.13652	1.61996	1.90898	1.55515	0.294542	1978
miR-4747-3p	4.61673	4.50276	4.32475	4.48141	0.294208	1979
miR-6866-5p	0	0	0.262209	0.0874028	0.292841	1980
miR-301a-5p	3.81457	3.89993	3.59376	3.76942	0.292491	1981
miR-1282	2.05131	2.57636	2.65426	2.42731	0.292143	1982
miR-31-5p	7.55967	7.66377	7.27865	7.5007	0.289063	1983
miR-187-5p	7.86921	7.89784	8.12767	7.96491	0.286518	1984
miR-219a-1-3p	3.49355	3.08013	3.38117	3.31828	0.285977	1985
miR-331-3p	7.50113	7.09858	7.21261	7.27077	0.281381	1986
miR-8060	4.57225	4.77952	4.43671	4.59616	0.27853	1987
miR-3661	3.91363	3.90445	3.30982	3.7093	0.274481	1988
miR-545-3p	1.88306	2.55476	2.48423	2.30735	0.273485	1989
miR-5572	7.10963	7.1438	6.85729	7.03691	0.27036	1990
miR-1909-3p	8.21072	8.5281	8.32886	8.35589	0.263432	1991
miR-188-3p	4.20848	4.34443	4.53274	4.36188	0.263418	1992
miR-4783-3p	3.97724	3.81436	3.63251	3.80804	0.257868	1993
miR-4699-3p	4.1195	3.70969	3.65184	3.82701	0.255612	1994
miR-219b-3p	2.41398	2.08983	2.67654	2.39345	0.251997	1995
miR-4277	2.6593	3.10051	3.37252	3.04411	0.251695	1996
miR-5739	10.6663	10.6781	10.4441	10.5962	0.248851	1997
miR-5690	1.29548	1.09882	1.36109	1.2518	0.248561	1998
[truncated: 104 more rows]

## Sheet: NV
	Average Normalized Expression				Test Statistic
Probe	Stage 13	Stage 14	Stage 15	AvgExpr	HotellingT2	Rank
miR-1285-5p	6.26566	10.9363	10.9513	9.3844	58.8201	1
let-7d-3p	5.36175	10.7342	5.03952	7.04515	48.5068	2
miR-4744	4.65383	1.05347	0.528003	2.07843	41.3304	3
miR-1273d	7.78269	11.7721	11.5194	10.3581	40.9325	4
miR-6753-3p	3.89654	4.6635	0	2.85335	39.5422	5
miR-3681-5p	5.39538	1.00559	0.650798	2.35059	38.5207	6
miR-769-3p	4.52656	4.67817	0.322813	3.17585	38.2206	7
miR-6857-3p	4.07688	3.977	0	2.68463	36.5331	8
miR-654-3p	5.1879	4.86007	0.661828	3.56993	36.4781	9
miR-4802-5p	4.34274	0	0.861257	1.73467	36.0139	10
miR-4287	4.61231	2.42074	0	2.34435	35.5223	11
miR-3182	4.00949	4.11775	0	2.70908	35.082	12
miR-618	0.912447	4.20523	0	1.70589	34.3427	13
miR-1321	4.8778	3.45043	0.330113	2.88611	34.0005	14
miR-5091	3.78702	4.06047	0	2.61583	33.8096	15
miR-6503-3p	2.32379	4.50509	0	2.27629	32.8407	16
miR-1306-5p	7.60206	11.5309	7.59586	8.90961	32.4839	17
miR-4659b-5p	3.51919	0.281081	0	1.26676	31.6955	18
miR-3177-5p	4.5436	3.48473	0.514242	2.84753	30.5738	19
miR-1273e	7.42625	10.7753	10.5933	9.59829	30.3322	20
miR-660-3p	4.00183	1.09439	0	1.69874	29.9977	21
miR-373-3p	3.97845	2.30242	0	2.09363	29.5496	22
miR-492	4.029	3.37605	0	2.46835	29.5327	23
miR-384	3.85312	1.54226	0	1.79846	29.3937	24
miR-4782-5p	4.61722	0.395728	1.94946	2.3208	28.8692	25
miR-1256	1.61577	4.4922	0	2.03599	28.3306	26
miR-3123	4.109	0.395728	1.7651	2.08994	28.2281	27
miR-147a	0	3.67385	0.773595	1.48248	28.0052	28
miR-1255b-2-3p	3.65078	8.06208	7.76954	6.49413	27.9749	29
miR-510-3p	0.752229	3.85706	3.98013	2.86314	27.9715	30
miR-890	4.17816	1.30383	0.661828	2.04794	27.8606	31
miR-630	3.95904	2.68167	0	2.21357	27.7948	32
miR-4422	3.65446	0	3.31293	2.32246	27.488	33
miR-6742-3p	3.83848	3.43383	0	2.4241	27.2872	34
miR-4691-3p	5.50082	3.74542	1.48602	3.57742	27.1313	35
miR-6773-3p	1.27683	4.53062	0	1.93582	27.0495	36
miR-4677-5p	3.9722	3.4302	0.322813	2.57507	26.7698	37
miR-4774-3p	0	3.43127	0.650798	1.36069	26.4477	38
miR-4295	3.96511	1.54502	0	1.83671	26.388	39
miR-331-5p	3.76721	4.06009	0	2.6091	26.2603	40
miR-590-3p	3.61622	0.870258	0	1.49549	26.2293	41
miR-4748	3.95535	3.57909	0.330113	2.62152	25.4706	42
let-7e-3p	2.90197	7.8301	2.1109	4.28099	24.9798	43
miR-548ao-5p	3.3206	3.62401	0	2.31487	24.7893	44
miR-5195-5p	4.49431	3.12008	0	2.53813	24.6876	45
miR-3680-5p	3.63488	2.96137	0	2.19875	24.4379	46
miR-8062	3.41075	0.98172	0	1.46416	24.3948	47
miR-4465	4.05509	1.4436	0.66631	2.055	24.2488	48
miR-5000-5p	4.76262	4.00438	0.917606	3.2282	23.8987	49
miR-190a-5p	4.84357	1.55767	4.55591	3.65238	23.8056	50
miR-2117	1.57611	3.79894	0	1.79168	23.8055	51
miR-7153-3p	3.99825	1.98538	0.333095	2.10557	23.5436	52
miR-1254	5.82499	9.2394	8.3707	7.8117	23.4807	53
miR-3135a	5.26577	8.34421	7.98314	7.19771	23.3522	54
miR-548d-5p	4.13082	7.41061	7.39885	6.31343	23.1737	55
miR-566	5.42676	8.63335	8.24428	7.4348	23.0233	56
miR-1184	3.75009	4.2562	0.650798	2.8857	22.9829	57
miR-451b	2.16787	0.68741	4.44001	2.43176	22.8889	58
miR-4276	5.60772	1.72546	2.63847	3.32388	22.6749	59
miR-3613-3p	2.60679	5.14198	5.94661	4.56512	22.5137	60
miR-934	1.95634	3.62021	0	1.85885	22.4919	61
miR-7161-3p	3.44763	1.10439	0	1.51734	22.3741	62
miR-6864-5p	0.319857	3.51681	1.21387	1.68351	22.3338	63
miR-504-5p	4.11672	3.68545	0.330113	2.71076	22.2558	64
miR-887-5p	2.93518	4.25307	0.650798	2.61301	21.8455	65
miR-4307	3.40262	1.00559	0	1.4694	21.5981	66
miR-592	3.34074	2.96271	0	2.10115	21.5866	67
miR-6853-5p	3.71341	2.97112	0	2.22818	21.2208	68
miR-4272	3.81899	0.890917	1.14727	1.95239	21.1549	69
miR-4666a-5p	3.45906	2.29714	0	1.91874	21.0121	70
miR-3941	4.2587	1.59689	1.13384	2.32981	20.7908	71
miR-8078	2.62371	7.45749	6.16795	5.41638	20.4282	72
miR-5685	4.08386	5.86436	1.54637	3.83153	20.1648	73
miR-1249	9.17895	12.0948	8.54572	9.93981	19.7545	74
miR-135b-5p	4.70456	5.36679	1.23304	3.76813	19.7481	75
miR-4483	2.03046	4.37161	1.17552	2.52586	19.6666	76
miR-3653	4.29552	0.95942	3.0497	2.76821	19.3854	77
miR-93-3p	5.61913	6.10709	1.39584	4.37402	19.2624	78
miR-4254	3.15437	4.18628	0.757031	2.69923	19.1999	79
miR-1178-3p	3.84877	1.84993	0	1.89957	18.9188	80
miR-5002-5p	3.53046	1.80037	0	1.77694	18.8546	81
miR-892c-5p	3.59175	2.4325	0.322813	2.11569	18.8356	82
miR-297	2.27487	4.88863	1.75025	2.97125	18.8172	83
miR-5585-5p	4.41048	2.10547	1.0509	2.52228	18.8155	84
miR-1276	3.17802	2.53615	0	1.90472	18.717	85
miR-4796-5p	3.28798	5.24204	1.63007	3.3867	18.5715	86
miR-559	3.77263	1.59539	5.15024	3.50608	18.3399	87
miR-92a-1-5p	4.85525	4.68833	1.70681	3.75013	18.277	88
miR-645	3.64162	0.77112	0	1.47091	18.2337	89
miR-6811-5p	4.17313	3.9933	0.857117	3.00785	18.1576	90
miR-1301-5p	6.31869	9.25996	5.69693	7.09186	18.0847	91
miR-500b-5p	5.21986	5.305	2.43066	4.31851	17.7279	92
miR-6843-3p	1.3774	3.90143	1.17552	2.15145	17.717	93
miR-5586-3p	5.37103	2.34647	1.58249	3.1	17.5981	94
miR-3144-3p	4.98948	1.88729	3.6512	3.50933	17.5565	95
miR-3975	2.86465	3.46306	0	2.10924	17.53	96
miR-635	3.23519	6.22895	4.51948	4.6612	17.5138	97
miR-4711-3p	3.94864	1.15134	4.07833	3.05944	17.503	98
miR-4794	4.67667	2.78162	0.66631	2.7082	17.474	99
miR-5586-5p	4.07148	1.15134	1.54749	2.25677	17.2578	100
miR-6815-5p	4.68175	4.51073	0.981435	3.3913	17.1703	101
miR-650	4.28472	5.07001	1.05622	3.47032	17.1048	102
miR-4802-3p	4.55604	0.757464	1.9967	2.43674	16.9572	103
miR-3614-5p	3.42313	4.61016	0.99435	3.00921	16.8602	104
miR-676-5p	2.36127	3.55472	0.322813	2.0796	16.791	105
miR-510-5p	5.05928	3.23565	1.05622	3.11705	16.776	106
miR-411-5p	4.67339	4.13834	1.50546	3.43906	16.7213	107
miR-494-5p	4.00026	2.40622	0.768813	2.39176	16.6779	108
miR-892a	4.37363	1.16252	3.1532	2.89645	16.6458	109
miR-5700	3.79279	1.16252	1.19455	2.04996	16.6242	110
miR-7705	4.33423	4.59818	1.03778	3.3234	16.5738	111
miR-4484	4.22634	6.77951	6.72725	5.91103	16.4921	112
miR-7848-3p	3.6017	2.60602	0.514242	2.24066	16.4827	113
miR-3118	3.08189	2.97674	0	2.01954	16.3745	114
miR-539-5p	2.50717	3.31382	0	1.94033	15.838	115
miR-6819-5p	9.77734	7.32308	9.82559	8.97534	15.7495	116
miR-339-3p	10.2544	7.05032	9.08069	8.79515	15.7364	117
miR-3691-3p	3.8384	3.61629	1.0882	2.84763	15.6725	118
miR-4672	4.8563	3.67246	1.52584	3.35153	15.617	119
miR-5589-3p	1.4381	4.14992	1.64774	2.41192	15.5698	120
miR-628-5p	2.09603	3.33713	0.322813	1.91866	15.5471	121
miR-1185-1-3p	3.27101	3.03359	0.514242	2.27295	15.3836	122
miR-4528	3.19527	1.30383	0	1.4997	15.3712	123
miR-6835-3p	1.03242	3.78696	1.34249	2.05396	15.3252	124
miR-513b-3p	4.59596	2.93954	0.528003	2.68783	15.2473	125
miR-3149	3.69427	4.30082	1.31711	3.10406	15.1479	126
miR-4273	3.28222	1.74851	0.322813	1.78452	15.0629	127
miR-454-5p	1.84353	3.6488	0.322813	1.93838	14.9777	128
miR-5187-5p	4.80298	3.84148	1.0882	3.24422	14.8735	129
miR-7156-5p	3.69128	1.09439	1.17552	1.98706	14.8498	130
miR-4720-3p	2.63668	3.56356	0.514242	2.23816	14.8469	131
miR-519b-3p	4.37864	1.4436	3.21301	3.01175	14.7352	132
CTRL_ANT4	3.15612	0.585992	3.96068	2.5676	14.6669	133
miR-4789-5p	5.20313	2.1353	3.23478	3.5244	14.6028	134
miR-1185-5p	3.44064	3.43811	0.330113	2.40296	14.5693	135
miR-1245b-3p	4.49415	3.22853	1.15271	2.95846	14.4973	136
miR-5684	4.00499	6.69382	6.64566	5.78149	14.3517	137
miR-758-3p	1.03242	3.94411	1.40986	2.12879	14.1856	138
miR-3929	3.10947	5.49563	3.18805	3.93105	14.1519	139
miR-519a-3p	4.62967	2.43063	1.46365	2.84132	14.1382	140
miR-29c-5p	4.58307	1.56926	3.87425	3.34219	14.0616	141
miR-367-3p	2.85195	3.16425	0	2.0054	14.0373	142
miR-5191	4.01466	0.853036	2.40458	2.42409	14.0157	143
miR-6856-5p	4.86818	4.83703	1.19455	3.63325	13.9987	144
miR-8080	4.36935	3.31483	1.50707	3.06375	13.9975	145
miR-3619-3p	2.08956	5.23959	4.14478	3.82464	13.9852	146
miR-1288-3p	4.74324	3.59382	1.28247	3.20651	13.9582	147
miR-6838-3p	2.55768	3.51147	0	2.02305	13.882	148
miR-6831-3p	2.30501	3.01867	0	1.77456	13.7659	149
miR-101-5p	2.7674	4.30082	1.18907	2.75243	13.6962	150
miR-3922-3p	4.14216	1.9855	1.22752	2.45172	13.6344	151
miR-502-3p	4.99739	4.71363	1.87708	3.8627	13.5938	152
miR-3934-3p	1.6402	5.09111	3.97179	3.5677	13.5839	153
miR-579-3p	2.63635	2.62967	0	1.75534	13.4353	154
miR-202-5p	5.05156	2.72407	2.84954	3.54173	13.3565	155
miR-3674	1.72906	5.4608	4.40246	3.86411	13.3016	156
miR-6080	4.86586	2.10061	3.69199	3.55282	13.2191	157
miR-4476	2.54909	4.49402	1.32745	2.79018	13.207	158
miR-643	2.82628	2.2155	0	1.68059	13.1739	159
miR-503-3p	1.7729	4.35543	2.08868	2.73901	13.1293	160
miR-4495	4.04399	2.63529	1.03778	2.57235	13.128	161
miR-432-5p	5.47499	4.49267	2.01845	3.99537	13.1241	162
miR-4639-5p	3.78929	2.11659	0.981435	2.29577	13.0942	163
miR-633	3.20517	0.890917	3.0546	2.38356	13.052	164
miR-130a-5p	2.50717	2.87173	0	1.79296	12.8864	165
miR-1251-3p	4.02724	3.16129	1.28247	2.82367	12.8454	166
miR-4277	4.14591	4.34601	1.84041	3.44411	12.759	167
miR-891b	3.36766	1.15134	1.29627	1.93842	12.7398	168
miR-3657	3.17824	1.03826	0	1.4055	12.7372	169
miR-515-5p	1.90338	3.82256	0.857117	2.19435	12.709	170
miR-548v	1.37136	2.41912	4.22793	2.6728	12.6513	171
miR-5697	3.42451	0.585992	1.24939	1.7533	12.5986	172
miR-668-3p	4.24139	4.36951	0.935377	3.18209	12.5227	173
miR-6804-3p	8.57614	11.009	8.60585	9.397	12.5005	174
miR-323b-5p	3.12142	3.06929	0	2.06357	12.4117	175
miR-517c-3p	3.66443	2.30832	0.322813	2.09852	12.3076	176
miR-4777-5p	0.675057	0.281081	3.06158	1.33924	12.2395	177
miR-7158-3p	1.86884	2.87736	0	1.58207	12.1668	178
miR-1197	2.88438	2.73035	0	1.87158	12.1618	179
miR-1273a	4.61797	6.88406	6.41796	5.97333	12.1576	180
miR-8063	2.08833	3.95258	0.99435	2.34509	12.0827	181
miR-3914	3.0683	2.17036	4.87464	3.3711	12.0619	182
miR-6832-3p	5.32399	4.19597	1.96275	3.82757	12.0474	183
miR-1299	1.48173	5.12303	5.14937	3.91804	12.0399	184
miR-4709-3p	2.97957	2.97887	0	1.98615	12.0142	185
miR-4786-3p	5.88881	2.86382	2.18477	3.6458	12.0076	186
miR-34a-3p	4.14839	6.8319	4.14439	5.04156	11.9583	187
miR-574-3p	6.5234	8.7657	8.4479	7.91233	11.9133	188
miR-487b-5p	3.48504	3.57329	0.66631	2.57488	11.9117	189
miR-6882-5p	4.23799	1.95907	1.15271	2.44992	11.9105	190
miR-4743-3p	3.48708	2.4038	0.917606	2.2695	11.8794	191
miR-1278	3.0176	1.5617	0	1.52643	11.7694	192
miR-3192-5p	4.03951	3.41962	1.17552	2.87822	11.7671	193
miR-3133	4.39312	1.6603	4.08863	3.38068	11.7504	194
miR-4764-3p	3.78954	2.31335	0.524022	2.20897	11.6153	195
miR-219a-2-3p	4.61053	5.76252	2.36543	4.24616	11.6123	196
miR-4662a-3p	3.98043	1.5617	3.96403	3.16872	11.5958	197
miR-3146	3.3529	0.77112	3.02871	2.38424	11.5764	198
miR-5003-3p	1.39011	2.92539	0	1.4385	11.5608	199
miR-501-3p	4.6938	4.31336	1.43451	3.48055	11.5194	200
miR-4742-3p	3.02639	3.17561	0	2.06734	11.4632	201
miR-3617-3p	2.22516	3.21803	0.514242	1.98581	11.458	202
miR-488-3p	4.07941	2.38298	1.22752	2.5633	11.4551	203
miR-641	0.945362	4.18445	2.74188	2.6239	11.4239	204
miR-4774-5p	2.02371	0	0	0.674569	11.3645	205
miR-593-3p	4.36367	2.97142	1.70419	3.0131	11.361	206
miR-4703-5p	4.3746	1.77929	3.45999	3.20463	11.3029	207
miR-6813-5p	5.30779	4.88211	1.99126	4.06039	11.2968	208
miR-219b-3p	4.26787	1.5922	1.23304	2.36437	11.287	209
miR-548au-3p	4.00175	2.26992	1.31155	2.52774	11.17	210
miR-4738-5p	2.74227	2.883	5.14597	3.59041	11.1203	211
miR-5011-5p	1.08277	2.67639	0	1.25306	11.0702	212
miR-3166	4.14646	1.52807	2.51807	2.73087	11.0536	213
miR-3683	2.63784	0.609836	0.661828	1.30317	11.0451	214
miR-6723-5p	3.33361	5.7298	3.51075	4.19139	11.0318	215
miR-218-2-3p	5.23427	5.46639	1.45795	4.05287	11.0158	216
miR-509-3-5p	5.09106	1.99741	2.55186	3.21344	10.9867	217
miR-2467-5p	3.33744	2.30888	0	1.8821	10.9652	218
miR-5580-3p	4.3775	2.67111	1.0882	2.71227	10.9627	219
miR-3612	4.12102	3.16959	1.50546	2.93202	10.9577	220
miR-6734-5p	4.79611	2.29935	3.66063	3.58536	10.9438	221
miR-449c-3p	4.09962	1.37922	0.917606	2.13215	10.9198	222
miR-3672	3.33081	1.05347	2.44898	2.27775	10.8776	223
miR-6505-3p	4.26755	2.02707	2.8277	3.04077	10.8761	224
miR-512-5p	1.16999	3.62638	1.75503	2.1838	10.8279	225
miR-4704-5p	2.93532	2.756	0	1.8971	10.6809	226
miR-338-3p	5.13546	3.87067	2.61082	3.87232	10.6671	227
miR-4451	2.63845	6.12728	2.03432	3.60002	10.6226	228
miR-572	7.4786	9.87272	7.59912	8.31682	10.5914	229
miR-378a-3p	5.31028	2.50676	4.81085	4.2093	10.5485	230
miR-1179	2.87037	2.06663	0	1.64567	10.5472	231
miR-376a-5p	1.19083	3.65132	1.18907	2.01041	10.5433	232
miR-1273h-5p	10.5324	12.5926	12.2975	11.8075	10.5312	233
miR-588	2.8035	2.24823	0	1.68391	10.5206	234
miR-6776-5p	6.57195	5.85494	3.38275	5.26988	10.5021	235
miR-4318	2.00234	4.07975	4.07427	3.38545	10.495	236
miR-431-3p	3.83401	5.1584	2.42211	3.80484	10.4834	237
miR-193b-3p	7.24799	6.30612	4.76152	6.10521	10.4124	238
miR-337-5p	3.69162	5.89173	5.17173	4.91836	10.3931	239
miR-544b	3.97301	2.37046	1.14727	2.49691	10.3544	240
miR-4539	4.83346	7.11968	7.34416	6.43243	10.3389	241
miR-6082	1.62496	3.27347	0.930251	1.94289	10.3312	242
miR-361-3p	4.06911	4.21564	0.930251	3.07167	10.3204	243
miR-4461	4.8396	7.52417	6.83556	6.39978	10.257	244
miR-548as-3p	2.68702	1.03854	3.77895	2.50151	10.2428	245
miR-212-5p	3.97844	4.00937	1.61963	3.20248	10.2414	246
miR-1200	4.41446	3.06131	1.51736	2.99771	10.2396	247
miR-4642	4.25355	2.96957	0.935377	2.7195	10.231	248
miR-5688	3.18753	0.281081	2.9996	2.15607	10.1988	249
miR-5008-5p	6.13563	3.76269	5.35271	5.08368	10.1952	250
miR-3163	3.93194	1.99566	1.47552	2.46771	10.1771	251
miR-491-5p	5.84551	4.20775	1.52786	3.86037	10.1765	252
miR-3145-3p	3.37595	3.06465	0.84399	2.4282	10.1395	253
miR-649	2.15669	4.3789	5.43587	3.99048	10.1347	254
miR-4772-5p	3.79571	1.08314	2.56257	2.48047	10.1232	255
HK_B2M	1.97778	4.50229	2.82701	3.10236	10.0896	256
miR-597-3p	1.49272	4.0491	1.56449	2.36877	10.0272	257
miR-6500-3p	0.976163	4.23717	3.26406	2.8258	9.92886	258
miR-1265	2.35526	2.98968	0.650798	1.99858	9.8229	259
miR-513a-3p	3.93363	1.9991	1.663	2.53191	9.78097	260
miR-3142	3.99693	1.94859	2.43705	2.79419	9.76126	261
miR-202-3p	4.00795	2.61544	1.03778	2.55372	9.72895	262
miR-3064-3p	2.79167	4.44158	1.36204	2.8651	9.69007	263
miR-2355-3p	3.6441	2.43592	1.18907	2.42303	9.66893	264
miR-335-3p	3.37169	3.91962	0.857117	2.71614	9.66231	265
miR-3189-5p	5.22502	4.51754	7.04114	5.59457	9.63937	266
miR-542-3p	3.44855	0.281081	1.38953	1.70639	9.62732	267
miR-424-3p	2.60895	4.92877	2.3835	3.30707	9.57224	268
miR-525-5p	4.12519	2.1854	5.07769	3.79609	9.55987	269
miR-6786-3p	3.04395	4.81576	0.999583	2.9531	9.48989	270
miR-7974	3.7548	3.73825	1.17552	2.88952	9.46794	271
miR-3680-3p	3.01683	2.93463	0.333095	2.09485	9.42931	272
miR-6502-5p	2.57871	1.94859	0	1.5091	9.40866	273
miR-6873-3p	3.07798	5.70907	5.75736	4.84813	9.39723	274
miR-3936	2.34175	1.94272	0	1.42815	9.33995	275
miR-4423-3p	3.26649	3.34295	5.72015	4.10986	9.31421	276
miR-3668	3.43475	1.00874	3.72053	2.72134	9.31265	277
miR-3125	3.08968	4.48563	1.8459	3.1404	9.26459	278
miR-3685	2.43801	1.62091	0	1.35297	9.23986	279
miR-7843-5p	1.75783	4.58744	3.00497	3.11675	9.23535	280
miR-6783-5p	2.36007	2.53205	0	1.63071	9.19939	281
miR-6842-5p	1.67697	3.2275	0.84399	1.91616	9.19921	282
miR-4303	1.4673	3.19476	3.98013	2.88073	9.16735	283
miR-409-5p	4.14603	4.73486	2.11608	3.66566	9.15702	284
miR-1911-5p	3.20168	2.50445	0	1.90204	9.13013	285
miR-374a-3p	3.88699	2.55208	1.17552	2.5382	9.11832	286
miR-3193	0.535786	1.32757	3.44873	1.77069	9.09792	287
miR-5087	1.99545	2.13869	0	1.37805	9.02999	288
miR-5699-5p	2.59259	3.62014	1.03778	2.41684	9.01755	289
miR-4517	3.79482	2.46352	4.81123	3.68986	8.99729	290
miR-543	5.08781	4.77785	2.70001	4.18856	8.897	291
miR-1289	2.79756	3.13639	0.322813	2.08559	8.85211	292
let-7a-2-3p	3.59042	5.90837	3.75815	4.41898	8.82718	293
miR-6865-5p	6.07755	5.91678	3.89857	5.29763	8.81194	294
miR-8086	2.75329	2.26325	0	1.67218	8.7928	295
miR-5585-3p	9.09512	11.009	10.689	10.2644	8.71897	296
miR-3606-3p	2.98382	1.45223	0.333095	1.58972	8.71646	297
miR-3666	2.15519	3.08162	0	1.7456	8.70425	298
miR-203b-3p	2.9655	2.54771	0.333095	1.94877	8.68259	299
miR-551b-5p	3.71547	2.80691	1.52466	2.68235	8.66639	300
miR-495-5p	3.5533	2.34884	0.930251	2.27747	8.65323	301
miR-381-3p	6.93034	8.51024	5.61364	7.01807	8.62685	302
miR-576-5p	3.55528	1.59986	3.73349	2.96288	8.62061	303
miR-4686	3.47825	1.95907	0.856274	2.09786	8.61678	304
miR-4288	2.42189	2.45312	0	1.625	8.51035	305
miR-3691-5p	3.79247	2.60941	1.21387	2.53858	8.50261	306
miR-323b-3p	5.03747	3.80405	2.15778	3.66643	8.44152	307
miR-889-5p	2.39138	2.88642	0.528003	1.93527	8.4301	308
miR-4256	3.75975	1.62172	1.37087	2.25078	8.42722	309
miR-29b-1-5p	3.07041	2.27288	0.661828	2.00171	8.42709	310
miR-522-3p	3.64254	1.21477	0	1.6191	8.41143	311
miR-507	3.54199	1.49546	0.773595	1.93701	8.37057	312
miR-873-5p	2.92805	4.68561	2.8228	3.47882	8.36549	313
miR-203b-5p	4.32717	3.41659	1.81325	3.18567	8.36171	314
miR-3202	4.36714	1.82968	2.80715	3.00132	8.34475	315
miR-6823-5p	5.32453	3.81505	2.73604	3.95854	8.25694	316
miR-4760-3p	4.45941	2.52411	2.52248	3.16867	8.23398	317
miR-498	4.31651	1.37922	3.47721	3.05765	8.22164	318
miR-4446-5p	2.7142	3.79798	1.46395	2.65871	8.21739	319
miR-4648	4.65958	3.58057	2.08228	3.44081	8.21554	320
miR-6134	3.3127	2.30195	1.1015	2.23872	8.10283	321
miR-149-5p	7.36809	6.24725	4.95668	6.19067	8.09881	322
miR-433-5p	1.71549	2.04413	0	1.25321	8.08902	323
miR-1305	2.34657	2.75534	0	1.70064	8.03956	324
miR-206	2.32321	3.59079	4.92023	3.61141	8.02714	325
miR-155-5p	3.47328	2.01635	1.50563	2.33175	8.02605	326
miR-4317	3.12971	1.54502	0	1.55824	8.02423	327
miR-4310	3.41932	4.16929	1.75503	3.11455	8.00032	328
miR-4714-5p	2.86986	1.74976	0.661828	1.76048	7.9912	329
miR-1250-5p	4.45653	6.79286	3.20541	4.81827	7.9841	330
miR-6505-5p	2.41125	2.11412	0	1.50846	7.94307	331
miR-369-5p	3.84947	4.27167	1.29627	3.13914	7.90643	332
miR-5692b	2.52483	0.757464	0.861257	1.38118	7.86461	333
miR-4709-5p	2.96845	3.94634	1.50795	2.80758	7.83978	334
miR-5687	4.50141	1.37922	2.13342	2.67135	7.81742	335
miR-200c-3p	6.01187	5.19909	3.78404	4.99833	7.81139	336
miR-550b-2-5p	3.20957	1.25889	2.52195	2.33013	7.80841	337
miR-6854-3p	3.86956	2.61256	1.50167	2.66127	7.78591	338
miR-5694	7.38931	5.49948	7.41728	6.76869	7.76747	339
miR-485-5p	3.86241	3.33946	1.61258	2.93815	7.75921	340
miR-624-3p	3.46953	1.88041	0.917606	2.08918	7.70289	341
miR-642a-5p	2.48999	3.16616	0.856274	2.17081	7.67043	342
miR-4788	3.8588	3.75281	1.21387	2.94183	7.63617	343
miR-6830-3p	1.08277	3.15178	1.87509	2.03655	7.63321	344
miR-626	0.83898	2.80371	0.930251	1.52431	7.59982	345
miR-675-3p	4.52005	7.22694	5.0471	5.59803	7.49482	346
miR-1258	2.44363	0.68741	0	1.04368	7.45182	347
miR-8088	1.04605	3.0694	1.66085	1.92543	7.4455	348
miR-506-5p	3.44982	0.281081	1.05622	1.59571	7.44281	349
miR-4999-5p	3.06034	0.585992	0	1.21545	7.42976	350
miR-3924	1.6427	0	1.75661	1.1331	7.3615	351
miR-6721-5p	3.42123	4.64636	2.54204	3.53654	7.34726	352
miR-4658	2.905	2.93251	0.768813	2.2021	7.34151	353
miR-31-5p	7.23335	6.42458	4.99841	6.21878	7.33326	354
miR-519c-3p	4.00775	2.1671	2.56515	2.91333	7.30878	355
miR-1468-3p	5.67631	4.79018	7.85001	6.1055	7.30813	356
miR-6513-5p	2.66121	1.73268	0	1.46463	7.29903	357
miR-8059	1.91884	3.34229	0.981435	2.08085	7.25345	358
miR-4503	0	0.585992	3.16121	1.24907	7.23057	359
miR-6840-3p	3.04909	5.11023	4.07494	4.07809	7.22047	360
miR-92a-3p	11.9139	10.7473	9.98168	10.881	7.20285	361
miR-224-5p	4.4761	2.53877	1.36204	2.7923	7.20087	362
miR-5584-5p	6.14519	4.1336	4.89795	5.05892	7.15981	363
miR-512-3p	4.08613	3.26732	1.83771	3.06372	7.15804	364
miR-589-3p	0	2.44849	2.63842	1.69564	7.15639	365
miR-4500	2.5678	0	1.79151	1.4531	7.15342	366
miR-1238-3p	5.70725	6.89835	4.53201	5.71253	7.15101	367
miR-6856-3p	1.55377	3.79615	2.64304	2.66432	7.13107	368
miR-1226-3p	4.69791	4.88118	1.85528	3.81146	7.12896	369
miR-4453	2.27982	4.46232	2.90356	3.21523	7.11951	370
miR-412-5p	3.79768	2.70411	1.74728	2.74969	7.11339	371
miR-1293	2.30958	1.04077	0	1.11678	7.09884	372
miR-6888-5p	4.12199	4.66355	1.33289	3.37281	7.07883	373
miR-4421	2.2866	4.36297	4.5161	3.72189	7.05627	374
miR-558	1.97915	2.69758	0.330113	1.66895	7.05248	375
miR-4278	3.55839	2.72884	1.26868	2.51864	7.05115	376
miR-151a-3p	5.76052	5.73459	2.85072	4.78194	7.04483	377
miR-4521	7.39437	7.6055	5.00983	6.6699	7.0352	378
miR-5581-3p	2.88435	3.3154	0.524022	2.24126	7.02769	379
miR-1183	3.42632	1.71265	3.74626	2.96174	6.99353	380
miR-4518	2.00454	3.85401	1.74728	2.53528	6.94605	381
miR-8053	0.912447	2.87736	2.14925	1.97969	6.91878	382
miR-4326	3.41917	1.59986	3.84951	2.95618	6.89572	383
miR-548ba	3.1375	1.85185	0	1.66312	6.88966	384
miR-4762-5p	2.9259	2.72507	0.917606	2.18952	6.88684	385
miR-8082	0.319857	2.12862	2.05013	1.49954	6.88486	386
miR-1322	3.25893	5.59804	5.00061	4.61919	6.87776	387
miR-5007-5p	4.16978	2.92932	1.67518	2.92476	6.87607	388
miR-4471	2.46647	0.870258	0	1.11224	6.86445	389
miR-3174	3.07191	2.22312	0	1.76501	6.86273	390
miR-4775	2.19763	1.96714	0	1.38826	6.85306	391
miR-1208	3.91531	2.50377	1.96266	2.79391	6.82121	392
miR-27a-5p	4.78643	3.32209	2.45767	3.52206	6.81234	393
miR-563	5.5056	6.87025	4.63678	5.67088	6.80861	394
miR-5705	1.91552	3.7815	1.99126	2.56276	6.7702	395
miR-1273c	6.4256	8.00959	8.03157	7.48892	6.76884	396
miR-10b-3p	3.03778	2.13265	0.524022	1.89815	6.76552	397
miR-216a-5p	4.83383	6.66377	4.65336	5.38366	6.76172	398
miR-758-5p	0.976163	3.01444	2.69211	2.22757	6.76012	399
miR-486-5p	5.94422	4.91674	3.96764	4.94287	6.75709	400
miR-485-3p	3.99942	4.87885	2.10081	3.65969	6.74983	401
miR-4793-3p	3.39771	4.08441	2.06409	3.18207	6.74608	402
miR-4756-5p	6.01314	4.07379	4.63967	4.90887	6.74233	403
miR-8084	2.31438	2.08826	5.62733	3.34332	6.71975	404
miR-6874-5p	2.2774	4.0223	2.77281	3.02417	6.71456	405
miR-1539	7.29484	8.67066	6.60659	7.52403	6.69731	406
miR-378h	0	2.79308	0.84399	1.21236	6.6847	407
miR-518b	5.32017	3.62521	3.76503	4.2368	6.66196	408
miR-4738-3p	2.56872	4.54665	2.83708	3.31748	6.66028	409
miR-6814-3p	4.6216	4.60498	1.94875	3.72511	6.60886	410
miR-5007-3p	4.97213	2.52739	3.98603	3.82852	6.59934	411
miR-122-5p	3.61524	1.87673	2.1248	2.53892	6.58516	412
miR-580-3p	4.38515	1.8261	3.25982	3.15702	6.58351	413
miR-7978	3.98374	4.882	6.07801	4.98125	6.57065	414
miR-4723-5p	1.85863	2.0122	3.71687	2.52923	6.56694	415
miR-557	1.17792	2.83876	1.0509	1.6892	6.56417	416
miR-6883-3p	2.18927	3.67526	4.32125	3.39526	6.56287	417
miR-6822-3p	4.33591	2.51988	4.12166	3.65915	6.5252	418
miR-346	4.42091	5.492	3.50513	4.47268	6.51298	419
miR-4444	4.15141	5.8146	4.15773	4.70791	6.49655	420
miR-1261	1.93511	3.54423	1.91719	2.46551	6.48283	421
miR-3713	1.54724	2.05465	0	1.20063	6.48161	422
miR-500a-5p	4.93098	3.96868	2.61346	3.83771	6.47301	423
miR-451a	9.18781	7.4785	7.8709	8.17907	6.46121	424
miR-6767-3p	6.52809	4.37156	6.35226	5.75064	6.45978	425
miR-6805-5p	6.51647	4.57969	5.86471	5.65363	6.45612	426
miR-876-3p	5.22843	7.00389	6.28399	6.1721	6.42572	427
miR-1247-3p	6.89836	5.26932	6.70475	6.29081	6.37683	428
miR-8074	2.28377	2.19064	0	1.49147	6.37216	429
miR-4510	3.09855	1.58491	0.999583	1.89435	6.35999	430
miR-3662	0.976163	1.47393	3.18433	1.87814	6.35676	431
miR-3129-3p	2.76389	4.0371	2.20822	3.00307	6.34326	432
miR-924	4.04841	2.76672	1.61331	2.80948	6.3278	433
miR-922	4.09339	2.56583	1.74728	2.80217	6.32611	434
miR-769-5p	3.64696	2.56399	1.84517	2.68537	6.32262	435
miR-367-5p	3.45014	2.92975	1.31341	2.56443	6.29272	436
miR-5680	2.5796	2.21548	0	1.59836	6.28294	437
miR-4793-5p	7.53113	8.50329	6.40728	7.48056	6.25161	438
miR-3679-3p	1.6219	2.33847	0	1.32012	6.24307	439
miR-181d-3p	3.72886	4.68599	2.58988	3.66824	6.22112	440
let-7b-5p	6.16384	4.54442	6.62284	5.77703	6.20319	441
miR-545-5p	2.64688	0.281081	0.935377	1.28778	6.18478	442
miR-4761-5p	4.16563	2.00885	4.29451	3.48966	6.17676	443
miR-539-3p	4.09029	0.904459	2.14584	2.3802	6.1694	444
miR-222-3p	6.71228	6.8482	4.3529	5.97113	6.1465	445
miR-127-5p	5.20298	6.36145	3.00846	4.85763	6.14372	446
miR-302d-5p	1.60923	2.58486	4.65175	2.94861	6.14269	447
miR-92b-3p	9.17889	8.4409	7.28785	8.30255	6.13683	448
miR-514b-5p	4.86543	3.62394	2.60259	3.69732	6.13584	449
miR-411-3p	1.12835	3.29864	2.81587	2.41429	6.13374	450
miR-6834-5p	3.42057	4.89945	3.01869	3.77957	6.11538	451
miR-4493	2.0517	4.03009	3.5366	3.20613	6.06422	452
CTRL_ANT5	2.42189	0.757464	0	1.05979	6.0198	453
miR-302b-5p	2.70283	0.961558	0.333095	1.33249	5.99603	454
miR-27b-5p	3.82486	2.73835	1.62112	2.72811	5.99173	455
miR-6827-3p	4.52772	6.22154	5.30993	5.35306	5.97412	456
miR-8061	2.4827	0.757464	0	1.08006	5.96076	457
miR-6800-5p	9.01104	11.0389	10.5711	10.207	5.93234	458
miR-6840-5p	1.84504	3.7489	3.09122	2.89505	5.93109	459
miR-3686	3.05579	0.890917	3.02199	2.3229	5.9302	460
miR-548ag	2.58758	0.281081	0.861257	1.24331	5.89654	461
miR-374b-5p	4.6071	6.15238	5.89934	5.55294	5.89351	462
miR-766-5p	3.35288	2.83993	0.773595	2.32213	5.82197	463
miR-372-3p	6.67058	5.10458	5.17968	5.65161	5.81137	464
miR-8065	2.94234	1.04077	1.55585	1.84632	5.79172	465
miR-496	3.61307	2.54375	1.46619	2.541	5.78679	466
miR-608	4.99567	4.32759	2.47691	3.93339	5.77266	467
miR-4435	3.8913	4.19976	2.1435	3.41152	5.76651	468
miR-6878-3p	2.20777	3.38808	4.47428	3.35671	5.73325	469
miR-6818-5p	4.72218	2.55523	2.82851	3.36864	5.69737	470
miR-380-3p	2.95505	2.77638	0.330113	2.02052	5.69448	471
miR-6770-3p	4.74238	5.30707	2.52318	4.19088	5.6854	472
miR-1253	1.58273	3.136	0.650798	1.78984	5.68239	473
miR-573	2.60273	1.34346	0	1.3154	5.66601	474
miR-3606-5p	2.60273	0.77112	0	1.12462	5.65942	475
miR-4639-3p	2.06165	4.1138	2.73623	2.97056	5.63973	476
miR-200b-3p	6.56053	4.20563	4.41052	5.05889	5.63403	477
miR-4673	6.04014	4.01353	5.58792	5.21386	5.62178	478
miR-3945	4.61315	2.73281	1.70264	3.0162	5.61825	479
miR-372-5p	5.01446	3.59792	2.88424	3.83221	5.6119	480
miR-513b-5p	3.54024	0.961558	1.39584	1.96588	5.58773	481
miR-139-5p	8.21057	6.85073	8.57762	7.87964	5.5716	482
miR-520b	2.1622	2.8627	4.16433	3.06308	5.57071	483
miR-4759	1.19083	0	1.81051	1.00044	5.56893	484
miR-339-5p	6.954	7.70404	5.83186	6.82996	5.56381	485
miR-4768-5p	2.39549	2.86844	1.03778	2.10057	5.5607	486
miR-365b-5p	4.32212	6.43624	5.34037	5.36624	5.56057	487
miR-215-5p	4.75305	4.24933	1.97824	3.66021	5.53974	488
miR-541-5p	1.08277	2.88897	0.66631	1.54602	5.5385	489
miR-548k	4.253	2.31736	3.07254	3.2143	5.50108	490
miR-136-3p	4.19551	3.20335	1.63197	3.01028	5.4899	491
miR-3619-5p	7.10392	5.50782	6.05056	6.22077	5.48455	492
miR-3973	4.56253	2.5747	2.19049	3.10924	5.47094	493
miR-4736	6.94723	6.11308	7.99225	7.01752	5.45779	494
HK_RPS20	5.36724	6.17262	3.97885	5.1729	5.42935	495
miR-3192-3p	3.54294	4.55789	5.4108	4.50388	5.42878	496
miR-670-3p	8.10363	9.5036	7.4914	8.36621	5.41872	497
miR-4262	2.21345	0.757464	2.24091	1.73728	5.40733	498
miR-4315	5.53765	4.56146	3.42329	4.50747	5.40606	499
miR-298	4.36072	2.97878	2.81033	3.38328	5.39587	500
miR-4509	2.20567	0.98172	0	1.06246	5.38832	501
miR-2113	1.08277	2.38796	0	1.15691	5.37032	502
miR-1267	2.62428	3.39722	1.26312	2.42821	5.35033	503
miR-4692	2.61678	3.92783	2.12802	2.89087	5.34747	504
miR-7702	3.63397	2.07822	1.23304	2.31508	5.34688	505
miR-614	3.99624	3.98625	1.95599	3.31283	5.32104	506
miR-4733-3p	2.45377	3.8998	2.4533	2.93562	5.3186	507
miR-6770-5p	4.1845	4.81978	2.31934	3.77454	5.27476	508
miR-6761-3p	1.72058	4.00527	3.96794	3.23126	5.26042	509
miR-520g-5p	0.510267	2.37045	0	0.960238	5.25573	510
miR-6717-5p	6.51904	4.23438	5.80483	5.51941	5.22768	511
miR-6751-5p	6.53943	4.99281	5.48361	5.67195	5.2274	512
miR-3692-5p	4.19145	3.93313	2.28171	3.46876	5.22042	513
miR-6870-3p	7.42142	6.08816	7.90484	7.13814	5.20478	514
miR-4677-3p	2.33407	2.90279	1.17552	2.13746	5.19403	515
miR-3934-5p	4.67146	6.65312	3.90765	5.07741	5.17803	516
miR-542-5p	3.98967	5.60976	5.50622	5.03522	5.17503	517
miR-362-5p	3.59706	4.17687	2.40363	3.39252	5.15529	518
miR-6768-3p	3.69254	1.86417	2.62508	2.72726	5.15209	519
miR-3128	3.0553	1.21438	1.34249	1.87072	5.13663	520
miR-302a-3p	4.51523	3.49831	1.81454	3.27603	5.13296	521
miR-205-3p	0	2.13869	1.03778	1.05882	5.13088	522
miR-126-3p	8.84622	7.78476	9.51978	8.71692	5.12977	523
miR-5187-3p	1.08277	2.79744	0.757031	1.54575	5.12559	524
miR-891a-3p	6.05525	4.57187	5.99365	5.54026	5.11719	525
miR-1185-2-3p	3.00825	3.32308	0.661828	2.33105	5.10598	526
miR-215-3p	2.38069	1.34346	0	1.24138	5.10215	527
miR-516a-3p	2.15378	0.98172	0	1.04517	5.09246	528
miR-569	2.29123	1.10439	2.89498	2.09687	5.07837	529
miR-302c-3p	1.77077	2.37233	0	1.38103	5.07676	530
miR-105-3p	3.39516	2.11406	1.46619	2.32514	5.06442	531
miR-125b-1-3p	3.53555	3.11268	1.36991	2.67271	5.061	532
miR-4698	4.83316	2.8754	3.91262	3.87372	5.0556	533
miR-6740-3p	2.34657	3.94569	2.61082	2.96769	5.05037	534
miR-7157-3p	1.30775	2.26513	0	1.19096	5.03004	535
miR-6867-3p	5.09217	4.18199	6.05207	5.10874	5.02639	536
miR-152-3p	2.29679	4.45067	3.50596	3.41781	5.02136	537
miR-1307-5p	11.03	9.89279	11.6593	10.8607	5.01023	538
miR-2052	2.55341	2.55443	0.917606	2.00848	5.00121	539
miR-30c-1-3p	3.92288	1.95712	4.22074	3.36691	4.98499	540
miR-1250-3p	4.60676	5.82278	3.5608	4.66345	4.97986	541
miR-29b-2-5p	3.98211	2.53877	4.63639	3.71909	4.96495	542
miR-4282	2.93871	0.77112	2.28655	1.99879	4.95561	543
miR-4683	3.94351	3.59726	1.84535	3.12871	4.93824	544
miR-711	4.21733	5.65495	5.38153	5.0846	4.93028	545
miR-6739-5p	5.07109	3.54348	4.26865	4.29441	4.92912	546
miR-2909	1.41471	2.53681	0.322813	1.42478	4.92866	547
miR-3186-3p	3.40653	3.36457	1.8757	2.88227	4.91466	548
miR-500a-3p	4.62392	3.36502	2.9316	3.64018	4.91453	549
miR-101-3p	3.22856	4.77217	3.09815	3.69963	4.91339	550
miR-6735-5p	4.40347	5.38492	3.51347	4.43396	4.90258	551
miR-4678	2.19794	1.21438	0	1.13744	4.90069	552
miR-1262	2.09255	0.842396	0	0.978315	4.8999	553
miR-449c-5p	1.50893	2.43875	0	1.31589	4.89853	554
miR-4527	1.32963	2.24746	0	1.19236	4.88457	555
miR-150-5p	5.12801	4.11762	5.82479	5.02347	4.87673	556
miR-7151-3p	2.967	3.75849	1.54241	2.75597	4.87479	557
miR-552-5p	1.24378	2.28678	0	1.17685	4.85229	558
miR-19b-2-5p	3.74672	3.25705	4.98368	3.99582	4.84748	559
miR-6755-3p	2.17976	2.52303	0.757031	1.81994	4.841	560
miR-4680-3p	2.05975	0	0.861257	0.973669	4.83517	561
miR-550a-3-5p	4.59645	4.76301	2.54139	3.96695	4.82924	562
miR-597-5p	3.49786	1.31934	2.86415	2.56045	4.81519	563
miR-4769-5p	4.68223	6.04812	4.27452	5.00162	4.80959	564
miR-6758-3p	4.23517	3.97937	2.28155	3.4987	4.79483	565
miR-211-5p	5.24996	3.68664	4.66482	4.53381	4.79445	566
miR-548an	2.96156	1.72567	1.15271	1.94665	4.79273	567
miR-4296	6.19816	7.41643	5.45834	6.35764	4.77784	568
miR-223-3p	5.66074	6.9192	7.7466	6.77551	4.76998	569
miR-619-3p	4.66601	3.6528	2.70294	3.67391	4.76636	570
miR-328-3p	6.86414	6.7218	5.23803	6.27466	4.76546	571
miR-644a	1.70995	2.21548	0	1.30848	4.74422	572
miR-128-2-5p	3.83839	4.807	2.73335	3.79291	4.74008	573
miR-4695-3p	4.30342	4.24617	2.39696	3.64885	4.73873	574
miR-3663-5p	6.28706	7.3856	7.99362	7.22209	4.73043	575
miR-4458	3.73845	3.10301	2.11065	2.98403	4.71675	576
miR-1295b-3p	2.53597	1.26118	3.2809	2.35935	4.71447	577
miR-4751	3.37199	4.2096	5.01149	4.19769	4.70327	578
miR-421	5.49923	5.84168	4.13833	5.15974	4.70291	579
miR-495-3p	5.76849	6.02351	4.31994	5.37065	4.67545	580
miR-1537-5p	3.91071	2.24505	3.31373	3.1565	4.66947	581
miR-331-3p	6.83116	6.75759	5.08818	6.22564	4.6657	582
miR-4645-3p	1.52004	2.11412	0	1.21139	4.66397	583
miR-5579-5p	2.24333	0.68741	0	0.976915	4.65871	584
miR-548e-3p	4.1183	3.16959	2.58228	3.29005	4.65426	585
miR-4259	4.33248	4.3364	2.27009	3.64632	4.65125	586
miR-6076	4.8226	6.36674	5.67519	5.62151	4.64601	587
miR-6748-5p	4.91094	4.36361	2.59742	3.95732	4.64162	588
miR-1298-5p	1.98281	2.26414	0	1.41565	4.62897	589
miR-519e-3p	3.95422	2.8786	1.88082	2.90455	4.6261	590
miR-9-3p	2.78782	4.48774	5.26907	4.18154	4.62261	591
miR-3915	2.60712	1.21438	0.650798	1.49077	4.61683	592
miR-6750-3p	5.78535	6.48358	4.75778	5.67557	4.5885	593
miR-216a-3p	5.22139	3.26785	4.80866	4.43264	4.58778	594
miR-429	5.07631	3.96317	3.01765	4.01904	4.58404	595
miR-516b-5p	3.4346	3.42586	1.61223	2.82423	4.56026	596
miR-184	2.62302	2.16272	4.4485	3.07808	4.5588	597
miR-320d	6.21843	3.6717	6.31082	5.40032	4.55193	598
miR-4424	2.27368	2.1854	3.65195	2.70368	4.55039	599
miR-3188	4.84168	3.92157	2.44394	3.73573	4.54987	600
miR-5695	4.57291	1.92265	2.35688	2.95081	4.54325	601
miR-1257	1.62763	2.05663	0	1.22809	4.53262	602
miR-3664-5p	2.97689	1.41291	1.33289	1.90756	4.49868	603
miR-6083	1.46041	2.06381	0	1.17474	4.49497	604
miR-3136-5p	1.41471	2.06381	0	1.15951	4.49148	605
miR-3937	9.99337	8.1747	9.33123	9.16643	4.48953	606
miR-5195-3p	3.7088	2.77066	2.02449	2.83465	4.47279	607
miR-581	2.1478	2.81001	1.03778	1.99853	4.47009	608
miR-556-3p	5.25307	4.55826	6.43383	5.41506	4.4698	609
HK_RPL19	4.71073	6.4114	3.93336	5.0185	4.4695	610
miR-4475	3.53132	1.78284	3.52827	2.94748	4.44886	611
miR-3169	6.0346	6.51155	4.88593	5.81069	4.44269	612
miR-489-5p	3.78566	2.32958	1.55585	2.55703	4.43033	613
miR-4653-5p	3.23716	2.11884	1.70026	2.35209	4.40401	614
miR-591	2.45416	0.676809	0.768813	1.29993	4.39705	615
miR-6507-5p	1.91841	0.870258	2.56417	1.78428	4.38843	616
miR-942-3p	2.44107	4.37816	3.41684	3.41202	4.38804	617
miR-3611	2.26307	0.585992	2.53704	1.79537	4.37712	618
miR-181c-5p	8.43012	9.63331	7.8801	8.64784	4.36946	619
miR-365a-5p	5.06949	4.05574	2.99137	4.03887	4.36864	620
miR-320e	4.75883	6.33207	6.32646	5.80579	4.36494	621
miR-7-2-3p	3.96984	2.37233	3.02102	3.12106	4.35812	622
miR-520e	4.10218	2.48119	4.33376	3.63904	4.35137	623
miR-580-5p	3.64521	1.343	2.0191	2.33577	4.35097	624
miR-4742-5p	4.87965	2.81071	3.71379	3.80138	4.33047	625
miR-25-5p	4.42305	4.56983	2.66974	3.88754	4.32293	626
miR-8087	1.95291	1.03854	0	0.99715	4.30567	627
miR-431-5p	4.85489	6.56548	4.68801	5.36946	4.30412	628
miR-4264	2.72007	3.7658	2.12444	2.8701	4.29662	629
miR-503-5p	4.80324	3.46588	3.08267	3.78393	4.29438	630
miR-514a-3p	1.4381	2.38796	0.333095	1.38639	4.2918	631
miR-134-3p	4.59785	4.36221	2.71661	3.89222	4.29058	632
miR-3157-3p	7.45664	6.14862	7.56588	7.05705	4.28937	633
miR-32-5p	3.89226	4.47313	2.15939	3.50826	4.27888	634
miR-6745	5.73801	4.65085	4.30238	4.89708	4.2716	635
miR-652-5p	4.46831	3.23506	2.2571	3.32016	4.26218	636
miR-6821-3p	6.64052	7.13033	5.50804	6.4263	4.24489	637
miR-4693-3p	2.94266	1.6987	1.15271	1.93136	4.23829	638
miR-5189-5p	6.26375	4.52137	5.55189	5.44567	4.23815	639
miR-4430	5.57012	6.99305	6.30645	6.28987	4.23288	640
miR-7112-3p	2.35767	1.10439	0.935377	1.46581	4.22851	641
miR-875-5p	1.7099	2.63018	1.03778	1.79262	4.2283	642
miR-761	3.17474	4.49992	4.77989	4.15152	4.22294	643
miR-29a-5p	1.39011	3.68993	2.36949	2.48318	4.21319	644
miR-6837-3p	1.10278	3.28306	2.07032	2.15205	4.21227	645
miR-7-1-3p	5.05438	3.82384	6.02128	4.9665	4.20969	646
miR-1301-3p	2.17539	3.68805	1.81341	2.55895	4.2082	647
miR-1307-3p	7.89735	6.54183	6.78648	7.07522	4.20663	648
miR-183-5p	6.29203	5.10929	6.56819	5.98984	4.20392	649
miR-520a-5p	2.8732	1.06714	1.52786	1.82274	4.19644	650
miR-553	1.85781	1.30383	0	1.05388	4.18481	651
miR-455-5p	1.13601	3.00295	0.99435	1.71111	4.18465	652
miR-548e-5p	5.30606	6.51378	6.77699	6.19894	4.1794	653
miR-4766-5p	2.08976	0.585992	0	0.891919	4.17918	654
miR-744-3p	0.319857	1.44487	2.13342	1.29939	4.16242	655
miR-5188	3.45662	2.75301	1.18907	2.46623	4.14416	656
miR-873-3p	0.338943	2.06663	2.24374	1.54977	4.14314	657
miR-6863	4.00027	2.58033	1.19455	2.59172	4.14046	658
miR-3923	2.99064	1.03826	2.44691	2.15861	4.13128	659
miR-17-3p	7.36167	8.29617	6.76704	7.47496	4.12953	660
miR-99b-3p	6.10139	6.28202	4.77906	5.72082	4.12362	661
miR-5582-3p	4.99688	3.86303	3.69279	4.18424	4.12132	662
miR-583	0.852337	2.41999	2.8598	2.04404	4.11064	663
let-7c-3p	3.50523	3.99135	1.92943	3.142	4.1095	664
miR-4490	1.95784	2.71824	0.861257	1.84578	4.0939	665
miR-4660	3.85812	3.14326	2.01004	3.00381	4.08699	666
miR-155-3p	3.2276	1.71265	3.62082	2.85369	4.08647	667
miR-6078	3.85054	4.2409	2.39077	3.49407	4.07982	668
miR-8070	2.74233	1.31934	1.03778	1.69981	4.077	669
miR-548w	4.74989	6.3838	5.31366	5.48245	4.07401	670
miR-196b-5p	4.6475	2.55875	4.11312	3.77312	4.07317	671
miR-1270	3.0334	1.51429	1.05622	1.86797	4.04274	672
miR-129-5p	6.1078	6.80916	5.19747	6.03814	4.03559	673
miR-548l	1.94996	1.64138	0	1.19711	4.03466	674
miR-651-3p	3.00236	3.51389	4.76352	3.75993	4.02672	675
miR-340-3p	5.10309	3.0836	3.66491	3.95054	4.02652	676
HK_YWHAZ	3.97368	5.6479	5.79295	5.13818	4.00951	677
miR-195-5p	4.75397	4.42497	2.96861	4.04918	4.00424	678
miR-410-5p	3.05898	3.50853	1.33289	2.63347	4.00368	679
miR-5571-3p	3.95105	4.41602	2.66617	3.67775	3.99409	680
miR-200a-3p	7.24718	5.41091	6.06962	6.24257	3.98494	681
miR-617	3.50141	2.33575	1.1015	2.31288	3.98409	682
miR-2681-3p	3.87136	4.098	2.51643	3.49526	3.97562	683
miR-6499-5p	3.78044	1.94859	3.71687	3.14863	3.95619	684
miR-4670-5p	1.92579	2.52981	3.65247	2.70269	3.95348	685
miR-888-5p	1.73041	3.35343	3.24101	2.77495	3.95164	686
miR-885-5p	1.66931	2.89771	3.66941	2.74548	3.9394	687
miR-5189-3p	4.22851	5.67418	4.47434	4.79235	3.93319	688
miR-564	5.72316	7.00934	6.85334	6.52862	3.92824	689
miR-337-3p	4.81092	3.06929	2.70294	3.52772	3.91253	690
miR-3176	3.25589	5.3658	5.39679	4.67283	3.90298	691
miR-95-3p	2.51332	3.8299	2.03264	2.79195	3.9002	692
miR-6847-5p	3.7577	2.59561	2.27682	2.87671	3.89945	693
miR-4480	1.37477	1.90179	0	1.09218	3.88593	694
miR-138-2-3p	0.752229	2.47361	1.39584	1.54056	3.88315	695
miR-4251	4.37877	3.57877	5.0821	4.34655	3.87884	696
miR-1180-3p	5.61223	5.0665	4.15552	4.94475	3.8767	697
miR-4753-3p	5.63191	4.24851	5.42025	5.10022	3.87511	698
miR-1538	5.96333	7.24707	7.00247	6.73762	3.8686	699
miR-548x-3p	4.27837	3.03794	2.91806	3.41146	3.86003	700
miR-5004-3p	2.54551	2.61256	1.21387	2.12398	3.85255	701
miR-6516-3p	1.81261	3.64458	3.44096	2.96605	3.84464	702
miR-370-5p	2.89126	3.85145	1.5988	2.7805	3.83649	703
miR-4657	2.41443	2.47413	0.514242	1.80093	3.83207	704
miR-6511b-3p	7.013	7.35236	8.44948	7.60495	3.83091	705
miR-6862-5p	4.91961	6.14944	4.63535	5.2348	3.82539	706
miR-655-3p	2.72242	0.585992	2.13968	1.81603	3.81986	707
miR-2116-5p	6.88655	6.0978	7.73767	6.90734	3.81901	708
miR-196a-5p	2.91991	4.17493	5.00652	4.03379	3.8145	709
miR-6759-5p	3.06349	2.0333	3.66352	2.9201	3.81001	710
miR-6852-3p	5.905	4.70353	5.94684	5.51846	3.80969	711
miR-378j	1.44369	0.842396	0	0.762028	3.80428	712
miR-4668-5p	4.3474	3.73459	5.65857	4.58019	3.80156	713
miR-422a	2.64368	4.34336	4.33953	3.77552	3.80038	714
miR-345-3p	4.93359	4.38784	3.11409	4.14517	3.7955	715
miR-4522	6.5927	6.14915	5.13822	5.96002	3.79073	716
miR-627-3p	2.92194	1.16252	0.661828	1.5821	3.78917	717
miR-593-5p	2.73183	4.16062	4.17138	3.68794	3.78593	718
miR-137	3.53513	1.98765	1.67922	2.40067	3.78444	719
miR-548t-5p	3.04201	4.36661	3.54812	3.65225	3.77969	720
miR-877-5p	6.46563	6.75917	5.01112	6.07864	3.77324	721
miR-6807-5p	4.72678	3.62213	5.74922	4.69938	3.77234	722
miR-6129	1.70995	0.842396	0	0.850781	3.7716	723
miR-6764-3p	2.18927	2.19064	0.84399	1.7413	3.75796	724
miR-3688-5p	1.43346	2.25003	3.02425	2.23591	3.75568	725
miR-3920	2.07634	0.395728	1.15271	1.20826	3.75093	726
miR-520d-3p	3.52964	1.67168	0.935377	2.04557	3.75016	727
miR-584-5p	4.02727	2.61384	4.21103	3.61738	3.73869	728
miR-1238-5p	4.56472	4.76418	3.24446	4.19112	3.73543	729
miR-933	5.12896	5.39618	3.57891	4.70135	3.73525	730
miR-4513	4.71401	5.97429	4.41236	5.03355	3.72288	731
miR-302d-3p	4.05595	5.02921	2.82774	3.97096	3.70758	732
miR-6877-3p	7.01665	8.25751	8.09385	7.78934	3.70263	733
miR-3690	3.24542	4.56608	3.40416	3.73855	3.68597	734
miR-450b-5p	1.27683	0.609836	2.37924	1.42197	3.68496	735
miR-631	4.80572	5.87126	4.53635	5.07111	3.68259	736
miR-577	1.82068	0	0.935377	0.918685	3.6821	737
miR-517a-3p	3.28839	1.9703	0.994923	2.08454	3.68046	738
miR-324-5p	6.56498	5.96724	4.95313	5.82845	3.67727	739
miR-6885-3p	3.43412	5.11054	4.16164	4.23543	3.67219	740
CTRL_miR_POS	18.1026	16.8172	18.3195	17.7464	3.66768	741
miR-3650	0.83898	1.84717	0	0.895384	3.66141	742
miR-3660	0.752229	2.31736	1.91719	1.66226	3.65734	743
miR-4455	4.27642	3.66722	2.71305	3.55223	3.65659	744
miR-4745-3p	10.4024	9.62959	11.2152	10.4157	3.65372	745
let-7g-3p	7.78363	8.86782	7.17909	7.94351	3.65325	746
miR-7153-5p	0.383784	2.31932	0.322813	1.00864	3.65251	747
miR-1236-5p	4.67768	4.75817	2.51674	3.9842	3.64742	748
miR-3156-5p	4.01495	2.50445	1.70264	2.74068	3.64687	749
miR-3655	3.02537	3.4119	1.47552	2.6376	3.63976	750
miR-8068	1.50893	1.12884	0	0.879257	3.63785	751
miR-6881-3p	3.92647	1.83776	2.92549	2.89657	3.62877	752
HK_RPS12	5.70401	6.85891	5.04687	5.86993	3.62217	753
miR-26b-3p	2.83582	4.39869	2.85241	3.36231	3.62205	754
miR-3689d	7.37324	8.30856	6.69066	7.45749	3.61144	755
miR-675-5p	5.13614	6.05365	4.23358	5.14112	3.60947	756
miR-5689	4.37077	4.53823	2.76334	3.89078	3.60716	757
miR-494-3p	5.06941	5.58135	4.07044	4.90707	3.60541	758
miR-620	3.01211	1.54755	2.63917	2.39961	3.60168	759
miR-23a-3p	8.15139	7.66807	9.1619	8.32712	3.59978	760
miR-92a-2-5p	2.61993	3.41341	1.17552	2.40295	3.59747	761
miR-585-3p	1.46041	2.26767	0	1.24269	3.59424	762
miR-607	1.30775	0	1.52786	0.945204	3.59407	763
miR-6828-3p	3.82993	4.70326	2.41294	3.64871	3.59398	764
miR-3614-3p	2.56622	3.65241	1.67528	2.6313	3.58952	765
miR-4537	7.57399	8.37444	6.63106	7.5265	3.58412	766
miR-6733-5p	3.31904	1.88982	3.05091	2.75326	3.57801	767
miR-323a-3p	4.60763	5.19967	3.7424	4.51657	3.57499	768
miR-518c-3p	2.66819	2.46368	1.0882	2.07336	3.57293	769
miR-371b-3p	4.23973	2.85516	2.86064	3.31851	3.55221	770
miR-6768-5p	7.4327	6.22657	7.52586	7.06171	3.54281	771
miR-6501-3p	4.43716	5.11696	3.17605	4.24339	3.54089	772
miR-6847-3p	2.08976	3.34944	2.25391	2.56437	3.54066	773
miR-4746-5p	8.10186	7.51887	6.65166	7.42413	3.53919	774
miR-127-3p	6.21907	5.66981	4.81015	5.56634	3.52561	775
miR-2116-3p	7.72323	6.55789	8.01535	7.43216	3.52379	776
miR-20b-3p	5.53955	3.59021	4.40614	4.51197	3.51556	777
miR-514b-3p	1.28802	1.71849	2.97073	1.99241	3.51552	778
miR-615-3p	7.36125	6.30294	6.08475	6.58298	3.51198	779
miR-519e-5p	5.68852	4.16266	5.11429	4.98849	3.5073	780
miR-6748-3p	5.7541	4.6431	6.15379	5.517	3.5032	781
miR-6859-3p	3.59522	2.61256	4.32478	3.51085	3.50297	782
miR-4731-5p	5.26496	3.57079	4.0639	4.29989	3.50057	783
miR-548al	3.12893	2.15786	0.84399	2.04359	3.49691	784
miR-3605-3p	5.02167	3.14348	2.52227	3.56247	3.48877	785
miR-664a-3p	2.47104	3.99449	4.0999	3.52181	3.48594	786
miR-4271	12.7761	13.798	13.974	13.516	3.47242	787
miR-375	1.54055	3.21732	3.2779	2.67859	3.46773	788
miR-640	9.23473	10.4597	8.82309	9.50585	3.46262	789
miR-7853-5p	3.14382	3.40172	1.43451	2.66002	3.46005	790
miR-7703	5.10796	5.71538	4.21894	5.0141	3.45598	791
miR-887-3p	5.81423	5.74733	4.5064	5.35599	3.45516	792
miR-4704-3p	3.99565	3.29255	2.64424	3.31081	3.44583	793
miR-376a-2-5p	3.79629	3.30883	4.84969	3.98494	3.44415	794
miR-6817-3p	4.81384	3.33288	3.33096	3.82589	3.44185	795
miR-6073	2.71438	1.41291	2.00899	2.04542	3.43742	796
miR-609	0.943019	1.45223	0	0.798417	3.43372	797
miR-4536-5p	2.47145	0.870258	0.917606	1.41977	3.42639	798
miR-660-5p	4.82976	5.26849	3.57885	4.55903	3.4179	799
miR-4777-3p	1.67574	2.21548	0.514242	1.46849	3.41068	800
miR-664a-5p	4.2699	5.52389	4.4467	4.74683	3.40636	801
miR-219a-1-3p	3.57763	4.85562	2.99767	3.81031	3.40298	802
miR-6814-5p	3.90054	4.35626	2.90078	3.71919	3.3964	803
miR-2115-3p	8.60473	7.62918	9.21981	8.48457	3.3921	804
miR-217	7.97383	8.70384	7.26917	7.98228	3.3828	805
miR-6886-5p	4.46188	5.32684	5.91135	5.23336	3.37973	806
miR-7162-3p	3.33213	3.93282	1.45795	2.90763	3.35694	807
miR-3127-5p	2.69348	1.08314	1.29627	1.69096	3.34441	808
miR-5707	2.74091	3.56449	2.02358	2.77633	3.34417	809
miR-3165	2.24571	4.09573	3.91456	3.41867	3.34374	810
miR-6729-3p	9.92372	8.71576	10.0303	9.55659	3.34157	811
miR-548av-5p	2.95488	1.84993	1.44561	2.08347	3.3402	812
miR-6081	3.95349	5.35844	3.46426	4.25873	3.33507	813
miR-1204	1.36419	2.63982	2.9639	2.32264	3.33231	814
miR-302f	1.69153	0.864544	0	0.852025	3.32917	815
miR-4801	5.2705	3.90499	4.19165	4.45571	3.32873	816
miR-5186	2.44956	0.757464	0.935377	1.3808	3.32289	817
miR-502-5p	5.40279	6.37872	4.86738	5.54963	3.32121	818
miR-30b-3p	3.30561	5.0614	3.48992	3.95231	3.31938	819
miR-146b-5p	7.58875	6.07192	7.11063	6.92377	3.31735	820
miR-145-5p	7.41359	6.7865	8.3261	7.50873	3.31662	821
miR-454-3p	5.1525	3.61417	4.63412	4.46693	3.31471	822
miR-126-5p	6.40157	5.19139	6.64228	6.07841	3.31376	823
miR-21-5p	6.01107	5.54483	6.95995	6.17195	3.31219	824
miR-4502	2.40578	4.66554	4.05918	3.71017	3.31041	825
miR-3928-3p	2.69738	3.73736	1.98767	2.80747	3.30669	826
miR-3692-3p	1.16999	1.08314	2.58986	1.61433	3.30568	827
miR-6809-5p	8.82677	8.857	10.0874	9.25705	3.30215	828
miR-3910	3.6933	3.63067	5.42756	4.25051	3.30079	829
miR-6803-3p	4.90558	5.71398	6.18995	5.60317	3.29411	830
miR-4791	2.86214	1.62172	2.18865	2.22417	3.28997	831
miR-5194	4.88079	4.25856	2.59105	3.91013	3.28037	832
HK_PPIA	5.21374	6.19294	4.67878	5.36182	3.26336	833
miR-3912-5p	8.24527	7.15956	8.63808	8.0143	3.25748	834
miR-629-5p	2.95122	4.27155	2.54676	3.25651	3.25395	835
miR-132-5p	2.81938	4.1129	4.88793	3.94007	3.25111	836
miR-326	7.06131	6.00869	7.34804	6.80601	3.243	837
miR-936	2.86265	4.60923	4.1074	3.85976	3.23807	838
miR-135a-5p	1.64669	2.11313	0.514242	1.42469	3.23599	839
miR-216b-3p	1.38643	2.68547	2.31277	2.12822	3.22314	840
miR-3126-5p	5.53892	4.52954	3.56554	4.54467	3.21617	841
miR-329-3p	5.01319	3.78789	3.61383	4.1383	3.21602	842
miR-380-5p	2.50467	1.79885	0.861257	1.72159	3.21362	843
miR-6839-5p	3.99244	1.99741	3.70542	3.23176	3.20899	844
miR-4720-5p	0	1.29725	0	0.432415	3.20149	845
miR-7854-3p	2.44107	3.86349	3.02809	3.11088	3.20128	846
miR-93-5p	9.99496	9.2576	8.67538	9.30931	3.20097	847
miR-4632-5p	13.5206	14.6279	14.5561	14.2349	3.19976	848
miR-6844	1.86068	0	0.981435	0.947371	3.19481	849
miR-23b-3p	8.50979	7.18342	8.35349	8.01557	3.19274	850
miR-6861-3p	4.75789	5.04342	6.05418	5.28516	3.1833	851
miR-508-5p	1.89998	1.99077	0.757031	1.54926	3.18261	852
miR-4667-3p	6.54742	5.26617	6.77942	6.19767	3.1825	853
miR-625-5p	4.77166	5.5615	6.07751	5.47023	3.18003	854
miR-143-3p	6.68255	6.22178	7.6835	6.86261	3.17608	855
miR-7109-5p	6.50617	7.55468	5.97191	6.67759	3.17581	856
miR-3148	3.74885	2.22162	3.73981	3.23676	3.1714	857
miR-6737-5p	5.23575	4.5091	3.61323	4.45269	3.1702	858
miR-107	8.45018	7.63143	7.1131	7.73157	3.16434	859
miR-6884-5p	3.49848	3.98614	2.16969	3.21811	3.16281	860
miR-6883-5p	4.97006	3.50349	3.59821	4.02392	3.1542	861
miR-425-5p	8.00864	7.04428	8.35622	7.80304	3.153	862
miR-876-5p	3.59516	2.00885	2.17866	2.59423	3.14495	863
miR-1283	1.08277	2.34415	2.92927	2.11873	3.1322	864
miR-195-3p	5.49693	3.13471	5.22704	4.61956	3.12934	865
miR-6781-3p	3.84178	4.84293	3.12648	3.93706	3.12247	866
miR-767-3p	3.77687	3.61365	1.99393	3.12815	3.12102	867
miR-4713-3p	7.35328	6.17485	7.25215	6.92676	3.11649	868
miR-4773	3.89674	2.84671	4.0555	3.59965	3.11265	869
miR-5587-3p	6.23741	4.99972	6.04779	5.76164	3.11234	870
miR-4671-5p	1.50692	1.64157	0	1.0495	3.11173	871
miR-2054	1.44823	0	0.917606	0.788613	3.10742	872
miR-4261	4.75486	5.77913	5.87263	5.46887	3.10525	873
miR-7109-3p	5.28745	5.83866	6.62798	5.91803	3.10425	874
miR-425-3p	4.95327	4.42226	3.53653	4.30402	3.10338	875
miR-4654	6.16028	6.31795	7.41576	6.63133	3.1025	876
miR-18a-3p	5.20902	5.48706	3.48887	4.72832	3.10017	877
miR-8058	0.752229	1.55767	0	0.769966	3.09778	878
miR-6733-3p	0	1.41887	0.524022	0.647629	3.09333	879
miR-4798-3p	6.07972	4.77581	5.49116	5.4489	3.0906	880
miR-1224-5p	7.30562	7.01352	8.43544	7.58486	3.08963	881
miR-3912-3p	8.98076	7.94137	9.44671	8.78961	3.08698	882
miR-194-5p	5.10562	3.77832	4.70065	4.5282	3.08185	883
miR-3618	2.65791	1.10439	2.37007	2.04413	3.07695	884
miR-511-5p	4.90175	3.93857	3.56942	4.13658	3.07053	885
miR-6772-3p	4.86685	4.92721	3.49621	4.43009	3.06114	886
miR-523-3p	0.740487	2.43063	1.42969	1.53361	3.05707	887
miR-376c-5p	4.35518	4.37821	5.53599	4.75646	3.05269	888
miR-668-5p	4.84226	4.23052	3.38639	4.15306	3.05061	889
miR-4477a	2.06165	0.842396	2.20838	1.70414	3.04094	890
miR-653-3p	2.35608	0.68741	0.84399	1.29583	3.03272	891
miR-6853-3p	1.03242	2.34884	0.981435	1.45423	3.03189	892
miR-124-3p	7.86334	8.68212	6.44707	7.66418	3.0279	893
miR-6718-5p	2.33405	2.4334	3.70688	2.82477	3.02169	894
miR-378e	2.76389	4.19583	3.19584	3.38518	3.01884	895
miR-5703	4.86452	6.10815	5.27059	5.41442	3.01766	896
let-7i-5p	6.13458	5.223	3.39312	4.9169	3.01098	897
miR-1243	2.67848	1.1321	1.15271	1.65443	3.00295	898
miR-4800-5p	5.97287	5.55657	6.88389	6.13778	2.99884	899
miR-8054	2.44363	2.34415	1.21387	2.00055	2.99643	900
miR-145-3p	3.75196	4.95338	4.09074	4.26536	2.99424	901
miR-6738-5p	9.28671	10.2865	10.3556	9.97627	2.99353	902
miR-6822-5p	5.8443	6.83765	4.70655	5.79616	2.98454	903
miR-378f	4.60019	3.89278	2.93042	3.8078	2.96857	904
miR-658	10.1075	9.20348	10.8397	10.0502	2.96227	905
miR-532-5p	6.10149	4.97616	4.74137	5.27301	2.96185	906
miR-1914-5p	6.73223	7.60048	7.92543	7.41938	2.95939	907
miR-466	3.83831	3.24322	4.87448	3.98533	2.95348	908
miR-412-3p	2.56419	2.78214	1.21387	2.18673	2.94302	909
miR-4790-5p	3.98819	5.29498	4.59406	4.62574	2.94258	910
miR-759	2.99819	2.43739	1.28784	2.24114	2.93782	911
miR-567	2.68189	3.6306	1.23304	2.51518	2.93627	912
miR-767-5p	4.96217	4.91188	3.27392	4.38266	2.92753	913
miR-6132	6.73531	7.2065	7.98717	7.30966	2.92196	914
miR-106b-5p	8.42036	8.06983	6.99469	7.82829	2.9064	915
miR-2682-5p	4.40599	3.73099	5.34156	4.49284	2.90574	916
miR-6133	6.56414	5.30238	6.00768	5.95806	2.89623	917
miR-1909-5p	8.26917	9.21644	7.69684	8.39415	2.89411	918
miR-6720-3p	4.47542	4.3513	3.22724	4.01799	2.88897	919
miR-6889-3p	4.60581	3.85234	3.37962	3.94593	2.87462	920
miR-6740-5p	5.34672	5.56615	4.29851	5.07046	2.85729	921
miR-4268	4.18846	3.59919	2.71672	3.50146	2.85456	922
miR-32-3p	2.52327	2.74976	0.935377	2.06947	2.85345	923
miR-4320	2.76719	2.1738	0.999583	1.98019	2.85019	924
miR-381-5p	4.71166	3.02878	3.15743	3.63262	2.84275	925
miR-6848-5p	7.22263	8.40825	6.40595	7.34561	2.83571	926
miR-1297	3.99932	2.32898	3.66512	3.33114	2.83256	927
miR-7114-3p	10.2116	9.2072	10.5696	9.99615	2.83135	928
miR-7113-5p	4.39902	5.58571	4.37439	4.78637	2.82897	929
miR-3158-5p	6.29814	5.50744	4.9256	5.57706	2.8283	930
miR-19a-3p	7.07027	8.35831	7.91608	7.78155	2.81617	931
miR-4482-3p	2.44529	2.40113	0.66631	1.83758	2.80781	932
miR-3976	1.81534	1.50176	3.32738	2.21482	2.80452	933
miR-514a-5p	0.510267	1.87021	0.528003	0.969495	2.79794	934
miR-937-3p	5.55113	4.65265	5.85024	5.35134	2.79437	935
miR-1252-3p	2.7819	1.71265	0.661828	1.71879	2.78507	936
CTRL_ANT1	2.92639	1.6603	1.17552	1.92074	2.78254	937
miR-188-5p	5.86487	5.22704	4.37231	5.15474	2.77529	938
miR-424-5p	3.50257	4.64177	3.55449	3.89961	2.76899	939
miR-6783-3p	2.18915	1.6987	0.66631	1.51805	2.7668	940
miR-3200-5p	2.39383	2.2069	1.21387	1.9382	2.76525	941
miR-3159	2.70385	4.24411	3.58379	3.51058	2.76237	942
miR-221-5p	3.87193	3.89456	2.43518	3.40056	2.76082	943
miR-3127-3p	5.58138	6.67688	5.76953	6.00926	2.75931	944
miR-4718	3.29326	1.94679	1.71805	2.31937	2.75771	945
miR-33b-5p	9.11636	9.95263	8.49508	9.18802	2.74488	946
miR-205-5p	9.22343	7.94891	9.2205	8.79761	2.74085	947
miR-4671-3p	2.12172	3.29237	3.12122	2.8451	2.72298	948
miR-1287-5p	6.80605	6.15156	7.49648	6.81803	2.72196	949
miR-3714	6.89724	7.21839	5.80852	6.64138	2.71358	950
miR-4646-5p	6.85296	6.86154	5.59871	6.43774	2.71017	951
miR-548ay-5p	5.56214	6.66802	6.57679	6.26898	2.71009	952
miR-4481	7.44633	8.50131	8.296	8.08122	2.70995	953
miR-450a-1-3p	1.12835	1.37784	0	0.835398	2.70637	954
miR-4652-5p	6.18534	5.02292	5.79583	5.66803	2.69374	955
HK_RNU47	4.66694	5.60492	4.13806	4.80331	2.68578	956
miR-330-5p	3.49229	3.79332	2.53282	3.27281	2.67972	957
miR-3152-5p	5.90617	5.59424	6.87053	6.12364	2.67378	958
miR-6825-3p	6.81142	7.13808	7.99712	7.31554	2.67233	959
miR-6762-3p	4.64828	4.68152	5.77019	5.03333	2.66525	960
HK_RNY3	7.42429	8.70844	7.58763	7.90679	2.66345	961
miR-362-3p	4.24984	2.55015	3.33233	3.37744	2.66053	962
miR-183-3p	3.87611	3.12865	2.5196	3.17479	2.65871	963
miR-4752	2.37432	2.33864	0.981435	1.89813	2.65697	964
miR-4723-3p	6.97182	6.07653	7.22426	6.75754	2.65624	965
miR-6776-3p	4.52164	5.18003	5.79946	5.16705	2.65329	966
miR-4420	1.86569	2.89603	2.73486	2.49886	2.65293	967
miR-544a	2.1478	0.585992	0.935377	1.22306	2.65098	968
miR-3605-5p	3.77928	3.63784	2.27757	3.23156	2.64458	969
miR-493-5p	2.79402	0.904459	3.02549	2.24132	2.64245	970
miR-208b-5p	4.43004	3.00925	4.72371	4.05433	2.64199	971
miR-4643	1.65498	1.41291	3.43146	2.16645	2.64179	972
miR-300	2.763	1.88982	3.25784	2.63689	2.6358	973
miR-506-3p	5.65798	4.36017	5.03635	5.01817	2.62728	974
let-7c-5p	5.17933	3.99206	6.54806	5.23982	2.62677	975
miR-3927-5p	3.11323	1.71265	1.97382	2.26657	2.61869	976
miR-4462	2.16961	3.22979	1.9241	2.44117	2.60947	977
miR-5004-5p	3.08506	4.05457	2.97242	3.37068	2.59056	978
miR-6817-5p	2.84543	2.87583	4.00025	3.2405	2.58919	979
miR-516a-5p	1.00977	1.44438	0	0.818053	2.5832	980
miR-4266	5.7839	5.10589	4.64266	5.17748	2.57583	981
miR-6793-5p	5.5163	4.40806	4.82842	4.91759	2.57233	982
miR-198	5.95307	6.83193	7.10261	6.62921	2.5708	983
miR-4732-3p	4.92999	5.10696	6.07564	5.37086	2.5623	984
miR-6071	3.45568	4.48186	3.52501	3.82085	2.55175	985
miR-24-2-5p	3.82333	3.03625	2.49025	3.11661	2.54865	986
miR-664b-3p	5.1023	5.97246	6.14008	5.73828	2.54739	987
miR-6506-3p	3.96869	2.69723	2.8294	3.16511	2.54712	988
miR-211-3p	6.88081	9.33977	7.22044	7.81368	2.54446	989
miR-4419b	4.93558	6.08078	3.68257	4.89964	2.53882	990
miR-5584-3p	4.65847	3.33457	4.39864	4.13056	2.53324	991
miR-6779-3p	4.13105	5.32744	4.53286	4.66378	2.52776	992
miR-10b-5p	3.15666	2.26784	1.59622	2.34024	2.52431	993
miR-888-3p	2.5709	2.8558	1.54241	2.32304	2.51265	994
miR-548j-3p	6.97291	6.44739	7.66956	7.02995	2.5099	995
miR-154-3p	4.5148	3.60127	5.16917	4.42841	2.50938	996
miR-6852-5p	5.26499	5.571	6.51784	5.78461	2.49813	997
miR-6741-3p	5.38393	4.41577	5.5452	5.11497	2.48976	998
miR-452-5p	2.14172	2.03041	3.32527	2.49913	2.47893	999
miR-128-3p	6.98615	6.94045	5.49323	6.47327	2.47311	1000
miR-6516-5p	3.37439	3.94537	4.52982	3.94986	2.47207	1001
miR-4263	4.27924	3.20994	3.56611	3.6851	2.4627	1002
miR-4779	1.90338	2.70964	2.94867	2.52057	2.46117	1003
miR-943	3.62376	4.70694	2.87351	3.73474	2.45977	1004
miR-5692c	3.37782	1.26118	2.51573	2.38491	2.4569	1005
miR-601	3.36612	2.62227	1.77424	2.58754	2.45307	1006
miR-6715b-3p	7.34002	8.07945	6.79046	7.40331	2.45216	1007
miR-4499	4.31814	5.55426	4.74624	4.87288	2.45007	1008
miR-299-5p	6.09787	5.15222	6.16463	5.80491	2.44615	1009
miR-1229-5p	7.61336	6.85872	6.51951	6.9972	2.44421	1010
miR-6731-3p	7.64656	6.51595	7.36314	7.17522	2.43796	1011
miR-2278	3.59713	4.56852	4.53213	4.23259	2.43667	1012
miR-3155b	8.23112	9.26783	8.06786	8.52227	2.43551	1013
miR-106b-3p	6.60912	5.51808	5.55556	5.89425	2.43168	1014
miR-3907	7.40548	8.19332	6.76567	7.45482	2.43059	1015
miR-2053	2.50403	1.52807	1.33289	1.78833	2.43051	1016
miR-6780a-3p	3.16141	2.48266	1.71721	2.45376	2.42696	1017
miR-1193	2.45706	3.1764	1.33289	2.32211	2.42375	1018
miR-4439	0.912447	1.93364	1.7379	1.52799	2.41438	1019
miR-4691-5p	5.2459	4.36828	3.88871	4.50097	2.41198	1020
miR-4693-5p	3.79739	2.34785	3.14009	3.09511	2.40716	1021
miR-1323	2.19571	3.50954	2.32724	2.6775	2.39894	1022
miR-613	2.03876	1.26118	0.757031	1.35232	2.39724	1023
miR-499b-3p	3.97343	2.52537	2.1582	2.88567	2.3964	1024
miR-5698	4.38496	5.24204	3.92288	4.51663	2.39618	1025
miR-4535	5.35396	6.05717	6.4578	5.95631	2.39576	1026
miR-130b-5p	8.09229	7.02362	7.69177	7.60256	2.38789	1027
miR-146a-3p	6.35119	5.41735	6.57436	6.1143	2.38461	1028
miR-1205	3.60485	3.49015	1.82449	2.97316	2.3823	1029
miR-410-3p	3.25624	4.63266	3.25699	3.7153	2.37923	1030
miR-519d-3p	5.43082	4.33364	4.65897	4.80781	2.37818	1031
miR-4668-3p	5.07561	3.47831	5.36203	4.63865	2.37381	1032
miR-10a-3p	4.91258	3.94243	3.9297	4.26157	2.37164	1033
miR-4653-3p	5.75516	4.73064	4.6317	5.03917	2.37093	1034
miR-5093	3.86157	5.04164	4.6083	4.50384	2.36977	1035
miR-5739	11.3679	10.2837	11.0513	10.901	2.36621	1036
miR-4799-5p	3.31001	2.07495	1.9043	2.42975	2.35754	1037
miR-4659a-5p	1.98594	2.07495	0.66631	1.57573	2.35244	1038
miR-7150	10.9357	11.9391	11.6677	11.5142	2.35001	1039
miR-604	2.91861	3.73576	2.06922	2.90786	2.34647	1040
miR-4649-5p	6.07581	5.63523	4.91042	5.54049	2.34556	1041
miR-3198	5.33004	6.43509	6.07138	5.9455	2.34227	1042
miR-181b-5p	8.64499	7.36511	7.97655	7.99555	2.34107	1043
miR-497-3p	8.92963	9.21605	7.90944	8.68504	2.33804	1044
miR-6818-3p	3.91315	3.99153	2.08265	3.32911	2.33614	1045
miR-221-3p	7.33825	6.32928	6.34048	6.66934	2.33467	1046
miR-3677-5p	6.6895	5.85608	5.70404	6.08321	2.33238	1047
miR-3140-5p	5.99249	7.22471	6.63226	6.61649	2.32492	1048
miR-302e	2.88696	2.0542	1.23304	2.05807	2.32323	1049
miR-4524a-5p	2.19763	3.38545	3.1243	2.90246	2.31939	1050
miR-153-5p	2.64982	4.2597	2.922	3.27717	2.31644	1051
miR-6794-3p	8.76953	8.16388	9.48924	8.80755	2.31472	1052
miR-146a-5p	3.39219	3.89171	5.05216	4.11202	2.31386	1053
miR-5002-3p	4.55927	5.22571	3.94565	4.57688	2.3116	1054
miR-548ak	8.00689	7.32919	8.54549	7.96052	2.30766	1055
miR-3121-5p	2.64503	2.38481	0.856274	1.96204	2.30456	1056
miR-7152-5p	3.7457	1.73333	1.50795	2.32899	2.29919	1057
miR-190a-3p	3.13887	2.02834	0.999583	2.0556	2.29447	1058
miR-182-5p	7.52896	6.43641	6.87473	6.9467	2.29239	1059
miR-5047	4.40448	2.8119	4.67406	3.96348	2.28971	1060
miR-590-5p	3.93574	2.83272	2.85006	3.20617	2.28642	1061
miR-4464	1.72906	1.96501	0.757031	1.4837	2.28106	1062
miR-146b-3p	2.89624	3.84244	4.62353	3.78741	2.27961	1063
miR-27b-3p	8.38356	7.03774	7.04089	7.4874	2.27905	1064
miR-3921	1.70665	3.44747	3.71268	2.9556	2.27733	1065
miR-3124-5p	5.845	5.05911	4.83709	5.24707	2.27331	1066
miR-3184-3p	17.0171	16.0566	17.2958	16.7898	2.27083	1067
miR-376b-5p	4.44025	3.88527	2.84128	3.72227	2.26548	1068
miR-4507	12.2228	11.6475	11.0978	11.6561	2.26539	1069
miR-513c-3p	3.19884	2.62246	4.00788	3.27639	2.26389	1070
miR-4293	4.94658	3.74771	4.96358	4.55262	2.26258	1071
miR-3671	2.21638	1.99838	3.22778	2.48085	2.26089	1072
miR-1306-3p	5.1308	5.34536	4.18193	4.88603	2.25971	1073
miR-144-3p	4.00313	2.87026	2.55046	3.14128	2.25503	1074
miR-187-5p	8.44634	7.86976	9.15122	8.4891	2.25474	1075
miR-18b-5p	6.68678	5.39977	5.86975	5.98543	2.24705	1076
miR-6842-3p	4.95297	3.61249	4.08906	4.21817	2.24673	1077
miR-606	2.59534	2.43269	3.70775	2.91193	2.24629	1078
miR-3171	2.17872	0.77112	1.38953	1.44645	2.23797	1079
miR-5094	3.54541	3.32844	1.30185	2.72523	2.23522	1080
miR-520c-3p	4.15052	3.41226	4.59711	4.0533	2.23441	1081
miR-489-3p	3.62264	2.48266	2.29585	2.80039	2.23199	1082
miR-632	4.18994	2.93252	3.65005	3.59084	2.23072	1083
miR-6771-5p	13.2046	14.2198	13.6702	13.6982	2.22811	1084
miR-6841-3p	4.7064	3.55285	4.87499	4.37808	2.22572	1085
miR-568	1.81534	0.870258	2.63237	1.77266	2.22061	1086
miR-7976	4.57676	3.18282	4.11135	3.95698	2.22056	1087
miR-4685-5p	4.04136	5.09458	4.52016	4.55203	2.21991	1088
miR-4308	4.10146	2.99864	3.92957	3.67656	2.20573	1089
miR-3191-5p	4.50709	3.58613	4.62302	4.23875	2.20458	1090
miR-192-3p	5.32434	4.10963	4.94961	4.79453	2.20374	1091
miR-25-3p	9.0587	8.3232	8.04985	8.47725	2.20176	1092
miR-4684-5p	5.42959	4.82641	6.18215	5.47938	2.18727	1093
miR-8079	4.68676	3.57337	4.09269	4.11761	2.18641	1094
miR-3689a-3p	4.36073	4.59676	2.98628	3.98126	2.18568	1095
miR-8081	1.60457	2.9093	1.30185	1.93857	2.18535	1096
miR-3138	4.09962	3.38016	4.87937	4.11972	2.18126	1097
miR-4252	4.71489	5.68008	5.58318	5.32605	2.18103	1098
miR-4290	6.30369	5.4183	6.64815	6.12338	2.18029	1099
miR-670-5p	3.46235	2.55523	2.03713	2.6849	2.17915	1100
miR-6716-5p	7.56729	6.6769	6.69057	6.97825	2.17828	1101
miR-6731-5p	4.74887	4.43399	3.12409	4.10232	2.17463	1102
miR-5088-3p	4.51083	5.45495	5.41043	5.1254	2.1728	1103
miR-4482-5p	2.55371	2.21548	3.75411	2.8411	2.17071	1104
miR-8056	2.32888	2.67352	0.773595	1.92533	2.16733	1105
miR-376b-3p	4.05402	4.45666	3.1692	3.89329	2.16682	1106
miR-450a-2-3p	2.30907	1.37922	1.0882	1.59217	2.1623	1107
miR-3908	0.752229	1.84717	1.05622	1.21854	2.16123	1108
miR-6128	2.99347	1.52807	2.18073	2.23409	2.15942	1109
miR-892c-3p	1.42984	3.03794	1.86563	2.11114	2.15858	1110
miR-3682-5p	2.12874	3.40825	2.47691	2.6713	2.15563	1111
miR-3124-3p	7.80932	7.76986	6.70412	7.42777	2.15076	1112
miR-6846-5p	7.53905	6.73234	6.54358	6.93832	2.14977	1113
miR-204-5p	6.83805	6.09302	5.66715	6.19941	2.1477	1114
miR-193a-3p	6.5107	5.28459	5.50494	5.76674	2.14649	1115
miR-6871-5p	5.29872	4.17926	4.52686	4.66828	2.1377	1116
miR-4789-3p	2.72851	2.15601	3.85229	2.91227	2.13466	1117
miR-4727-5p	5.57946	4.78052	6.07203	5.47734	2.13033	1118
miR-6791-3p	6.47531	5.29415	6.07441	5.94795	2.13033	1119
miR-676-3p	4.43501	3.63784	2.92989	3.66758	2.13028	1120
miR-921	1.57684	2.69504	3.32122	2.53103	2.12872	1121
miR-4520a-5p	6.8322	5.81488	6.99126	6.54612	2.12739	1122
miR-6810-5p	4.35228	5.39558	4.75138	4.83308	2.1272	1123
miR-584-3p	4.80267	3.51587	4.2678	4.19544	2.11977	1124
miR-6890-3p	5.48973	6.5522	5.5251	5.85567	2.1188	1125
miR-4735-5p	3.09435	1.98433	1.29627	2.12498	2.11693	1126
miR-2115-5p	8.18015	7.53595	8.80948	8.17519	2.11098	1127
miR-2681-5p	4.38264	3.64128	4.7722	4.26537	2.10907	1128
miR-29b-3p	4.46558	5.60427	4.87966	4.98317	2.10893	1129
miR-1279	1.81261	0.457308	1.05622	1.10871	2.10782	1130
miR-6766-5p	2.52955	2.84675	1.28247	2.21959	2.10645	1131
miR-10a-5p	4.12722	2.35163	1.60199	2.69361	2.1042	1132
miR-6833-3p	3.4846	4.01254	2.8466	3.44791	2.09944	1133
miR-4753-5p	7.23882	6.31044	7.4585	7.00259	2.09648	1134
miR-4312	5.11131	4.37898	5.62552	5.0386	2.0915	1135
miR-5193	4.99175	3.81023	3.27718	4.02639	2.08443	1136
miR-383-3p	3.7495	4.64295	4.67887	4.35711	2.07757	1137
miR-4457	2.54901	1.16252	1.26868	1.66007	2.06865	1138
miR-3646	3.50653	2.87291	4.28027	3.55324	2.06862	1139
miR-186-5p	7.92242	7.2833	8.35641	7.85404	2.06173	1140
miR-6855-3p	1.3368	2.37046	2.72873	2.14533	2.05948	1141
miR-548s	5.47923	4.448	5.93668	5.28797	2.05776	1142
miR-4309	9.35747	9.99167	8.74204	9.36373	2.05353	1143
miR-1912	5.12331	3.52759	4.55824	4.40305	2.05298	1144
miR-6887-5p	9.34262	8.7778	9.96853	9.36298	2.04463	1145
miR-1269b	3.99565	4.92556	4.96456	4.62859	2.04328	1146
miR-5571-5p	1.66931	2.69758	1.66151	2.00947	2.04247	1147
miR-135b-3p	4.77164	3.92039	3.78592	4.15932	2.04208	1148
miR-149-3p	13.4216	15.3228	13.6594	14.1346	2.042	1149
miR-1304-3p	6.29953	7.35276	7.05545	6.90258	2.03973	1150
miR-3667-5p	6.69477	6.35551	7.44322	6.83117	2.03805	1151
miR-1915-5p	6.2603	5.10572	5.51466	5.62689	2.03754	1152
miR-4501	0.976163	0.457308	2.06488	1.16612	2.03644	1153
miR-21-3p	4.6981	2.99582	4.10241	3.93211	2.03574	1154
miR-622	4.17741	4.07961	3.15607	3.80436	2.02987	1155
miR-578	2.52101	1.10439	1.384	1.6698	2.02374	1156
miR-511-3p	2.75851	1.87021	3.22268	2.61713	2.0231	1157
miR-935	7.15951	7.58382	6.34215	7.02849	2.02074	1158
miR-22-3p	7.11959	7.41817	8.33747	7.62508	2.01915	1159
miR-6815-3p	4.49344	5.0895	3.83358	4.47217	2.01625	1160
miR-452-3p	3.07417	2.13101	1.4213	2.20883	2.01015	1161
miR-1252-5p	2.93515	1.80037	2.94475	2.56009	2.00508	1162
miR-623	4.41996	3.67839	3.37913	3.82583	2.00389	1163
miR-6790-5p	2.40337	3.35488	1.37371	2.37732	2.00092	1164
miR-490-5p	2.80283	2.2206	1.05622	2.02655	1.99866	1165
miR-513c-5p	4.01539	2.30283	2.43438	2.91753	1.99662	1166
miR-8083	2.49568	2.89448	3.78285	3.05767	1.99655	1167
miR-4701-3p	3.86485	5.01	4.3974	4.42408	1.99274	1168
miR-6771-3p	8.31316	7.33494	8.43341	8.02717	1.99257	1169
miR-6841-5p	1.50215	0.676809	2.12802	1.43566	1.98899	1170
miR-433-3p	3.99239	3.61091	2.56507	3.38946	1.98771	1171
miR-4803	1.82326	0.757464	1.23304	1.27126	1.98648	1172
miR-3935	1.48173	2.65812	2.77052	2.30346	1.9852	1173
miR-6130	2.25311	1.62425	1.03778	1.63838	1.98186	1174
miR-6846-3p	6.77009	5.73835	6.85706	6.45517	1.97804	1175
miR-4474-3p	4.8205	4.08114	3.76279	4.22148	1.97516	1176
miR-1228-3p	7.209	8.16578	7.3865	7.58709	1.97154	1177
miR-7151-5p	1.75365	2.50379	1.37199	1.87648	1.97064	1178
miR-6816-3p	7.32152	6.66188	7.83512	7.27284	1.9701	1179
miR-132-3p	2.36114	3.0399	3.65798	3.01967	1.96986	1180
miR-4663	2.04095	2.87026	1.37371	2.09498	1.9685	1181
miR-186-3p	6.07914	5.41755	6.71026	6.06898	1.96731	1182
miR-1290	6.58402	6.69486	7.66869	6.98252	1.96467	1183
miR-652-3p	6.61897	5.85967	5.66247	6.04704	1.96411	1184
miR-3143	0	1.50176	0	0.500586	1.9638	1185
miR-4730	4.98123	4.39294	3.42121	4.26513	1.96199	1186
miR-4425	1.06657	2.8436	1.37087	1.76035	1.96023	1187
miR-548b-5p	4.81522	5.35061	4.19404	4.78662	1.95576	1188
miR-4636	2.74834	2.59215	0.999583	2.11336	1.94946	1189
miR-5582-5p	5.72058	4.88448	5.92997	5.51168	1.94378	1190
miR-5006-3p	3.61359	2.97878	2.14686	2.91307	1.93029	1191
miR-6726-3p	5.64547	6.59023	6.03753	6.09108	1.93024	1192
miR-6735-3p	4.9612	4.76856	3.93466	4.55481	1.92934	1193
miR-3978	2.81623	2.64547	1.64774	2.36981	1.92882	1194
miR-6800-3p	6.62561	7.61826	6.69308	6.97898	1.92853	1195
miR-3689b-3p	3.81516	2.74752	3.47787	3.34685	1.92679	1196
miR-4311	3.37551	2.59378	2.30537	2.75822	1.92668	1197
miR-2110	5.05313	3.93792	4.53042	4.50716	1.92594	1198
miR-216b-5p	4.4269	5.66241	4.81912	4.96948	1.92329	1199
miR-96-5p	6.98459	6.03159	6.72776	6.58132	1.92096	1200
miR-6736-3p	7.53421	6.69116	7.87427	7.36655	1.91711	1201
miR-6813-3p	7.97273	7.00003	8.12503	7.69926	1.91239	1202
miR-562	2.65849	1.04077	0.768813	1.48936	1.90943	1203
miR-5692a	2.81083	2.11406	1.71234	2.21241	1.90816	1204
miR-1587	7.30967	6.69992	6.27948	6.76302	1.89584	1205
miR-7106-5p	7.52525	6.56897	6.88554	6.99326	1.89355	1206
miR-612	2.80727	4.34027	4.31458	3.82071	1.89025	1207
miR-130b-3p	8.2607	7.6483	7.26249	7.72383	1.88937	1208
miR-4301	3.78019	3.14215	2.5164	3.14625	1.88736	1209
miR-6826-5p	2.64061	2.26784	1.42969	2.11272	1.88366	1210
miR-1227-3p	5.4354	5.81033	6.63667	5.9608	1.87673	1211
miR-6859-5p	4.66422	5.4832	4.59562	4.91435	1.87598	1212
HK_GAPDH	6.78579	7.55483	6.25869	6.86644	1.87202	1213
miR-548m	2.74419	2.28368	1.68642	2.2381	1.86946	1214
miR-22-5p	5.85882	4.91785	5.93984	5.57217	1.86289	1215
miR-4450	3.51696	3.3002	2.21272	3.00996	1.85722	1216
miR-7162-5p	4.01205	4.29491	2.72312	3.67669	1.85461	1217
miR-210-5p	8.81547	8.99438	9.8074	9.20575	1.8541	1218
let-7a-3p	2.79402	2.01032	1.84269	2.21568	1.85106	1219
miR-335-5p	5.99611	5.80217	4.42248	5.40692	1.8509	1220
miR-17-5p	10.4824	9.90727	9.46597	9.95188	1.84148	1221
miR-187-3p	9.73835	8.97617	10.1482	9.6209	1.84132	1222
miR-18a-5p	8.22155	7.96838	7.14173	7.77722	1.82857	1223
miR-6802-5p	9.6393	8.93657	9.95538	9.51042	1.82559	1224
miR-5701	1.54055	1.30383	0	0.948127	1.81955	1225
miR-6775-3p	8.6489	8.30613	9.33924	8.76476	1.81636	1226
miR-1207-5p	12.2687	11.1519	11.3596	11.5934	1.80743	1227
miR-378i	4.2673	2.83305	3.37617	3.49217	1.80723	1228
miR-8076	1.46041	0	0.650798	0.703737	1.80411	1229
miR-6756-5p	13.7651	13.0366	12.8321	13.2113	1.80289	1230
miR-323a-5p	4.81046	3.88355	3.74561	4.14654	1.79821	1231
miR-3119	1.16999	0.77112	0	0.647035	1.79577	1232
miR-4327	5.20861	5.97346	5.02403	5.40203	1.79341	1233
miR-6719-3p	1.81957	1.80915	0.66631	1.43168	1.78639	1234
miR-3616-3p	3.98228	3.20921	2.73201	3.30784	1.7837	1235
miR-4511	2.44947	3.23725	1.75768	2.48147	1.78283	1236
miR-5192	6.70945	5.90981	5.76978	6.12968	1.78117	1237
miR-6501-5p	5.96163	5.02101	5.58346	5.52203	1.77852	1238
miR-4644	5.55093	4.41735	5.58588	5.18472	1.77829	1239
miR-4291	9.3363	10.0195	8.74012	9.3653	1.77752	1240
miR-3943	9.01522	8.26483	9.4094	8.89648	1.77291	1241
miR-656-3p	1.16999	2.2155	1.81137	1.73229	1.77008	1242
miR-6499-3p	2.68074	1.80031	2.87529	2.45211	1.76282	1243
miR-6780b-3p	4.84377	4.53407	5.61425	4.99737	1.75597	1244
miR-4655-3p	9.13046	8.51158	9.62227	9.0881	1.75238	1245
miR-4269	5.59959	6.11197	6.68915	6.13357	1.75145	1246
miR-1263	2.80122	1.50176	2.34578	2.21625	1.75134	1247
miR-6772-5p	5.35854	5.11523	4.37818	4.95065	1.75093	1248
miR-197-5p	10.8543	10.1486	11.2982	10.767	1.75038	1249
miR-7155-5p	3.74803	2.59615	4.05616	3.46678	1.74911	1250
miR-4429	5.08272	5.66509	6.15608	5.63463	1.74818	1251
miR-4770	2.28567	1.34093	3.09245	2.23969	1.74087	1252
miR-3616-5p	6.08143	5.27183	6.54289	5.96539	1.74034	1253
miR-4713-5p	5.51945	5.46676	6.40818	5.79813	1.73869	1254
miR-1182	4.72249	4.78542	3.86644	4.45811	1.73745	1255
miR-3167	1.61577	1.45372	2.78285	1.95078	1.73541	1256
miR-377-3p	5.72649	6.38702	5.40817	5.84056	1.73356	1257
miR-20a-3p	5.05791	5.27508	4.29057	4.87452	1.73118	1258
miR-6742-5p	9.17507	9.55788	8.46314	9.06536	1.72922	1259
miR-6792-5p	2.54133	4.2612	3.94293	3.58182	1.71978	1260
miR-3926	3.37295	4.27659	3.88128	3.84361	1.71301	1261
miR-4533	4.75448	5.2683	4.26422	4.76233	1.71259	1262
miR-1282	2.64368	1.52782	2.53842	2.23664	1.71213	1263
miR-7843-3p	2.04273	2.92211	1.7684	2.24441	1.70936	1264
miR-7154-5p	2.5912	1.30383	1.31341	1.73615	1.70881	1265
miR-181a-2-3p	5.93029	5.2326	4.73491	5.29927	1.70756	1266
miR-181b-3p	2.52887	3.29877	3.42208	3.08324	1.70439	1267
miR-383-5p	3.54399	2.54628	3.19054	3.09361	1.70358	1268
miR-3186-5p	4.39043	4.11814	5.11057	4.53971	1.69868	1269
miR-1264	1.30775	0.890917	0	0.732888	1.69633	1270
miR-501-5p	5.35103	3.64824	4.56544	4.52157	1.6898	1271
miR-4255	2.86786	1.30383	1.46619	1.87929	1.68567	1272
miR-488-5p	2.0517	2.95954	2.24513	2.41879	1.6817	1273
miR-3659	3.18278	3.58613	2.20838	2.99243	1.67499	1274
miR-3201	2.12917	2.28018	0.773595	1.72765	1.67437	1275
miR-6835-5p	3.89303	4.52573	3.54593	3.98823	1.67337	1276
miR-1244	6.43049	6.39778	5.33944	6.0559	1.67328	1277
miR-342-5p	2.78806	3.33668	2.1017	2.74215	1.67063	1278
miR-382-5p	4.49041	2.74969	3.27154	3.50388	1.66194	1279
miR-3675-3p	2.8885	3.49615	3.90023	3.42829	1.65608	1280
miR-6851-5p	6.37716	7.15258	6.28107	6.6036	1.64643	1281
miR-3661	4.08579	5.07477	4.37761	4.51272	1.64634	1282
miR-3152-3p	6.87845	6.08959	7.24322	6.73709	1.64597	1283
miR-554	3.39484	4.22343	3.03146	3.54991	1.64149	1284
miR-6739-3p	2.75262	3.13793	1.70002	2.53019	1.636	1285
miR-4519	6.45498	5.5856	6.09722	6.04593	1.63231	1286
miR-301a-5p	2.5796	3.40472	3.82314	3.26915	1.63137	1287
miR-555	2.89471	2.92917	0.935377	2.25308	1.62776	1288
miR-190b	1.12835	0	0	0.376118	1.62403	1289
miR-455-3p	5.46529	5.29263	3.5421	4.76667	1.62293	1290
let-7f-1-3p	5.04075	4.81576	4.10923	4.65525	1.61795	1291
miR-5583-5p	1.89998	0.842396	0.528003	1.09013	1.61636	1292
miR-7852-3p	1.12835	0.68741	0	0.605255	1.61568	1293
miR-6734-3p	5.6999	4.83846	4.99086	5.17641	1.61481	1294
miR-6504-5p	2.72743	3.55772	2.68386	2.98967	1.61379	1295
miR-361-5p	6.08132	5.82643	5.09456	5.66743	1.61177	1296
miR-4761-3p	3.71554	2.70557	3.39495	3.27202	1.60932	1297
miR-6728-3p	5.5845	6.36206	6.34611	6.09756	1.59665	1298
miR-4253	7.30552	6.49073	7.22087	7.0057	1.5918	1299
miR-26a-1-3p	3.34025	4.39929	3.73038	3.82331	1.58862	1300
miR-6765-5p	9.3856	8.50995	8.79915	8.89823	1.58836	1301
miR-8089	8.61811	8.35407	7.67912	8.2171	1.58715	1302
miR-3675-5p	2.95907	2.39328	0.930251	2.0942	1.58467	1303
miR-1537-3p	3.86465	2.92921	2.61607	3.13664	1.5824	1304
miR-4433b-5p	10.16	9.29159	10.3742	9.94191	1.58207	1305
miR-654-5p	8.85069	7.59176	7.12459	7.85568	1.58163	1306
miR-1199-3p	4.75901	5.68962	4.82245	5.09036	1.57899	1307
miR-4728-3p	6.47003	7.09407	7.32018	6.96143	1.57559	1308
miR-595	2.63575	2.62965	3.6136	2.95967	1.56422	1309
miR-6722-5p	6.35925	6.10043	7.15157	6.53708	1.56385	1310
miR-4675	3.3955	3.83211	2.61483	3.28081	1.56134	1311
miR-4764-5p	2.86553	1.76305	2.9679	2.53216	1.55824	1312
miR-2114-5p	4.50394	3.63578	4.79641	4.31204	1.55764	1313
miR-3944-5p	2.38718	3.43456	2.69269	2.83814	1.55158	1314
miR-548ay-3p	6.56219	5.65871	6.09011	6.10367	1.54079	1315
miR-4478	7.72881	8.51734	8.43331	8.22649	1.54062	1316
miR-1302	2.36429	2.12194	1.05622	1.84748	1.53971	1317
miR-363-5p	4.5918	4.60071	3.39707	4.19653	1.539	1318
miR-4423-5p	2.69569	3.95219	3.50995	3.38594	1.53836	1319
miR-4725-3p	7.66254	8.43088	8.45296	8.18213	1.53711	1320
miR-6780a-5p	7.53401	9.33521	7.87586	8.24836	1.53633	1321
miR-329-5p	3.51023	2.31465	3.30585	3.04358	1.53492	1322
miR-2114-3p	2.39215	1.98765	1.39584	1.92521	1.53343	1323
miR-8060	1.86068	3.16959	2.52262	2.51763	1.53269	1324
miR-4330	5.72099	5.50378	6.48404	5.90294	1.52951	1325
miR-182-3p	2.87453	1.88041	1.6128	2.12258	1.52811	1326
miR-4804-5p	3.34516	2.48749	2.8057	2.87945	1.52434	1327
miR-548g-3p	4.09362	2.81474	3.31533	3.40789	1.52425	1328
miR-133b	4.22476	5.46615	5.20048	4.9638	1.5242	1329
miR-4540	1.84353	1.10439	2.32124	1.75639	1.52344	1330
miR-382-3p	3.04864	3.38959	1.98369	2.8073	1.52082	1331
miR-487b-3p	4.86574	5.53589	4.35106	4.91756	1.51721	1332
miR-548ao-3p	4.51256	3.60211	3.96809	4.02758	1.50885	1333
miR-3654	5.22706	6.57315	5.69058	5.83026	1.50623	1334
miR-1324	2.74496	1.84993	2.24374	2.27954	1.50551	1335
miR-6127	9.31489	8.63956	8.52744	8.8273	1.50523	1336
miR-192-5p	3.26485	3.01635	4.44221	3.57447	1.50198	1337
miR-4432	1.27949	2.2155	2.63842	2.04447	1.4992	1338
miR-3909	3.0321	2.90412	3.94608	3.2941	1.48458	1339
miR-1294	2.43076	2.00885	0.768813	1.73614	1.48437	1340
miR-6812-5p	7.95187	7.09804	7.59689	7.54893	1.48335	1341
miR-6508-5p	1.16999	2.2206	1.36991	1.58683	1.48183	1342
miR-30a-3p	5.5733	5.28506	6.24717	5.70184	1.4806	1343
miR-6757-5p	6.04756	5.13836	5.90151	5.69581	1.4803	1344
miR-5010-3p	3.02375	3.27718	2.21946	2.84013	1.47566	1345
let-7f-2-3p	2.92368	1.88982	1.96266	2.25872	1.47493	1346
miR-610	1.78434	1.35458	0.524022	1.22098	1.47159	1347
miR-2682-3p	4.48983	4.9936	5.36757	4.95033	1.46967	1348
miR-302b-3p	3.55034	3.98378	2.46314	3.33242	1.46817	1349
miR-944	0.976163	1.93364	1.18907	1.36629	1.46725	1350
miR-6757-3p	2.70163	3.19098	4.04547	3.3127	1.45637	1351
miR-6798-5p	9.20436	8.39456	8.53367	8.71087	1.45509	1352
miR-34b-3p	9.60412	9.56163	10.4027	9.85613	1.45463	1353
miR-4289	1.32137	0.585992	1.46365	1.12367	1.45457	1354
miR-657	3.53495	3.91524	4.48169	3.97729	1.44976	1355
miR-379-3p	2.80385	2.29919	0.999583	2.03421	1.44826	1356
miR-3942-5p	0.383784	0.95942	1.71234	1.01851	1.44681	1357
miR-556-5p	6.06482	5.38357	5.14251	5.5303	1.44613	1358
miR-188-3p	5.50506	5.3693	4.60993	5.16143	1.44478	1359
miR-6819-3p	8.73595	8.16411	9.08368	8.66125	1.44413	1360
miR-200a-5p	6.47447	5.74282	5.75948	5.99226	1.44023	1361
miR-3187-5p	4.97355	4.41934	5.36999	4.92096	1.43961	1362
miR-4724-3p	1.84875	1.4436	0.652926	1.31509	1.43833	1363
miR-5702	2.8705	1.87769	1.39584	2.04801	1.43696	1364
miR-920	6.13188	6.808	6.98237	6.64075	1.43226	1365
miR-4267	4.80313	4.60329	3.16121	4.18921	1.43077	1366
miR-4786-5p	4.39159	4.68112	3.63906	4.23725	1.43041	1367
miR-6796-5p	4.96664	3.58325	4.82179	4.45722	1.42996	1368
miR-7160-5p	5.38682	6.14242	5.34269	5.62398	1.42455	1369
miR-3913-5p	1.16999	2.39738	1.0509	1.53942	1.41999	1370
miR-6889-5p	7.99143	7.5109	7.12076	7.54103	1.41781	1371
miR-4294	5.20931	5.22708	6.07286	5.50309	1.41553	1372
miR-6855-5p	2.11316	2.11313	0.661828	1.62937	1.41333	1373
miR-3185	3.41244	4.77549	4.53438	4.24077	1.41113	1374
miR-9-5p	5.55102	5.49569	4.50691	5.18454	1.41044	1375
miR-193b-5p	5.27007	4.69896	4.3789	4.78265	1.4103	1376
miR-491-3p	3.02827	2.11868	1.05622	2.06772	1.40526	1377
miR-6830-5p	3.02736	3.51794	4.35726	3.63419	1.40515	1378
miR-548aw	4.53915	5.45893	5.12649	5.04152	1.4042	1379
miR-3925-5p	1.80341	2.45747	1.10688	1.78925	1.40359	1380
miR-1269a	3.77321	4.76795	3.84961	4.13025	1.40152	1381
let-7g-5p	3.25532	3.86256	4.99079	4.03622	1.40009	1382
miR-621	3.10779	2.05677	2.79944	2.65467	1.40005	1383
miR-6514-3p	4.12734	4.94105	4.8112	4.62653	1.3991	1384
CTRL_ANT2	5.56104	5.02414	6.07909	5.55476	1.39873	1385
miR-3134	2.61998	1.9989	1.64651	2.08846	1.39872	1386
miR-548ae	6.84901	6.22991	7.19295	6.75729	1.39859	1387
miR-7844-5p	2.37521	1.56926	2.14731	2.03059	1.39656	1388
miR-4681	2.91166	2.98336	4.28441	3.39314	1.38509	1389
miR-449b-5p	4.73636	3.95366	3.97647	4.22217	1.38209	1390
miR-4781-3p	1.00977	2.18403	0.861257	1.35169	1.38118	1391
miR-4667-5p	6.70651	6.86304	7.54101	7.03685	1.37256	1392
miR-378d	3.23653	2.34415	2.00111	2.52727	1.36522	1393
miR-6758-5p	3.16356	3.16224	1.14727	2.49102	1.36176	1394
miR-515-3p	2.72936	1.89996	2.66016	2.42983	1.3612	1395
miR-212-3p	8.65851	8.10863	9.13506	8.63407	1.36078	1396
miR-6854-5p	1.3368	1.99124	0.661828	1.32996	1.36008	1397
miR-6820-3p	3.27893	4.00263	4.54066	3.94074	1.35371	1398
miR-6878-5p	2.34158	2.11412	3.08482	2.51351	1.34867	1399
miR-6849-5p	5.1475	4.77495	5.67433	5.19892	1.34732	1400
miR-100-3p	2.13946	1.38547	1.44019	1.65504	1.34581	1401
miR-545-3p	3.78749	3.54423	2.83999	3.39057	1.34484	1402
miR-4666b	1.95634	1.03854	0.856274	1.28372	1.34381	1403
miR-1272	2.37159	2.11412	3.03722	2.50765	1.34128	1404
miR-4638-5p	3.76668	4.57584	4.45616	4.26623	1.33604	1405
miR-598-5p	3.72842	2.67111	3.56474	3.32142	1.33507	1406
miR-133a-5p	6.07185	5.75148	6.72249	6.18194	1.33433	1407
miR-6795-3p	8.39671	7.99208	8.90885	8.43254	1.33328	1408
miR-20b-5p	9.19504	8.92849	8.25759	8.79371	1.33239	1409
miR-29a-3p	5.14357	5.88176	5.93389	5.65307	1.32565	1410
miR-7851-3p	7.4821	8.24905	8.04703	7.92606	1.32263	1411
miR-6874-3p	5.88909	5.05959	5.36906	5.43924	1.32186	1412
miR-30e-3p	7.60782	7.22012	8.11427	7.6474	1.32148	1413
miR-223-5p	5.07942	4.53517	5.41408	5.00956	1.32121	1414
miR-6848-3p	5.4272	6.05601	6.24471	5.90931	1.31563	1415
miR-4506	2.13503	2.96294	2.52241	2.54012	1.31304	1416
miR-549a	2.51913	1.74599	1.42652	1.89721	1.31122	1417
miR-586	2.64563	2.04413	1.71234	2.13403	1.3065	1418
miR-4270	8.49181	7.63836	8.13634	8.08884	1.30605	1419
miR-4436b-3p	5.10647	5.97133	5.9359	5.67124	1.30582	1420
miR-548h-5p	4.96528	5.70276	5.01788	5.22864	1.30514	1421
miR-1273g-5p	6.43408	7.22198	6.99907	6.88504	1.3044	1422
miR-548ar-3p	3.5679	3.14185	4.08875	3.5995	1.30298	1423
miR-6775-5p	11.6794	10.8819	11.165	11.2421	1.30164	1424
miR-513a-5p	4.17263	3.38397	3.43216	3.66292	1.29807	1425
miR-3144-5p	3.28272	2.59215	3.78014	3.21834	1.2946	1426
miR-571	2.41024	1.96522	0.768813	1.71476	1.28764	1427
miR-6752-5p	13.1391	12.3325	12.5807	12.6841	1.28596	1428
miR-5696	2.85472	2.00885	1.50707	2.12355	1.2818	1429
miR-6075	6.14692	6.80009	6.03035	6.32578	1.27828	1430
miR-3652	10.1033	9.77445	9.24799	9.70858	1.27719	1431
miR-6797-5p	6.89816	8.18852	7.13798	7.40822	1.2759	1432
miR-4780	3.98075	4.4011	4.96058	4.44748	1.27576	1433
miR-6755-5p	2.62371	1.52807	2.46354	2.2051	1.2729	1434
miR-938	2.05975	1.32757	0.856274	1.41453	1.27026	1435
miR-6761-5p	5.71085	4.88301	5.88388	5.49258	1.26618	1436
miR-6515-5p	3.0966	4.2938	3.64937	3.67992	1.26247	1437
miR-1468-5p	3.44516	3.89541	4.34199	3.89419	1.25664	1438
miR-3161	3.83532	3.836	2.64443	3.43859	1.25568	1439
miR-4697-5p	5.76199	5.17063	4.70449	5.21237	1.24681	1440
miR-4676-3p	6.1037	5.24091	5.84631	5.73031	1.24317	1441
miR-1976	5.94087	6.72626	6.43748	6.3682	1.24235	1442
miR-4297	5.78633	5.10071	4.92252	5.26985	1.23639	1443
miR-138-1-3p	2.05309	2.28674	2.92419	2.42134	1.23468	1444
miR-6747-3p	4.93288	5.72505	5.52714	5.39503	1.2333	1445
miR-6806-3p	4.001	3.08679	2.78341	3.2904	1.22771	1446
miR-561-3p	8.03727	8.0364	8.78456	8.28608	1.22665	1447
miR-3147	7.20637	6.69963	6.41472	6.77357	1.22656	1448
miR-655-5p	3.62484	4.03243	4.5339	4.06372	1.22536	1449
miR-4417	10.5682	11.2773	11.1359	10.9938	1.22171	1450
miR-1229-3p	5.76055	5.83607	6.61195	6.06953	1.2206	1451
miR-4719	2.09899	2.68378	1.75503	2.17927	1.22033	1452
miR-324-3p	7.70366	7.05495	6.90021	7.21961	1.21555	1453
miR-135a-3p	2.06701	2.81071	3.05993	2.64588	1.21226	1454
miR-4699-5p	5.40652	5.09636	6.1042	5.5357	1.21008	1455
miR-6834-3p	4.80246	4.39013	5.28388	4.82549	1.20967	1456
miR-23c	5.95907	5.10624	6.10949	5.72493	1.20544	1457
miR-7114-5p	5.57813	5.13475	4.69627	5.13638	1.19393	1458
miR-4325	2.67298	3.48141	2.7168	2.95707	1.19128	1459
miR-6728-5p	3.62196	4.26624	4.63535	4.17452	1.18954	1460
miR-4701-5p	4.43294	4.15627	3.5944	4.0612	1.18873	1461
miR-6827-5p	4.52028	5.31128	4.76342	4.86499	1.18805	1462
miR-4682	2.85437	3.79867	4.03186	3.56164	1.18522	1463
miR-96-3p	1.4381	1.94859	1.09013	1.49227	1.18462	1464
miR-6072	5.42644	4.43053	4.80168	4.88622	1.17985	1465
miR-1304-5p	4.59017	5.02246	3.40925	4.34063	1.17942	1466
miR-4538	3.57792	4.33474	3.59759	3.83675	1.17557	1467
miR-6784-5p	9.05403	8.48176	9.25374	8.92984	1.17038	1468
miR-7107-3p	2.24839	3.55161	2.94309	2.91436	1.16882	1469
miR-4512	6.85718	7.59213	7.08101	7.17677	1.16752	1470
miR-6779-5p	6.98204	6.52987	6.18397	6.5653	1.16482	1471
miR-6088	10.8745	11.6932	10.4654	11.0111	1.16242	1472
miR-6895-5p	5.54478	6.0492	6.30133	5.96511	1.16167	1473
miR-1	1.95291	1.28597	2.02547	1.75478	1.15808	1474
miR-4656	7.46378	7.33118	6.41918	7.07138	1.15727	1475
miR-662	7.12513	6.66455	7.5293	7.10633	1.15415	1476
miR-648	7.02837	7.69581	6.73233	7.15217	1.15398	1477
miR-4496	4.60965	5.36988	5.12598	5.03517	1.14918	1478
miR-4647	3.06982	4.55437	3.84527	3.82315	1.14639	1479
miR-1298-3p	3.10618	3.7137	2.71672	3.17887	1.14533	1480
miR-27a-3p	8.2433	7.31949	8.18293	7.91524	1.1427	1481
miR-4322	6.50702	6.97705	7.31573	6.93327	1.14232	1482
miR-3940-5p	11.0022	10.4864	10.2457	10.5781	1.14089	1483
miR-6744-5p	5.8619	5.62112	5.06403	5.51568	1.14077	1484
miR-3928-5p	3.09923	4.25071	4.41109	3.92034	1.1374	1485
miR-875-3p	2.65613	3.18835	2.03595	2.62681	1.13537	1486
miR-3115	1.9259	1.58491	2.52733	2.01271	1.13433	1487
miR-600	2.83462	1.83653	2.40856	2.3599	1.13306	1488
miR-129-2-3p	4.87145	5.29956	5.75623	5.30908	1.13246	1489
miR-4434	1.92222	2.58838	2.55125	2.35395	1.13024	1490
miR-4460	2.41152	2.02785	1.50795	1.98244	1.12935	1491
miR-4419a	5.88849	6.6241	6.09368	6.20209	1.12472	1492
miR-532-3p	6.71924	5.92361	6.21493	6.28593	1.12175	1493
miR-106a-3p	5.53293	4.68652	5.30445	5.17464	1.12171	1494
miR-144-5p	3.84839	3.44517	4.44132	3.91162	1.11265	1495
miR-1206	0.83898	1.55767	0.935377	1.11067	1.11248	1496
miR-3682-3p	2.70587	2.10032	2.89232	2.56617	1.11178	1497
miR-7111-3p	4.92867	5.63595	4.97214	5.17892	1.10641	1498
miR-374b-3p	7.10686	6.23661	6.89333	6.7456	1.10334	1499
miR-6886-3p	5.79462	6.51122	6.15549	6.15378	1.10198	1500
miR-4428	4.05807	4.61826	4.77938	4.48524	1.0971	1501
miR-8057	2.75207	1.83653	1.39584	1.99481	1.09538	1502
miR-4712-5p	1.52174	2.45926	2.01845	1.99982	1.09354	1503
miR-3155a	4.63669	5.14345	5.35484	5.04499	1.09057	1504
miR-141-3p	7.31471	6.51946	6.81928	6.88448	1.08818	1505
miR-548b-3p	4.24356	4.45695	5.26143	4.65398	1.0873	1506
miR-6807-3p	4.32848	5.23706	5.30388	4.95647	1.08672	1507
miR-99a-5p	7.14031	6.65833	6.38029	6.72631	1.08445	1508
miR-8067	1.20522	1.77472	2.30561	1.76185	1.08245	1509
miR-3126-3p	5.24066	4.60842	5.52015	5.12308	1.08178	1510
miR-6849-3p	5.7248	6.17657	5.35209	5.75115	1.08058	1511
miR-500b-3p	6.526	6.06217	6.86012	6.48277	1.08027	1512
miR-26a-2-3p	4.99192	4.25919	4.402	4.55103	1.0782	1513
miR-4305	4.48668	5.50251	4.77832	4.9225	1.07796	1514
miR-95-5p	3.04062	2.05992	3.31305	2.80453	1.07726	1515
miR-1231	5.70486	6.444	6.13269	6.09385	1.07158	1516
miR-6864-3p	5.93288	5.39744	5.20799	5.51277	1.06544	1517
miR-4795-5p	6.24581	6.60523	5.78727	6.21277	1.06244	1518
miR-3189-3p	1.38124	1.95712	2.09399	1.81078	1.05997	1519
miR-605-3p	6.29774	5.66968	6.54189	6.16977	1.05083	1520
miR-6862-3p	7.0178	7.25949	7.80215	7.35981	1.05008	1521
miR-6759-3p	4.31173	4.74396	3.8787	4.31146	1.04925	1522
miR-4652-3p	4.80052	4.73754	5.51471	5.01759	1.04906	1523
miR-181d-5p	6.07162	5.28524	5.54097	5.63261	1.04742	1524
miR-576-3p	4.46212	3.43377	4.3706	4.08883	1.04696	1525
miR-103a-2-5p	3.15366	3.96181	3.6459	3.58712	1.04657	1526
let-7e-5p	5.17023	4.22635	4.47194	4.62284	1.04299	1527
miR-3689a-5p	2.5549	3.53231	3.44732	3.17818	1.04158	1528
miR-6802-3p	2.76616	3.26972	2.19508	2.74366	1.04006	1529
miR-224-3p	1.03242	1.76564	1.41552	1.40453	1.03968	1530
miR-1911-3p	4.20366	3.5734	4.21197	3.99634	1.03868	1531
miR-5704	1.6232	2.32898	0.999583	1.65059	1.03838	1532
miR-4669	4.54005	5.30048	5.04054	4.96036	1.03769	1533
miR-7161-5p	1.84109	2.56703	2.30645	2.23819	1.03468	1534
miR-6509-5p	1.31272	2.46637	1.46365	1.74758	1.03312	1535
miR-8052	7.31266	6.71437	7.59868	7.20857	1.03011	1536
miR-6892-3p	9.66275	9.35628	10.1532	9.72408	1.02779	1537
miR-4299	4.63231	5.02323	5.39898	5.01818	1.02359	1538
miR-4304	4.62592	5.21255	4.40557	4.74801	1.02287	1539
miR-8071	7.47157	7.5307	8.22751	7.74326	1.02263	1540
miR-128-1-5p	6.22485	6.86277	6.84593	6.64452	1.02153	1541
miR-6866-5p	0	0.77112	0	0.25704	1.01943	1542
miR-6738-3p	3.72606	3.74069	4.61552	4.02743	1.01815	1543
miR-363-3p	8.36292	7.72237	7.78397	7.95642	1.01619	1544
miR-5090	6.25221	6.1599	6.87936	6.43049	1.01403	1545
miR-6792-3p	6.57053	6.80323	7.3327	6.90215	1.00951	1546
miR-147b	5.35415	6.11542	5.29868	5.58942	1.00879	1547
miR-1910-3p	5.74846	6.16805	5.40357	5.77336	1.00548	1548
miR-616-5p	4.65818	5.17068	5.32921	5.05269	1.00213	1549
miR-2355-5p	2.26307	1.343	1.52786	1.71131	0.999167	1550
miR-6773-5p	2.00875	2.84733	2.71661	2.52423	0.997717	1551
miR-4747-5p	3.71063	4.37406	3.77227	3.95232	0.994689	1552
miR-5588-5p	4.12376	3.40206	4.09326	3.87303	0.993389	1553
miR-4431	2.44767	1.38096	0.935377	1.588	0.99193	1554
miR-139-3p	3.27182	3.57851	2.78341	3.21125	0.989927	1555
miR-517-5p	4.82709	3.8634	3.66332	4.11794	0.985918	1556
miR-4489	4.55252	4.9371	4.18022	4.55661	0.98246	1557
miR-4781-5p	2.8722	3.69156	3.75375	3.43917	0.9813	1558
miR-6788-3p	5.27812	4.8351	5.5819	5.23171	0.980466	1559
miR-6876-3p	1.27683	2.07495	1.58249	1.64476	0.976263	1560
miR-579-5p	3.57738	4.52502	4.42556	4.17599	0.968399	1561
miR-4524b-5p	1.6402	1.343	2.9726	1.98527	0.966951	1562
miR-2392	7.52731	7.69147	6.89978	7.37285	0.966889	1563
miR-1908-5p	11.472	11.2864	12.0153	11.5912	0.964255	1564
miR-136-5p	4.26071	3.25305	3.86991	3.79456	0.96076	1565
miR-651-5p	1.91552	1.26118	0.917606	1.36477	0.955675	1566
miR-589-5p	3.1221	2.95465	1.32728	2.46801	0.954799	1567
miR-6811-3p	5.24002	5.13742	4.41781	4.93175	0.954349	1568
miR-106a-5p	8.66878	8.71524	7.84952	8.41118	0.954127	1569
miR-4449	8.91418	9.576	8.95699	9.14906	0.951889	1570
miR-6882-3p	4.79101	4.34103	5.32528	4.81911	0.944587	1571
miR-5001-3p	4.35108	4.49326	3.78553	4.20996	0.937482	1572
miR-7159-5p	2.19912	1.77472	2.51551	2.16312	0.937037	1573
miR-5006-5p	6.52774	5.83058	6.41769	6.25867	0.935356	1574
miR-199a-3p	8.47559	8.30951	9.09934	8.62815	0.932272	1575
miR-484	8.99194	8.44092	8.35105	8.59464	0.930085	1576
miR-3974	2.95535	1.84464	2.25049	2.35016	0.929638	1577
miR-4467	5.71829	6.25114	5.42572	5.79838	0.928291	1578
miR-6769b-3p	8.60258	7.9361	8.714	8.41756	0.927631	1579
miR-646	4.33695	4.50075	3.74042	4.1927	0.92189	1580
miR-6873-5p	4.34244	5.06167	4.59242	4.66551	0.921361	1581
miR-647	5.45688	4.82023	4.68496	4.98736	0.920704	1582
miR-15b-3p	4.95057	4.4521	5.15263	4.85177	0.919949	1583
miR-6737-3p	2.98767	4.1125	3.35091	3.48369	0.919415	1584
miR-374c-5p	5.53042	5.69985	6.26676	5.83234	0.918112	1585
miR-6870-5p	9.23239	8.57943	9.09159	8.9678	0.91705	1586
miR-5003-5p	1.60923	2.27288	2.64434	2.17548	0.914607	1587
miR-889-3p	2.70236	3.60007	2.56494	2.95579	0.911218	1588
miR-6778-3p	4.25691	3.271	4.42163	3.98318	0.910625	1589
miR-6868-5p	2.74118	3.68248	2.81729	3.08032	0.910261	1590
miR-4760-5p	3.39821	3.60874	4.30762	3.77152	0.908338	1591
miR-1234-3p	8.6243	8.36003	9.09838	8.69424	0.908129	1592
miR-5706	3.77348	3.2625	2.44912	3.1617	0.906634	1593
miR-3130-3p	5.84089	6.02002	5.29642	5.71911	0.906108	1594
miR-4302	2.43076	3.7164	3.06009	3.06909	0.906068	1595
miR-1225-5p	10.7011	10.2835	10.0111	10.3319	0.902978	1596
miR-3162-5p	7.13055	7.4485	6.69062	7.08989	0.900424	1597
miR-24-3p	8.53218	8.04881	7.70519	8.09539	0.898642	1598
HK_SNORA66	6.83366	7.4458	6.59491	6.95812	0.896538	1599
miR-587	1.7099	1.03826	1.03778	1.26198	0.895075	1600
miR-939-5p	7.57621	7.57445	6.91206	7.35424	0.893486	1601
miR-6877-5p	8.17724	7.52355	7.89946	7.86675	0.891879	1602
miR-3191-3p	4.94454	5.9235	5.28669	5.38491	0.888864	1603
miR-6741-5p	9.92891	10.5505	10.5797	10.353	0.886323	1604
miR-4498	6.07077	6.5345	6.72787	6.44438	0.879414	1605
miR-6803-5p	15.6356	15.2697	14.9244	15.2766	0.878248	1606
miR-20a-5p	9.21704	8.89481	8.46849	8.86011	0.877437	1607
miR-487a-5p	2.44529	2.73035	1.29627	2.1573	0.877339	1608
miR-7160-3p	4.45151	4.03955	3.76613	4.08573	0.875533	1609
miR-376a-3p	4.51307	4.35524	5.28655	4.71829	0.875397	1610
miR-199b-5p	7.60241	6.92986	7.6868	7.40636	0.874301	1611
miR-200b-5p	3.88605	4.08195	2.88688	3.61829	0.87032	1612
miR-371b-5p	4.53815	4.63924	3.94665	4.37468	0.867423	1613
miR-5009-5p	2.44947	1.82968	2.39543	2.22486	0.866442	1614
miR-3140-3p	6.71652	6.1072	6.80312	6.54228	0.854767	1615
miR-320a	8.04559	7.71461	7.34802	7.70274	0.853952	1616
miR-3613-5p	5.94581	5.31281	6.01259	5.75707	0.848536	1617
miR-3617-5p	2.58059	1.66138	3.10058	2.44751	0.837303	1618
miR-100-5p	5.80099	6.47852	5.66872	5.98274	0.836787	1619
miR-7106-3p	4.31378	4.69289	5.21815	4.74161	0.835085	1620
miR-3649	2.89952	1.81625	2.14706	2.28761	0.825952	1621
miR-760	5.89316	6.49382	5.84965	6.07888	0.824292	1622
miR-634	3.31513	3.81798	2.5542	3.2291	0.824164	1623
miR-23b-5p	3.84717	3.21046	4.36649	3.80804	0.822055	1624
miR-4679	2.08277	1.92098	1.15271	1.71882	0.815996	1625
miR-369-3p	1.2083	1.7662	0.844355	1.27295	0.815666	1626
miR-3648	10.8781	10.8812	11.5323	11.0972	0.814822	1627
miR-148a-3p	6.20507	5.5039	6.05775	5.92224	0.814322	1628
miR-30e-5p	8.04152	7.73146	8.42568	8.06622	0.813914	1629
miR-2276-5p	5.61354	5.36961	6.14512	5.70942	0.811212	1630
miR-708-5p	7.10044	6.48377	6.55568	6.7133	0.808501	1631
miR-378c	2.02579	1.67168	0.861257	1.51958	0.804848	1632
miR-941	3.76397	4.5294	3.80958	4.03432	0.804754	1633
miR-3620-3p	7.23851	7.1259	7.78494	7.38312	0.799014	1634
miR-6872-5p	3.81257	4.43823	4.32174	4.19084	0.798677	1635
miR-185-5p	5.92182	5.29858	5.75725	5.65921	0.798181	1636
miR-6866-3p	1.4381	1.86602	2.35273	1.88562	0.796942	1637
miR-1296-5p	5.59567	5.1954	4.93416	5.24174	0.794968	1638
miR-3684	1.39011	2.06698	1.24939	1.56883	0.794463	1639
miR-125b-2-3p	5.31811	5.41705	6.00417	5.57978	0.792422	1640
miR-379-5p	2.84406	3.78526	3.75223	3.46052	0.787767	1641
miR-124-5p	3.07689	3.48956	2.29569	2.95405	0.780126	1642
miR-1178-5p	4.78761	5.27498	5.39781	5.15346	0.780121	1643
miR-575	3.96792	4.19944	3.48675	3.8847	0.779196	1644
miR-6506-5p	2.02232	1.62425	2.2824	1.97633	0.774877	1645
miR-6884-3p	6.82068	6.32747	6.14801	6.43205	0.774241	1646
miR-770-5p	3.79332	4.41834	4.11501	4.10889	0.771656	1647
miR-196a-3p	5.30282	4.67794	5.42841	5.13639	0.767226	1648
miR-7154-3p	4.38951	4.09846	3.34075	3.94291	0.766545	1649
miR-340-5p	3.825	2.97815	3.43398	3.41238	0.766238	1650
miR-3131	3.74495	4.693	3.98814	4.14203	0.766222	1651
miR-8055	2.73847	3.20989	2.39871	2.78236	0.757959	1652
miR-3180-3p	11.1663	11.0166	10.5296	10.9041	0.754756	1653
miR-7850-5p	1.72271	2.20829	2.58491	2.17197	0.753446	1654
miR-4687-3p	6.4379	6.84458	6.12431	6.46893	0.753445	1655
miR-7846-3p	6.22051	6.73094	6.0981	6.34985	0.749346	1656
miR-4640-3p	7.02375	6.38013	6.68583	6.69657	0.74929	1657
miR-3938	0.658801	1.55301	0.930251	1.04735	0.74873	1658
miR-6767-5p	5.05509	4.40296	5.05988	4.83931	0.746429	1659
miR-125a-3p	3.98129	4.11079	3.00794	3.70001	0.745419	1660
miR-1471	6.55214	6.42091	7.05517	6.67607	0.744919	1661
miR-4487	5.27693	5.53968	6.05318	5.62326	0.737716	1662
miR-141-5p	5.19762	4.54313	5.26948	5.00341	0.733923	1663
miR-3150b-5p	4.52769	5.06169	4.36412	4.65117	0.732787	1664
miR-6837-5p	4.97771	5.57685	5.21922	5.25793	0.732166	1665
miR-877-3p	6.93074	7.01706	7.56781	7.17187	0.73179	1666
HK_RPL27	5.19105	5.74421	4.99417	5.30981	0.730094	1667
miR-6799-5p	10.3594	9.82921	9.78112	9.98992	0.727748	1668
miR-6774-5p	4.05835	3.94171	3.06617	3.68874	0.727178	1669
miR-6747-5p	4.9197	5.44406	4.50814	4.9573	0.72676	1670
miR-4721	6.77942	6.12957	6.48196	6.46365	0.72661	1671
miR-30a-5p	7.77136	7.55893	8.21466	7.84832	0.726313	1672
miR-208a-5p	2.55419	1.94272	1.5074	2.00144	0.726236	1673
miR-4790-3p	6.67067	6.01536	6.6381	6.44138	0.72342	1674
miR-4279	8.8685	8.52243	8.25983	8.55025	0.722941	1675
miR-148b-3p	5.81052	5.17448	5.77471	5.58657	0.722913	1676
miR-6716-3p	7.60362	7.44322	8.09356	7.71347	0.717188	1677
miR-6079	2.35773	2.12194	1.23304	1.90424	0.713528	1678
miR-210-3p	9.20834	8.68784	9.26092	9.05237	0.711259	1679
miR-4705	1.75908	1.57673	1.0882	1.47467	0.71089	1680
miR-3977	2.90598	3.1071	3.62989	3.21432	0.708659	1681
miR-4665-5p	8.42208	8.08454	7.66534	8.05732	0.708564	1682
miR-6891-3p	6.81065	6.26256	6.78291	6.61871	0.703566	1683
miR-4470	2.56479	2.26992	2.9858	2.60684	0.700478	1684
miR-19b-1-5p	5.24356	5.69647	5.10835	5.34946	0.700188	1685
miR-103a-3p	9.09054	8.61342	8.5622	8.75539	0.699427	1686
miR-4452	2.25565	2.70319	2.03713	2.33199	0.697304	1687
miR-4328	3.61736	3.41751	2.6769	3.23726	0.693078	1688
miR-605-5p	4.63623	4.68062	4.01372	4.44353	0.692233	1689
miR-34b-5p	5.33394	5.12102	4.6009	5.01862	0.691547	1690
miR-214-5p	5.62138	5.06874	5.1098	5.26664	0.687344	1691
miR-663b	9.35353	9.62932	8.84816	9.277	0.686826	1692
miR-548ab	2.6191	1.71849	2.31432	2.2173	0.686147	1693
miR-33a-5p	6.17874	5.71442	5.60163	5.8316	0.684442	1694
miR-6829-5p	5.96023	6.1343	5.31666	5.80373	0.681992	1695
miR-4646-3p	5.51583	5.8062	6.11556	5.81253	0.675432	1696
miR-16-1-3p	4.44916	3.86136	4.1496	4.15337	0.671228	1697
miR-6787-3p	3.98419	3.47206	4.52359	3.99328	0.671137	1698
miR-320b	7.20346	6.59716	6.7451	6.84857	0.671085	1699
miR-5196-3p	5.45817	4.88399	5.48172	5.27462	0.670773	1700
miR-373-5p	4.12818	3.98219	3.44166	3.85068	0.670133	1701
miR-1207-3p	5.58269	5.19699	5.83502	5.53824	0.668958	1702
miR-5691	2.89828	2.47244	3.29753	2.88941	0.668556	1703
miR-4726-5p	8.03099	7.50947	8.07116	7.87054	0.664371	1704
miR-6131	8.1307	8.78644	8.29765	8.40493	0.664209	1705
miR-6893-3p	5.55084	6.12233	5.94731	5.87349	0.663855	1706
miR-3132	4.73859	5.05008	5.33234	5.04033	0.663567	1707
miR-3137	2.83815	2.63978	1.38387	2.28727	0.661019	1708
let-7a-5p	6.56854	6.00835	6.19765	6.25818	0.658545	1709
miR-6832-5p	3.24866	3.04677	2.42612	2.90719	0.658318	1710
miR-6774-3p	6.43792	6.90568	6.14187	6.49516	0.653607	1711
miR-4515	6.02841	6.26026	6.63808	6.30892	0.651134	1712
miR-4737	3.58701	3.18197	4.12917	3.63272	0.649781	1713
miR-3670	5.38457	4.90394	5.47539	5.25463	0.649397	1714
miR-4472	5.93987	5.50048	5.3628	5.60105	0.64736	1715
miR-4491	1.36419	2.12256	2.33313	1.93996	0.64652	1716
miR-4727-3p	4.2253	4.78973	4.42541	4.48015	0.646134	1717
miR-6720-5p	4.7859	4.52574	4.18667	4.49944	0.64374	1718
miR-4765	1.66061	1.55767	0.768813	1.32903	0.641262	1719
miR-19a-5p	5.11082	4.75804	5.55671	5.14186	0.636826	1720
miR-7108-5p	12.2457	11.8614	11.6796	11.9289	0.634405	1721
miR-6746-5p	8.89775	8.90561	9.45769	9.08702	0.628005	1722
miR-4696	3.05273	2.37045	3.10702	2.8434	0.625685	1723
miR-6736-5p	5.07297	4.80361	4.46834	4.78164	0.62452	1724
miR-4486	9.11672	9.64401	9.49366	9.41813	0.622929	1725
miR-509-3p	2.77015	3.04952	2.43011	2.74993	0.620974	1726
miR-7845-5p	9.95081	9.36397	9.57985	9.63154	0.620692	1727
miR-6726-5p	10.2674	10.0308	9.64415	9.98077	0.620143	1728
miR-4750-5p	5.00585	5.57655	5.22142	5.26794	0.618785	1729
miR-4531	2.44649	2.20329	1.48752	2.04577	0.618399	1730
miR-4661-5p	1.59296	2.16019	2.35994	2.0377	0.616615	1731
miR-6503-5p	1.52341	2.58231	2.02449	2.0434	0.615159	1732
miR-6510-3p	6.46429	5.97523	6.52188	6.32047	0.612906	1733
miR-5197-5p	2.90567	3.56356	2.80767	3.0923	0.611009	1734
miR-5089-3p	1.17792	1.6987	1.03778	1.3048	0.610994	1735
miR-4504	2.03361	2.06698	1.39584	1.83214	0.609983	1736
miR-3117-5p	1.70995	1.54226	2.19508	1.81576	0.608255	1737
miR-6794-5p	10.5968	10.0725	10.5254	10.3982	0.603331	1738
miR-6511a-3p	6.08249	6.31391	6.6857	6.3607	0.602652	1739
miR-1287-3p	2.35127	2.90083	2.14785	2.46665	0.597994	1740
miR-15a-3p	4.48569	4.93982	5.09362	4.83971	0.597828	1741
miR-6887-3p	6.65669	6.0922	6.28544	6.34478	0.596673	1742
miR-3179	3.18635	2.52087	2.89705	2.86809	0.592963	1743
miR-4766-3p	0.510267	0	0	0.170089	0.592701	1744
miR-5010-5p	8.44609	7.9629	7.94651	8.1185	0.592678	1745
miR-6806-5p	4.35011	4.75492	4.05648	4.38717	0.592214	1746
miR-6867-5p	2.39029	2.46352	3.26488	2.70623	0.589708	1747
miR-5581-5p	3.05699	2.07822	2.47596	2.53705	0.588842	1748
miR-1271-5p	3.74794	4.02735	3.00866	3.59465	0.588377	1749
let-7f-5p	4.91935	4.35374	4.48767	4.58692	0.588347	1750
miR-208a-3p	5.79619	5.34713	5.25758	5.46697	0.58651	1751
miR-4725-5p	5.70647	5.357	5.93044	5.66464	0.586346	1752
miR-5572	6.5462	6.67936	6.11172	6.44576	0.584557	1753
miR-1296-3p	5.92945	6.4629	5.80616	6.06617	0.584482	1754
miR-5197-3p	1.46041	1.343	2.33001	1.71114	0.583446	1755
miR-3922-5p	5.19084	4.36739	4.63207	4.7301	0.57929	1756
miR-6511a-5p	7.42155	7.61329	7.99449	7.67644	0.576884	1757
CTRL_ANT3	3.92373	3.77726	4.43538	4.04546	0.576725	1758
miR-4468	4.16508	3.57661	3.61639	3.78603	0.57569	1759
miR-1277-5p	2.67114	2.15693	2.14442	2.32416	0.57288	1760
miR-3187-3p	4.26838	4.12086	3.64505	4.01143	0.572653	1761
miR-598-3p	4.20211	3.17367	4.06441	3.8134	0.57213	1762
miR-4440	4.49143	4.85099	4.26725	4.53656	0.570093	1763
miR-4477b	2.44929	1.85185	2.88395	2.39503	0.567172	1764
miR-7706	1.7739	2.37233	2.16987	2.10536	0.565971	1765
miR-6787-5p	8.0871	7.64651	8.14915	7.96092	0.563911	1766
miR-505-3p	5.93622	5.52326	5.33884	5.59944	0.563064	1767
miR-296-5p	6.50334	6.14411	5.97048	6.20598	0.562557	1768
miR-505-5p	4.27553	3.69686	3.83808	3.93682	0.556611	1769
miR-3175	5.88453	5.95577	6.40811	6.0828	0.556314	1770
miR-548ax	4.31672	4.85635	4.45496	4.54268	0.551367	1771
miR-6872-3p	6.75302	7.02181	7.3124	7.02908	0.549662	1772
miR-299-3p	5.00546	5.18665	5.56718	5.25309	0.548421	1773
miR-552-3p	2.11475	2.34647	1.54399	2.00174	0.546336	1774
miR-6824-5p	7.31512	6.81957	7.44469	7.19313	0.543813	1775
miR-449a	5.37274	5.11912	4.77162	5.08783	0.54365	1776
miR-185-3p	4.62006	5.29237	4.66732	4.85992	0.540746	1777
miR-5690	1.54055	1.21438	2.10087	1.6186	0.539309	1778
miR-6500-5p	2.63474	2.16272	1.85853	2.21866	0.539132	1779
miR-4632-3p	5.33309	5.29662	4.82686	5.15219	0.538357	1780
miR-6810-3p	7.62346	7.19051	7.71825	7.51074	0.538009	1781
miR-3609	6.78007	6.53938	6.19984	6.50643	0.537341	1782
miR-33b-3p	5.47188	5.00962	5.57006	5.35052	0.534178	1783
miR-8077	2.55882	2.45823	1.97382	2.33029	0.533932	1784
miR-1292-5p	6.18465	5.74991	5.66089	5.86515	0.533556	1785
miR-4699-3p	5.60922	5.059	5.29589	5.32137	0.529545	1786
miR-6769a-5p	7.43456	7.40411	7.90454	7.58107	0.523411	1787
miR-6782-5p	6.66219	6.41352	6.04867	6.37479	0.523305	1788
miR-7156-3p	4.60226	4.51187	3.67518	4.2631	0.517823	1789
miR-1913	7.55855	7.98483	8.0227	7.85536	0.517618	1790
miR-6769a-3p	5.46284	5.39664	5.92333	5.59427	0.516704	1791
miR-4530	7.86655	8.45672	8.0083	8.11052	0.513872	1792
miR-6502-3p	0.510267	0.457308	0	0.322525	0.512293	1793
miR-3157-5p	8.4774	7.93389	8.46631	8.29253	0.509463	1794
miR-3199	1.69675	2.39328	2.88176	2.32393	0.507722	1795
miR-6789-3p	7.39996	7.891	7.59202	7.62766	0.506557	1796
miR-521	2.12787	2.00195	1.3297	1.81984	0.504741	1797
miR-4685-3p	4.8061	4.30598	4.62438	4.57882	0.503104	1798
miR-4680-5p	1.7206	1.19966	1.29627	1.40551	0.502659	1799
miR-3678-3p	3.9057	3.52606	3.37561	3.60245	0.502594	1800
miR-150-3p	6.86609	6.38516	6.73563	6.66229	0.499913	1801
miR-6836-5p	8.29306	8.57964	8.79626	8.55632	0.494555	1802
miR-6894-5p	6.9279	7.44554	7.03743	7.13696	0.491768	1803
miR-3197	13.8888	14.0586	13.4678	13.8051	0.486391	1804
miR-7159-3p	0.976163	1.03826	0.333095	0.782506	0.485163	1805
miR-6165	10.0766	9.71941	9.61236	9.80278	0.484275	1806
miR-6845-5p	9.53544	9.20925	9.73588	9.49353	0.48358	1807
miR-3116	3.23818	2.73142	2.79198	2.92053	0.482921	1808
miR-3153	4.55484	5.05259	4.71879	4.77541	0.482154	1809
miR-6791-5p	8.41762	8.90901	8.38243	8.56969	0.481645	1810
miR-4694-5p	1.09117	1.62408	1.10688	1.27405	0.481468	1811
miR-892b	2.74067	2.11884	2.93453	2.59801	0.471614	1812
miR-6808-5p	7.49285	7.63641	7.0746	7.40129	0.47111	1813
miR-302c-5p	4.0407	3.96656	3.52148	3.84291	0.47087	1814
miR-548y	4.27615	4.20544	4.70345	4.39501	0.470518	1815
miR-6809-3p	5.37663	4.81406	5.16621	5.11897	0.469269	1816
miR-6744-3p	4.40028	4.49823	4.94255	4.61369	0.469003	1817
miR-4283	4.25132	3.81748	4.29627	4.12169	0.457451	1818
miR-4697-3p	4.89556	5.14827	4.61288	4.88557	0.453878	1819
miR-30c-5p	7.72457	7.55707	7.21605	7.49923	0.451521	1820
miR-4463	10.7335	10.458	10.2319	10.4745	0.449134	1821
miR-6875-5p	9.66421	10.1211	9.87797	9.88775	0.445302	1822
miR-4300	2.4271	2.06698	1.43451	1.97619	0.444752	1823
miR-766-3p	6.41695	6.90556	6.74783	6.69011	0.443718	1824
miR-377-5p	2.72552	2.26325	2.38031	2.45636	0.443594	1825
miR-7515	4.11939	3.45164	3.93512	3.83538	0.442565	1826
miR-1343-5p	10.5316	10.1483	10.6129	10.4309	0.442315	1827
let-7d-5p	3.57983	3.09262	2.82928	3.16724	0.44194	1828
miR-616-3p	4.95969	4.70689	5.34834	5.00497	0.44119	1829
miR-330-3p	6.89675	6.41158	6.95697	6.7551	0.439808	1830
miR-4732-5p	5.17817	4.66207	4.57264	4.8043	0.438939	1831
miR-130a-3p	10.0168	9.60959	9.62462	9.75033	0.43704	1832
miR-4306	4.36972	4.23004	3.75437	4.11805	0.435159	1833
miR-4707-3p	6.62436	6.41328	6.93065	6.6561	0.433307	1834
miR-7157-5p	2.67239	2.39203	3.16392	2.74278	0.428764	1835
miR-4664-3p	7.29567	6.97626	7.56724	7.27972	0.42785	1836
miR-2467-3p	6.15127	6.58212	6.48144	6.40494	0.427775	1837
miR-33a-3p	5.53865	5.40975	5.92504	5.62448	0.421233	1838
miR-98-3p	2.28216	1.99124	2.69927	2.32422	0.419914	1839
miR-6513-3p	2.03925	2.1854	1.38953	1.87139	0.416694	1840
miR-222-5p	4.9922	5.3763	5.38213	5.25021	0.416611	1841
miR-3939	5.07532	5.1546	4.68076	4.97022	0.413881	1842
miR-1237-5p	15.2971	15.1626	14.8127	15.0908	0.411875	1843
miR-92b-5p	7.93581	7.96892	8.40592	8.10355	0.408993	1844
miR-4798-5p	6.18062	5.72933	6.16066	6.02354	0.408892	1845
miR-1303	5.166	5.49215	5.6191	5.42575	0.407117	1846
miR-370-3p	6.08385	6.19972	6.54784	6.27714	0.404508	1847
miR-345-5p	7.20774	7.65835	7.51712	7.46107	0.404372	1848
miR-28-5p	5.59839	5.69693	5.15483	5.48338	0.402902	1849
miR-6782-3p	4.41223	3.95153	4.07865	4.14747	0.39427	1850
miR-637	5.02469	4.8745	5.34801	5.0824	0.393473	1851
miR-3170	5.55138	5.49741	5.99304	5.68061	0.392102	1852
miR-3141	11.4277	10.9811	11.2831	11.2306	0.390035	1853
miR-4734	12.1046	11.8545	11.6247	11.8613	0.386212	1854
miR-301a-3p	6.00167	5.2859	6.07975	5.78911	0.384814	1855
miR-4314	5.46692	5.85952	5.31207	5.54617	0.380749	1856
miR-4324	5.26987	5.43126	5.73176	5.47763	0.378932	1857
miR-3689f	2.33358	2.64309	2.75679	2.57782	0.37751	1858
miR-4525	9.26244	9.04307	8.79722	9.03425	0.375182	1859
miR-7973	0.740487	0.609836	1.38953	0.913283	0.373783	1860
miR-4292	7.09737	7.12925	7.51921	7.24861	0.371364	1861
miR-508-3p	1.2083	1.47393	0.981435	1.22122	0.37099	1862
miR-3679-5p	4.83534	5.34338	5.19317	5.12397	0.369701	1863
miR-34c-5p	7.15102	7.59015	7.46229	7.40115	0.369486	1864
miR-4265	5.8562	5.98154	6.29988	6.04588	0.368746	1865
miR-181c-3p	4.00758	4.00919	3.29559	3.77079	0.367016	1866
HK_ACTB	6.91889	7.41403	7.07989	7.1376	0.365742	1867
miR-365a-3p	2.06165	1.82968	1.1015	1.66428	0.365221	1868
miR-6885-5p	7.27781	7.45465	7.72892	7.48712	0.363701	1869
miR-296-3p	5.77148	6.17115	6.04289	5.99517	0.358186	1870
miR-874-3p	8.50935	8.18997	8.11245	8.27059	0.355315	1871
miR-671-3p	4.1192	4.52317	4.72974	4.45737	0.354215	1872
miR-6124	8.75502	8.72141	9.15082	8.87575	0.349571	1873
miR-432-3p	4.45623	4.21632	4.00478	4.22578	0.346789	1874
miR-196b-3p	6.43706	6.30909	6.00861	6.25159	0.345234	1875
miR-656-5p	1.57611	1.73268	1.19455	1.50111	0.344205	1876
miR-4731-3p	3.60602	3.09406	3.51907	3.40638	0.341651	1877
miR-4494	3.49217	3.28757	2.85525	3.21166	0.341362	1878
miR-4706	8.62812	8.23028	8.42258	8.42699	0.340663	1879
miR-19b-3p	9.2412	9.71217	9.40259	9.45199	0.339847	1880
miR-1275	10.2179	9.88071	9.76184	9.9535	0.338718	1881
miR-4684-3p	5.58297	5.91592	5.94276	5.81389	0.336277	1882
miR-7856-5p	1.09117	1.03826	0.524022	0.884485	0.334682	1883
miR-582-5p	0.675057	1.37922	1.36991	1.1414	0.33459	1884
miR-4771	3.43034	3.25305	3.84552	3.50963	0.334348	1885
miR-1291	6.99919	7.44742	6.99822	7.14828	0.333788	1886
miR-642b-5p	2.19492	1.88041	1.42431	1.83321	0.333512	1887
miR-4280	1.36419	0.961558	1.0882	1.13799	0.329865	1888
miR-6751-3p	4.19842	3.98282	4.44862	4.20995	0.327328	1889
miR-3164	2.56872	2.08872	2.69211	2.44985	0.322152	1890
miR-5088-5p	5.58402	5.36703	5.83053	5.59386	0.320772	1891
miR-551b-3p	5.26448	5.76091	5.04271	5.35603	0.317347	1892
miR-4649-3p	5.60617	5.34627	5.17291	5.37512	0.316094	1893
miR-3658	2.51253	2.2155	1.95218	2.22673	0.313578	1894
miR-4689	7.4243	7.01273	7.25295	7.22999	0.313253	1895
miR-624-5p	2.04046	1.6987	1.14727	1.62881	0.312937	1896
miR-30c-2-3p	3.32575	2.72773	2.92203	2.99183	0.311958	1897
miR-18b-3p	5.6302	5.29115	5.67769	5.53301	0.311151	1898
miR-6828-5p	4.46872	4.15763	4.0903	4.23889	0.308233	1899
miR-302a-5p	2.71006	2.54868	1.98422	2.41432	0.308078	1900
miR-3145-5p	4.70035	5.06422	5.07757	4.94738	0.307875	1901
miR-4473	2.40646	2.18403	1.91169	2.16739	0.30777	1902
miR-125b-5p	8.72311	8.37444	8.34298	8.48018	0.307255	1903
miR-6754-5p	6.02575	5.97727	6.44317	6.14873	0.303238	1904
miR-6895-3p	4.18945	4.58624	4.37524	4.38365	0.303162	1905
miR-129-1-3p	4.81462	4.85226	4.34722	4.67137	0.303158	1906
miR-105-5p	3.13626	3.0193	2.16798	2.77452	0.302119	1907
miR-4783-3p	5.0046	4.47712	4.75128	4.74433	0.298444	1908
miR-6825-5p	7.01159	7.34529	6.97588	7.11092	0.297624	1909
miR-204-3p	8.58846	8.45033	8.86642	8.63507	0.29426	1910
miR-4641	1.75153	2.55872	1.86563	2.05863	0.293761	1911
miR-3064-5p	4.88082	4.86702	4.50868	4.75217	0.293732	1912
miR-378g	4.8746	5.22618	5.30137	5.13405	0.293721	1913
miR-3177-3p	5.79838	5.77669	6.15006	5.90838	0.292546	1914
miR-6760-5p	6.19844	6.45003	5.93359	6.19402	0.2915	1915
miR-4274	8.41034	8.1619	8.59478	8.38901	0.290842	1916
miR-181a-5p	8.3652	7.86335	8.08381	8.10412	0.289797	1917
miR-4329	5.18931	5.57537	5.20733	5.324	0.286291	1918
miR-3667-3p	6.46466	6.1561	6.66312	6.42796	0.285703	1919
miR-765	6.40233	6.75561	6.45759	6.53851	0.284671	1920
miR-5190	5.01779	5.02323	5.39047	5.14383	0.281492	1921
HK_RNU75	8.9595	8.98622	8.49505	8.81359	0.280238	1922
miR-4784	4.99018	5.42023	5.24831	5.21957	0.274674	1923
miR-6831-5p	4.13746	4.15073	4.53257	4.27359	0.27241	1924
miR-4743-5p	5.77164	5.44789	5.29112	5.50355	0.269967	1925
miR-34a-5p	5.60353	5.5012	5.04657	5.38377	0.26954	1926
miR-30b-5p	6.84609	6.41681	6.57481	6.61257	0.26616	1927
miR-802	1.97915	2.1738	1.681	1.94465	0.26369	1928
miR-7107-5p	11.7054	11.9382	12.0727	11.9054	0.262273	1929
miR-4728-5p	8.91317	8.56185	8.90116	8.79206	0.259758	1930
miR-4795-3p	6.66141	6.75181	7.03134	6.81485	0.259127	1931
miR-6722-3p	10.3338	9.98528	10.2065	10.1752	0.256315	1932
miR-4637	1.69537	2.10061	2.15813	1.9847	0.255645	1933
miR-153-3p	5.16368	5.67909	5.30932	5.38403	0.25543	1934
miR-6785-3p	8.46034	8.31562	8.74881	8.50826	0.254261	1935
miR-1225-3p	9.57256	9.60805	9.92233	9.70098	0.251455	1936
miR-15a-5p	8.30816	7.8995	8.26408	8.15725	0.249504	1937
miR-664b-5p	6.7961	6.41049	6.61568	6.60742	0.245487	1938
miR-3919	2.72316	2.19064	2.47702	2.46361	0.245333	1939
miR-140-5p	4.97006	5.06594	4.44499	4.82699	0.244346	1940
miR-301b	5.76104	5.38464	5.9463	5.69733	0.2432	1941
miR-4800-3p	10.7905	11.1373	10.9675	10.9651	0.24223	1942
miR-6799-3p	4.00985	4.3676	4.02824	4.13523	0.242078	1943
miR-5682	2.60157	3.25728	2.98681	2.94855	0.241771	1944
miR-6126	14.3468	14.2452	13.988	14.1933	0.24137	1945
miR-3154	6.36331	6.23942	6.63181	6.41151	0.239792	1946
miR-6778-5p	8.95244	8.67085	8.65233	8.75854	0.239485	1947
miR-6727-5p	13.8828	13.7296	13.5132	13.7085	0.235938	1948
miR-2276-3p	5.91769	5.64964	5.53199	5.69977	0.230093	1949
miR-548ad	4.76035	4.41521	4.46136	4.54564	0.227244	1950
miR-6881-5p	4.75382	5.08552	4.9566	4.93198	0.226313	1951
miR-937-5p	7.77169	8.10223	8.00539	7.95977	0.22564	1952
miR-448	2.33428	2.79215	2.28655	2.47099	0.222453	1953
miR-4447	7.24398	7.28441	7.57728	7.36855	0.220174	1954
miR-30d-3p	4.63152	4.30172	4.33207	4.42177	0.219138	1955
miR-6781-5p	11.9002	11.888	11.5756	11.7879	0.217621	1956
miR-574-5p	11.2048	11.4252	11.5457	11.3919	0.217033	1957
miR-1910-5p	5.70749	5.84115	6.08588	5.87817	0.214	1958
miR-5589-5p	5.08148	5.14559	5.47451	5.23386	0.212292	1959
miR-541-3p	6.1139	6.0655	6.41488	6.19809	0.207719	1960
miR-26b-5p	5.68439	6.02087	6.11808	5.94111	0.207051	1961
miR-4257	7.50323	7.20255	7.26792	7.32457	0.206598	1962
miR-4695-5p	8.46846	8.64956	8.83362	8.65055	0.204909	1963
miR-2861	15.4839	15.6549	15.2926	15.4771	0.202457	1964
miR-6868-3p	1.00977	1.66138	1.0509	1.24068	0.201996	1965
miR-6890-5p	6.2231	5.97076	5.93666	6.04351	0.201096	1966
miR-6085	10.0613	9.84625	9.7459	9.88447	0.199535	1967
miR-4763-3p	11.4595	11.402	11.1149	11.3255	0.197956	1968
miR-7111-5p	9.12814	9.39597	9.4054	9.30984	0.197476	1969
miR-550a-5p	4.78074	5.13249	4.97489	4.96271	0.197274	1970
miR-6857-5p	4.27011	4.01006	4.37313	4.21777	0.196951	1971
miR-4438	3.16594	3.48728	3.31079	3.32134	0.195685	1972
miR-8085	5.69881	5.51058	5.37228	5.52722	0.194665	1973
miR-99b-5p	7.36248	7.55627	7.03486	7.31787	0.193936	1974
miR-4319	6.59578	6.85227	6.43575	6.62793	0.192016	1975
miR-154-5p	4.22812	3.79275	3.99303	4.00463	0.187661	1976
miR-3607-3p	3.68604	3.62233	3.16272	3.49036	0.187349	1977
miR-6764-5p	3.31652	3.74888	3.76513	3.61018	0.185103	1978
miR-6086	7.41437	7.50237	7.78223	7.56632	0.183193	1979
miR-194-3p	3.41217	3.05542	2.71363	3.0604	0.180487	1980
miR-3607-5p	6.36452	6.52274	6.00647	6.29791	0.178904	1981
miR-6801-5p	4.86463	4.7156	5.04709	4.87577	0.178855	1982
miR-191-3p	2.63191	2.63941	2.35303	2.54145	0.177937	1983
miR-6754-3p	3.14799	2.91877	3.44282	3.16986	0.176381	1984
miR-5196-5p	9.09673	9.37427	9.0269	9.16597	0.175445	1985
miR-138-5p	5.65428	5.4739	5.3374	5.48853	0.174292	1986
miR-487a-3p	4.0252	3.40627	3.77305	3.73484	0.173998	1987
miR-6730-5p	1.95784	2.38796	2.38935	2.24505	0.173444	1988
miR-6851-3p	6.21251	5.96657	6.29297	6.15735	0.171476	1989
miR-143-5p	7.20361	6.94211	6.97329	7.03967	0.170547	1990
miR-191-5p	6.92667	6.85592	6.58927	6.79062	0.170068	1991
miR-133a-3p	5.84247	6.09993	6.14658	6.02966	0.169897	1992
miR-548az-5p	5.07521	5.05351	5.39545	5.17473	0.167838	1993
miR-6514-5p	2.58557	2.32898	2.24528	2.38661	0.159734	1994
miR-4650-3p	1.67574	1.94859	2.00831	1.87755	0.15909	1995
miR-885-3p	7.03155	6.9851	6.7207	6.91245	0.157552	1996
miR-4700-5p	7.76622	7.4435	7.64747	7.61906	0.152161	1997
miR-208b-3p	3.87855	3.81637	4.28852	3.99448	0.152137	1998
[truncated: 104 more rows]

## Sheet: OV
	Average Normalized Expression				Test Statistic
Probe	Stage 13	Stage 14	Stage 15	AvgExpr	HotellingT2	Rank
let-7d-3p	4.76633	10.6838	4.21078	6.55365	168.114	1
miR-1255b-2-3p	3.79141	9.3374	9.4742	7.53433	142.821	2
miR-1285-5p	7.46513	12.4891	12.5008	10.8183	117.849	3
miR-548d-5p	3.57377	8.81283	8.79248	7.0597	113.295	4
miR-1306-5p	6.73183	11.3742	7.1107	8.40557	85.6425	5
miR-1249	7.62706	11.9164	7.32283	8.95542	77.506	6
miR-506-5p	4.45873	0	1.25739	1.90537	71.2122	7
miR-513b-5p	4.44229	0	2.26204	2.23478	66.4817	8
miR-4759	3.87345	0	0	1.29115	66.0785	9
miR-1273d	9.28247	13.0889	12.9388	11.7701	63.8091	10
miR-4500	4.317	0.771992	0.49306	1.86068	62.2392	11
miR-8078	3.9646	8.59656	8.35892	6.97336	60.7864	12
miR-3688-5p	4.5091	0.332094	1.95738	2.26619	58.7532	13
miR-4735-5p	4.3285	1.18986	0.334082	1.95081	56.441	14
miR-6804-3p	7.05377	10.9417	7.83194	8.60913	55.4383	15
miR-1254	6.08266	9.8149	9.79538	8.56431	54.7665	16
miR-1301-5p	5.10305	8.74667	4.50554	6.11842	54.493	17
miR-519a-3p	3.70046	0	0.558893	1.41978	53.9457	18
miR-4255	4.47023	3.04165	0.195487	2.56912	52.8622	19
let-7e-3p	3.5207	7.58513	3.72057	4.94213	52.6682	20
miR-4317	4.32498	0.682872	1.22546	2.07777	52.604	21
miR-519c-3p	4.25177	0	2.53246	2.26141	51.6485	22
miR-548an	3.93995	2.02603	0	1.98866	51.0418	23
miR-513c-5p	4.78015	1.4851	0.996493	2.42058	49.2955	24
miR-574-3p	5.95047	9.24085	9.14206	8.11112	49.0705	25
miR-4782-5p	4.49758	1.07811	1.40018	2.32529	48.7097	26
miR-300	4.30487	0.350778	2.65649	2.43738	47.6373	27
miR-3672	4.06867	1.91352	0.334082	2.10542	46.8204	28
miR-513b-3p	4.25786	1.05444	0.781277	2.03119	44.3946	29
miR-4528	3.65875	0.332094	0	1.33028	43.905	30
miR-4427	4.18999	0	0.597299	1.59576	43.8887	31
miR-4768-5p	4.20773	1.88993	0.441541	2.17973	43.6165	32
miR-302e	4.52131	1.12277	1.07466	2.23958	43.5886	33
miR-4777-5p	3.86469	0	1.86321	1.9093	43.345	34
miR-4272	3.97942	0	2.0818	2.02041	43.1772	35
miR-5188	3.57085	0	3.18537	2.25207	42.6397	36
miR-1197	3.9557	0	1.16188	1.70586	42.5281	37
miR-381-3p	5.79699	8.03992	4.58488	6.1406	40.9783	38
miR-597-5p	4.69738	0.551442	2.67486	2.64123	40.2128	39
miR-3671	3.84128	1.94045	0.441541	2.07443	40.2019	40
miR-3936	3.83798	0	1.41479	1.75092	39.6829	41
miR-1179	3.80492	0	1.74843	1.85111	39.5077	42
miR-3201	4.34092	0.859587	2.03957	2.41336	39.284	43
miR-6815-5p	5.35852	2.09246	2.70648	3.38582	38.9272	44
miR-4729	3.64729	0.551442	0.195487	1.46474	38.3193	45
miR-888-5p	4.61539	2.61112	1.22893	2.81848	37.5114	46
miR-2467-5p	4.14851	1.81062	0.334082	2.09774	37.2447	47
miR-1273e	9.25814	12.1846	12.2782	11.2403	36.9149	48
miR-203b-3p	3.99107	0.933659	0.622299	1.84901	36.0606	49
miR-572	5.97439	9.25731	6.49423	7.24198	35.9628	50
miR-367-3p	3.6873	2.39235	0.195487	2.09171	35.9599	51
miR-4461	5.23579	8.26853	7.80327	7.10253	35.6866	52
miR-618	3.92999	1.24877	0.66779	1.94885	34.8082	53
CTRL_ANT5	3.88627	0.526668	1.88151	2.09815	34.2205	54
miR-7161-3p	3.45446	0.332094	2.56639	2.11765	34.189	55
miR-4637	3.1473	0	2.49839	1.8819	34.0903	56
miR-1273c	6.42182	9.26676	9.11467	8.26775	33.803	57
miR-450b-3p	3.95245	1.0247	1.45916	2.14544	33.6833	58
miR-3121-5p	3.20423	0	2.32421	1.84281	33.5732	59
miR-3123	4.69268	1.23119	1.04296	2.32228	33.0108	60
miR-514a-3p	3.9693	0.526668	0.920307	1.80543	32.9334	61
miR-3908	3.64266	0	2.47499	2.03922	32.8307	62
miR-7160-3p	4.10498	1.26571	3.83672	3.06914	32.5253	63
miR-4738-5p	2.8881	0.664807	4.7367	2.7632	31.9727	64
miR-1261	3.45559	0	1.95178	1.80246	31.9421	65
miR-6877-3p	6.13183	8.58225	8.87813	7.86407	31.7647	66
miR-7153-5p	3.55467	0	2.14873	1.90113	31.6975	67
miR-126-3p	5.1531	8.12751	7.29585	6.85882	31.5542	68
miR-4524b-5p	3.61576	3.21114	0.699607	2.50884	31.5225	69
miR-539-3p	3.89974	1.03012	0.691984	1.87395	31.5199	70
miR-451b	2.85096	0.332094	0	1.06102	31.2814	71
miR-518b	4.8973	1.74947	2.61505	3.08727	31.1185	72
miR-8087	3.06894	2.44198	0.195487	1.90214	31.0281	73
miR-522-3p	3.99612	1.15034	1.53653	2.22766	31.006	74
miR-548av-5p	3.71989	1.32192	0.699607	1.91381	30.9681	75
miR-3685	2.99921	0	0	0.999737	30.9161	76
miR-510-5p	4.14849	0.551442	1.30086	2.00027	30.5576	77
miR-1252-5p	3.19119	0	1.74559	1.64559	30.5003	78
miR-7856-5p	3.43491	1.74567	0.195487	1.79202	30.4607	79
let-7c-3p	3.85866	0.859587	0.66779	1.79534	30.4243	80
miR-613	3.3335	0	0.483704	1.2724	30.335	81
miR-1205	4.02461	2.08456	0.724473	2.27788	30.0712	82
miR-4659b-5p	4.10235	1.60646	0.973253	2.22735	29.8224	83
miR-649	3.7632	6.31422	6.27285	5.45009	29.5326	84
miR-548m	3.91127	1.21625	1.55029	2.22593	29.5066	85
miR-379-3p	3.25082	2.09223	0	1.78102	29.0262	86
miR-3919	4.30925	0.692602	2.67799	2.55995	29.0258	87
miR-5011-5p	3.50426	0	0.731341	1.41187	28.9001	88
miR-566	7.34725	9.83482	9.84653	9.00953	28.8625	89
miR-553	3.5662	0	1.45171	1.67264	28.8324	90
miR-1298-5p	3.28152	0	1.20082	1.49411	28.7573	91
miR-587	3.79654	0.664807	2.27313	2.24483	28.5467	92
miR-5697	3.3969	0	2.12059	1.83916	28.5167	93
miR-520f-3p	4.46578	1.60753	3.60358	3.22563	28.4695	94
miR-5000-5p	4.52322	2.88854	0.842668	2.75148	28.2103	95
miR-4287	3.3421	1.79768	0	1.71326	28.1596	96
miR-558	3.34863	0.332094	2.66127	2.114	28.0652	97
miR-4804-5p	3.9407	0.771992	0.603521	1.77207	28.029	98
miR-3684	3.05346	0.551442	0.529319	1.37807	27.9003	99
miR-635	4.83135	5.47861	2.72729	4.34575	27.8313	100
miR-452-3p	3.45994	0.332094	1.61991	1.80398	27.749	101
miR-4263	4.29807	0.951029	2.70917	2.65275	27.3547	102
miR-155-5p	3.87866	0.801591	1.17589	1.95205	27.0544	103
miR-3606-3p	3.22656	0	0.597299	1.27462	27.0193	104
miR-4482-5p	2.98159	0.526668	0.572888	1.36038	26.9316	105
miR-3611	3.90672	1.71927	0	1.87533	26.9178	106
miR-3193	4.98567	2.01731	3.61133	3.5381	26.7735	107
miR-4435	4.17773	0.883537	2.76995	2.6104	26.3362	108
miR-384	3.70146	0	1.02777	1.57641	26.28	109
miR-496	3.87801	2.70822	0.859723	2.48198	26.2423	110
miR-6082	3.09318	0.350778	3.00922	2.15106	25.9485	111
miR-1322	3.12885	5.94713	6.17308	5.08302	25.9411	112
miR-4662a-3p	4.0168	0.664807	2.64062	2.44074	25.8014	113
miR-548e-3p	4.17631	0.692602	3.65582	2.84158	25.7918	114
miR-3135a	6.85634	9.52975	9.4924	8.62616	25.6988	115
miR-892c-5p	3.63137	0.551442	0.513027	1.56528	25.6193	116
miR-624-3p	3.49874	0	2.223	1.90725	25.5415	117
miR-548as-3p	2.90482	0	2.30662	1.73715	25.526	118
miR-190a-3p	3.74659	0	0.781277	1.50929	25.5254	119
miR-5007-5p	4.32043	1.75317	1.50402	2.52587	25.2199	120
miR-569	3.41073	1.69124	0.66779	1.92325	25.1739	121
miR-9-5p	3.26034	4.46203	1.28953	3.00397	25.1446	122
miR-137	3.5214	1.85195	0.22481	1.86605	25.0572	123
miR-3144-3p	4.74918	1.6139	3.52238	3.29515	24.8244	124
miR-1297	4.64626	1.01558	3.30194	2.98793	24.8179	125
miR-3115	3.71086	2.00997	0.529319	2.08339	24.7566	126
miR-542-3p	4.47449	0.771992	2.42191	2.55613	24.6378	127
miR-4666a-5p	3.16785	0.664807	0.195487	1.34271	24.5861	128
miR-554	3.60593	1.03012	3.98084	2.8723	24.2227	129
miR-548w	4.18873	6.62886	6.75353	5.85704	24.1992	130
miR-802	3.76849	0	2.66346	2.14398	24.1866	131
miR-6844	3.22705	0.664807	0.195487	1.36245	24.0766	132
miR-511-3p	4.42779	0.771992	1.78671	2.32883	23.9385	133
miR-19b-2-5p	4.37109	4.1872	1.26066	3.27298	23.719	134
miR-450a-2-3p	3.01589	0	0.75413	1.25667	23.4916	135
miR-675-3p	4.87845	7.05879	4.24921	5.39549	23.4672	136
miR-4802-3p	3.88319	1.51887	1.6637	2.35525	23.4383	137
miR-3146	5.29744	2.49891	3.11658	3.63764	23.3143	138
miR-6083	3.94565	1.15034	2.16466	2.42022	23.2478	139
miR-1258	3.70146	1.20986	0.724473	1.8786	23.1757	140
miR-4789-3p	3.31473	0.332094	2.52955	2.05879	23.1734	141
miR-1304-3p	5.76771	8.13203	8.12238	7.34071	23.1578	142
miR-4650-3p	4.15027	2.68967	1.61225	2.8174	23.0846	143
miR-3686	3.34909	0.526668	1.51526	1.79701	23.0654	144
miR-199a-3p	7.42655	9.67129	9.72553	8.94112	23.0133	145
miR-620	3.55531	1.21625	0.960233	1.9106	22.9883	146
miR-3924	3.33717	0.388264	0.933006	1.55281	22.9432	147
miR-5704	3.12928	0	0.918032	1.3491	22.9307	148
miR-1299	4.22186	6.5188	6.80448	5.84838	22.8749	149
miR-1273a	6.04138	8.14331	8.35789	7.51419	22.8506	150
miR-3649	3.31855	0.664807	1.52578	1.83638	22.8457	151
miR-3668	4.04332	1.63312	1.06768	2.24804	22.7779	152
miR-199a-5p	7.24921	9.42594	9.57137	8.74884	22.6325	153
miR-4671-3p	2.95645	1.57788	0	1.51144	22.5693	154
miR-4789-5p	4.71712	1.41103	2.45564	2.86126	22.5044	155
miR-3679-3p	2.70434	0.932346	3.72916	2.45528	22.4488	156
miR-6073	3.41028	0.859587	1.20082	1.82356	22.4089	157
miR-4727-3p	4.2839	0.965313	4.11447	3.12123	22.2805	158
miR-5581-3p	3.11919	0.526668	1.31954	1.65513	22.2648	159
miR-4680-5p	3.35651	0.350778	2.74704	2.15144	22.1106	160
miR-1539	5.92559	8.23226	5.76583	6.64123	22.0722	161
miR-5692c	2.95254	0	1.33203	1.42819	22.0613	162
miR-660-3p	4.29657	2.979	1.64104	2.97221	22.0579	163
miR-5187-5p	4.85033	3.47618	2.22578	3.51743	22.0052	164
miR-4262	3.82634	2.08087	1.02777	2.31166	21.9472	165
miR-3613-3p	1.71511	3.63764	4.17934	3.17736	21.9464	166
miR-219a-1-3p	5.25858	2.02266	4.23897	3.84007	21.7213	167
miR-4765	3.18015	0	1.00903	1.39639	21.715	168
miR-302f	4.3823	1.81515	2.30699	2.83481	21.6087	169
miR-6855-3p	3.16951	0.551442	2.65239	2.12445	21.4591	170
miR-601	3.82995	0.890386	1.15451	1.95828	21.4444	171
miR-516a-3p	4.26059	1.10508	1.78169	2.38245	21.2615	172
miR-4803	4.29696	0.859086	2.07958	2.41188	21.2052	173
miR-7159-3p	3.60754	0.526668	1.5084	1.88087	21.0111	174
miR-7852-3p	3.63758	0.859587	1.85104	2.11607	20.9815	175
miR-5707	3.72137	1.05444	0.859723	1.87851	20.904	176
miR-2114-3p	3.84545	2.6536	0.781711	2.42692	20.8775	177
miR-4256	4.2839	1.88245	1.74559	2.63731	20.8305	178
miR-8061	3.3557	0.771992	0.729758	1.61915	20.8148	179
miR-4293	4.91679	3.89843	2.42382	3.74635	20.7459	180
miR-380-3p	3.32823	1.76376	0.66779	1.91993	20.745	181
miR-491-3p	3.92746	0.692602	1.51987	2.04665	20.7397	182
CTRL_ANT4	4.07301	0.951029	1.44766	2.15723	20.5539	183
miR-583	4.08935	2.74188	1.5591	2.79677	20.5319	184
miR-512-3p	3.7831	2.09246	0.603521	2.15969	20.5288	185
let-7a-3p	4.05292	0.933659	1.66438	2.21699	20.5125	186
miR-519e-3p	3.7446	2.07039	1.28585	2.36695	20.4692	187
miR-184	4.50601	3.72307	0.818943	3.01601	20.4683	188
miR-6864-5p	3.74064	2.12427	1.05797	2.30763	20.4665	189
miR-142-5p	3.29861	2.45059	0	1.9164	20.4273	190
miR-5684	5.79644	7.89244	7.89309	7.19399	20.3994	191
miR-5003-3p	3.01136	0	1.64365	1.55167	20.3881	192
miR-4510	3.21796	1.07811	0.97941	1.75849	20.3711	193
miR-4295	3.99904	1.32826	1.44283	2.25671	20.2939	194
miR-6134	3.99052	2.10703	1.45171	2.51642	20.239	195
miR-6129	4.85914	2.15885	2.8159	3.27796	20.1892	196
miR-3144-5p	4.74058	2.08456	3.14568	3.32361	20.1796	197
miR-6748-5p	5.91086	3.36101	4.87636	4.71608	20.1312	198
miR-1323	3.82016	1.81515	1.41624	2.35052	20.0807	199
miR-548e-5p	4.60962	6.89242	6.39459	5.96554	20.0023	200
miR-4303	5.20488	2.85048	2.94298	3.66611	19.9612	201
miR-4742-5p	4.09817	1.47667	2.1978	2.59088	19.9194	202
miR-2355-3p	3.54976	1.0247	2.0888	2.22109	19.8173	203
miR-208a-5p	3.05319	1.70178	0.66266	1.80588	19.6458	204
miR-6128	3.14983	1.94632	0.288217	1.79479	19.6059	205
miR-4801	4.18043	2.23812	1.62308	2.68054	19.5617	206
miR-105-3p	2.7532	2.98505	0.441541	2.05993	19.5505	207
miR-6513-3p	3.18467	0.526668	1.91163	1.87432	19.5139	208
miR-889-3p	3.18989	1.55679	0.467173	1.73795	19.3784	209
miR-3119	3.70002	0.551442	1.05797	1.76981	19.3779	210
miR-3935	2.81865	0.526668	3.02268	2.12267	19.3316	211
miR-6868-3p	4.07587	1.70931	1.74843	2.5112	19.2304	212
miR-34a-3p	4.76713	6.33832	3.82337	4.97627	19.2076	213
miR-7151-5p	3.64132	1.26571	1.1243	2.01045	19.1239	214
miR-5701	4.44014	0.939707	2.18685	2.52223	19.0784	215
miR-7156-5p	3.24956	0.526668	2.93811	2.23811	19.0361	216
miR-670-3p	6.90476	8.99892	5.92406	7.27592	18.9405	217
miR-502-5p	4.224	6.1406	3.84138	4.73533	18.9068	218
miR-640	7.54808	9.84863	7.32351	8.24007	18.7048	219
miR-154-5p	5.3021	2.97524	3.92893	4.06876	18.6869	220
miR-626	3.46144	0.350778	1.85104	1.88775	18.5946	221
miR-548ay-5p	4.88657	7.14533	7.11999	6.38396	18.5786	222
miR-493-5p	4.68927	2.5639	2.28893	3.1807	18.4668	223
miR-3117-5p	3.19382	0	0.529319	1.24105	18.4531	224
miR-450b-5p	2.58048	2.08609	0.334082	1.66688	18.369	225
miR-190b	3.05935	1.10508	0.288217	1.48421	18.2846	226
miR-1183	4.67413	0.965313	3.42827	3.02257	18.2804	227
miR-499b-3p	3.31742	0.551442	1.10874	1.6592	18.2752	228
miR-579-3p	2.66874	0	2.09874	1.58916	18.1792	229
miR-3663-5p	5.46073	7.33312	7.51288	6.76891	18.1405	230
miR-4490	3.60686	0.526668	0.664236	1.59926	18.0802	231
miR-3978	3.7629	2.81152	0.8926	2.48901	18.0501	232
miR-548ba	4.0109	1.69124	1.49092	2.39769	18.0462	233
miR-3974	3.32076	1.54927	0	1.62335	17.9608	234
miR-4685-3p	4.4483	2.68481	5.08703	4.07338	17.9543	235
miR-591	2.93708	0.350778	0.529319	1.27239	17.7031	236
miR-5007-3p	3.81782	1.26506	1.27698	2.11995	17.5965	237
miR-105-5p	4.13128	2.44181	1.99304	2.85538	17.5596	238
miR-6130	3.87874	2.58163	1.41479	2.62505	17.428	239
miR-4512	5.71098	8.06547	7.55836	7.1116	17.306	240
miR-5004-5p	4.4214	1.97518	2.717	3.03786	17.2174	241
miR-4288	3.01384	0	0.664236	1.22602	17.0364	242
miR-4464	3.56641	0.746877	0.783923	1.69907	17.0286	243
miR-5009-3p	4.13001	2.19231	1.20451	2.50894	17.0243	244
miR-4431	3.18237	0.350778	2.63108	2.05474	16.9575	245
miR-642b-5p	2.11204	0	2.56152	1.55785	16.9141	246
miR-216b-3p	3.50852	0.890386	1.03048	1.80979	16.9096	247
miR-4432	3.97233	1.89897	1.14794	2.33975	16.8967	248
miR-4802-5p	3.95114	0.965313	0.972518	1.96299	16.8942	249
let-7g-3p	6.48801	8.2532	5.48352	6.74158	16.8477	250
miR-519e-5p	4.95835	3.07815	2.93035	3.65562	16.8163	251
miR-4473	3.48248	0.692602	1.8259	2.00033	16.7995	252
miR-4666b	3.2017	1.22248	0.288217	1.5708	16.7583	253
miR-380-5p	3.55818	2.16011	1.28612	2.3348	16.7291	254
miR-4318	4.32328	2.72137	1.51584	2.8535	16.7257	255
miR-628-5p	4.08951	2.02077	1.94351	2.6846	16.7142	256
miR-7843-3p	3.21245	0.771992	1.35957	1.78134	16.7046	257
miR-488-3p	3.58652	1.94886	1.17589	2.23709	16.6737	258
miR-4781-3p	3.40989	0.859587	2.43552	2.235	16.6362	259
miR-4420	2.5205	0.914933	3.40572	2.28038	16.6208	260
miR-892c-3p	3.75515	0.859587	0.821036	1.81192	16.6114	261
miR-563	4.93687	6.30027	1.7304	4.32251	16.6093	262
miR-144-5p	3.59664	2.92259	1.11536	2.54486	16.6013	263
miR-5699-5p	4.35576	0.99783	1.76048	2.37136	16.4768	264
miR-5191	4.37861	1.15169	1.88611	2.47214	16.4585	265
miR-514b-5p	4.92665	2.77966	1.80303	3.16978	16.4502	266
miR-8074	3.63866	0.877446	0.821036	1.77905	16.3958	267
miR-609	2.8447	0.350778	0	1.06516	16.3893	268
miR-4720-5p	3.01935	0.692602	0.895095	1.53568	16.3476	269
miR-196a-5p	4.77395	2.7472	1.90612	3.14242	16.2892	270
miR-7157-5p	3.57568	0.526668	1.52714	1.87649	16.2488	271
miR-302b-3p	4.14545	2.13151	1.57703	2.61799	16.0476	272
miR-1914-5p	6.45439	8.30377	8.42702	7.7284	16.04	273
let-7a-2-3p	4.39568	5.794	3.43302	4.5409	15.84	274
miR-96-3p	4.08617	0.771992	2.34674	2.40163	15.7775	275
miR-577	3.01384	0	0.441541	1.15179	15.7338	276
miR-4649-5p	7.04807	4.68795	6.07706	5.9377	15.7124	277
miR-588	3.33671	0.332094	1.52064	1.72982	15.63	278
miR-4760-5p	4.38281	3.26417	2.09335	3.24677	15.5697	279
miR-100-3p	3.0406	0.350778	1.18394	1.52511	15.545	280
miR-365a-3p	3.62837	1.28312	2.70954	2.54034	15.4932	281
miR-875-5p	3.09623	1.15089	1.36384	1.87032	15.4329	282
miR-1537-5p	4.68722	2.50775	2.85206	3.34901	15.4278	283
miR-1208	4.47511	2.3768	2.7352	3.19571	15.3953	284
miR-6855-5p	4.25695	2.42455	2.10115	2.92755	15.3663	285
miR-4460	3.05064	0.859086	0.288217	1.39931	15.2789	286
miR-4475	3.73126	2.08087	1.37704	2.39639	15.2456	287
miR-4692	3.86025	1.92851	0.666352	2.1517	15.2126	288
miR-5702	2.76443	0.332094	2.63948	1.912	15.2055	289
miR-7114-5p	6.16179	3.938	4.91817	5.00599	15.1609	290
miR-3163	5.14576	1.96185	3.70553	3.60438	15.047	291
miR-548ab	3.20972	3.57238	1.03048	2.60419	14.9625	292
miR-516b-5p	3.74006	1.34861	1.26066	2.11644	14.9308	293
miR-1185-2-3p	4.09372	1.46459	3.05312	2.87048	14.8763	294
miR-4421	3.6157	5.32061	5.61084	4.84905	14.867	295
miR-1256	2.51691	4.18461	5.0243	3.90861	14.844	296
miR-4698	3.30225	0.859587	1.26153	1.80779	14.8138	297
miR-590-3p	3.32498	1.40184	1.41833	2.04839	14.8077	298
miR-4306	5.44005	3.3783	3.51041	4.10959	14.787	299
miR-125b-1-3p	4.71151	2.12598	3.05509	3.29753	14.6067	300
miR-4796-5p	4.31737	4.83263	1.58626	3.57875	14.5813	301
miR-5586-5p	3.76876	0.551442	1.61968	1.97996	14.5596	302
miR-8053	2.53211	0.526668	2.1337	1.73083	14.5545	303
miR-664a-3p	4.04543	6.06497	5.83911	5.3165	14.4551	304
miR-4276	5.02831	3.29063	3.04224	3.78706	14.4197	305
miR-3653	4.13539	2.07952	2.31323	2.84271	14.4069	306
miR-1265	2.53591	1.63038	3.73283	2.63304	14.3902	307
miR-6733-5p	3.94388	1.81515	3.06234	2.94046	14.3802	308
miR-6888-3p	3.47722	0.950003	2.29944	2.24222	14.3797	309
miR-7157-3p	4.05086	1.66118	2.54571	2.75258	14.358	310
miR-539-5p	4.05735	2.69961	0.821036	2.526	14.346	311
miR-6504-5p	2.87405	1.08723	3.55138	2.50422	14.2913	312
miR-4661-5p	3.83341	2.0787	1.52354	2.47855	14.2543	313
miR-6500-3p	3.69519	5.29992	5.56728	4.85413	14.2276	314
miR-199b-5p	6.1042	7.91969	7.92709	7.317	14.1497	315
miR-1909-5p	6.75298	8.73652	6.70737	7.39896	14.1331	316
miR-4264	4.77382	2.20652	2.90611	3.29549	14.1123	317
miR-1250-3p	3.39479	4.94778	2.99993	3.78083	14.103	318
miR-548b-5p	4.04926	5.95124	5.77768	5.25939	14.0249	319
miR-1264	3.11919	0.682872	1.17675	1.65961	13.957	320
miR-1287-3p	4.42787	3.25298	2.3363	3.33905	13.9209	321
miR-6819-5p	8.88347	7.10388	8.88535	8.2909	13.9096	322
miR-3171	3.32883	0.890386	0.377401	1.53221	13.8946	323
miR-6733-3p	3.22745	2.27994	0.996493	2.16796	13.8571	324
miR-4748	5.14397	3.14857	4.80722	4.36659	13.8268	325
miR-627-3p	2.86761	0.771992	1.78671	1.80877	13.8256	326
miR-608	5.86461	2.30401	4.36495	4.17786	13.8038	327
miR-5008-5p	5.14382	2.55167	4.47591	4.05714	13.7823	328
miR-4282	4.33219	1.4851	1.72729	2.51486	13.779	329
miR-181b-3p	3.88464	1.69124	2.73682	2.7709	13.7639	330
miR-6821-3p	5.31294	6.45383	4.14234	5.30304	13.717	331
miR-7153-3p	3.69245	2.93724	1.33833	2.65601	13.7099	332
miR-4517	3.8977	1.41053	1.79355	2.36726	13.7082	333
miR-369-3p	2.9544	2.76169	0.603521	2.10654	13.7054	334
miR-376a-5p	3.17955	1.82499	1.18972	2.06475	13.6211	335
miR-6768-3p	4.26215	3.32988	1.25302	2.94835	13.6102	336
miR-3681-5p	3.72132	3.12492	1.72737	2.85787	13.6065	337
miR-6511b-3p	5.69938	7.35273	7.56502	6.87237	13.5863	338
miR-135a-5p	3.15865	2.54081	0.603521	2.10099	13.575	339
miR-4772-5p	3.63015	0.801591	1.64057	2.0241	13.5234	340
miR-24-2-5p	4.99834	2.07039	2.48141	3.18338	13.5078	341
miR-6761-3p	3.29931	3.90484	5.25476	4.15297	13.4346	342
miR-181c-5p	7.16554	8.92504	6.83033	7.64031	13.427	343
miR-3923	3.42244	2.47378	1.30313	2.39978	13.3921	344
miR-5195-5p	4.27433	1.23119	2.8256	2.77704	13.3903	345
miR-2052	3.29573	0.526668	0.783923	1.53544	13.3878	346
miR-6079	3.50843	1.45984	2.75745	2.57524	13.253	347
miR-487a-5p	3.65793	1.99735	1.6442	2.43316	13.248	348
miR-630	3.09096	0	1.22529	1.43875	13.2445	349
miR-8076	3.04331	0.890386	0.441541	1.45841	13.1295	350
miR-92a-1-5p	6.87299	5.34293	5.01863	5.74485	13.1271	351
miR-586	3.16746	1.10508	1.85104	2.04119	13.124	352
miR-205-5p	7.9483	9.96896	7.77355	8.5636	13.0868	353
miR-509-3p	3.94241	2.78408	1.81293	2.84647	13.0581	354
miR-4773	4.46524	2.72963	2.84272	3.34586	13.0562	355
miR-544a	2.44645	3.8044	1.09658	2.44914	13.0549	356
miR-3941	3.98543	1.75159	1.09658	2.27787	13.0541	357
miR-4678	3.11167	0	1.11801	1.40989	13.0506	358
miR-5585-3p	10.6909	12.3974	12.3833	11.8239	13.0372	359
miR-6758-5p	5.02184	3.0972	3.47964	3.86623	13.0258	360
miR-383-5p	3.15117	0.526668	2.17205	1.94996	12.9496	361
miR-3133	4.66196	2.1361	2.78664	3.1949	12.9379	362
miR-219a-2-3p	4.62972	5.07504	2.88689	4.19722	12.8968	363
miR-208a-3p	4.84785	4.32187	2.37428	3.848	12.8954	364
miR-4456	3.63469	0.965313	2.6731	2.42437	12.7729	365
miR-3614-3p	3.29577	0.551442	2.07465	1.97395	12.7725	366
miR-555	3.5819	1.13827	0.529319	1.74983	12.7223	367
miR-1229-3p	5.19639	6.94992	6.88344	6.34325	12.5835	368
miR-4679	2.81239	0	1.1243	1.31223	12.5526	369
miR-3164	4.84658	2.4034	3.37475	3.54157	12.5312	370
miR-5579-5p	3.32774	1.10508	0.66779	1.7002	12.516	371
miR-3657	3.52039	1.52389	1.29718	2.11382	12.4764	372
miR-202-5p	4.50318	2.04191	1.60901	2.71803	12.4332	373
miR-200c-5p	4.46704	4.7355	1.77289	3.65848	12.4249	374
miR-548h-5p	3.88409	5.55152	5.65872	5.03144	12.4071	375
miR-4728-3p	5.50572	7.25279	7.25914	6.67255	12.3649	376
miR-8065	3.51533	1.32192	1.70308	2.18011	12.3571	377
miR-488-5p	4.27397	2.65688	2.00228	2.97771	12.3549	378
miR-450a-5p	3.93465	2.68866	1.08544	2.56958	12.3365	379
miR-135a-3p	4.16623	1.02643	3.25718	2.81661	12.329	380
miR-6088	12.3041	10.3931	11.5561	11.4178	12.324	381
miR-1233-3p	5.48247	6.74834	7.43984	6.55688	12.3075	382
miR-215-3p	2.56044	1.94632	0.441541	1.64943	12.2596	383
miR-513a-5p	3.73018	1.68054	2.95813	2.78961	12.1813	384
miR-144-3p	4.12013	2.19038	0.586224	2.29891	12.169	385
miR-4799-5p	4.18598	2.95023	1.44235	2.85952	12.1618	386
miR-377-5p	3.78613	1.71652	2.40147	2.63471	12.1534	387
miR-6882-5p	3.70498	3.85274	1.72119	3.09297	12.1466	388
miR-551b-5p	3.63989	1.20986	2.79196	2.54724	12.1416	389
miR-6840-5p	3.97411	1.80212	3.92356	3.23326	12.0787	390
miR-4744	3.71935	1.94346	1.48955	2.38412	12.0483	391
miR-890	4.11498	2.08087	3.06664	3.0875	11.9881	392
miR-5589-5p	4.09481	6.04403	5.2103	5.11638	11.9492	393
miR-3174	3.80511	1.88469	2.44645	2.71208	11.9281	394
miR-485-5p	3.69197	2.06736	1.84944	2.53626	11.9217	395
miR-549a	3.75873	1.8277	1.1243	2.23691	11.8647	396
miR-4639-3p	4.01918	1.97807	2.87056	2.95594	11.8627	397
miR-4671-5p	3.13392	1.80959	1.30313	2.08221	11.857	398
miR-629-5p	5.2264	3.84302	3.44564	4.17169	11.8372	399
miR-6882-3p	3.33233	4.92047	5.22354	4.49211	11.8303	400
miR-1252-3p	3.32076	1.37224	1.51584	2.06962	11.8158	401
miR-6893-3p	4.63004	6.43667	6.03415	5.70029	11.8109	402
miR-217	6.51218	8.1083	5.94917	6.85655	11.8102	403
miR-4252	4.19801	5.93755	5.59531	5.24362	11.8058	404
miR-501-3p	4.84971	2.63303	3.41285	3.63186	11.787	405
miR-95-3p	3.54249	1.4777	2.56459	2.52826	11.7732	406
miR-4424	2.73777	2.72137	0.586224	2.01512	11.7393	407
miR-6814-3p	4.13503	2.01453	2.73661	2.96206	11.7107	408
miR-548g-3p	3.03856	1.41168	3.06721	2.50582	11.7086	409
miR-4786-3p	5.04569	2.88001	2.78901	3.57157	11.685	410
miR-4307	3.44126	0.950003	0.49306	1.62811	11.626	411
miR-3646	3.62545	1.55519	3.54685	2.90916	11.5612	412
miR-508-5p	2.82997	0.600251	1.19356	1.54126	11.517	413
miR-2681-3p	5.06208	2.18101	2.96056	3.40122	11.4524	414
miR-1273h-5p	12.1971	13.7888	13.85	13.2787	11.4494	415
miR-4747-5p	5.34807	2.41852	4.6207	4.1291	11.4444	416
miR-6822-3p	2.81162	1.03012	3.37683	2.40619	11.4047	417
miR-8054	3.81537	1.54927	2.14532	2.50332	11.3877	418
miR-3619-3p	3.36357	5.02805	5.44087	4.61083	11.3847	419
miR-5194	5.51276	3.54673	4.51052	4.52334	11.373	420
miR-6718-5p	4.1606	1.41296	2.42394	2.66584	11.3387	421
miR-4518	4.06626	3.25707	2.18363	3.16898	11.2993	422
miR-676-5p	4.24394	1.41103	1.75981	2.47159	11.2874	423
miR-4791	4.26112	1.81515	2.75558	2.94395	11.2869	424
miR-323a-5p	5.28388	2.17671	3.7978	3.7528	11.2778	425
miR-92a-2-5p	4.77183	3.93966	2.2367	3.6494	11.2522	426
miR-3199	3.04762	0.692602	2.74543	2.16189	11.2264	427
miR-218-2-3p	5.25901	2.80499	3.63381	3.89927	11.2076	428
miR-10b-3p	3.34345	3.34921	1.71852	2.80373	11.2064	429
miR-7112-3p	3.35288	1.07811	0.8926	1.77453	11.1917	430
miR-3142	4.88197	2.87884	3.78562	3.84881	11.1728	431
miR-6502-5p	3.29782	1.88378	1.58582	2.25581	11.1454	432
miR-4455	4.2793	3.14809	1.29718	2.90819	11.0827	433
miR-4732-3p	3.9346	5.43869	5.79943	5.05758	11.0731	434
miR-3662	3.74881	2.10455	1.37455	2.4093	11.0513	435
miR-3973	3.47669	1.85692	1.60398	2.31253	11.0363	436
miR-769-3p	5.85483	4.2116	4.20089	4.75577	10.9851	437
miR-3689d	5.39014	7.35291	5.56486	6.10264	10.9577	438
miR-4422	3.86788	0.890386	3.21046	2.65624	10.9538	439
miR-3148	5.0815	2.05037	2.59018	3.24068	10.9292	440
miR-6506-5p	3.96021	1.2265	2.96884	2.71852	10.9206	441
miR-5004-3p	4.02787	2.08369	3.96296	3.35817	10.9111	442
miR-595	3.79255	1.74997	3.30672	2.94975	10.9029	443
miR-4489	5.54722	3.65519	4.91532	4.70591	10.8755	444
miR-4705	3.59095	1.94482	1.95682	2.49753	10.866	445
miR-6715b-3p	5.93522	7.47412	5.13666	6.182	10.8453	446
miR-29b-2-5p	5.10058	3.32529	4.60312	4.343	10.8086	447
let-7i-5p	4.78764	3.71947	2.49629	3.6678	10.7987	448
miR-4275	3.52966	1.68054	2.20702	2.4724	10.7902	449
miR-124-5p	2.62201	4.77964	3.96658	3.78941	10.7684	450
miR-6832-3p	4.00425	1.80959	3.45129	3.08838	10.7421	451
miR-200b-5p	6.06827	4.48152	4.31279	4.95419	10.7418	452
miR-4677-3p	3.1814	0.99783	1.67826	1.9525	10.733	453
miR-506-3p	4.61886	2.05064	4.66489	3.77813	10.7204	454
miR-5692b	2.99123	0.350778	0.597299	1.3131	10.7137	455
miR-373-3p	2.8953	3.67624	1.55238	2.70797	10.6924	456
miR-5583-5p	3.12885	0.692602	0.377401	1.39962	10.6835	457
miR-3691-5p	3.55984	1.67701	2.27829	2.50505	10.6772	458
miR-3938	3.39196	1.90667	1.74365	2.34743	10.6201	459
miR-567	4.74733	2.98448	3.22164	3.65115	10.4865	460
miR-5571-5p	3.50599	1.32826	3.19803	2.67743	10.4586	461
miR-1301-3p	4.44342	3.0653	4.73387	4.08086	10.4505	462
miR-409-5p	4.24319	3.10803	1.73008	3.0271	10.4432	463
miR-487a-3p	5.1592	4.07823	3.15486	4.13076	10.421	464
miR-593-3p	3.73644	1.61945	2.51934	2.62508	10.4097	465
miR-339-3p	8.36706	5.28948	8.53407	7.39687	10.4028	466
miR-4714-5p	3.22656	2.91774	1.15451	2.43293	10.3217	467
miR-4659a-5p	3.53748	2.17732	1.95681	2.5572	10.274	468
miR-490-5p	4.32632	1.43829	2.61372	2.79278	10.2739	469
miR-6890-3p	4.08068	6.13621	4.96923	5.06204	10.2575	470
miR-891b	3.67723	1.12277	2.13155	2.31052	10.2362	471
miR-676-3p	3.76704	1.55219	2.11014	2.47645	10.2334	472
miR-633	3.88531	1.01558	2.73813	2.54634	10.1956	473
miR-5688	3.37171	1.15089	2.22429	2.24896	10.185	474
miR-4328	4.7874	2.26131	2.62611	3.22494	10.1842	475
miR-7-2-3p	3.56487	1.37224	2.78339	2.5735	10.1735	476
miR-31-5p	10.2128	8.33422	9.37443	9.30715	10.1369	477
miR-4539	6.57798	8.04693	8.06993	7.56495	10.0064	478
miR-6734-5p	6.06995	3.71064	4.90295	4.89451	10.0027	479
miR-432-3p	4.41328	2.85455	4.58307	3.9503	9.99671	480
miR-3674	3.004	6.03244	6.06833	5.03492	9.98351	481
miR-568	3.5162	1.49334	2.19079	2.40011	9.96539	482
miR-3617-3p	3.76596	1.19271	1.17288	2.04385	9.96538	483
miR-4645-3p	3.45404	0.801591	2.48063	2.24542	9.96292	484
miR-562	3.00827	1.79942	1.03369	1.94713	9.95323	485
miR-4664-5p	4.84337	3.22016	3.40572	3.82308	9.95177	486
miR-766-5p	4.53282	3.39282	2.66346	3.5297	9.95135	487
miR-924	3.40619	2.41622	1.03816	2.28686	9.95097	488
miR-4764-5p	3.76287	1.83411	1.39374	2.33024	9.94602	489
miR-503-3p	2.38568	4.05042	2.51742	2.98451	9.9392	490
miR-4766-3p	2.1271	1.41103	0	1.17938	9.93218	491
miR-1185-5p	3.21276	1.32343	0.75413	1.76344	9.87301	492
miR-342-5p	5.26972	3.41368	3.84495	4.17612	9.86549	493
miR-486-5p	4.75243	2.084	3.9347	3.59038	9.81697	494
miR-5010-3p	4.02259	2.22131	4.08281	3.44224	9.8086	495
miR-489-5p	4.19849	1.4427	2.92631	2.85583	9.80854	496
miR-134-5p	5.0005	3.73798	3.42338	4.05395	9.80448	497
miR-182-3p	4.97416	3.23094	3.18325	3.79611	9.80261	498
miR-4480	2.72407	0.388264	2.27829	1.79688	9.80068	499
miR-1228-3p	6.78512	8.13918	8.44461	7.78963	9.79034	500
miR-6499-3p	3.18088	1.10508	3.58578	2.62391	9.78561	501
miR-3942-5p	2.95799	1.54069	0.792786	1.76382	9.77673	502
miR-4686	2.92191	0.965313	0.622299	1.50318	9.7759	503
miR-3614-5p	3.54054	4.01448	2.30132	3.28545	9.73324	504
miR-4267	4.96363	3.12137	3.7802	3.95507	9.71783	505
miR-1910-5p	4.84511	6.30422	6.32928	5.82621	9.66851	506
miR-508-3p	3.2875	0.890386	0.97941	1.7191	9.65625	507
miR-520b	3.63346	2.02811	2.41138	2.69099	9.64135	508
miR-346	2.70089	4.32059	5.17673	4.06607	9.6385	509
miR-192-3p	4.90361	3.94921	3.2015	4.01811	9.57836	510
miR-548az-5p	4.27818	5.66347	5.97369	5.30511	9.56833	511
miR-644a	3.65181	1.95248	0.586224	2.0635	9.55022	512
miR-4788	4.19746	2.45192	3.51605	3.38848	9.54601	513
miR-4761-5p	4.13742	2.62114	2.68256	3.14704	9.46912	514
miR-6827-3p	4.06924	5.56988	4.06072	4.56662	9.46239	515
miR-196b-5p	4.27797	2.75641	2.30805	3.11414	9.44362	516
miR-5680	3.71803	1.75351	1.93881	2.47012	9.33891	517
miR-892b	3.15723	3.99081	1.98295	3.04366	9.33126	518
let-7c-5p	5.45625	5.01843	3.26161	4.57877	9.32209	519
miR-6773-3p	3.12359	3.27527	1.5084	2.63575	9.31651	520
miR-5195-3p	3.5985	1.67701	3.44865	2.90805	9.31159	521
miR-181d-3p	3.44499	1.60451	1.33486	2.12812	9.28072	522
miR-3713	2.56659	0	0.934601	1.16706	9.28023	523
miR-4277	3.437	0.801591	2.15171	2.1301	9.26907	524
miR-519b-3p	4.36008	2.79335	2.27237	3.14193	9.24837	525
miR-3618	3.90113	1.48411	0.842668	2.07597	9.24708	526
miR-1292-5p	7.06059	5.61154	5.70122	6.12445	9.23087	527
miR-3682-3p	3.84362	1.87467	2.48058	2.73296	9.22335	528
miR-520e	3.53322	1.15169	2.79357	2.49283	9.20166	529
miR-6769a-3p	3.97269	5.3949	5.37247	4.91335	9.19794	530
miR-6755-3p	3.40757	0.551442	1.50402	1.82101	9.19409	531
miR-4537	6.24708	7.79003	5.76741	6.60151	9.1749	532
miR-6730-5p	4.13219	2.06504	3.34036	3.1792	9.12023	533
miR-517c-3p	2.9417	0.692602	1.50184	1.71205	9.11646	534
miR-4653-5p	3.46424	1.94482	0.855637	2.08823	9.11133	535
miR-3202	4.01887	1.58197	3.32461	2.97515	9.09156	536
miR-7515	4.54418	4.56765	3.12265	4.07816	9.07983	537
miR-6830-3p	2.93223	2.91379	1.38748	2.41117	9.06945	538
miR-411-5p	3.87644	2.18252	2.93088	2.99661	9.01534	539
miR-4786-5p	5.28793	3.67287	3.84288	4.26789	9.01159	540
miR-520c-3p	3.74594	2.0532	2.94517	2.91477	9.00381	541
miR-4777-3p	2.96882	1.21927	0.783923	1.65734	8.98653	542
miR-509-3-5p	3.77547	2.94517	1.29282	2.67116	8.97809	543
miR-3189-5p	3.8975	5.79017	5.23388	4.97385	8.97305	544
miR-6780a-3p	3.20921	1.63726	1.44735	2.09794	8.97296	545
miR-766-3p	5.96722	7.13502	7.488	6.86341	8.96711	546
miR-4472	6.78602	5.1417	5.75893	5.89555	8.96475	547
miR-4308	4.34218	1.8249	2.27354	2.81354	8.93173	548
miR-376b-5p	3.90597	4.16365	2.3391	3.46957	8.91529	549
miR-5010-5p	9.12774	7.22395	9.19993	8.51721	8.89064	550
miR-6131	9.31593	9.86465	8.09658	9.09239	8.88416	551
miR-7152-5p	4.05008	2.27271	2.15572	2.82617	8.85323	552
miR-6889-5p	8.85638	7.13124	7.7775	7.92171	8.84435	553
miR-1238-3p	4.68716	6.43556	5.34398	5.4889	8.81277	554
miR-892a	3.74615	0.950003	2.30194	2.3327	8.80776	555
miR-3200-5p	4.12909	1.2265	1.25401	2.2032	8.79495	556
miR-652-5p	4.24867	2.49922	3.44803	3.39864	8.79428	557
miR-6807-3p	4.70301	6.01102	6.29518	5.66974	8.78558	558
miR-6865-5p	6.50154	4.20865	6.32017	5.67679	8.77948	559
miR-661	3.35951	4.7792	5.36122	4.49998	8.75814	560
miR-4483	3.76447	3.84885	1.70557	3.1063	8.75806	561
miR-6750-3p	3.95881	5.84497	5.06293	4.95557	8.75744	562
miR-378d	4.04922	1.41932	2.50039	2.65631	8.75585	563
miR-4536-5p	4.05681	1.74704	1.26073	2.35486	8.75492	564
miR-6782-5p	8.0181	6.38566	7.55257	7.31878	8.73931	565
miR-3692-3p	3.55971	2.98283	1.39374	2.64543	8.72039	566
miR-497-3p	7.33364	8.5096	6.50028	7.44784	8.70966	567
miR-4477b	3.52039	1.2821	3.16072	2.6544	8.70331	568
miR-3920	2.69534	0.771992	0.441541	1.30296	8.66874	569
miR-590-5p	3.83158	2.46128	4.35726	3.55004	8.57334	570
miR-3689b-3p	5.30414	3.75655	4.23078	4.43049	8.57282	571
miR-4309	7.62968	9.29443	7.54751	8.15721	8.4842	572
miR-3689a-5p	2.92318	1.19118	2.90869	2.34102	8.4694	573
miR-548au-3p	2.63581	2.06841	4.13845	2.94755	8.4545	574
miR-1537-3p	4.381	3.33064	2.37018	3.36061	8.4401	575
miR-335-5p	5.33993	6.69323	6.75904	6.26407	8.40748	576
miR-6874-5p	3.4803	2.76041	1.73008	2.65693	8.36396	577
miR-581	3.60687	1.61904	2.30183	2.50924	8.34575	578
miR-6805-5p	7.46426	5.5331	6.46484	6.4874	8.30642	579
miR-4779	3.81694	1.49198	2.4811	2.59668	8.28437	580
miR-4251	5.08375	3.39438	3.39758	3.95857	8.25434	581
miR-656-3p	2.82604	0	0	0.942015	8.23858	582
miR-494-5p	2.62108	0.551442	1.92759	1.70004	8.2112	583
miR-30b-3p	5.49658	3.84949	4.38939	4.57849	8.19518	584
miR-410-5p	3.45711	0.692602	1.77289	1.9742	8.18795	585
miR-3679-5p	6.68042	5.24327	5.26819	5.73063	8.17199	586
miR-190a-5p	3.47323	2.30862	0.664236	2.1487	8.14738	587
miR-1305	3.68745	1.35741	1.51469	2.18652	8.12276	588
miR-6866-3p	3.19566	0.771992	0.901414	1.62302	8.10683	589
miR-8088	3.88048	0.890386	2.47509	2.41532	8.07124	590
miR-6759-5p	4.58415	2.91379	3.72844	3.74213	8.06808	591
miR-5002-5p	2.27966	1.08723	0.529319	1.29874	8.05171	592
miR-5687	3.39992	0.692602	2.07764	2.05672	8.04685	593
miR-6783-5p	3.05627	1.38763	1.79215	2.07869	8.03412	594
miR-491-5p	5.55281	3.90248	4.22207	4.55912	7.99707	595
miR-95-5p	3.11614	0.526668	1.75412	1.79898	7.98933	596
miR-6889-3p	4.61982	4.06305	2.68265	3.78851	7.9787	597
miR-571	3.52973	2.08087	1.76182	2.45747	7.97781	598
miR-4730	4.09751	3.2968	1.83007	3.0748	7.9711	599
miR-6721-5p	4.09245	4.50577	2.98898	3.8624	7.96437	600
miR-3122	4.87245	2.45791	4.52299	3.95112	7.95547	601
miR-6856-3p	2.64159	2.95252	1.37247	2.32219	7.93218	602
miR-624-5p	3.55695	1.35741	1.89569	2.27002	7.92163	603
miR-23b-5p	4.62979	2.28377	4.35646	3.75667	7.91083	604
miR-5690	1.98737	1.13827	0.22481	1.11682	7.90988	605
miR-4766-5p	2.99361	0.859086	0.195487	1.34939	7.9053	606
miR-5094	3.90828	1.26521	3.04238	2.73862	7.80249	607
miR-4531	3.56796	1.33436	2.30118	2.40117	7.79917	608
miR-548x-3p	3.32709	1.68567	3.26586	2.75954	7.78536	609
miR-211-5p	4.40688	2.39975	3.42874	3.41179	7.76526	610
miR-1225-3p	8.62129	9.67485	10.1906	9.49559	7.75969	611
miR-573	4.00628	1.84039	1.49348	2.44672	7.74556	612
miR-657	2.32142	3.98814	4.27575	3.52844	7.74431	613
miR-6499-5p	3.94377	2.07514	2.87314	2.96402	7.74071	614
miR-6719-3p	3.39808	1.55219	2.50342	2.48456	7.72606	615
miR-1279	3.82781	3.18812	2.0818	3.03258	7.71506	616
miR-3909	3.79505	2.67883	2.26571	2.9132	7.70764	617
miR-4521	9.15257	8.42267	7.56159	8.37894	7.69403	618
miR-3165	4.53618	2.89945	3.83618	3.75727	7.68655	619
CTRL_ANT1	4.0788	1.3666	2.20771	2.55104	7.68655	620
miR-378c	1.82941	0.350778	2.37698	1.51905	7.62752	621
miR-3606-5p	2.78931	0	0.22481	1.00471	7.6202	622
miR-6507-5p	3.82359	1.55169	2.29382	2.55637	7.61774	623
miR-656-5p	3.86663	1.99993	2.53916	2.80191	7.5938	624
miR-1911-5p	4.12487	1.69493	1.89055	2.57012	7.59317	625
miR-3915	3.96215	1.777	1.36384	2.36766	7.58038	626
miR-219b-3p	3.14426	1.40184	2.86959	2.4719	7.57623	627
miR-7155-5p	4.82203	4.27729	2.79276	3.96403	7.54768	628
miR-876-3p	5.21712	6.31791	4.14764	5.22756	7.54528	629
miR-3155b	6.82461	8.36516	6.8083	7.33269	7.52354	630
miR-4458	4.75109	4.0279	2.86522	3.8814	7.51348	631
miR-4999-5p	2.60154	0	0.66779	1.08978	7.49931	632
miR-6757-5p	7.20802	5.78514	6.05537	6.34951	7.49357	633
miR-3186-3p	3.66962	0.890386	3.10913	2.55638	7.48735	634
miR-30c-2-3p	4.96472	3.35751	4.48529	4.26917	7.48269	635
miR-548j-3p	5.38395	6.85493	6.42916	6.22268	7.47902	636
miR-1283	2.74993	1.45984	3.05652	2.4221	7.47426	637
miR-4477a	3.52355	1.6727	1.89896	2.36507	7.4492	638
miR-4641	3.32498	1.2265	3.85024	2.80057	7.43074	639
miR-195-5p	4.85967	3.66357	3.52836	4.0172	7.39022	640
miR-6800-5p	7.54773	8.43086	8.98976	8.32278	7.37534	641
miR-6886-3p	4.78462	6.28893	5.71047	5.59467	7.37378	642
miR-195-3p	4.58768	4.41248	3.09103	4.0304	7.36453	643
miR-4794	4.1105	2.50984	1.77272	2.79769	7.33171	644
miR-651-3p	3.27858	1.66118	1.99079	2.31018	7.32151	645
miR-6854-5p	3.34693	0.99783	1.9461	2.09695	7.31738	646
miR-4648	5.01068	3.56687	3.85767	4.14507	7.31588	647
miR-210-5p	7.70318	8.63528	9.15063	8.49636	7.30477	648
miR-492	3.45001	3.61981	4.88056	3.98346	7.30062	649
miR-6127	10.222	8.86845	9.07643	9.38894	7.29024	650
miR-6890-5p	7.35887	5.83529	6.5355	6.57655	7.28243	651
miR-6823-5p	5.34717	3.68594	4.52729	4.52013	7.2821	652
miR-1913	7.34012	8.55335	8.64525	8.17957	7.26919	653
miR-302c-3p	3.79874	2.85465	1.96909	2.87416	7.25984	654
miR-582-5p	3.00009	0.664807	0.931381	1.53209	7.2511	655
miR-6773-5p	3.72852	2.20273	2.78973	2.90699	7.24342	656
miR-433-3p	4.54408	4.09503	2.28846	3.64253	7.23867	657
miR-412-3p	3.96305	1.99917	3.1236	3.02861	7.23755	658
miR-1538	5.6153	6.91188	6.92153	6.4829	7.22605	659
miR-4501	2.51939	1.82803	0.49306	1.61349	7.21845	660
miR-3675-5p	2.44468	0.859086	2.50495	1.93624	7.1901	661
miR-216a-3p	4.63825	3.12427	3.29662	3.68638	7.18741	662
miR-6505-5p	3.23308	0.692602	0.933006	1.61956	7.14366	663
miR-3127-5p	4.00792	1.88971	2.70735	2.86833	7.13293	664
miR-6883-5p	5.67097	4.34842	4.53239	4.85059	7.12782	665
miR-580-3p	2.77473	1.05444	0.790219	1.53979	7.10789	666
miR-885-5p	3.99035	3.17393	2.10696	3.09042	7.08799	667
miR-6793-5p	6.11393	4.74101	5.00808	5.28768	7.07579	668
miR-4690-3p	4.66376	5.98003	5.83076	5.49152	7.03931	669
miR-548ak	6.04117	7.06823	7.41286	6.84076	7.02499	670
miR-4530	8.03546	9.45138	9.03985	8.84223	7.02284	671
miR-8083	3.3613	1.79942	2.86983	2.67685	6.99216	672
miR-544b	3.65129	1.71904	2.16888	2.51307	6.99188	673
miR-6801-5p	4.77673	3.32276	4.54312	4.2142	6.97798	674
miR-6796-5p	5.66733	3.76492	4.54393	4.65873	6.95018	675
miR-302a-3p	4.94848	5.51905	3.41043	4.62599	6.87615	676
miR-6846-5p	8.47446	7.19559	7.26899	7.64635	6.85519	677
miR-5692a	3.85288	1.95196	1.95447	2.58644	6.85476	678
miR-585-3p	3.15814	2.10157	1.6263	2.29534	6.85134	679
miR-5685	3.59656	5.09347	3.56537	4.08513	6.83413	680
miR-7844-5p	3.23719	2.0831	1.02777	2.11602	6.82606	681
miR-4325	3.15303	1.74567	2.7573	2.552	6.81921	682
miR-6508-5p	3.51238	3.69626	1.37199	2.86021	6.81698	683
miR-4680-3p	2.64878	0	0.699607	1.11613	6.8075	684
miR-517a-3p	3.49629	1.3666	2.39382	2.41891	6.80346	685
miR-3179	4.35787	1.91358	3.75726	3.3429	6.8022	686
miR-3166	3.99981	2.72393	3.9556	3.55978	6.78336	687
miR-3167	4.37256	2.68525	3.50726	3.52169	6.77884	688
miR-3655	5.33156	4.05007	3.71929	4.36697	6.77157	689
miR-5089-3p	2.52646	1.36222	0.901414	1.5967	6.75419	690
miR-4271	12.8488	14.2246	13.9054	13.6596	6.75192	691
miR-4720-3p	3.39623	2.40836	0.49306	2.09922	6.75126	692
miR-711	5.83199	4.41584	5.69069	5.31284	6.7486	693
miR-6776-5p	7.7211	6.38314	6.36673	6.82365	6.74571	694
miR-135b-3p	5.0299	4.09406	3.5034	4.20912	6.74483	695
miR-654-3p	4.10393	3.67021	1.91045	3.2282	6.73041	696
miR-4527	2.99209	1.38575	1.3107	1.89618	6.72568	697
miR-205-3p	3.37856	3.83489	2.28893	3.16746	6.7128	698
miR-224-5p	4.21749	2.82246	3.02693	3.35563	6.70131	699
miR-21-3p	4.81809	3.49901	3.72322	4.01344	6.64524	700
miR-4446-5p	2.99705	0.965313	2.88151	2.28129	6.63048	701
miR-1278	2.42868	0	1.45171	1.29346	6.6297	702
miR-8068	3.22218	0.933659	0.934601	1.69681	6.6276	703
miR-507	3.02053	2.09548	1.52343	2.21315	6.6068	704
miR-4704-5p	3.97159	2.1492	3.27083	3.13054	6.58585	705
miR-4513	4.79251	6.15186	4.92545	5.28994	6.57075	706
miR-141-5p	5.20733	3.69626	4.03124	4.31161	6.56296	707
miR-7973	2.61801	0.526668	1.64937	1.59802	6.56251	708
miR-5590-5p	3.46199	2.1492	1.19851	2.2699	6.54043	709
miR-505-5p	4.87245	3.3139	3.49034	3.89223	6.52266	710
miR-4722-3p	5.70354	6.88729	6.9033	6.49804	6.50944	711
miR-520d-3p	3.53535	1.19271	1.00131	1.90979	6.50006	712
miR-8062	3.58251	1.32826	1.3315	2.08076	6.49591	713
miR-323b-5p	3.26512	1.80307	1.88568	2.31796	6.4949	714
miR-6731-5p	5.22206	3.63521	4.02223	4.29317	6.48715	715
miR-485-3p	4.7555	3.51567	3.38837	3.88651	6.47811	716
miR-4495	3.39672	0.883537	1.43969	1.90665	6.4733	717
miR-487b-5p	3.65108	1.47549	3.10641	2.74433	6.47017	718
miR-145-5p	5.27488	6.67669	6.10251	6.01803	6.4678	719
miR-509-5p	3.93829	1.03012	2.98189	2.6501	6.46434	720
miR-382-3p	2.96433	1.82273	3.32262	2.70323	6.44739	721
miR-26a-1-3p	4.72651	2.92572	3.72824	3.79349	6.44305	722
miR-34c-5p	5.43684	6.8251	6.34275	6.20156	6.43897	723
miR-4672	4.66409	2.85413	3.86806	3.79543	6.43418	724
miR-4795-5p	4.89142	6.24045	5.17145	5.43444	6.43005	725
miR-367-5p	3.59241	1.4851	2.63497	2.57082	6.42272	726
miR-5700	2.14606	0	1.44283	1.19629	6.42167	727
miR-6883-3p	3.95236	4.24723	2.63392	3.61117	6.38517	728
miR-4752	3.09304	2.15544	3.50196	2.91681	6.37704	729
miR-6856-5p	5.51392	3.94781	5.35478	4.93884	6.36993	730
miR-3118	1.95956	3.7712	3.58155	3.1041	6.36831	731
miR-6802-3p	3.91998	1.73731	3.35577	3.00435	6.36621	732
miR-3134	3.10568	2.0518	1.3614	2.17296	6.35779	733
miR-6515-3p	3.76284	4.84655	5.12432	4.5779	6.34374	734
miR-149-5p	8.0103	7.37834	6.66443	7.35102	6.34288	735
miR-580-5p	3.70211	2.30741	1.70562	2.57171	6.34103	736
miR-4434	3.3403	2.03555	1.51987	2.29857	6.33766	737
HK_B2M	2.0513	3.04131	4.13427	3.07563	6.33415	738
miR-4639-5p	3.68902	2.55877	2.21704	2.82161	6.31818	739
miR-617	2.33351	0.332094	0.597299	1.08763	6.2763	740
miR-6740-3p	3.71308	1.93176	3.45506	3.0333	6.24813	741
miR-6840-3p	4.1073	4.97851	5.41937	4.83506	6.24796	742
miR-887-5p	3.99206	3.8157	2.6857	3.49782	6.21921	743
miR-6881-5p	6.19221	5.48706	4.61625	5.43184	6.21463	744
miR-6842-5p	4.19313	2.8436	2.29724	3.11132	6.19957	745
miR-4689	6.97036	5.55514	6.54847	6.35799	6.19929	746
miR-4493	3.32752	2.2643	1.97118	2.521	6.19772	747
miR-6847-5p	4.73301	4.37651	3.21982	4.10978	6.19748	748
miR-641	3.39263	1.54927	2.684	2.54197	6.17503	749
miR-1204	3.45864	2.31118	2.19198	2.65394	6.16974	750
miR-4451	4.74201	3.57236	3.16518	3.82652	6.15418	751
miR-514b-3p	2.78351	0.526668	0.529319	1.27983	6.15286	752
miR-3154	7.48669	6.06606	6.90427	6.81901	6.13056	753
miR-6832-5p	3.84332	1.55169	2.77208	2.72236	6.12738	754
miR-6895-3p	3.6543	4.51286	3.11922	3.76213	6.12694	755
miR-6802-5p	7.43925	8.69418	8.46672	8.20005	6.11994	756
miR-504-5p	4.67483	3.75426	3.24997	3.89302	6.10991	757
miR-6872-3p	5.7046	7.02449	6.92718	6.55209	6.1072	758
miR-377-3p	5.02238	5.84294	4.47983	5.11505	6.10324	759
miR-489-3p	3.55635	2.93346	1.63806	2.70929	6.07369	760
miR-7106-5p	8.43006	7.15503	7.4292	7.67143	6.07072	761
miR-8058	3.22085	0.890386	1.81081	1.97402	6.04538	762
miR-448	3.62709	1.49064	1.31192	2.14321	5.97401	763
HK_RNY3	8.71342	10.0492	9.03644	9.26635	5.95655	764
miR-299-3p	5.06044	3.8046	4.82263	4.56255	5.93919	765
miR-369-5p	3.75082	2.5473	2.18201	2.82671	5.91359	766
miR-1587	8.78049	7.47901	7.78954	8.01635	5.90277	767
miR-7162-5p	3.97807	5.47678	5.14459	4.86648	5.89988	768
miR-541-5p	2.86076	2.00993	0.66779	1.84616	5.88517	769
miR-4273	3.96915	2.8444	1.70459	2.83938	5.88245	770
miR-4770	3.90301	1.78466	2.822	2.83656	5.85887	771
miR-1243	2.86065	0.859086	0.22481	1.31485	5.84853	772
miR-4771	3.50212	1.81801	2.10693	2.47569	5.827	773
miR-3617-5p	3.05047	1.35741	1.05112	1.81967	5.82109	774
miR-1180-3p	6.97051	5.35975	5.9683	6.09952	5.81808	775
miR-302d-3p	5.86792	5.0055	4.2596	5.04434	5.80906	776
miR-3149	3.77597	2.8858	2.4792	3.04699	5.80463	777
miR-6511a-3p	5.17874	6.15916	6.38834	5.90875	5.7936	778
miR-6716-5p	8.14791	6.85199	7.22873	7.40955	5.78684	779
miR-6726-3p	4.83846	6.03207	6.1199	5.66348	5.76925	780
miR-4750-5p	6.17801	4.72131	5.51427	5.4712	5.76085	781
miR-6080	4.43248	2.06841	3.71962	3.40684	5.75709	782
miR-4520a-5p	5.27249	3.96767	5.69546	4.97854	5.75359	783
miR-4506	4.42053	1.93001	2.5151	2.95521	5.75345	784
miR-505-3p	6.276	4.97494	5.79793	5.68296	5.75224	785
miR-548l	2.53232	0.914933	1.78359	1.74361	5.75129	786
miR-758-3p	3.62702	3.35511	1.94851	2.97688	5.74648	787
miR-4693-3p	2.86547	2.51443	0.918032	2.09931	5.73934	788
miR-4441	4.89928	4.69436	3.37127	4.32164	5.73281	789
miR-302b-5p	4.33722	2.89179	2.07285	3.10062	5.70233	790
miR-4465	3.3478	2.98208	1.19507	2.50832	5.69812	791
miR-6806-3p	4.12487	2.67064	2.3399	3.04514	5.69696	792
miR-30c-1-3p	5.15698	3.56704	3.98242	4.23548	5.6967	793
miR-1912	4.19545	3.00466	2.99026	3.39679	5.69494	794
miR-18b-5p	8.49874	7.45382	7.17299	7.70852	5.68051	795
miR-129-5p	5.12807	6.23517	5.02044	5.46123	5.67821	796
miR-607	2.96882	2.1162	0.9747	2.01991	5.67483	797
miR-8057	3.41627	2.32827	2.22469	2.65641	5.66563	798
miR-143-3p	4.41886	5.76467	5.44458	5.20937	5.65932	799
miR-6884-5p	4.68155	3.16045	2.70825	3.51675	5.65645	800
miR-938	3.09048	2.35404	1.48527	2.30993	5.65174	801
miR-6849-3p	4.12223	5.17317	5.32001	4.8718	5.65034	802
miR-1263	2.62136	0.600251	2.00475	1.74212	5.64342	803
miR-4709-3p	4.09242	3.85793	2.82838	3.59291	5.63574	804
miR-4453	3.31612	2.71832	2.01878	2.68441	5.62392	805
miR-6133	7.27423	6.09157	6.15298	6.50626	5.59053	806
miR-520a-5p	3.49619	1.75048	3.03447	2.76038	5.57739	807
miR-136-3p	3.87739	1.79942	2.68987	2.78889	5.57162	808
miR-4269	4.87726	6.01004	5.92405	5.60378	5.56514	809
miR-3945	4.05646	2.20478	2.91791	3.05972	5.55921	810
miR-153-3p	4.90741	3.88519	3.72714	4.17325	5.52225	811
miR-6723-5p	4.46319	5.59629	5.78134	5.28027	5.52067	812
miR-543	5.0815	4.32868	3.32229	4.24415	5.51994	813
miR-1304-5p	4.78056	4.97651	6.07103	5.27603	5.5119	814
miR-4736	5.10017	6.54648	5.2179	5.62152	5.50969	815
miR-6878-5p	4.3686	2.63338	3.42046	3.47414	5.50959	816
miR-4438	3.83197	1.85603	2.41151	2.69984	5.49762	817
miR-4677-5p	4.26208	3.1204	3.23476	3.53908	5.49419	818
miR-1307-5p	9.56182	9.22429	10.547	9.7777	5.49054	819
miR-6817-3p	4.28372	2.0372	3.17875	3.16656	5.4861	820
miR-3170	5.70337	4.41813	5.31649	5.146	5.47745	821
miR-128-1-5p	5.9485	7.19996	6.7428	6.63042	5.47021	822
miR-301a-5p	4.18834	4.81792	3.40179	4.13602	5.46946	823
miR-5196-3p	5.13626	4.2938	5.59058	5.00688	5.45543	824
miR-3667-3p	4.90734	6.16842	5.10838	5.39471	5.45356	825
miR-1306-3p	5.46676	4.23382	4.4757	4.72543	5.43973	826
miR-4725-5p	4.70505	5.98395	5.8752	5.5214	5.42977	827
miR-2681-5p	4.52305	3.08035	3.31715	3.64018	5.37269	828
miR-6848-5p	8.13924	6.95512	7.11374	7.4027	5.37264	829
miR-502-3p	4.55044	3.03475	3.79235	3.79252	5.37199	830
miR-3912-5p	6.4383	6.38363	7.63819	6.82004	5.35326	831
miR-6822-5p	5.571	4.05568	5.13054	4.91907	5.35255	832
miR-889-5p	3.26926	2.8427	1.19356	2.43517	5.34813	833
miR-98-3p	2.27282	2.71002	1.12849	2.03711	5.34763	834
miR-623	4.62432	3.55936	2.5506	3.57809	5.34112	835
miR-8056	3.91751	2.65851	3.18827	3.25476	5.33586	836
miR-3127-3p	5.57093	6.60427	7.22284	6.46601	5.33197	837
miR-6848-3p	4.28133	4.84826	5.6528	4.92746	5.33015	838
miR-32-3p	3.17013	1.2265	0.842668	1.74643	5.32872	839
miR-4713-3p	5.03888	6.35016	5.36174	5.58359	5.32256	840
miR-203b-5p	3.9588	2.22619	2.5228	2.9026	5.31507	841
miR-6831-5p	5.19585	3.20036	4.78634	4.39419	5.3121	842
miR-3940-5p	11.8573	10.8187	10.7686	11.1482	5.26497	843
miR-4701-3p	6.38124	5.27157	5.33629	5.66303	5.26412	844
miR-4696	4.41701	3.36684	3.06705	3.61697	5.25463	845
miR-2909	2.7003	1.55169	2.81722	2.3564	5.24764	846
miR-4642	3.75749	1.83411	2.51203	2.70121	5.24576	847
let-7f-1-3p	4.19915	3.80702	2.8433	3.61649	5.24494	848
miR-124-3p	6.4415	6.71232	5.49692	6.21691	5.24408	849
miR-330-5p	4.1775	3.09076	3.14635	3.47154	5.2402	850
miR-3182	4.54182	4.65692	3.28209	4.16028	5.23674	851
miR-634	3.21562	3.48206	1.48527	2.72765	5.2309	852
miR-18a-3p	7.84359	6.98765	6.56375	7.13166	5.2246	853
miR-181a-3p	5.11358	3.81799	4.25872	4.39677	5.20564	854
miR-4774-5p	3.01253	0.801591	0.586224	1.46678	5.19814	855
miR-5695	3.86469	1.8249	2.56811	2.75256	5.18714	856
miR-6766-5p	3.60842	1.41705	3.55094	2.85881	5.17386	857
miR-493-3p	5.20361	3.95704	4.00566	4.38877	5.1467	858
miR-521	3.79485	3.31678	2.21078	3.10747	5.14342	859
miR-7159-5p	3.01187	2.52347	1.23176	2.2557	5.14144	860
miR-6834-3p	4.66321	3.58302	3.2563	3.83418	5.09124	861
miR-6717-5p	5.04883	4.15539	3.83823	4.34748	5.09074	862
miR-4484	6.32529	7.37853	7.36464	7.02282	5.07527	863
miR-621	3.23687	2.44925	1.97369	2.55327	5.04307	864
miR-4718	3.70986	3.3661	2.31177	3.12924	5.04251	865
miR-6818-3p	3.67158	1.74997	3.11123	2.84426	5.03573	866
miR-6792-5p	4.74004	3.47358	4.32945	4.18102	5.03448	867
miR-92a-3p	13.4102	12.4115	12.1421	12.6546	5.03126	868
let-7f-5p	3.57013	4.39502	3.11553	3.69356	5.01446	869
miR-6881-3p	3.99238	3.47708	2.32725	3.26557	5.01135	870
miR-513a-3p	4.23267	2.01975	2.3803	2.87757	5.00236	871
miR-4266	5.51773	4.38731	4.32792	4.74432	5.00133	872
miR-1277-5p	2.27344	1.29998	1.1199	1.56444	4.99037	873
miR-3192-5p	4.14786	2.22083	3.16069	3.17646	4.99	874
miR-4647	4.18445	3.09682	2.96362	3.41497	4.98212	875
miR-2053	1.93877	0.771992	0	0.903589	4.97188	876
miR-6787-3p	4.48871	4.23035	5.64024	4.78643	4.96832	877
miR-4499	6.09483	4.74716	5.20543	5.34914	4.96026	878
miR-643	3.64707	1.2265	2.79118	2.55492	4.95651	879
miR-494-3p	4.77335	3.95764	3.13196	3.95431	4.94809	880
miR-4525	10.3464	9.12365	10.0771	9.84905	4.92651	881
miR-335-3p	3.5763	3.67902	1.79295	3.01609	4.92586	882
miR-1289	3.57935	3.86809	4.8701	4.10585	4.92495	883
miR-3912-3p	7.22373	6.99959	8.3172	7.51351	4.92258	884
miR-1224-5p	8.38495	7.35333	7.29813	7.6788	4.9155	885
miR-4320	3.49964	0.965313	2.18685	2.21727	4.91195	886
miR-3189-3p	3.99519	2.52551	3.49306	3.33792	4.91128	887
miR-3156-5p	5.23183	2.13451	4.46556	3.94397	4.90512	888
miR-212-5p	3.71507	1.2265	2.99294	2.64484	4.90118	889
miR-6871-5p	5.09606	5.23744	4.14044	4.82465	4.88718	890
miR-514a-5p	3.24288	1.80307	1.1243	2.05675	4.88308	891
miR-4632-5p	14.1573	15.3976	14.9255	14.8268	4.86922	892
miR-6813-5p	5.28641	2.80751	4.19184	4.09525	4.86832	893
miR-3921	3.87245	2.85167	2.32986	3.01799	4.86767	894
miR-4737	4.63698	3.37848	4.39209	4.13585	4.86055	895
miR-298	4.28575	4.32585	3.28174	3.96445	4.8562	896
miR-6505-3p	4.08715	2.03723	3.27937	3.13458	4.8523	897
miR-4673	4.81652	3.61226	4.51013	4.31297	4.84927	898
miR-5694	5.92576	4.67935	6.00456	5.53656	4.83665	899
miR-597-3p	3.91376	2.93123	2.64882	3.1646	4.80742	900
miR-296-3p	7.70194	6.69475	6.5315	6.97606	4.79354	901
miR-6728-5p	5.38831	3.55186	3.97834	4.30617	4.7915	902
miR-466	3.85645	2.17732	3.4793	3.17102	4.7526	903
miR-379-5p	4.25635	3.58081	3.02351	3.62022	4.74229	904
miR-3944-5p	3.98668	4.00743	2.40686	3.46699	4.74079	905
miR-3913-5p	2.81955	2.64043	1.11554	2.19184	4.73571	906
miR-653-3p	3.17264	1.21927	0.731341	1.70775	4.72339	907
miR-5689	4.21436	4.3859	5.30758	4.63595	4.71289	908
miR-1294	3.78276	1.36222	1.87393	2.33964	4.69846	909
miR-194-3p	3.86977	2.96284	2.68651	3.17304	4.68924	910
miR-34b-3p	8.17215	9.31167	8.9772	8.82034	4.68702	911
miR-3664-5p	3.6065	3.5244	1.79591	2.9756	4.66615	912
miR-4691-3p	3.23486	4.03458	2.79608	3.35517	4.65456	913
miR-432-5p	5.32354	3.97097	4.53261	4.60904	4.64306	914
miR-4747-3p	4.83437	4.28849	3.60724	4.24336	4.64249	915
miR-132-5p	4.10891	2.75044	3.44865	3.436	4.63741	916
miR-4667-5p	6.63207	5.66408	6.92436	6.40683	4.62808	917
miR-1178-5p	4.8465	4.36877	5.62586	4.94705	4.6131	918
miR-4719	2.55231	1.28444	0.664236	1.50033	4.60333	919
miR-302a-5p	2.86429	0.965313	1.38815	1.73925	4.59026	920
miR-208b-3p	3.42554	4.07101	2.53381	3.34346	4.58322	921
miR-4646-3p	4.22205	5.64696	4.93709	4.93537	4.56889	922
miR-93-5p	11.9214	10.8092	10.8065	11.179	4.55209	923
miR-532-5p	6.21888	5.77635	4.84254	5.61259	4.55018	924
miR-1234-3p	7.36005	8.06878	8.47752	7.96878	4.54469	925
miR-5006-3p	4.24111	2.11366	3.47011	3.27496	4.53821	926
miR-6857-5p	5.12996	4.11234	4.08606	4.44279	4.5352	927
miR-362-5p	5.10531	4.61142	3.89599	4.53757	4.53164	928
miR-4793-5p	6.27687	7.52963	6.09942	6.63531	4.52238	929
miR-4725-3p	7.68004	8.64978	8.67717	8.33566	4.52049	930
miR-7974	3.08857	2.93501	1.92175	2.64844	4.51737	931
miR-8059	2.46874	3.18213	1.94477	2.53188	4.50954	932
miR-3131	5.74952	4.39812	5.40725	5.18496	4.50724	933
miR-425-3p	5.99419	5.25934	4.86385	5.37246	4.50117	934
miR-6760-3p	5.77866	6.91156	6.48394	6.39139	4.50043	935
miR-6774-5p	3.47714	2.27648	3.19649	2.98337	4.4401	936
miR-4668-5p	2.81016	3.80318	3.97862	3.53065	4.42852	937
miR-3177-5p	3.4968	2.03723	3.80327	3.11243	4.428	938
miR-378j	2.68926	1.92851	3.15808	2.59195	4.42296	939
miR-374c-5p	4.39444	5.385	5.49343	5.09095	4.42253	940
miR-6078	3.37586	4.50702	4.46212	4.115	4.41757	941
miR-6809-5p	7.46285	8.20538	8.56044	8.07623	4.41661	942
miR-224-3p	2.5059	1.69493	0.934601	1.71181	4.41321	943
miR-8080	3.28378	1.73731	2.96753	2.66287	4.40876	944
miR-4283	4.4122	3.29005	3.49719	3.73315	4.40605	945
miR-3675-3p	2.46727	4.01971	3.42631	3.30443	4.40021	946
miR-6738-5p	9.54108	10.6171	10.4019	10.1867	4.39873	947
miR-147b	4.56262	5.44154	4.31745	4.77387	4.38813	948
miR-8067	2.81437	1.4427	0.377401	1.54482	4.38726	949
miR-6831-3p	3.07985	1.08723	2.5953	2.25413	4.38686	950
miR-3129-3p	4.61486	2.37834	2.67754	3.22358	4.3664	951
miR-1	3.0152	1.94482	2.04267	2.33423	4.36323	952
miR-3175	7.14767	6.25009	7.35723	6.91833	4.35784	953
miR-6509-5p	3.4837	1.55519	3.32967	2.78952	4.35667	954
miR-5585-5p	3.58306	1.35741	2.21126	2.38391	4.35648	955
miR-7976	4.34638	3.16692	2.4963	3.33653	4.35642	956
miR-652-3p	8.15052	7.00767	7.24728	7.46849	4.34804	957
miR-4669	5.43986	4.16953	5.10088	4.90342	4.34385	958
miR-374b-5p	5.28344	6.10202	6.48112	5.95552	4.33083	959
miR-7850-5p	3.70315	2.13573	3.24031	3.0264	4.32523	960
miR-4733-3p	4.1238	2.76935	3.70802	3.53372	4.31047	961
miR-4326	4.09596	2.1361	2.58912	2.94039	4.30092	962
miR-200a-3p	9.56073	8.44265	9.44559	9.14966	4.27905	963
miR-3125	4.48382	4.06459	3.38375	3.97739	4.26888	964
miR-206	4.16453	3.80677	2.63533	3.53554	4.26004	965
miR-4655-3p	7.28306	7.68451	8.36793	7.7785	4.25217	966
miR-6870-5p	9.94008	8.98267	8.96522	9.29599	4.24108	967
miR-5006-5p	6.72162	5.56797	6.07291	6.12083	4.23494	968
miR-769-5p	5.45582	4.46346	4.53191	4.81706	4.22614	969
miR-548y	3.68591	3.09665	4.52115	3.7679	4.21274	970
miR-4425	3.97609	2.02089	2.2589	2.75196	4.20566	971
miR-5682	3.2572	2.24741	2.05311	2.51924	4.19749	972
miR-2117	3.19741	1.78263	3.32836	2.76947	4.182	973
miR-3922-3p	3.0946	1.63038	1.41927	2.04808	4.18027	974
miR-3126-5p	6.13176	4.55838	4.96325	5.2178	4.1656	975
miR-3658	3.615	1.96583	2.63721	2.73935	4.16207	976
miR-3612	3.61846	1.85922	2.74127	2.73965	4.16065	977
miR-222-5p	5.01456	4.05414	4.09388	4.38753	4.15027	978
miR-7109-3p	4.61491	5.28542	5.73225	5.21086	4.14053	979
miR-1293	3.20847	2.0902	2.38409	2.56092	4.12149	980
miR-363-5p	4.34343	4.96231	3.76559	4.35711	4.11737	981
miR-6779-5p	8.18687	7.1699	7.2931	7.54996	4.1077	982
miR-4315	4.81504	4.33131	3.48544	4.2106	4.10686	983
miR-2114-5p	5.1628	4.11197	3.92518	4.39998	4.10273	984
miR-6818-5p	3.56716	2.52026	2.20131	2.76291	4.09397	985
miR-4636	3.07763	1.29832	1.50184	1.95926	4.0912	986
miR-6775-3p	7.43328	8.21656	8.47207	8.04064	4.0812	987
miR-4297	4.84276	3.9558	3.85889	4.21915	4.07413	988
miR-302d-5p	4.31648	2.72877	3.8657	3.63698	4.0736	989
miR-6892-3p	8.60745	9.68826	9.46523	9.25365	4.07347	990
miR-6792-3p	5.53755	6.35594	6.63884	6.17745	4.06639	991
let-7d-5p	4.59551	3.77341	3.53357	3.9675	4.05072	992
miR-3620-3p	6.10618	6.55196	7.2268	6.62831	4.04268	993
miR-182-5p	10.0231	8.64855	9.60391	9.42518	4.03804	994
miR-4743-3p	3.78583	1.66238	1.59424	2.34748	4.03703	995
miR-655-3p	2.84253	0.859086	1.11352	1.60505	4.02974	996
miR-8055	3.82526	1.95248	3.50609	3.09461	4.02237	997
miR-6852-3p	5.39292	4.04239	5.2778	4.90437	4.02191	998
miR-4643	3.09997	1.9604	1.56714	2.20917	4.01373	999
miR-5186	3.76556	1.99277	1.20777	2.32204	3.98455	1000
miR-645	4.10168	3.11413	1.93753	3.05111	3.97722	1001
miR-4507	13.4017	12.6162	12.283	12.767	3.97381	1002
miR-122-5p	3.7266	2.5463	2.96295	3.07862	3.97194	1003
let-7g-5p	3.79204	3.78984	2.60966	3.39718	3.9635	1004
miR-1244	8.65955	7.85194	7.38569	7.96572	3.95599	1005
miR-2355-5p	3.65602	2.5385	1.28421	2.49291	3.95459	1006
miR-4301	3.06713	1.18441	1.68531	1.97895	3.94005	1007
miR-503-5p	4.28997	4.72911	2.99734	4.00547	3.9276	1008
miR-548k	3.87029	2.69998	3.46322	3.3445	3.9227	1009
miR-542-5p	5.77845	4.26293	4.91973	4.98704	3.91865	1010
miR-5197-3p	3.54614	2.0831	1.55775	2.39566	3.91766	1011
miR-5584-3p	3.64036	1.90667	3.74664	3.09789	3.91592	1012
miR-33b-5p	7.65992	8.89838	7.46527	8.00785	3.91283	1013
miR-6801-3p	4.57029	5.67658	5.32368	5.19018	3.88508	1014
miR-6755-5p	3.73415	1.13827	2.56382	2.47874	3.85945	1015
miR-548ag	3.24547	1.03012	1.92543	2.06701	3.85773	1016
miR-6811-5p	3.98038	2.3608	1.83401	2.72506	3.83754	1017
miR-25-5p	5.76637	4.65568	4.72886	5.0503	3.83001	1018
miR-1229-5p	8.16633	7.17487	7.18838	7.50986	3.82536	1019
miR-5197-5p	2.53895	2.92146	1.50575	2.32205	3.81734	1020
miR-6833-5p	6.02407	4.84123	5.51472	5.46	3.80955	1021
miR-192-5p	4.73856	3.62913	4.25509	4.20759	3.78217	1022
miR-4524a-5p	3.82389	2.04073	2.37044	2.74502	3.78023	1023
miR-1206	2.46811	0.350778	1.30086	1.37325	3.77706	1024
miR-449c-5p	3.0616	3.57542	2.22333	2.95345	3.77202	1025
miR-548ay-3p	4.75385	5.79268	5.48642	5.34432	3.77003	1026
miR-154-3p	4.0501	2.43326	3.19794	3.2271	3.76892	1027
miR-6742-3p	3.86709	2.86492	2.19079	2.97427	3.76192	1028
miR-4745-3p	8.86939	9.84757	9.66641	9.46112	3.7611	1029
miR-6785-3p	7.21472	8.26549	7.77515	7.75179	3.76038	1030
miR-6811-3p	3.91312	5.26991	5.04322	4.74208	3.73973	1031
miR-4311	4.0393	2.05962	2.93964	3.01285	3.72289	1032
miR-4296	6.04287	6.51422	5.16392	5.907	3.71065	1033
miR-5009-5p	3.88852	2.80795	3.54631	3.41426	3.70547	1034
miR-6516-5p	5.02824	5.93381	6.06442	5.67549	3.70358	1035
miR-4697-5p	5.12307	4.86801	4.01728	4.66945	3.69384	1036
CTRL_ANT3	3.77026	3.14396	2.15359	3.0226	3.68635	1037
miR-6859-5p	6.31861	5.30407	5.52658	5.71642	3.68343	1038
miR-5691	4.00737	1.93191	3.23961	3.05963	3.67805	1039
miR-221-3p	8.75184	7.67303	7.6354	8.02009	3.67533	1040
miR-4503	2.24504	0.939707	0.664236	1.28299	3.67262	1041
miR-187-3p	7.77949	8.64913	8.67916	8.36926	3.64138	1042
miR-1231	5.79403	6.81341	6.64651	6.41798	3.63926	1043
miR-6841-5p	3.07375	1.15089	1.18394	1.80286	3.6342	1044
miR-5586-3p	2.48089	2.48996	3.48943	2.8201	3.61153	1045
miR-7161-5p	3.09213	1.08723	2.37183	2.18373	3.61104	1046
miR-4742-3p	3.12693	2.03131	3.09209	2.75011	3.61094	1047
miR-4694-5p	3.07764	1.15089	2.66192	2.29682	3.60502	1048
miR-4439	3.70103	2.62601	1.90738	2.74481	3.60464	1049
miR-409-3p	5.61876	4.53088	3.89921	4.68295	3.60435	1050
miR-513c-3p	2.69262	3.40792	2.22762	2.77606	3.59861	1051
miR-375	2.81435	1.18441	3.1506	2.38312	3.59504	1052
miR-422a	3.63293	3.44423	2.2504	3.10919	3.5902	1053
miR-2054	2.24468	1.01558	0.790219	1.35016	3.57997	1054
miR-222-3p	8.95681	7.94731	8.0192	8.30777	3.56732	1055
miR-4688	10.7826	9.74589	10.4846	10.3377	3.55649	1056
miR-4294	5.60077	5.85808	4.50522	5.32136	3.55422	1057
miR-454-5p	3.78567	2.7494	2.58053	3.03853	3.5513	1058
miR-605-3p	4.58551	5.40108	4.35505	4.78055	3.54561	1059
miR-4649-3p	4.60221	5.07153	5.62381	5.09918	3.54425	1060
miR-589-5p	4.14015	3.96761	2.82646	3.64474	3.54268	1061
miR-4482-3p	3.18173	1.18986	2.05339	2.14166	3.53512	1062
miR-372-5p	3.89202	2.71194	2.87395	3.1593	3.52178	1063
miR-376c-5p	3.23261	4.14986	4.10499	3.82915	3.51817	1064
miR-6771-5p	13.8977	14.9759	14.3216	14.3984	3.50663	1065
miR-451a	6.73862	6.90505	5.88387	6.50918	3.49814	1066
miR-6862-3p	5.85973	6.70167	7.03987	6.53376	3.48985	1067
miR-545-5p	2.57873	0.771992	0.731341	1.36069	3.48571	1068
miR-6863	3.7167	1.89131	2.48726	2.69842	3.48491	1069
miR-324-5p	7.99365	7.0759	7.1063	7.39195	3.48395	1070
miR-552-3p	4.35576	2.53026	3.21589	3.36731	3.48271	1071
miR-1271-5p	4.16818	5.21774	5.02239	4.80277	3.47275	1072
miR-134-3p	3.66634	2.53197	3.91073	3.36968	3.46752	1073
miR-431-5p	6.12038	5.09544	4.66043	5.29208	3.46556	1074
miR-6788-3p	4.07876	4.82681	5.35805	4.75454	3.46121	1075
miR-6751-5p	6.15253	5.13957	5.6675	5.6532	3.44847	1076
miR-3177-3p	5.44975	4.48693	5.44149	5.12606	3.44835	1077
miR-6798-5p	10.0592	8.99712	9.52172	9.52601	3.42827	1078
miR-188-5p	6.16458	5.20044	5.44902	5.60468	3.41683	1079
miR-6515-5p	4.42878	3.37706	3.43217	3.746	3.41102	1080
miR-1185-1-3p	2.65852	2.3608	1.03048	2.0166	3.40923	1081
miR-4778-3p	3.14729	1.88822	1.17675	2.07075	3.40557	1082
miR-3137	4.59291	3.67783	3.73161	4.00078	3.40063	1083
miR-6873-3p	4.6574	5.0718	5.7036	5.14427	3.39969	1084
miR-668-3p	3.50703	1.88514	3.31274	2.90164	3.38841	1085
miR-181c-3p	4.35715	4.55849	3.56784	4.16116	3.38787	1086
miR-2392	8.44548	7.58817	7.52405	7.85256	3.38772	1087
miR-320a	9.48645	8.50472	8.69734	8.89617	3.38595	1088
miR-4683	4.21634	3.76334	3.21304	3.73091	3.37934	1089
miR-4656	8.60128	7.60314	8.10611	8.10351	3.37787	1090
miR-4533	4.62999	3.63788	3.88137	4.04975	3.37241	1091
miR-3689f	3.66988	3.16276	2.25442	3.02902	3.37034	1092
miR-6870-3p	6.02341	5.81346	6.87988	6.23891	3.3615	1093
miR-4700-5p	6.92979	7.48462	6.23046	6.88162	3.35861	1094
miR-1178-3p	3.66137	2.4164	2.01578	2.69785	3.35537	1095
miR-6716-3p	6.22199	7.17904	6.9095	6.77018	3.35209	1096
miR-6514-5p	2.92094	2.80391	1.37704	2.3673	3.34893	1097
miR-6742-5p	7.54002	8.48662	7.25859	7.76174	3.34648	1098
miR-4504	3.0303	2.53852	1.90606	2.49163	3.34101	1099
miR-146b-3p	3.60289	4.48395	4.55515	4.214	3.33041	1100
miR-3126-3p	5.29226	4.01285	4.92322	4.74278	3.32831	1101
let-7f-2-3p	3.16644	1.57788	2.58617	2.44349	3.31557	1102
miR-34b-5p	4.40509	4.40106	2.91083	3.90566	3.31359	1103
miR-3667-5p	5.39892	6.34737	5.5478	5.7647	3.30106	1104
miR-650	5.16969	4.1112	4.53622	4.6057	3.29752	1105
miR-4743-5p	6.41357	5.42762	5.90872	5.91664	3.29502	1106
miR-6071	3.89355	1.9564	3.50424	3.11806	3.29397	1107
miR-4775	2.19209	0.551442	0.699607	1.14771	3.29381	1108
miR-744-5p	7.75325	6.96746	6.65787	7.12619	3.29202	1109
miR-6764-5p	3.85009	2.7942	4.06232	3.56887	3.28134	1110
miR-598-5p	4.22186	3.1837	3.32206	3.57587	3.27051	1111
miR-5693	2.82489	1.09765	1.79137	1.90464	3.26954	1112
miR-631	4.86559	5.91458	5.50319	5.42779	3.25789	1113
miR-4668-3p	3.45183	2.69405	3.63231	3.2594	3.25526	1114
miR-7848-3p	3.30794	1.50145	2.50212	2.43717	3.25496	1115
miR-4299	4.78798	5.07086	4.07049	4.64311	3.25455	1116
miR-6796-3p	5.61754	6.46761	6.6718	6.25232	3.25339	1117
miR-4436a	5.82513	5.90231	6.69366	6.14037	3.2315	1118
miR-4691-5p	3.67472	3.84095	4.64212	4.0526	3.23105	1119
miR-548aw	4.6544	5.59942	4.67682	4.97688	3.22766	1120
miR-130b-3p	10.3594	9.31271	9.70961	9.79389	3.22053	1121
miR-200c-3p	8.95339	7.83948	8.62617	8.47302	3.21433	1122
miR-433-5p	3.51706	2.16011	2.65703	2.77807	3.21235	1123
miR-4731-5p	4.73892	3.67586	4.3335	4.24943	3.21139	1124
miR-371b-3p	3.93195	2.13441	3.23439	3.10025	3.20257	1125
miR-2276-5p	5.2433	4.49422	5.47694	5.07149	3.20138	1126
miR-6849-5p	6.01877	5.05371	5.1927	5.42173	3.20063	1127
miR-500a-5p	5.05031	4.14699	4.26299	4.48677	3.19095	1128
miR-561-5p	6.01633	7.08735	6.56039	6.55469	3.18521	1129
miR-520g-5p	2.89939	1.49064	1.38871	1.92625	3.17375	1130
miR-6851-3p	4.95783	5.81227	4.96729	5.2458	3.16743	1131
miR-759	3.68826	2.59785	2.88914	3.05842	3.16323	1132
miR-664b-5p	9.17372	8.19354	8.42529	8.59752	3.16318	1133
miR-4663	3.7559	3.08511	2.23932	3.02678	3.16172	1134
miR-6754-3p	4.05695	3.51234	4.48822	4.01917	3.1413	1135
miR-431-3p	4.60625	2.88434	3.78445	3.75835	3.13815	1136
miR-218-1-3p	5.37107	3.71372	5.12546	4.73675	3.13752	1137
miR-4712-5p	3.32872	2.64456	2.30746	2.76025	3.13501	1138
miR-125a-3p	5.68217	4.80591	4.86499	5.11769	3.1311	1139
miR-515-3p	3.62414	2.4161	3.92148	3.32057	3.12975	1140
miR-675-5p	5.16908	5.87727	4.69663	5.24766	3.1283	1141
miR-4462	4.49175	3.48912	3.69707	3.89265	3.11475	1142
miR-6503-5p	2.62977	1.38763	3.01712	2.34484	3.11426	1143
miR-6812-5p	8.63926	7.68174	8.12545	8.14882	3.11001	1144
miR-6869-5p	9.50596	8.82694	8.59521	8.97604	3.09576	1145
miR-5705	2.98035	1.99546	1.5934	2.18974	3.0949	1146
miR-200b-3p	8.78206	7.92349	8.9035	8.53635	3.09239	1147
miR-4423-5p	3.30131	2.30273	3.22311	2.94238	3.08444	1148
miR-7152-3p	4.55419	4.51752	2.6704	3.91404	3.08227	1149
miR-512-5p	3.66948	2.29493	3.3608	3.1084	3.0769	1150
miR-4707-3p	5.92405	5.34977	6.45089	5.90824	3.0725	1151
miR-3187-3p	4.6898	3.72181	4.00917	4.14026	3.06938	1152
miR-106b-3p	8.14556	7.19233	7.35497	7.56429	3.06193	1153
miR-194-5p	5.41779	4.55314	4.53468	4.8352	3.05547	1154
miR-6747-3p	4.90217	5.85877	5.52483	5.42859	3.05125	1155
miR-302c-5p	4.26303	1.97807	3.47122	3.23744	3.04508	1156
miR-4511	3.78523	2.14143	2.85165	2.9261	3.04498	1157
miR-133b	3.35848	4.52946	3.87473	3.92089	3.03631	1158
miR-6764-3p	2.4166	1.62626	2.78538	2.27608	3.03527	1159
miR-26a-2-3p	4.5456	3.81852	3.49849	3.95421	3.03015	1160
miR-877-3p	7.33333	8.31238	7.89068	7.84546	3.02716	1161
miR-30d-3p	5.33509	4.10041	4.5032	4.64623	3.02513	1162
miR-4450	3.92743	2.69236	3.8044	3.47473	3.02097	1163
miR-4780	3.50771	3.1221	4.06534	3.56505	3.01211	1164
miR-6852-5p	5.14329	4.13856	5.2523	4.84472	3.01094	1165
miR-6765-5p	10.0439	9.03911	9.50437	9.52912	3.00627	1166
miR-22-5p	5.10639	4.02927	4.84365	4.65977	3.00526	1167
miR-6502-3p	2.17174	0.950003	0.97941	1.36705	3.00321	1168
miR-4684-5p	4.27971	3.89149	5.04067	4.40396	2.99523	1169
miR-452-5p	3.38238	2.71066	1.5162	2.53641	2.98939	1170
miR-5192	5.34637	6.23616	5.24357	5.6087	2.98801	1171
miR-383-3p	4.40756	3.19978	2.49106	3.36613	2.98582	1172
miR-4457	3.65036	2.67905	3.03787	3.12243	2.97792	1173
miR-6786-3p	3.46816	4.11792	2.86745	3.48451	2.9749	1174
miR-500a-3p	4.54806	2.88904	3.73821	3.7251	2.95815	1175
miR-6728-3p	5.65414	6.0132	6.65231	6.10655	2.95424	1176
miR-3176	4.93844	5.38679	5.97876	5.43466	2.95411	1177
miR-99b-3p	6.53453	5.93796	5.43277	5.96842	2.94507	1178
miR-551a	5.43957	5.03052	4.28481	4.9183	2.94331	1179
miR-6783-3p	3.89491	2.69764	2.57359	3.05538	2.94182	1180
miR-6500-5p	3.76914	2.78815	3.57147	3.37625	2.93834	1181
miR-152-3p	4.38874	3.78549	3.10151	3.75858	2.93774	1182
miR-424-5p	4.94122	5.32894	4.04703	4.77239	2.93455	1183
miR-378b	4.68798	4.15785	3.69745	4.1811	2.92668	1184
miR-25-3p	10.5321	9.68086	9.65175	9.9549	2.91914	1185
miR-6736-5p	5.78866	4.81289	5.24555	5.28236	2.9172	1186
miR-934	3.10265	2.43326	0.664236	2.06672	2.91066	1187
miR-3714	5.59839	5.91026	4.99165	5.5001	2.90595	1188
miR-18a-5p	10.006	9.14455	9.15768	9.43609	2.88957	1189
miR-3928-3p	3.77888	4.27351	3.33781	3.79673	2.88851	1190
miR-559	3.36748	2.38257	2.09339	2.61448	2.88271	1191
miR-4798-3p	4.98897	4.34482	5.27543	4.86974	2.87549	1192
miR-3929	5.1442	5.97969	5.19061	5.43817	2.87495	1193
miR-4704-3p	3.89688	2.55402	2.82191	3.09093	2.87395	1194
miR-8086	2.90019	0.933659	0.889955	1.5746	2.86524	1195
miR-6740-5p	4.98969	4.06322	4.39049	4.48113	2.8626	1196
miR-877-5p	7.86893	7.04684	7.01671	7.31083	2.85371	1197
miR-6866-5p	2.16874	0.99783	0.586224	1.25093	2.85168	1198
miR-670-5p	3.58139	2.28047	2.88081	2.91422	2.83549	1199
miR-6857-3p	3.16836	1.99786	3.36912	2.84511	2.83261	1200
miR-6838-3p	4.10683	2.71061	3.07672	3.29805	2.82197	1201
miR-550b-2-5p	2.87687	2.13441	3.28899	2.76675	2.82092	1202
miR-6737-5p	5.36789	4.54093	3.87429	4.59437	2.81753	1203
miR-4280	3.24811	1.88514	2.36411	2.49912	2.81043	1204
miR-579-5p	2.91384	3.86325	2.91903	3.23204	2.80936	1205
miR-410-3p	4.61934	4.07327	3.0967	3.92977	2.80723	1206
miR-5091	3.88468	2.28437	2.39993	2.85633	2.80627	1207
miR-4685-5p	6.15814	5.41967	5.20778	5.5952	2.79384	1208
miR-1976	5.54833	6.28242	6.52723	6.11933	2.7894	1209
miR-3682-5p	2.4867	1.08087	1.60701	1.72486	2.78487	1210
miR-6867-5p	4.24013	2.88256	2.89654	3.33974	2.77607	1211
miR-7706	3.99777	2.96138	3.1508	3.36999	2.77332	1212
miR-3140-5p	5.68705	6.58808	5.84368	6.0396	2.77309	1213
miR-1250-5p	4.85461	3.85567	4.41307	4.37445	2.76897	1214
miR-6751-3p	3.59096	4.63091	4.0961	4.10599	2.76878	1215
miR-139-3p	4.30417	3.2476	4.33542	3.9624	2.76713	1216
miR-127-3p	6.50563	5.94692	5.03989	5.83082	2.76606	1217
miR-6772-5p	6.1098	5.33215	5.29455	5.57883	2.74789	1218
miR-1303	5.76595	6.51928	6.66833	6.31785	2.74102	1219
miR-129-2-3p	4.44058	5.11363	4.13355	4.56258	2.73504	1220
miR-1282	2.47749	1.69124	2.97325	2.38066	2.73216	1221
miR-6803-3p	4.72729	5.20847	5.80948	5.24841	2.72019	1222
miR-6800-3p	6.08341	6.98226	6.41163	6.49243	2.71938	1223
miR-3661	3.69786	3.68646	4.47051	3.95161	2.71732	1224
miR-376b-3p	4.04724	2.84608	3.55681	3.48338	2.71535	1225
miR-6756-5p	14.3963	13.6546	13.5634	13.8714	2.71181	1226
miR-3188	4.04682	3.54571	2.99478	3.5291	2.71108	1227
miR-1321	4.93201	3.86124	4.39933	4.39753	2.71072	1228
miR-6854-3p	3.64187	2.67243	1.99861	2.77097	2.70637	1229
miR-340-3p	4.22082	3.92135	3.1585	3.76689	2.70488	1230
miR-663b	11.2158	10.4349	10.4131	10.6879	2.69898	1231
miR-181b-5p	10.0062	9.02178	9.65385	9.5606	2.67476	1232
miR-2115-5p	6.51183	7.00963	7.44988	6.99045	2.67388	1233
miR-935	6.1048	6.60543	5.41616	6.04213	2.66767	1234
miR-7703	4.32076	3.15196	3.44368	3.6388	2.66642	1235
miR-449a	4.51678	5.30181	4.10651	4.6417	2.66565	1236
miR-6720-3p	4.87793	3.81806	3.93554	4.21051	2.65681	1237
miR-216a-5p	5.16184	4.04743	4.28663	4.49863	2.64366	1238
miR-6778-5p	10.2468	9.36008	9.77825	9.79505	2.64362	1239
miR-3680-3p	2.88084	3.37224	3.79197	3.34835	2.64031	1240
miR-4292	6.68739	7.47342	7.49295	7.21792	2.63771	1241
miR-8060	3.53745	4.4007	3.77199	3.90338	2.63047	1242
miR-1287-5p	5.84892	5.88677	6.66653	6.13407	2.61491	1243
miR-4270	9.1061	8.20369	8.73601	8.68193	2.61064	1244
miR-4426	4.33434	3.50608	3.48933	3.77658	2.59716	1245
miR-128-3p	7.74643	7.27567	6.84265	7.28825	2.59197	1246
miR-592	3.92472	2.68881	2.94311	3.18555	2.57967	1247
miR-3660	3.00512	0.965313	0.889955	1.62013	2.5752	1248
miR-92b-3p	10.3677	9.70738	9.47762	9.85091	2.57398	1249
miR-145-3p	4.46655	3.74791	2.88462	3.69969	2.55271	1250
miR-501-5p	5.2074	4.61399	4.26982	4.69707	2.54334	1251
miR-518c-3p	2.43547	2.54952	1.37455	2.11985	2.5406	1252
miR-29a-5p	3.9911	3.1482	3.31134	3.48355	2.5395	1253
miR-3116	4.90509	3.84554	4.372	4.37421	2.53599	1254
miR-325	2.31806	0.692602	0.731341	1.24733	2.53486	1255
miR-340-5p	4.55743	3.66528	3.91514	4.04595	2.53092	1256
miR-4709-5p	4.52406	3.50125	3.67238	3.89923	2.52882	1257
miR-4693-5p	3.42233	2.91507	2.52663	2.95468	2.51936	1258
miR-2682-5p	4.5509	4.95299	4.06405	4.52264	2.5182	1259
miR-2115-3p	6.81422	7.05429	7.70406	7.19086	2.51783	1260
miR-6846-3p	5.53789	4.77792	5.78958	5.36846	2.50992	1261
miR-125b-5p	8.46653	8.97557	9.41793	8.95335	2.5095	1262
miR-548v	2.86606	3.76472	2.00185	2.87755	2.50938	1263
miR-449b-5p	3.46716	3.33211	4.19263	3.66397	2.50842	1264
miR-6867-3p	4.78272	3.79662	4.62017	4.39984	2.5057	1265
miR-4540	2.78243	1.18986	1.51526	1.82918	2.50243	1266
miR-4676-3p	5.33925	4.41252	4.86598	4.87258	2.48685	1267
miR-3934-5p	5.41793	5.65015	6.32404	5.79737	2.48279	1268
miR-578	2.59689	1.60646	1.26776	1.82371	2.47404	1269
miR-921	3.96225	2.36946	2.74745	3.02638	2.4719	1270
miR-24-3p	9.6501	8.67854	9.26142	9.19668	2.46861	1271
miR-6759-3p	3.7464	3.39589	4.3459	3.8294	2.46367	1272
miR-1276	3.73483	2.07193	2.47761	2.76146	2.4635	1273
miR-107	9.69629	8.83972	9.09147	9.20916	2.46325	1274
miR-6885-5p	6.38308	5.88905	6.99503	6.42239	2.46201	1275
miR-6880-5p	8.36928	7.59695	7.68043	7.88222	2.44083	1276
miR-365a-5p	4.99576	4.27192	4.10731	4.45833	2.43975	1277
miR-3650	2.7327	0.883537	1.55948	1.72524	2.42235	1278
miR-183-5p	8.93355	7.90789	8.44269	8.42804	2.42006	1279
miR-671-3p	5.37933	4.46687	4.88244	4.90955	2.41173	1280
miR-6747-5p	6.54334	5.74368	5.94047	6.07583	2.40703	1281
miR-574-5p	13.0458	12.3127	13.1248	12.8278	2.4041	1282
miR-548ax	3.79327	4.13323	4.65418	4.19356	2.39494	1283
miR-187-5p	7.10674	7.8075	7.83712	7.58379	2.39316	1284
miR-3683	2.52936	1.35853	1.66064	1.84951	2.3908	1285
miR-153-5p	3.31264	2.65265	2.21785	2.72772	2.38519	1286
miR-5582-3p	3.56187	4.05116	3.10008	3.57104	2.37864	1287
miR-1272	2.12762	3.08993	1.85588	2.35781	2.37465	1288
miR-548ao-5p	2.64419	3.02537	1.78093	2.4835	2.37122	1289
miR-6834-5p	4.93026	4.00198	4.3649	4.43238	2.37113	1290
miR-32-5p	4.25714	4.94468	5.00435	4.73539	2.36925	1291
miR-6810-3p	6.32065	7.15774	6.66194	6.71344	2.36858	1292
miR-3613-5p	3.875	4.72042	4.35411	4.31651	2.36635	1293
miR-23a-5p	7.77128	7.07473	7.02915	7.29172	2.35471	1294
miR-658	8.10952	8.43957	8.96908	8.50606	2.35407	1295
miR-411-3p	2.65337	1.5586	1.24494	1.81897	2.34307	1296
miR-519d-3p	4.64039	4.16449	3.81966	4.20818	2.34038	1297
miR-8084	2.70434	2.71002	1.82181	2.41206	2.33932	1298
miR-4478	8.71198	9.55179	9.02765	9.09714	2.33038	1299
miR-4640-3p	5.21726	5.9612	5.99321	5.72389	2.32972	1300
miR-221-5p	4.15408	3.1469	3.5875	3.62949	2.32959	1301
miR-4731-3p	2.19688	3.17693	3.07067	2.81483	2.32442	1302
miR-4291	7.85927	8.7861	7.66402	8.10313	2.32125	1303
miR-604	4.14023	3.83265	3.29173	3.75487	2.31987	1304
miR-6775-5p	12.2252	11.4464	11.5541	11.7419	2.31948	1305
miR-23c	5.98585	4.69287	5.34684	5.34185	2.31611	1306
miR-4259	3.73681	2.49922	2.35036	2.86213	2.30143	1307
miR-26b-3p	4.82452	4.06309	3.68871	4.19211	2.29875	1308
miR-3652	10.9541	10.6819	10.1612	10.5991	2.29681	1309
miR-320c	7.90493	7.04809	7.28428	7.41243	2.29215	1310
miR-545-3p	2.68783	3.48405	2.52395	2.89861	2.28998	1311
miR-138-2-3p	2.36102	1.84039	1.08771	1.76304	2.28496	1312
miR-126-5p	4.3903	5.21982	4.80859	4.80624	2.28106	1313
miR-4657	3.98616	3.24795	3.28031	3.50481	2.27943	1314
miR-8070	3.42597	2.65676	2.63392	2.90555	2.27666	1315
miR-3937	7.46472	8.11458	7.22144	7.60025	2.272	1316
miR-668-5p	4.97569	4.19944	4.20127	4.4588	2.27102	1317
miR-6132	7.79703	6.91025	7.63526	7.44751	2.26097	1318
miR-7-5p	5.70748	4.78268	4.54793	5.01269	2.258	1319
miR-584-5p	4.09296	2.74799	3.23139	3.35745	2.25784	1320
miR-561-3p	6.86016	7.65416	7.44942	7.32125	2.25701	1321
miR-320b	8.78527	8.04574	7.96233	8.26445	2.25217	1322
miR-1269a	4.08917	3.47765	3.28232	3.61638	2.2496	1323
miR-146b-5p	4.91257	5.52384	5.89159	5.44267	2.24695	1324
miR-382-5p	4.92478	4.62174	4.03287	4.52646	2.24573	1325
miR-3925-5p	3.39137	2.15649	2.91095	2.8196	2.24143	1326
miR-4687-3p	8.27561	7.56366	7.56994	7.80307	2.23171	1327
miR-3977	3.47787	2.57092	2.49775	2.84885	2.2152	1328
miR-1236-5p	5.84323	5.09267	5.02282	5.31957	2.20736	1329
miR-27a-5p	5.28589	4.01141	4.60537	4.63422	2.2038	1330
miR-942-3p	3.68168	2.0831	2.29855	2.68778	2.2017	1331
HK_RNU75	11.2015	10.3998	10.5728	10.7247	2.19972	1332
miR-331-5p	4.9699	4.15161	4.22674	4.44942	2.18409	1333
miR-193b-5p	4.57145	4.85438	3.76331	4.39638	2.17732	1334
miR-4781-5p	4.15819	2.99716	3.64155	3.59896	2.17558	1335
miR-3928-5p	4.16916	2.69655	4.29531	3.72034	2.1723	1336
miR-6516-3p	4.54377	3.72029	3.90028	4.05478	2.16887	1337
miR-216b-5p	4.5289	3.32337	3.58476	3.81235	2.16859	1338
miR-5190	4.68965	4.22458	5.3682	4.76081	2.15767	1339
miR-4481	8.04257	8.74943	7.93671	8.2429	2.15666	1340
miR-3616-3p	3.24921	2.49392	1.70818	2.48377	2.15176	1341
miR-548ar-3p	3.83185	3.04485	3.22183	3.36618	2.14892	1342
miR-93-3p	6.7029	5.78321	6.17706	6.22105	2.14708	1343
miR-610	3.51358	2.96975	2.18854	2.89062	2.14003	1344
miR-642a-5p	2.75236	1.91358	2.44157	2.36917	2.13457	1345
miR-6791-3p	5.11808	4.22017	5.51057	4.9496	2.13244	1346
miR-6744-5p	5.72242	4.98645	5.11417	5.27435	2.12655	1347
miR-632	5.5832	5.02016	4.69495	5.09944	2.11832	1348
miR-6820-3p	4.39983	3.30513	3.87865	3.8612	2.10911	1349
miR-4675	3.93609	3.89833	3.17804	3.67082	2.10767	1350
miR-374a-3p	3.16634	2.54507	1.47215	2.39452	2.10534	1351
miR-3939	4.8917	4.23837	4.00225	4.37744	2.09902	1352
miR-4279	7.22865	8.10163	7.59757	7.64262	2.09586	1353
miR-6888-5p	3.73215	2.51842	3.17983	3.14347	2.08361	1354
miR-4707-5p	4.96457	5.49526	5.72281	5.39421	2.08055	1355
miR-873-5p	4.38369	3.57946	4.00051	3.98789	2.07712	1356
miR-330-3p	5.33993	4.92267	5.71394	5.32551	2.06658	1357
miR-6722-3p	11.0503	10.3317	10.4318	10.6046	2.06479	1358
miR-6826-5p	3.49479	1.75204	2.61973	2.62219	2.06208	1359
miR-132-3p	4.0394	3.56513	2.98803	3.53085	2.06006	1360
miR-647	4.0113	4.24867	4.76951	4.34316	2.05686	1361
miR-17-5p	12.3638	11.6332	11.6043	11.8671	2.05357	1362
miR-9-3p	3.78201	3.54427	2.37366	3.23331	2.04997	1363
miR-548al	3.51889	3.79478	2.85826	3.39064	2.04106	1364
miR-4760-3p	3.10056	1.5586	2.42957	2.36291	2.04052	1365
miR-1290	7.28386	8.02954	7.14192	7.48511	2.03953	1366
miR-3143	1.99141	1.05307	0.862902	1.30246	2.03827	1367
miR-943	4.15905	3.415	4.18865	3.9209	2.01662	1368
miR-1288-3p	4.07651	2.28094	3.26165	3.20637	1.9936	1369
miR-1226-3p	5.78144	5.22499	5.01279	5.33974	1.98793	1370
miR-4289	3.20659	3.25482	2.24691	2.90277	1.98546	1371
miR-3907	5.99417	6.86215	5.88798	6.2481	1.9851	1372
miR-3976	3.37121	1.63038	1.87645	2.29268	1.97737	1373
let-7b-5p	5.30169	5.44698	4.24341	4.99736	1.96968	1374
miR-7114-3p	8.43824	8.81303	9.19259	8.81462	1.96861	1375
miR-616-5p	3.67109	3.95576	4.58776	4.07154	1.9619	1376
miR-517-5p	4.37461	4.42793	3.65487	4.15247	1.96121	1377
miR-139-5p	6.79389	6.29867	7.22291	6.77182	1.9601	1378
miR-3159	4.38733	3.15726	4.19962	3.91474	1.95287	1379
miR-136-5p	3.99174	2.99367	3.24593	3.41045	1.94931	1380
miR-1245b-3p	3.34148	1.89897	2.25097	2.49714	1.94532	1381
miR-1227-3p	5.40122	5.80374	6.15847	5.78781	1.94102	1382
miR-6761-5p	4.78989	4.10466	4.9441	4.61288	1.93246	1383
miR-758-5p	3.35709	2.52359	2.15162	2.67743	1.93234	1384
miR-550a-3-5p	3.77067	3.18632	2.26096	3.07265	1.93152	1385
miR-8082	3.1213	1.33436	1.57295	2.00954	1.93047	1386
miR-651-5p	3.02998	1.6139	2.02531	2.22306	1.91334	1387
miR-3687	13.5421	12.7721	13.1155	13.1432	1.90681	1388
miR-767-3p	4.21027	3.43302	3.69795	3.78041	1.90242	1389
miR-3692-5p	2.88501	1.99258	3.40121	2.7596	1.89372	1390
miR-3691-3p	3.46675	2.1326	3.35196	2.98377	1.88794	1391
miR-2116-5p	5.58097	5.51449	6.24427	5.77991	1.88741	1392
miR-6808-5p	8.71234	7.94297	8.24839	8.30124	1.88496	1393
miR-4467	6.17144	6.32604	5.5872	6.02823	1.87822	1394
miR-5003-5p	3.09318	1.08723	1.98924	2.05655	1.873	1395
miR-4433b-5p	8.37021	8.68931	9.11431	8.72461	1.87255	1396
miR-4470	3.67536	2.9603	2.78562	3.14043	1.86813	1397
miR-223-3p	5.0896	5.87048	4.94648	5.30219	1.86562	1398
miR-6744-3p	3.77182	4.45919	4.34154	4.19085	1.86235	1399
miR-3152-5p	5.22545	4.75381	5.57159	5.18361	1.86069	1400
miR-6809-3p	4.70551	4.9875	5.46885	5.05395	1.85836	1401
miR-212-3p	7.20496	7.9025	7.74728	7.61825	1.85622	1402
miR-155-3p	3.91998	3.18671	2.50018	3.20229	1.84994	1403
miR-378h	2.91544	3.04485	2.18552	2.71527	1.84622	1404
miR-511-5p	3.44331	2.83213	2.45765	2.91103	1.84572	1405
miR-3064-5p	6.64043	6.25531	5.87908	6.25827	1.84099	1406
miR-764	4.79924	5.10659	5.77212	5.22598	1.84047	1407
miR-378a-3p	4.46594	3.99207	3.5237	3.9939	1.8397	1408
miR-4444	6.83696	6.50389	6.05502	6.46529	1.83772	1409
miR-3185	4.14214	3.7757	4.52342	4.14709	1.83534	1410
miR-6868-5p	3.76738	2.81923	2.7554	3.114	1.83126	1411
miR-2113	1.98505	2.75426	1.52329	2.08753	1.82644	1412
miR-103a-3p	10.576	9.79206	10.028	10.132	1.82211	1413
miR-3616-5p	5.53825	4.81001	5.46089	5.26971	1.81026	1414
miR-7109-5p	7.10833	6.40347	6.57004	6.69394	1.80733	1415
miR-3198	6.9417	6.18087	6.68743	6.60333	1.79885	1416
miR-4670-5p	3.52875	2.2688	3.47182	3.08979	1.79355	1417
miR-944	2.40219	1.29998	2.71416	2.13878	1.78188	1418
miR-106a-3p	4.82706	4.25121	4.10641	4.39489	1.77102	1419
let-7e-5p	5.96686	5.21003	5.39622	5.52437	1.77097	1420
miR-2278	4.83987	4.13985	4.284	4.42124	1.76809	1421
miR-523-3p	2.53075	1.73525	1.95418	2.07339	1.76374	1422
miR-548b-3p	3.18078	2.50413	4.03098	3.23863	1.75914	1423
miR-4468	4.96863	5.54983	4.57416	5.03087	1.75791	1424
miR-548s	4.86264	4.06402	4.36924	4.43197	1.75579	1425
miR-425-5p	7.80176	7.2118	7.92184	7.64513	1.75264	1426
miR-6833-3p	3.75992	2.97529	3.36169	3.36563	1.74942	1427
miR-4711-3p	3.5376	3.11348	2.61934	3.09014	1.74446	1428
miR-3180	8.59599	8.90572	8.15143	8.55105	1.74032	1429
miR-6843-3p	3.00239	2.41921	3.46089	2.96083	1.73874	1430
miR-3138	5.08917	4.35243	4.7838	4.7418	1.73293	1431
miR-8085	6.58711	5.93046	6.02151	6.17969	1.73198	1432
miR-939-5p	8.35316	7.63857	7.797	7.92958	1.73145	1433
miR-1307-3p	7.31558	6.62029	6.76197	6.89928	1.7302	1434
miR-6829-5p	6.93633	6.47036	6.24089	6.5492	1.71411	1435
miR-17-3p	8.75206	8.75697	8.0754	8.52815	1.71295	1436
miR-4699-3p	4.35309	3.65386	4.21391	4.07362	1.71273	1437
miR-424-3p	4.43807	3.84687	3.56925	3.9514	1.70709	1438
miR-891a-5p	4.72906	4.00089	3.91141	4.21379	1.68924	1439
miR-185-5p	6.04501	5.44273	5.29536	5.59437	1.68378	1440
miR-1247-3p	5.64988	4.97633	5.99534	5.54052	1.68267	1441
miR-6720-5p	4.66942	3.98218	4.2126	4.28807	1.68151	1442
miR-376a-2-5p	3.71044	2.73946	3.47097	3.30696	1.67929	1443
miR-3064-3p	4.33307	3.52604	4.41478	4.0913	1.67383	1444
miR-1298-3p	3.59353	3.70342	2.85078	3.38258	1.66965	1445
miR-6745	4.85469	4.01476	4.36523	4.41156	1.66532	1446
miR-10a-5p	2.33209	1.76246	2.41987	2.17147	1.6633	1447
miR-6803-5p	16.472	15.9263	15.7976	16.0653	1.6624	1448
miR-874-5p	4.55994	4.58632	3.60898	4.25175	1.65819	1449
miR-6837-3p	4.17589	3.18754	3.33483	3.56609	1.64211	1450
miR-28-5p	6.11063	5.42969	5.96746	5.83593	1.64049	1451
miR-4423-3p	3.86849	2.37028	2.66277	2.96718	1.63409	1452
let-7a-5p	5.16396	5.57794	4.63414	5.12535	1.63325	1453
miR-4790-5p	4.80145	4.05305	4.11983	4.32478	1.6312	1454
miR-6847-3p	2.92939	2.6388	3.73583	3.10134	1.62848	1455
miR-361-3p	3.84305	3.05678	2.94708	3.2823	1.6272	1456
miR-141-3p	8.77359	8.06607	8.81844	8.5527	1.62709	1457
miR-1199-3p	4.62122	5.31978	5.34395	5.09498	1.62189	1458
miR-4664-3p	6.41386	5.97165	6.89848	6.428	1.62178	1459
HK_SNORA66	9.26458	8.58112	8.72414	8.85661	1.61951	1460
miR-20a-5p	11.2074	10.5335	10.5775	10.7728	1.61949	1461
miR-4329	4.97004	4.93007	4.24301	4.71437	1.61891	1462
miR-4437	4.15783	3.71217	2.81949	3.56316	1.61891	1463
miR-100-5p	6.08476	6.73547	6.59766	6.47263	1.6158	1464
miR-4312	4.28234	5.07755	4.76126	4.70705	1.6145	1465
miR-6835-5p	5.07867	4.30433	4.69346	4.69215	1.61387	1466
miR-6085	10.8061	10.1267	10.3836	10.4388	1.6111	1467
miR-1302	2.93147	1.5586	1.44816	1.97941	1.6102	1468
miR-5584-5p	4.25183	3.76696	4.47432	4.16437	1.60956	1469
miR-7154-5p	2.98332	1.9269	2.20533	2.37185	1.60687	1470
miR-3975	2.91544	2.66598	2.23151	2.60431	1.60513	1471
miR-320d	6.99703	6.26242	6.49478	6.58474	1.60258	1472
miR-3605-5p	3.75598	2.75163	3.4001	3.30257	1.60212	1473
miR-6760-5p	6.99314	6.26787	6.86495	6.70865	1.59593	1474
miR-337-5p	4.96722	4.70282	4.29629	4.65545	1.59548	1475
miR-484	9.99466	9.24323	9.42822	9.55537	1.5936	1476
miR-2276-3p	5.80934	4.78114	5.43751	5.34266	1.59264	1477
miR-6794-3p	7.33682	7.83051	7.98418	7.71717	1.58942	1478
miR-888-3p	2.41285	3.10282	2.67331	2.72966	1.57619	1479
miR-6797-5p	8.00135	7.3156	7.70263	7.67319	1.57436	1480
miR-557	2.62834	1.75101	1.92235	2.10057	1.5699	1481
miR-19a-3p	8.88932	9.61166	9.36903	9.29	1.56978	1482
miR-1915-5p	5.87206	5.26794	5.31383	5.48461	1.56709	1483
miR-3659	2.62206	1.83144	1.70818	2.05389	1.56585	1484
miR-4419a	6.95481	6.25487	6.43568	6.54845	1.56482	1485
miR-3670	4.53351	4.38357	5.06842	4.66183	1.56198	1486
miR-6828-3p	2.31717	2.24334	1.6345	2.065	1.55991	1487
miR-7151-3p	3.7681	2.78256	3.84029	3.46365	1.55765	1488
miR-342-3p	7.91089	7.57897	8.26406	7.91797	1.5576	1489
miR-4723-3p	6.07608	5.98192	6.63047	6.22949	1.55547	1490
miR-933	4.11289	4.87063	3.7329	4.23881	1.55452	1491
miR-181d-5p	7.21381	6.64963	7.51242	7.12529	1.55335	1492
miR-7853-5p	3.68655	2.87504	3.0549	3.2055	1.55318	1493
miR-6872-5p	4.45324	3.58258	3.35389	3.79657	1.55274	1494
miR-6771-3p	6.83154	6.46606	7.19187	6.82982	1.54506	1495
miR-3666	2.93232	1.63012	1.71835	2.0936	1.54412	1496
miR-7846-3p	6.01755	6.57565	5.94677	6.17999	1.54348	1497
miR-138-5p	6.34603	5.66753	6.11942	6.04433	1.54222	1498
miR-381-5p	3.44804	2.38721	3.77671	3.20399	1.53661	1499
miR-4762-5p	3.6497	2.7863	3.41884	3.28495	1.53601	1500
miR-605-5p	4.27971	3.57424	3.71422	3.85606	1.53458	1501
miR-6824-5p	8.10658	7.56146	7.45015	7.70606	1.53398	1502
miR-622	5.38041	4.70212	5.0708	5.05111	1.52552	1503
miR-4274	7.16833	7.80064	7.66334	7.54411	1.5227	1504
miR-4706	8.94	8.26764	8.56727	8.59164	1.5174	1505
miR-3609	8.39692	7.72048	7.91988	8.01243	1.51659	1506
miR-6506-3p	3.40504	2.71645	3.56182	3.22777	1.51453	1507
miR-7108-5p	12.929	12.4229	12.3031	12.5517	1.51452	1508
miR-875-3p	3.05396	2.22284	2.36716	2.54798	1.51213	1509
miR-6766-3p	3.69559	2.52552	3.8448	3.3553	1.51032	1510
miR-6830-5p	5.05246	4.3374	4.6677	4.68585	1.50858	1511
miR-29b-1-5p	3.0596	2.85465	2.22675	2.71367	1.50515	1512
miR-210-3p	9.40546	8.66822	9.04764	9.04044	1.50124	1513
miR-186-5p	7.01281	7.53762	7.6285	7.39297	1.49746	1514
miR-7156-3p	3.42199	4.25481	4.63456	4.10379	1.49708	1515
miR-6794-5p	10.9555	10.298	10.5167	10.5901	1.49028	1516
miR-3132	5.41501	5.22029	4.77252	5.13594	1.48935	1517
miR-4498	6.88901	6.29364	6.86379	6.68215	1.48519	1518
miR-30b-5p	7.27948	7.64957	7.9411	7.62338	1.48309	1519
miR-3934-3p	3.75229	3.22326	3.13316	3.36957	1.48011	1520
miR-1257	3.20461	2.23812	1.89055	2.44443	1.47579	1521
miR-3161	2.57578	1.41932	1.67652	1.89054	1.47466	1522
miR-6861-3p	4.82205	5.21456	5.50641	5.181	1.47414	1523
miR-500b-5p	4.40334	3.72809	3.65696	3.92946	1.47345	1524
miR-365b-5p	5.82464	5.23209	5.28384	5.44686	1.46983	1525
miR-33a-3p	5.04017	4.89097	4.3621	4.76441	1.46487	1526
miR-3680-5p	3.01855	2.51155	2.37972	2.6366	1.46344	1527
miR-5093	5.20101	4.57785	4.6864	4.82175	1.46213	1528
miR-4514	5.40862	4.66403	5.34722	5.13996	1.45933	1529
miR-1910-3p	6.38478	6.99832	6.98838	6.79049	1.45727	1530
miR-146a-5p	4.48311	4.49119	3.84152	4.27194	1.4552	1531
miR-936	4.15006	4.23236	3.58636	3.98959	1.45129	1532
miR-5703	5.26236	5.47856	4.73402	5.15831	1.44785	1533
miR-4327	6.40141	5.69698	5.9452	6.01453	1.44657	1534
miR-4769-3p	5.86221	6.31013	6.52977	6.23404	1.44433	1535
miR-193a-3p	5.48892	4.65454	5.16147	5.10164	1.44366	1536
miR-345-5p	8.07794	7.42468	7.63716	7.71326	1.44346	1537
miR-138-1-3p	2.61274	1.8249	1.44913	1.96225	1.44019	1538
miR-208b-5p	4.56161	4.13832	3.75598	4.15197	1.44003	1539
miR-19b-3p	10.6573	11.3119	11.1803	11.0498	1.43671	1540
miR-487b-3p	5.13769	5.13785	4.53937	4.9383	1.43667	1541
miR-495-3p	4.9472	5.00212	4.16474	4.70469	1.43369	1542
miR-3136-5p	3.05174	1.66494	2.24867	2.32178	1.43105	1543
miR-3155a	4.51337	4.31168	5.04929	4.62478	1.4239	1544
miR-8089	9.33683	8.77847	8.73592	8.95041	1.4207	1545
miR-6769b-3p	7.00865	7.4816	7.62893	7.37306	1.41812	1546
miR-5739	9.79751	10.4466	10.0478	10.0973	1.414	1547
miR-29a-3p	5.89688	5.12611	5.70864	5.57721	1.4138	1548
miR-1324	3.25142	3.78891	3.15461	3.39831	1.41124	1549
miR-6819-3p	7.60405	8.03873	8.22748	7.95676	1.40699	1550
miR-556-3p	4.19786	4.23732	4.9206	4.45193	1.40633	1551
miR-3153	5.0373	3.8756	4.37773	4.43021	1.40033	1552
miR-6814-5p	3.36074	2.44375	2.88277	2.89575	1.39695	1553
miR-6877-5p	8.59421	7.95758	8.40623	8.31934	1.39589	1554
miR-214-5p	5.18328	5.47287	5.81637	5.49084	1.39045	1555
miR-450a-1-3p	2.07077	1.81801	0.934601	1.60779	1.39033	1556
miR-3677-5p	5.19992	4.16431	5.05828	4.8075	1.38611	1557
miR-147a	2.35597	2.1796	1.57295	2.03617	1.38127	1558
miR-4732-5p	4.98301	4.33991	4.66634	4.66309	1.37961	1559
miR-3184-3p	15.1656	15.764	15.6636	15.5311	1.378	1560
miR-329-3p	4.57922	3.98636	4.07448	4.21335	1.37787	1561
miR-4491	3.56916	2.58097	3.22755	3.12589	1.3768	1562
miR-5189-3p	3.95779	3.50185	4.26704	3.90889	1.37595	1563
miR-6853-5p	2.85671	3.5991	3.8281	3.42797	1.36278	1564
miR-7158-3p	2.92935	2.0518	2.17434	2.38516	1.36045	1565
miR-4798-5p	5.381	5.04842	4.75751	5.06231	1.35579	1566
miR-551b-3p	7.03081	6.9626	6.32161	6.77167	1.35461	1567
miR-5572	7.28518	6.68369	6.79194	6.92027	1.34931	1568
miR-3927-5p	2.84748	1.40184	1.17817	1.80917	1.3487	1569
miR-27b-3p	9.48557	8.741	9.13003	9.11886	1.34538	1570
miR-6510-3p	5.45083	5.04935	5.82327	5.44115	1.34425	1571
miR-876-5p	3.27048	2.34466	2.99921	2.87145	1.34383	1572
miR-4300	3.12015	2.47835	1.78124	2.45991	1.34169	1573
miR-6853-3p	3.78059	3.22073	2.9496	3.31697	1.33814	1574
miR-4728-5p	9.0791	8.51532	9.05905	8.88449	1.33768	1575
miR-3943	7.61718	7.65007	8.2195	7.82892	1.3311	1576
miR-1295b-3p	2.61505	1.29741	1.35713	1.75653	1.32469	1577
miR-27b-5p	4.99926	4.13794	4.02079	4.386	1.31967	1578
miR-6767-5p	4.65249	4.59901	3.99792	4.41647	1.31939	1579
miR-1296-5p	5.92609	5.25835	5.6143	5.59958	1.31098	1580
miR-584-3p	3.81037	4.27052	3.6283	3.90306	1.30948	1581
miR-3124-3p	6.68892	6.79769	5.73162	6.40608	1.30253	1582
miR-4726-3p	6.30842	6.94959	6.69381	6.65061	1.30208	1583
miR-3607-5p	8.45558	7.8028	8.10607	8.12148	1.29524	1584
miR-4695-3p	4.31343	3.05105	3.98184	3.78211	1.29356	1585
miR-6748-3p	4.84193	4.44745	5.17669	4.82202	1.29324	1586
miR-6722-5p	5.51482	5.72264	6.11536	5.78427	1.29248	1587
miR-589-3p	2.94991	3.77828	3.21793	3.31537	1.2913	1588
miR-1184	3.78493	2.92832	4.03324	3.58216	1.28858	1589
miR-449c-3p	2.97533	1.9372	1.59424	2.16892	1.28669	1590
miR-4751	4.47253	3.78225	3.81714	4.02398	1.28592	1591
miR-4681	4.27015	4.33329	3.35734	3.98693	1.28479	1592
miR-767-5p	3.8486	3.32884	3.94196	3.70647	1.27655	1593
miR-106a-5p	10.1603	9.54345	9.79925	9.83432	1.27293	1594
miR-4638-5p	4.37806	3.60517	4.18265	4.05529	1.27275	1595
miR-4305	3.99666	2.93282	3.74082	3.55677	1.27122	1596
miR-5571-3p	3.41969	3.32475	2.69633	3.14693	1.25689	1597
miR-4682	3.26094	3.62913	3.00975	3.29994	1.25036	1598
miR-6734-3p	4.77603	4.74627	5.42759	4.9833	1.24884	1599
HK_RPL19	6.30235	6.88667	6.78221	6.65708	1.2464	1600
miR-223-5p	5.22396	4.81509	4.3242	4.78775	1.24482	1601
miR-299-5p	4.95248	4.33516	4.66661	4.65142	1.2374	1602
miR-338-3p	5.66456	5.05171	5.33373	5.35	1.22957	1603
miR-1908-5p	11.9374	11.3473	11.7976	11.6941	1.22138	1604
miR-3158-5p	5.50398	5.87868	6.09111	5.82459	1.21968	1605
miR-1471	6.49024	7.04752	7.07332	6.87036	1.21877	1606
miR-5193	4.33363	4.0192	3.62559	3.99281	1.21737	1607
miR-198	6.95256	7.58977	7.17943	7.24059	1.21497	1608
miR-655-5p	3.76292	3.17433	2.96613	3.30113	1.21495	1609
miR-4322	6.38818	6.83311	7.0424	6.75457	1.21328	1610
miR-4734	12.7332	12.5532	12.1598	12.4821	1.21113	1611
miR-4487	5.35093	5.5629	5.96264	5.62549	1.21113	1612
miR-4319	5.83134	5.68419	5.14735	5.55429	1.20377	1613
miR-6729-3p	8.3056	8.20583	8.80125	8.43756	1.19955	1614
miR-4795-3p	5.55846	6.15734	5.68017	5.79866	1.19922	1615
miR-3130-3p	6.67685	6.2976	6.0914	6.35528	1.19706	1616
miR-103a-2-5p	5.5576	4.94662	5.22289	5.24237	1.19593	1617
miR-6776-3p	4.67281	5.1731	5.36131	5.06907	1.19358	1618
miR-193a-5p	5.09652	4.15507	4.36957	4.54039	1.18557	1619
miR-4452	3.30346	2.1647	2.46172	2.6433	1.18362	1620
miR-30c-5p	8.42872	8.91572	8.97592	8.77346	1.18016	1621
miR-1343-5p	10.8141	10.3371	10.2625	10.4713	1.17879	1622
miR-6779-3p	4.19531	4.74893	4.80999	4.58474	1.17841	1623
miR-6770-5p	3.1075	4.06401	4.28301	3.81817	1.17687	1624
miR-324-3p	8.4752	7.91451	7.93889	8.10954	1.17681	1625
miR-4314	5.82825	6.46981	6.12344	6.1405	1.16005	1626
miR-181a-5p	9.96482	9.39769	9.97086	9.77779	1.15984	1627
miR-541-3p	5.37	4.52016	5.26052	5.05023	1.15578	1628
miR-374b-3p	5.26741	5.16872	6.00469	5.48027	1.15344	1629
miR-8079	3.50004	3.65636	3.08303	3.41314	1.15143	1630
miR-4509	1.54898	1.60588	0.783923	1.31293	1.14146	1631
miR-3157-3p	6.48643	5.85792	6.58506	6.3098	1.14083	1632
miR-5189-5p	5.6161	5.45506	6.06291	5.71136	1.14016	1633
miR-4738-3p	3.68137	4.38576	4.17109	4.07941	1.13466	1634
miR-4430	7.24438	7.86834	7.48688	7.5332	1.12966	1635
miR-297	3.51156	4.46528	3.70588	3.89424	1.1239	1636
miR-378e	4.30014	3.68595	4.03288	4.00632	1.12321	1637
miR-1225-5p	11.1379	10.7965	10.5707	10.835	1.12259	1638
miR-5587-3p	4.81524	4.98637	4.39438	4.732	1.11964	1639
miR-4428	4.85529	4.49146	5.06315	4.8033	1.11873	1640
miR-6851-5p	7.18394	7.12074	6.5981	6.96759	1.1129	1641
miR-6750-5p	5.71718	6.45926	5.81271	5.99638	1.10739	1642
miR-7111-3p	5.15078	5.36747	5.70948	5.40924	1.10673	1643
miR-301a-3p	7.66203	7.36757	8.04284	7.69081	1.10572	1644
miR-770-5p	3.64134	3.76935	3.2229	3.54453	1.10495	1645
miR-15a-3p	4.83799	4.1326	4.37676	4.44912	1.1019	1646
miR-5002-3p	4.22861	3.51184	4.03722	3.92589	1.1004	1647
miR-6887-3p	4.92614	4.72219	5.30322	4.98385	1.09369	1648
miR-191-5p	8.53461	8.04355	8.59151	8.38989	1.09308	1649
miR-6813-3p	6.50309	6.64536	7.05824	6.73556	1.09144	1650
miR-885-3p	8.22983	7.72225	7.74656	7.89955	1.08898	1651
miR-362-3p	4.30424	4.14911	4.72949	4.39428	1.08889	1652
miR-5696	3.17437	1.8249	2.78613	2.59513	1.08887	1653
miR-3654	7.48486	8.04864	7.63179	7.72176	1.08517	1654
miR-552-5p	2.89039	2.30273	3.1854	2.79284	1.08462	1655
miR-1253	3.84822	3.39739	3.09426	3.44662	1.08429	1656
miR-4763-3p	12.4601	12.0436	11.9149	12.1395	1.08177	1657
miR-6735-3p	4.59519	3.98109	4.8095	4.46192	1.07995	1658
miR-19a-5p	5.11443	4.62897	4.60069	4.78136	1.07952	1659
miR-4721	6.51583	5.9447	6.43538	6.29863	1.07933	1660
miR-7702	3.50711	2.84529	2.9752	3.1092	1.07848	1661
miR-3689a-3p	3.68977	4.30892	4.5617	4.1868	1.0784	1662
miR-6501-5p	5.60046	4.97034	5.36645	5.31242	1.07632	1663
miR-1468-3p	4.39419	5.00486	4.72341	4.70749	1.07315	1664
miR-6787-5p	8.45321	7.8738	8.16559	8.1642	1.06952	1665
miR-6741-5p	10.8587	11.3822	11.3654	11.2021	1.06835	1666
miR-612	4.74797	4.32638	4.88664	4.65366	1.06783	1667
miR-196a-3p	4.79889	4.51812	4.24524	4.52075	1.06773	1668
miR-3124-5p	5.14868	4.57269	4.53967	4.75368	1.06397	1669
miR-6513-5p	1.85298	1.68567	1.16085	1.5665	1.06381	1670
miR-4699-5p	4.50185	4.82428	4.08483	4.47032	1.05973	1671
miR-18b-3p	5.00094	5.53556	5.47185	5.33611	1.05697	1672
miR-4701-5p	4.5078	3.95549	4.1781	4.2138	1.05692	1673
miR-6769a-5p	7.51888	6.95063	7.34512	7.27155	1.05595	1674
miR-337-3p	3.57138	2.99134	2.43447	2.99906	1.05535	1675
miR-1182	5.94186	5.36104	5.64754	5.65015	1.054	1676
miR-637	5.57607	5.00981	5.16636	5.25075	1.05307	1677
miR-323b-3p	4.58559	3.8481	3.98997	4.14122	1.05234	1678
miR-5581-5p	3.18663	2.63219	2.57723	2.79868	1.05022	1679
miR-548ao-3p	3.69444	2.90283	2.85613	3.15113	1.04707	1680
miR-204-3p	7.91894	8.40775	8.40177	8.24282	1.04573	1681
miR-4436b-3p	6.3055	5.73393	6.1143	6.05125	1.04479	1682
miR-30a-3p	6.35766	5.76941	5.99922	6.04209	1.04438	1683
miR-3180-3p	11.5468	11.5106	11.0553	11.3709	1.03982	1684
miR-6753-3p	3.62529	3.89537	4.17932	3.89999	1.03007	1685
miR-7162-3p	4.31898	3.90818	3.65992	3.96236	1.02214	1686
miR-887-3p	6.26801	6.09429	5.62062	5.9943	1.01372	1687
miR-6790-5p	4.53612	4.2089	3.95696	4.23399	1.01359	1688
miR-1273g-5p	7.8958	7.99245	8.46544	8.1179	1.00295	1689
miR-6817-5p	3.69583	3.03603	3.40561	3.37916	0.999355	1690
miR-135b-5p	7.33987	6.88177	7.55294	7.25819	0.998994	1691
miR-3145-5p	4.53745	4.09268	4.05476	4.2283	0.996628	1692
miR-2110	5.35344	5.06571	4.77603	5.06506	0.996335	1693
miR-6862-5p	5.75034	5.73014	5.27062	5.5837	0.991695	1694
miR-4632-3p	5.0439	5.49766	5.54029	5.36062	0.989758	1695
miR-6841-3p	4.45486	3.84995	4.01136	4.10539	0.986889	1696
miR-6884-3p	5.32494	5.84514	5.42087	5.53032	0.980506	1697
miR-301b	8.0182	7.539	8.13894	7.89871	0.97967	1698
miR-532-3p	6.8819	6.72747	6.36256	6.65731	0.978368	1699
miR-5047	4.96025	4.45539	4.51167	4.64244	0.975714	1700
miR-3147	7.16923	6.6692	6.75343	6.86395	0.97458	1701
miR-1207-5p	11.9439	11.4248	11.5812	11.65	0.963621	1702
miR-510-3p	3.17036	2.31554	2.87723	2.78771	0.961648	1703
miR-96-5p	9.35327	8.70594	9.18388	9.08103	0.957547	1704
miR-150-5p	4.65681	4.11541	4.16763	4.31328	0.951927	1705
miR-504-3p	8.91098	8.47469	8.42262	8.60277	0.946365	1706
miR-6789-3p	6.85679	7.27931	7.3498	7.16197	0.938768	1707
miR-4724-3p	2.34195	1.72302	2.18363	2.08287	0.937679	1708
miR-4658	3.58393	2.46928	3.19569	3.08296	0.937055	1709
miR-6878-3p	3.60519	2.97804	3.17153	3.25158	0.936232	1710
miR-3607-3p	4.7362	4.27357	4.22896	4.41291	0.935184	1711
miR-920	6.27017	6.21334	6.68928	6.39093	0.927435	1712
miR-873-3p	2.97557	3.0207	2.20351	2.73326	0.925578	1713
miR-576-5p	2.73982	2.32356	1.89828	2.32055	0.923771	1714
HK_RPL27	7.05708	6.54115	6.62228	6.74017	0.922476	1715
miR-3910	3.77484	3.18213	3.20021	3.38573	0.922385	1716
miR-3197	15.1948	14.8721	14.6754	14.9141	0.921961	1717
miR-193b-3p	5.36809	5.90938	5.67213	5.64987	0.919977	1718
miR-6835-3p	2.69223	2.07039	1.72729	2.1633	0.904616	1719
miR-3922-5p	4.27837	3.76196	3.80828	3.94953	0.903272	1720
miR-4261	5.20114	4.92361	4.67905	4.9346	0.899799	1721
miR-191-3p	2.94182	3.53802	3.37201	3.28395	0.896706	1722
miR-10a-3p	4.12104	3.57536	3.59145	3.76262	0.885843	1723
miR-5196-5p	9.67889	9.30146	9.17989	9.38675	0.884696	1724
miR-4446-3p	6.46428	5.88694	6.02477	6.12533	0.883548	1725
miR-6739-5p	4.01918	2.89076	3.82778	3.57924	0.882388	1726
miR-8063	3.54617	2.46928	3.22123	3.07889	0.880198	1727
miR-3145-3p	2.9838	2.41832	2.12421	2.50878	0.878399	1728
miR-3916	3.46628	3.9385	2.80215	3.40231	0.875522	1729
miR-671-5p	6.61892	6.01212	6.48321	6.37142	0.874554	1730
miR-4304	5.15197	5.34326	4.80228	5.09917	0.87377	1731
miR-130b-5p	8.18365	7.74651	8.20655	8.04557	0.870072	1732
miR-556-5p	4.27597	4.80291	4.49114	4.52334	0.867906	1733
miR-4790-3p	5.07772	5.05811	5.57429	5.23671	0.864157	1734
miR-4486	9.62033	10.1047	9.98661	9.90388	0.863044	1735
miR-4646-5p	7.22174	6.71228	7.00493	6.97965	0.852886	1736
miR-185-3p	4.4353	4.73547	4.19774	4.45617	0.852564	1737
miR-4761-3p	2.9631	2.48557	3.32422	2.9243	0.852522	1738
miR-606	2.82604	2.89922	2.42195	2.71574	0.84418	1739
miR-6806-5p	5.12384	4.67632	4.58979	4.79665	0.827907	1740
miR-6782-3p	3.64442	3.92794	4.12638	3.89958	0.823972	1741
miR-548ad	3.15872	3.01849	3.68849	3.28857	0.823413	1742
miR-4278	3.20732	2.44181	2.40156	2.68356	0.823154	1743
miR-10b-5p	2.74758	2.06485	1.86439	2.2256	0.822567	1744
miR-5001-5p	9.31133	9.76164	9.31836	9.46378	0.820808	1745
miR-7150	11.9396	12.3352	12.3798	12.2182	0.818751	1746
miR-4502	4.41387	4.90676	4.73921	4.68661	0.817531	1747
HK_RPS12	7.66202	8.04428	7.48638	7.7309	0.817501	1748
miR-7107-3p	2.31863	1.80959	1.86046	1.99622	0.812173	1749
miR-20b-5p	10.7266	10.3807	10.1912	10.4328	0.809836	1750
miR-4723-5p	4.00435	3.56928	3.40852	3.66072	0.808268	1751
miR-29b-3p	4.99598	4.39051	4.70774	4.69808	0.807482	1752
miR-130a-5p	4.21378	3.85002	3.66007	3.90796	0.804267	1753
miR-19b-1-5p	5.79841	5.53666	5.31866	5.55124	0.80393	1754
miR-6894-5p	8.32812	7.83625	8.03002	8.0648	0.801014	1755
miR-3186-5p	4.40175	3.82476	3.78687	4.00446	0.800915	1756
miR-6893-5p	8.40398	8.11892	7.9301	8.151	0.799885	1757
miR-4257	7.26465	6.85566	7.30022	7.14017	0.799049	1758
miR-7843-5p	3.62316	4.17946	3.96484	3.92248	0.795562	1759
miR-6795-3p	6.98747	7.44258	7.36029	7.26344	0.791337	1760
miR-8052	5.92132	6.38829	5.93292	6.08085	0.790855	1761
miR-2682-3p	5.02822	4.50222	4.62538	4.71861	0.789176	1762
miR-5001-3p	4.58723	3.9775	4.07353	4.21275	0.785451	1763
miR-525-5p	3.77063	2.82009	3.42283	3.33785	0.783521	1764
miR-3605-3p	3.65793	4.17043	4.12531	3.98456	0.776869	1765
miR-498	3.31681	2.76041	2.87912	2.98545	0.77594	1766
miR-106b-5p	9.94542	9.42312	9.73506	9.7012	0.775938	1767
miR-6780a-5p	7.45939	7.6346	7.95329	7.68243	0.772345	1768
miR-6839-5p	2.94324	2.53674	1.95193	2.4773	0.771688	1769
miR-6511a-5p	7.37786	7.46416	7.83729	7.55977	0.766925	1770
miR-3157-5p	7.27781	6.9439	7.59586	7.27252	0.764929	1771
miR-3150b-5p	4.8898	4.15429	4.50172	4.51527	0.762553	1772
miR-708-5p	8.29848	7.84289	8.29432	8.14523	0.761081	1773
miR-6780b-5p	11.403	10.9452	11.3242	11.2241	0.759675	1774
miR-3128	2.89935	2.65399	1.39748	2.31694	0.747755	1775
miR-6778-3p	2.7945	3.78395	3.52919	3.36921	0.743287	1776
miR-1236-3p	4.35311	4.7624	4.21186	4.44246	0.740126	1777
miR-6837-5p	5.72302	5.25145	5.35158	5.44202	0.732686	1778
miR-615-3p	7.07456	6.81509	7.34557	7.07841	0.728195	1779
miR-4726-5p	7.12437	7.39287	7.59314	7.37012	0.727788	1780
miR-4463	11.2759	11.0849	10.811	11.0573	0.721293	1781
miR-5706	2.82862	1.96936	2.38278	2.39359	0.719946	1782
miR-320e	6.27924	6.70423	6.25475	6.41274	0.717738	1783
miR-6731-3p	6.18891	5.8261	6.34461	6.11987	0.716997	1784
miR-23a-3p	8.12987	8.29902	8.59055	8.33981	0.714128	1785
miR-6781-5p	12.2837	12.412	11.966	12.2206	0.713912	1786
miR-6825-3p	7.48038	7.59684	7.91522	7.66414	0.704979	1787
miR-6887-5p	8.3051	8.23099	8.65474	8.39694	0.696658	1788
miR-2861	16.246	16.3865	15.9444	16.1923	0.692008	1789
miR-129-1-3p	4.3791	4.0753	3.79666	4.08369	0.691794	1790
miR-197-3p	7.04399	7.41426	7.43814	7.2988	0.689055	1791
miR-339-5p	7.04231	6.83341	6.57837	6.81803	0.685875	1792
HK_RPS20	7.64884	7.37236	7.09466	7.37195	0.684235	1793
miR-3648	12.1974	11.7459	11.9954	11.9796	0.684062	1794
miR-4471	2.5866	1.63038	1.57414	1.93037	0.675662	1795
miR-323a-3p	4.87456	4.52493	4.18516	4.52821	0.673862	1796
miR-125a-5p	9.26591	9.30304	9.6913	9.42008	0.672066	1797
miR-761	4.73744	4.66363	4.28703	4.5627	0.671201	1798
miR-874-3p	8.01432	8.39853	7.9509	8.12125	0.669038	1799
miR-6086	8.71387	8.38988	8.26649	8.45675	0.667124	1800
CTRL_ANT2	4.40182	4.54962	4.0693	4.34025	0.665919	1801
miR-127-5p	4.5118	4.71202	4.20869	4.47751	0.659232	1802
miR-4268	3.12357	2.4968	2.3584	2.65959	0.656855	1803
miR-30e-5p	7.51917	7.7821	7.97267	7.75798	0.656788	1804
miR-1237-3p	5.55125	5.52875	5.96568	5.6819	0.655483	1805
miR-4534	9.42224	9.23203	8.97849	9.21092	0.651708	1806
miR-6876-3p	3.74188	3.04255	3.43982	3.40808	0.648777	1807
miR-660-5p	5.83791	5.89392	5.47744	5.73642	0.648341	1808
miR-6738-3p	3.16617	2.83614	3.50463	3.16898	0.644946	1809
miR-6827-5p	5.3341	4.85026	5.05201	5.07879	0.639414	1810
miR-204-5p	9.22481	8.77378	8.91332	8.97064	0.634356	1811
miR-548ae	5.81975	5.51216	6.13932	5.82374	0.633096	1812
miR-449b-3p	5.1693	5.14345	5.58012	5.29762	0.631372	1813
miR-215-5p	2.50962	1.26521	2.00505	1.92663	0.630561	1814
miR-33a-5p	6.97032	6.47515	6.76354	6.73634	0.630346	1815
miR-4302	3.98875	3.8925	3.41716	3.76614	0.6283	1816
miR-6737-3p	3.81775	4.24011	4.11638	4.05808	0.625048	1817
miR-1275	11.0725	10.6832	10.7003	10.8187	0.621968	1818
miR-4783-3p	4.5602	4.06834	4.50047	4.37633	0.620326	1819
miR-218-5p	7.17508	7.14966	6.74403	7.02292	0.619129	1820
miR-3169	5.668	5.25774	5.89205	5.60593	0.618371	1821
miR-361-5p	6.90838	6.43832	6.81201	6.71957	0.618003	1822
miR-7-1-3p	4.76703	4.22864	4.4269	4.47419	0.616069	1823
miR-99a-5p	8.07112	7.59624	7.81379	7.82705	0.612661	1824
miR-3678-3p	3.82868	4.39618	4.25469	4.15985	0.612397	1825
miR-3192-3p	4.44965	4.9141	4.75676	4.70684	0.611513	1826
miR-1238-5p	4.40953	4.0595	4.57951	4.34951	0.607798	1827
miR-6815-3p	4.28766	4.441	4.01377	4.24748	0.602988	1828
miR-4764-3p	2.07077	1.18986	1.56905	1.60989	0.599959	1829
miR-26b-5p	6.96714	7.34254	7.3905	7.23339	0.592103	1830
miR-4447	6.63177	6.93953	7.05476	6.87535	0.586911	1831
miR-8077	3.38458	3.76265	3.41383	3.52035	0.586802	1832
miR-500b-3p	5.63804	5.5657	5.96211	5.72195	0.581583	1833
miR-200a-5p	6.12061	5.9893	5.6773	5.92907	0.578937	1834
CTRL_miR_POS	16.3013	16.5727	16.7086	16.5275	0.578303	1835
miR-34c-3p	3.78166	3.31342	3.28003	3.45837	0.575281	1836
miR-6823-3p	4.47922	4.30889	4.74907	4.51239	0.569836	1837
miR-4784	5.39346	4.96223	4.96962	5.10844	0.567695	1838
miR-4793-3p	2.98619	3.69931	3.42782	3.37111	0.563363	1839
miR-8081	3.10654	2.55402	2.89203	2.85086	0.562485	1840
miR-148b-3p	6.61917	6.24452	6.61717	6.49362	0.560879	1841
miR-3926	3.8823	4.03641	4.29941	4.07271	0.559738	1842
miR-6762-3p	5.09468	4.84704	5.32143	5.08772	0.555499	1843
miR-455-3p	7.26616	7.07603	7.50744	7.28321	0.550572	1844
miR-1468-5p	3.34136	3.1963	2.71199	3.08322	0.550469	1845
miR-6842-3p	4.5051	4.25253	4.08664	4.28142	0.54989	1846
miR-6726-5p	10.7086	10.5198	10.3064	10.5116	0.546888	1847
miR-1247-5p	6.09812	6.26283	5.86286	6.0746	0.545109	1848
miR-5589-3p	3.64474	3.54733	3.25757	3.48321	0.544065	1849
HK_ACTB	8.23559	8.49721	8.01059	8.2478	0.542539	1850
miR-4505	9.79664	9.63019	9.40543	9.61075	0.540779	1851
miR-4746-5p	6.04987	6.36445	5.79324	6.06919	0.538239	1852
miR-454-3p	6.37714	6.00038	5.93141	6.10298	0.537539	1853
miR-4644	4.3712	4.60037	4.1141	4.36189	0.534595	1854
miR-4310	3.21635	3.3193	2.90235	3.146	0.533636	1855
miR-6727-5p	14.7148	14.4894	14.3271	14.5104	0.532674	1856
miR-6741-3p	5.07247	4.85756	5.31044	5.08016	0.527466	1857
miR-765	7.01592	6.85791	7.28134	7.05172	0.527209	1858
miR-21-5p	6.82876	7.29468	7.08077	7.06807	0.523761	1859
miR-3162-5p	7.21184	7.47255	7.08052	7.25497	0.515405	1860
miR-7106-3p	4.61219	4.94662	4.57765	4.71216	0.515369	1861
miR-4769-5p	6.01288	6.14559	5.67039	5.94295	0.513759	1862
miR-6799-3p	4.18005	4.47603	4.54438	4.40015	0.512772	1863
miR-1915-3p	10.2472	10.6312	10.5229	10.4671	0.507272	1864
miR-6875-5p	9.91651	10.2197	10.2626	10.1329	0.501006	1865
miR-3619-5p	5.5818	5.27547	5.74495	5.53407	0.498418	1866
miR-6825-5p	7.51915	7.32695	7.14649	7.33086	0.495063	1867
miR-6828-5p	3.47545	2.76041	3.01412	3.08333	0.494119	1868
miR-4496	6.19316	6.56476	6.17552	6.31115	0.492443	1869
miR-760	6.45107	6.75969	6.78376	6.66484	0.485585	1870
miR-4494	2.99081	2.77347	3.22652	2.99693	0.484685	1871
miR-6864-3p	4.21169	3.94696	4.56513	4.24126	0.48378	1872
miR-6784-5p	8.77918	8.7864	8.42927	8.66495	0.48272	1873
miR-6873-5p	4.67686	4.91561	5.05618	4.88288	0.480838	1874
miR-429	7.05805	6.64632	7.10761	6.93733	0.479762	1875
miR-937-3p	4.52505	4.81505	4.92354	4.75455	0.478481	1876
miR-412-5p	2.90027	2.64494	2.03639	2.5272	0.476904	1877
miR-937-5p	8.86548	8.76621	8.49277	8.70815	0.476325	1878
miR-648	6.28443	6.4867	5.9462	6.23911	0.473676	1879
miR-664b-3p	6.88664	7.15609	7.2381	7.09361	0.472796	1880
miR-370-5p	2.62836	3.29509	3.23815	3.05386	0.470049	1881
miR-6895-5p	6.14311	6.29034	6.53053	6.32133	0.458581	1882
miR-3917	5.3177	5.5681	5.19259	5.35946	0.453269	1883
miR-4476	4.59827	4.32275	4.21065	4.37722	0.45301	1884
miR-1180-5p	4.63092	4.45667	4.91348	4.66702	0.44692	1885
miR-455-5p	4.89772	4.491	4.71338	4.7007	0.445463	1886
miR-372-3p	4.2152	4.2093	3.82183	4.08211	0.444458	1887
miR-197-5p	9.53196	9.84703	9.8399	9.73963	0.443661	1888
miR-2467-3p	6.96509	6.94774	7.30179	7.07154	0.441858	1889
HK_PPIA	7.08165	7.10847	6.72062	6.97024	0.441004	1890
miR-744-3p	3.48576	3.63905	3.1459	3.42357	0.438217	1891
miR-376c-3p	5.63023	5.89909	5.34646	5.62526	0.436891	1892
miR-3191-3p	4.94921	5.1983	5.2881	5.1452	0.436046	1893
miR-4442	7.25635	7.38748	7.61545	7.41976	0.435573	1894
miR-7111-5p	10.062	9.87888	10.267	10.0693	0.435257	1895
miR-373-5p	3.05375	2.95159	3.31011	3.10515	0.427624	1896
miR-5582-5p	4.31101	4.671	4.53228	4.50477	0.427423	1897
miR-370-3p	6.36266	6.1668	5.85901	6.12949	0.4261	1898
miR-6081	4.93186	4.76608	5.12092	4.93962	0.423848	1899
miR-143-5p	5.95486	6.31163	6.18775	6.15141	0.423685	1900
miR-4652-5p	4.62546	4.3785	4.85476	4.61957	0.41813	1901
miR-378i	4.6582	4.564	4.22245	4.48155	0.414647	1902
miR-4449	10.1658	9.81936	9.96128	9.98215	0.404029	1903
miR-6774-3p	5.31479	4.71619	5.02734	5.01944	0.401063	1904
miR-329-5p	2.78895	3.04831	3.14571	2.99432	0.399851	1905
miR-6501-3p	4.89439	4.55769	5.04006	4.83071	0.399319	1906
miR-4290	4.95728	5.3248	5.25442	5.17883	0.398743	1907
miR-6072	3.55301	2.96854	3.52886	3.35014	0.396983	1908
miR-378f	4.17228	4.04075	4.41874	4.21059	0.392127	1909
miR-6767-3p	5.04892	4.67031	5.12701	4.94875	0.391584	1910
miR-1291	8.73686	8.39257	8.49344	8.54096	0.390485	1911
miR-5698	4.95198	4.48341	4.75179	4.72906	0.390062	1912
miR-16-5p	10.1856	10.4998	10.5132	10.3995	0.387057	1913
miR-202-3p	4.19663	3.86842	3.88912	3.98473	0.386023	1914
miR-5580-3p	2.28087	1.75317	2.03137	2.0218	0.382877	1915
miR-616-3p	4.4568	4.79687	4.70216	4.65195	0.380131	1916
miR-5088-3p	4.02369	4.34222	4.34786	4.23792	0.377613	1917
miR-378g	4.65409	5.1168	5.03847	4.93646	0.377603	1918
miR-4538	4.53507	4.907	4.88847	4.77685	0.377471	1919
miR-1237-5p	15.8451	15.7344	15.5221	15.7005	0.376653	1920
miR-495-5p	3.09506	2.71517	2.87714	2.89579	0.368268	1921
miR-4727-5p	4.90087	4.45801	4.78708	4.71532	0.363733	1922
miR-1262	2.61061	2.32827	1.92852	2.28914	0.362598	1923
miR-30e-3p	6.85108	7.00578	7.20616	7.02101	0.359277	1924
miR-8071	7.81826	7.83511	8.1425	7.93196	0.359226	1925
miR-646	4.35595	3.93847	4.31624	4.20355	0.358701	1926
miR-1200	3.90797	3.20495	3.61362	3.57552	0.357958	1927
miR-8069	10.9505	11.2276	10.9246	11.0342	0.356518	1928
miR-6165	10.2775	10.041	9.96399	10.0942	0.353815	1929
miR-7107-5p	12.1859	12.4163	12.4923	12.3648	0.352971	1930
miR-4703-5p	2.80075	2.05275	2.00497	2.28616	0.351413	1931
miR-128-2-5p	2.92736	3.31472	2.84719	3.02976	0.350806	1932
miR-331-3p	7.76962	7.42487	7.63345	7.60932	0.350219	1933
miR-4697-3p	4.17201	3.78856	4.16292	4.04116	0.349497	1934
miR-328-3p	6.66904	6.4585	6.2686	6.46538	0.343712	1935
miR-4419b	6.40807	6.48221	6.05574	6.31534	0.342847	1936
miR-188-3p	4.65485	4.21553	4.68632	4.5189	0.342024	1937
miR-1911-3p	3.79503	3.65756	3.48262	3.64507	0.340288	1938
miR-5588-5p	3.84932	3.52072	3.5382	3.63608	0.338548	1939
miR-600	2.74863	2.36103	2.56663	2.55876	0.334715	1940
miR-6797-3p	4.18591	4.15365	3.84087	4.06015	0.330799	1941
miR-30a-5p	7.75864	8.01115	8.06638	7.94539	0.319918	1942
miR-6770-3p	4.70551	4.74473	4.4196	4.62328	0.318669	1943
miR-6807-5p	5.56309	5.48071	5.25247	5.43209	0.318261	1944
miR-7113-5p	4.50005	4.17947	4.61248	4.43067	0.309124	1945
miR-598-3p	4.77163	4.67871	4.40073	4.61702	0.308825	1946
miR-614	2.71912	3.12112	3.03337	2.95787	0.307121	1947
miR-891a-3p	4.48235	4.17223	4.43928	4.36462	0.307078	1948
miR-4254	2.50593	2.3888	3.01173	2.63549	0.306467	1949
miR-6736-3p	6.08538	6.12237	6.37816	6.1953	0.305263	1950
miR-296-5p	7.1145	6.80222	7.05182	6.98951	0.305172	1951
miR-575	4.64217	4.23324	4.54402	4.47314	0.304908	1952
miR-133a-5p	5.18757	5.14334	5.4323	5.2544	0.29933	1953
miR-4440	5.38868	5.50504	5.68646	5.52673	0.299237	1954
miR-4800-5p	6.16664	6.1137	6.39826	6.2262	0.296646	1955
miR-6735-5p	5.2416	4.94159	5.1191	5.10076	0.296034	1956
miR-3141	11.4817	11.2775	11.1933	11.3175	0.293554	1957
miR-7854-3p	3.70105	3.49723	3.80308	3.66712	0.292716	1958
miR-6886-5p	5.55198	5.46571	5.23861	5.41876	0.292149	1959
miR-548t-5p	3.64132	3.91558	3.85927	3.80539	0.28959	1960
miR-92b-5p	8.47955	8.2146	8.23593	8.31003	0.286615	1961
miR-4713-5p	4.32557	4.65162	4.5094	4.49553	0.285013	1962
miR-3187-5p	5.36318	5.04764	5.26515	5.22532	0.280025	1963
miR-4660	3.51281	3.24783	3.56341	3.44135	0.279785	1964
miR-5187-3p	2.91384	2.14167	2.69987	2.58512	0.279522	1965
miR-1207-3p	4.49116	4.4187	4.76659	4.55882	0.27889	1966
miR-922	3.74645	3.44542	3.4916	3.56115	0.274148	1967
miR-4758-5p	9.37177	9.30869	9.0765	9.25232	0.273222	1968
miR-7851-3p	8.68139	8.95177	8.91659	8.84992	0.272809	1969
miR-6816-3p	6.31995	6.62094	6.42735	6.45608	0.27167	1970
miR-7845-5p	9.96954	9.69323	9.89318	9.85198	0.268238	1971
miR-6514-3p	4.36981	4.60252	4.63439	4.53557	0.267449	1972
miR-1909-3p	8.50101	8.2204	8.43253	8.38464	0.265478	1973
miR-6821-5p	11.0016	10.7783	10.7499	10.8433	0.260962	1974
miR-186-3p	5.28286	5.58025	5.41404	5.42572	0.260636	1975
miR-26a-5p	9.84482	10.1353	9.95733	9.97913	0.260385	1976
miR-6780b-3p	4.04724	4.00634	4.27292	4.10883	0.257002	1977
miR-593-5p	3.43009	3.4784	3.68389	3.53079	0.252747	1978
miR-4655-5p	9.19993	8.93836	9.13426	9.09085	0.24484	1979
miR-6126	15.3212	15.0906	15.0818	15.1645	0.23989	1980
miR-4515	5.40171	5.60146	5.71777	5.57365	0.23573	1981
miR-6892-5p	3.68199	3.65691	3.9079	3.74893	0.231098	1982
miR-3140-3p	5.54338	5.80188	5.60935	5.65154	0.227777	1983
miR-6752-5p	13.0127	12.9169	12.7518	12.8938	0.227699	1984
miR-7978	4.4385	4.60155	4.71719	4.58574	0.226621	1985
miR-6739-3p	2.33692	1.82273	2.00146	2.0537	0.225535	1986
miR-6768-5p	6.2171	6.02741	6.31531	6.1866	0.224022	1987
miR-662	5.99604	6.02134	6.24905	6.08881	0.222455	1988
miR-133a-3p	4.77196	5.06055	4.92826	4.92025	0.221936	1989
miR-6746-5p	8.64983	8.9066	8.84526	8.80056	0.221898	1990
miR-196b-3p	5.54182	5.67015	5.39547	5.53581	0.22043	1991
miR-421	5.76022	5.51186	5.60019	5.62409	0.213223	1992
miR-1267	2.78485	2.71857	2.30952	2.60431	0.211915	1993
miR-515-5p	3.27654	3.3207	3.0412	3.21281	0.2052	1994
miR-34a-5p	5.01225	4.88042	4.75107	4.88125	0.204534	1995
miR-101-3p	5.31274	5.03738	5.03848	5.12953	0.203393	1996
HK_GAPDH	8.40113	8.61816	8.38402	8.46777	0.201731	1997
miR-2116-3p	5.92432	6.0468	6.2057	6.05894	0.198423	1998
[truncated: 104 more rows]
