# Supplementary material for: Developmental profiling of microRNAs in the human embryonic inner ear
Source: PLoS One. 2018 Jan 26;13(1):e0191452. doi: 10.1371/journal.pone.0191452 (PMC5786302; doi:10.1371/journal.pone.0191452)
Supplement: S4 Dataset — Complete differential gene targeting analysis for each tissue comparison and time point (separate tabs), as analyzed by hypergeometric enrichment. Complete results are included, as well as filtered results for each comparison at the false discovery adjusted p < 0.10 level. Genes that contain “transcription factor” in their Gene Ontology are highlighted in light green. (XLSX) [file pone.0191452.s011.xlsx]

## Sheet: All_Overconnected_Genes_Results
Gene Symbol	Gene Success States (K)	Total miR-Genes (N)	Filtered miR-Genes (n)	Observed miR-genes (k)	Group	P-value	Adjusted P-value
A1BG	278	7443597	637861	27	down, CVGvsNC, t14	0.276425	1
A1CF	1417	7443597	637861	140	down, CVGvsNC, t14	0.0453294	0.70626
A2M	73	7443597	637861	3	down, CVGvsNC, t14	0.955325	1
A2ML1	155	7443597	637861	16	down, CVGvsNC, t14	0.254607	1
A4GALT	194	7443597	637861	14	down, CVGvsNC, t14	0.784931	1
A4GNT	109	7443597	637861	16	down, CVGvsNC, t14	0.0236069	0.58448
AACS	196	7443597	637861	19	down, CVGvsNC, t14	0.321577	1
AADAC	252	7443597	637861	24	down, CVGvsNC, t14	0.324903	1
AADACL2	37	7443597	637861	8	down, CVGvsNC, t14	0.0117287	0.47131
AADACL3	564	7443597	637861	53	down, CVGvsNC, t14	0.261144	1
AADACL4	75	7443597	637861	10	down, CVGvsNC, t14	0.106732	0.88312
AADAT	136	7443597	637861	16	down, CVGvsNC, t14	0.121683	0.906964
AAED1	411	7443597	637861	34	down, CVGvsNC, t14	0.610514	1
AAGAB	467	7443597	637861	34	down, CVGvsNC, t14	0.86048	1
AAK1	3570	7443597	637861	288	down, CVGvsNC, t14	0.865143	1
AAMDC	6	7443597	637861	2	down, CVGvsNC, t14	0.0872954	0.83665
AAMP	91	7443597	637861	4	down, CVGvsNC, t14	0.958092	1
AANAT	29	7443597	637861	3	down, CVGvsNC, t14	0.457915	1
AAR2	253	7443597	637861	20	down, CVGvsNC, t14	0.679246	1
AARD	519	7443597	637861	38	down, CVGvsNC, t14	0.86414	1
AARS	92	7443597	637861	6	down, CVGvsNC, t14	0.810139	1
AARS2	401	7443597	637861	38	down, CVGvsNC, t14	0.282114	1
AARSD1	42	7443597	637861	5	down, CVGvsNC, t14	0.289733	1
AASDH	66	7443597	637861	3	down, CVGvsNC, t14	0.929608	1
AASDHPPT	292	7443597	637861	27	down, CVGvsNC, t14	0.368834	1
AASS	559	7443597	637861	51	down, CVGvsNC, t14	0.340862	1
AATF	34	7443597	637861	2	down, CVGvsNC, t14	0.800934	1
AATK	207	7443597	637861	16	down, CVGvsNC, t14	0.702471	1
ABAT	769	7443597	637861	67	down, CVGvsNC, t14	0.46204	1
ABCA1	573	7443597	637861	60	down, CVGvsNC, t14	0.0634807	0.778341
ABCA10	690	7443597	637861	62	down, CVGvsNC, t14	0.36716	1
ABCA12	206	7443597	637861	17	down, CVGvsNC, t14	0.600531	1
ABCA13	373	7443597	637861	33	down, CVGvsNC, t14	0.450427	1
ABCA2	132	7443597	637861	6	down, CVGvsNC, t14	0.97391	1
ABCA3	173	7443597	637861	10	down, CVGvsNC, t14	0.933027	1
ABCA4	94	7443597	637861	5	down, CVGvsNC, t14	0.913301	1
ABCA5	782	7443597	637861	76	down, CVGvsNC, t14	0.139617	0.9413
ABCA6	1041	7443597	637861	107	down, CVGvsNC, t14	0.0301931	0.633356
ABCA7	36	7443597	637861	4	down, CVGvsNC, t14	0.372514	1
ABCA8	117	7443597	637861	13	down, CVGvsNC, t14	0.202289	1
ABCA9	351	7443597	637861	33	down, CVGvsNC, t14	0.31475	1
ABCB1	248	7443597	637861	21	down, CVGvsNC, t14	0.555559	1
ABCB10	307	7443597	637861	24	down, CVGvsNC, t14	0.709939	1
ABCB11	1844	7443597	637861	151	down, CVGvsNC, t14	0.73186	1
ABCB5	266	7443597	637861	19	down, CVGvsNC, t14	0.825909	1
ABCB6	21	7443597	637861	5	down, CVGvsNC, t14	0.029368	0.624158
ABCB7	639	7443597	637861	57	down, CVGvsNC, t14	0.395684	1
ABCB8	91	7443597	637861	5	down, CVGvsNC, t14	0.898698	1
ABCB9	188	7443597	637861	16	down, CVGvsNC, t14	0.549089	1
ABCC1	339	7443597	637861	28	down, CVGvsNC, t14	0.60872	1
ABCC10	65	7443597	637861	2	down, CVGvsNC, t14	0.979022	1
ABCC11	255	7443597	637861	21	down, CVGvsNC, t14	0.607883	1
ABCC12	448	7443597	637861	36	down, CVGvsNC, t14	0.680763	1
ABCC2	395	7443597	637861	25	down, CVGvsNC, t14	0.958534	1
ABCC3	9	7443597	637861	1	down, CVGvsNC, t14	0.553491	1
ABCC4	343	7443597	637861	26	down, CVGvsNC, t14	0.770139	1
ABCC5	248	7443597	637861	22	down, CVGvsNC, t14	0.465075	1
ABCC6	250	7443597	637861	18	down, CVGvsNC, t14	0.810683	1
ABCC8	14	7443597	637861	1	down, CVGvsNC, t14	0.714707	1
ABCC9	130	7443597	637861	16	down, CVGvsNC, t14	0.0905774	0.850136
ABCD1	59	7443597	637861	5	down, CVGvsNC, t14	0.577499	1
ABCD2	1224	7443597	637861	125	down, CVGvsNC, t14	0.0247616	0.592179
ABCD3	412	7443597	637861	47	down, CVGvsNC, t14	0.0280673	0.61947
ABCD4	227	7443597	637861	14	down, CVGvsNC, t14	0.926693	1
ABCE1	354	7443597	637861	34	down, CVGvsNC, t14	0.268396	1
ABCF1	913	7443597	637861	90	down, CVGvsNC, t14	0.0933624	0.854509
ABCF2	563	7443597	637861	40	down, CVGvsNC, t14	0.908934	1
ABCF3	1240	7443597	637861	108	down, CVGvsNC, t14	0.444446	1
ABCG1	955	7443597	637861	73	down, CVGvsNC, t14	0.860508	1
ABCG2	948	7443597	637861	103	down, CVGvsNC, t14	0.00831636	0.412323
ABCG4	364	7443597	637861	27	down, CVGvsNC, t14	0.808716	1
ABCG5	120	7443597	637861	12	down, CVGvsNC, t14	0.331928	1
ABCG8	1066	7443597	637861	86	down, CVGvsNC, t14	0.735982	1
ABHD1	10	7443597	637861	3	down, CVGvsNC, t14	0.0477531	0.717194
ABHD10	389	7443597	637861	32	down, CVGvsNC, t14	0.621612	1
ABHD11	106	7443597	637861	10	down, CVGvsNC, t14	0.423996	1
ABHD12	142	7443597	637861	8	down, CVGvsNC, t14	0.926718	1
ABHD12B	115	7443597	637861	8	down, CVGvsNC, t14	0.778396	1
ABHD13	686	7443597	637861	71	down, CVGvsNC, t14	0.0580003	0.76238
ABHD14A	31	7443597	637861	8	down, CVGvsNC, t14	0.00379652	0.318776
ABHD14A-ACY1	95	7443597	637861	13	down, CVGvsNC, t14	0.0619987	0.772702
ABHD14B	194	7443597	637861	8	down, CVGvsNC, t14	0.994776	1
ABHD15	1496	7443597	637861	119	down, CVGvsNC, t14	0.814151	1
ABHD16A	46	7443597	637861	3	down, CVGvsNC, t14	0.766282	1
ABHD16B	265	7443597	637861	25	down, CVGvsNC, t14	0.337746	1
ABHD17A	436	7443597	637861	22	down, CVGvsNC, t14	0.998157	1
ABHD17B	268	7443597	637861	30	down, CVGvsNC, t14	0.080768	0.832709
ABHD17C	215	7443597	637861	27	down, CVGvsNC, t14	0.0294756	0.624158
ABHD2	1428	7443597	637861	126	down, CVGvsNC, t14	0.379078	1
ABHD3	126	7443597	637861	15	down, CVGvsNC, t14	0.121679	0.906964
ABHD4	514	7443597	637861	52	down, CVGvsNC, t14	0.121458	0.906964
ABHD5	788	7443597	637861	94	down, CVGvsNC, t14	0.000798399	0.143562
ABHD6	315	7443597	637861	27	down, CVGvsNC, t14	0.528505	1
ABHD8	98	7443597	637861	3	down, CVGvsNC, t14	0.992011	1
ABI1	313	7443597	637861	34	down, CVGvsNC, t14	0.0918655	0.852198
ABI2	4047	7443597	637861	352	down, CVGvsNC, t14	0.393068	1
ABI3	131	7443597	637861	8	down, CVGvsNC, t14	0.881831	1
ABI3BP	211	7443597	637861	25	down, CVGvsNC, t14	0.0621615	0.772702
ABL1	424	7443597	637861	24	down, CVGvsNC, t14	0.990408	1
ABL2	1625	7443597	637861	139	down, CVGvsNC, t14	0.521655	1
ABLIM1	974	7443597	637861	80	down, CVGvsNC, t14	0.670467	1
ABLIM2	301	7443597	637861	28	down, CVGvsNC, t14	0.353386	1
ABLIM3	503	7443597	637861	31	down, CVGvsNC, t14	0.981517	1
ABR	584	7443597	637861	48	down, CVGvsNC, t14	0.639994	1
ABRA	264	7443597	637861	22	down, CVGvsNC, t14	0.586256	1
ABRACL	734	7443597	637861	68	down, CVGvsNC, t14	0.268185	1
ABT1	373	7443597	637861	37	down, CVGvsNC, t14	0.198447	1
ABTB1	108	7443597	637861	8	down, CVGvsNC, t14	0.716272	1
ABTB2	319	7443597	637861	28	down, CVGvsNC, t14	0.475877	1
AC000003.2	154	7443597	637861	9	down, CVGvsNC, t14	0.918482	1
AC002451.1	371	7443597	637861	38	down, CVGvsNC, t14	0.145283	0.951214
AC002472.13	940	7443597	637861	72	down, CVGvsNC, t14	0.854756	1
AC003102.1	150	7443597	637861	6	down, CVGvsNC, t14	0.990655	1
AC004076.7	66	7443597	637861	4	down, CVGvsNC, t14	0.82772	1
AC004076.9	11	7443597	637861	1	down, CVGvsNC, t14	0.626737	1
AC004381.6	135	7443597	637861	17	down, CVGvsNC, t14	0.0703945	0.806322
AC004466.1	96	7443597	637861	6	down, CVGvsNC, t14	0.840633	1
AC004899.1	653	7443597	637861	52	down, CVGvsNC, t14	0.729488	1
AC005003.1	670	7443597	637861	44	down, CVGvsNC, t14	0.976099	1
AC005008.2	75	7443597	637861	4	down, CVGvsNC, t14	0.893736	1
AC005477.1	221	7443597	637861	14	down, CVGvsNC, t14	0.909254	1
AC005481.5	633	7443597	637861	55	down, CVGvsNC, t14	0.477652	1
AC005606.1	262	7443597	637861	13	down, CVGvsNC, t14	0.990536	1
AC005609.1	382	7443597	637861	26	down, CVGvsNC, t14	0.910645	1
AC006116.20	44	7443597	637861	1	down, CVGvsNC, t14	0.980589	1
AC006132.1	61	7443597	637861	5	down, CVGvsNC, t14	0.607664	1
AC006372.1	207	7443597	637861	16	down, CVGvsNC, t14	0.702471	1
AC006455.1	321	7443597	637861	25	down, CVGvsNC, t14	0.719633	1
AC006486.1	310	7443597	637861	24	down, CVGvsNC, t14	0.727215	1
AC006946.15	137	7443597	637861	6	down, CVGvsNC, t14	0.98025	1
AC006967.1	41	7443597	637861	1	down, CVGvsNC, t14	0.974603	1
AC007040.11	710	7443597	637861	44	down, CVGvsNC, t14	0.992243	1
AC007375.1	946	7443597	637861	83	down, CVGvsNC, t14	0.427699	1
AC007390.5	488	7443597	637861	47	down, CVGvsNC, t14	0.221571	1
AC007405.2	220	7443597	637861	18	down, CVGvsNC, t14	0.616147	1
AC007421.1	25	7443597	637861	3	down, CVGvsNC, t14	0.363369	1
AC007431.1	58	7443597	637861	4	down, CVGvsNC, t14	0.743263	1
AC007461.1	143	7443597	637861	14	down, CVGvsNC, t14	0.341793	1
AC007952.5	1455	7443597	637861	141	down, CVGvsNC, t14	0.0711514	0.810838
AC007952.6	305	7443597	637861	31	down, CVGvsNC, t14	0.184293	0.994661
AC008060.7	268	7443597	637861	23	down, CVGvsNC, t14	0.528498	1
AC008132.1	263	7443597	637861	19	down, CVGvsNC, t14	0.81156	1
AC008132.13	52	7443597	637861	1	down, CVGvsNC, t14	0.99052	1
AC008267.1	222	7443597	637861	18	down, CVGvsNC, t14	0.631576	1
AC008394.1	323	7443597	637861	27	down, CVGvsNC, t14	0.582394	1
AC008443.1	282	7443597	637861	37	down, CVGvsNC, t14	0.00650246	0.385475
AC008948.1	107	7443597	637861	7	down, CVGvsNC, t14	0.820302	1
AC008964.1	258	7443597	637861	26	down, CVGvsNC, t14	0.221287	1
AC009365.3	211	7443597	637861	20	down, CVGvsNC, t14	0.352484	1
AC009403.2	10	7443597	637861	2	down, CVGvsNC, t14	0.209128	1
AC009892.10	39	7443597	637861	3	down, CVGvsNC, t14	0.660821	1
AC010327.2	556	7443597	637861	42	down, CVGvsNC, t14	0.823487	1
AC010336.1	151	7443597	637861	11	down, CVGvsNC, t14	0.754578	1
AC010441.1	257	7443597	637861	26	down, CVGvsNC, t14	0.215483	1
AC010536.1	413	7443597	637861	25	down, CVGvsNC, t14	0.9768	1
AC011294.3	302	7443597	637861	37	down, CVGvsNC, t14	0.0181255	0.55386
AC011366.3	63	7443597	637861	5	down, CVGvsNC, t14	0.636545	1
AC011484.1	255	7443597	637861	24	down, CVGvsNC, t14	0.346304	1
AC011755.1	169	7443597	637861	18	down, CVGvsNC, t14	0.199864	1
AC011897.1	293	7443597	637861	22	down, CVGvsNC, t14	0.770526	1
AC011997.1	118	7443597	637861	10	down, CVGvsNC, t14	0.56217	1
AC012123.1	211	7443597	637861	26	down, CVGvsNC, t14	0.0392385	0.682043
AC012215.1	636	7443597	637861	70	down, CVGvsNC, t14	0.0194937	0.564412
AC012360.2	334	7443597	637861	32	down, CVGvsNC, t14	0.28058	1
AC013269.5	251	7443597	637861	15	down, CVGvsNC, t14	0.949272	1
AC015987.2	143	7443597	637861	7	down, CVGvsNC, t14	0.966198	1
AC016559.1	982	7443597	637861	103	down, CVGvsNC, t14	0.020471	0.567198
AC016586.1	228	7443597	637861	16	down, CVGvsNC, t14	0.829892	1
AC016722.1	125	7443597	637861	11	down, CVGvsNC, t14	0.509164	1
AC018755.1	164	7443597	637861	12	down, CVGvsNC, t14	0.755884	1
AC018816.3	28	7443597	637861	2	down, CVGvsNC, t14	0.705013	1
AC019171.1	62	7443597	637861	3	down, CVGvsNC, t14	0.909357	1
AC019294.1	111	7443597	637861	7	down, CVGvsNC, t14	0.847777	1
AC020907.1	85	7443597	637861	8	down, CVGvsNC, t14	0.445335	1
AC020922.1	16	7443597	637861	1	down, CVGvsNC, t14	0.761507	1
AC021218.2	286	7443597	637861	29	down, CVGvsNC, t14	0.197026	1
AC021860.1	55	7443597	637861	5	down, CVGvsNC, t14	0.513714	1
AC022431.2	86	7443597	637861	9	down, CVGvsNC, t14	0.31618	1
AC022498.1	258	7443597	637861	14	down, CVGvsNC, t14	0.978188	1
AC022532.1	410	7443597	637861	24	down, CVGvsNC, t14	0.984102	1
AC023590.1	111	7443597	637861	11	down, CVGvsNC, t14	0.353288	1
AC023632.1	266	7443597	637861	27	down, CVGvsNC, t14	0.20538	1
AC024257.1	239	7443597	637861	15	down, CVGvsNC, t14	0.921876	1
AC024940.1	116	7443597	637861	11	down, CVGvsNC, t14	0.40907	1
AC025278.1	267	7443597	637861	25	down, CVGvsNC, t14	0.3518	1
AC026202.1	112	7443597	637861	6	down, CVGvsNC, t14	0.925255	1
AC026310.1	253	7443597	637861	25	down, CVGvsNC, t14	0.257216	1
AC026703.1	374	7443597	637861	37	down, CVGvsNC, t14	0.203018	1
AC027307.3	140	7443597	637861	8	down, CVGvsNC, t14	0.919866	1
AC027763.2	261	7443597	637861	15	down, CVGvsNC, t14	0.965307	1
AC037459.4	7	7443597	637861	1	down, CVGvsNC, t14	0.465872	1
AC062017.1	17	7443597	637861	4	down, CVGvsNC, t14	0.0519365	0.73804
AC068987.1	493	7443597	637861	30	down, CVGvsNC, t14	0.983627	1
AC069547.1	152	7443597	637861	20	down, CVGvsNC, t14	0.0362493	0.667983
AC069547.2	249	7443597	637861	30	down, CVGvsNC, t14	0.0371227	0.67778
AC073610.5	47	7443597	637861	4	down, CVGvsNC, t14	0.58086	1
AC074091.13	398	7443597	637861	38	down, CVGvsNC, t14	0.2665	1
AC074212.3	100	7443597	637861	5	down, CVGvsNC, t14	0.937047	1
AC074389.6	98	7443597	637861	8	down, CVGvsNC, t14	0.609375	1
AC079210.1	535	7443597	637861	46	down, CVGvsNC, t14	0.512768	1
AC079341.1	95	7443597	637861	9	down, CVGvsNC, t14	0.427905	1
AC079354.1	232	7443597	637861	18	down, CVGvsNC, t14	0.70388	1
AC079354.2	45	7443597	637861	3	down, CVGvsNC, t14	0.753055	1
AC079602.1	634	7443597	637861	41	down, CVGvsNC, t14	0.978643	1
AC079612.1	654	7443597	637861	46	down, CVGvsNC, t14	0.932983	1
AC084121.16	117	7443597	637861	9	down, CVGvsNC, t14	0.68033	1
AC090186.1	74	7443597	637861	6	down, CVGvsNC, t14	0.616565	1
AC090616.2	188	7443597	637861	18	down, CVGvsNC, t14	0.347085	1
AC091801.1	131	7443597	637861	10	down, CVGvsNC, t14	0.693901	1
AC092675.3	77	7443597	637861	5	down, CVGvsNC, t14	0.799552	1
AC092687.4	2	7443597	637861	1	down, CVGvsNC, t14	0.164042	0.967617
AC092811.1	25	7443597	637861	3	down, CVGvsNC, t14	0.363369	1
AC092850.1	296	7443597	637861	19	down, CVGvsNC, t14	0.928015	1
AC093157.1	229	7443597	637861	22	down, CVGvsNC, t14	0.319526	1
AC093677.1	234	7443597	637861	19	down, CVGvsNC, t14	0.630761	1
AC093802.1	692	7443597	637861	55	down, CVGvsNC, t14	0.739224	1
AC097381.1	60	7443597	637861	4	down, CVGvsNC, t14	0.766931	1
AC099552.4	38	7443597	637861	6	down, CVGvsNC, t14	0.102582	0.875273
AC102948.2	43	7443597	637861	2	down, CVGvsNC, t14	0.893207	1
AC103801.2	37	7443597	637861	1	down, CVGvsNC, t14	0.963658	1
AC104472.1	185	7443597	637861	21	down, CVGvsNC, t14	0.113726	0.900524
AC104667.3	242	7443597	637861	20	down, CVGvsNC, t14	0.60046	1
AC104841.2	237	7443597	637861	17	down, CVGvsNC, t14	0.809931	1
AC105020.1	446	7443597	637861	34	down, CVGvsNC, t14	0.785227	1
AC106017.1	1458	7443597	637861	143	down, CVGvsNC, t14	0.0523156	0.738935
AC106873.4	46	7443597	637861	9	down, CVGvsNC, t14	0.0148775	0.517685
AC106876.2	25	7443597	637861	3	down, CVGvsNC, t14	0.363369	1
AC107021.1	284	7443597	637861	35	down, CVGvsNC, t14	0.0194219	0.563828
AC110619.2	84	7443597	637861	7	down, CVGvsNC, t14	0.587188	1
AC110781.3	498	7443597	637861	39	down, CVGvsNC, t14	0.744108	1
AC112693.2	289	7443597	637861	21	down, CVGvsNC, t14	0.813607	1
AC112715.2	27	7443597	637861	3	down, CVGvsNC, t14	0.411235	1
AC112721.1	16	7443597	637861	5	down, CVGvsNC, t14	0.00902144	0.419168
AC114546.1	49	7443597	637861	1	down, CVGvsNC, t14	0.987597	1
AC114783.1	41	7443597	637861	3	down, CVGvsNC, t14	0.694076	1
AC115618.1	272	7443597	637861	21	down, CVGvsNC, t14	0.722126	1
AC117395.1	257	7443597	637861	18	down, CVGvsNC, t14	0.843738	1
AC117834.1	146	7443597	637861	10	down, CVGvsNC, t14	0.811354	1
AC119673.1	90	7443597	637861	12	down, CVGvsNC, t14	0.0828136	0.832709
AC120194.1	9	7443597	637861	1	down, CVGvsNC, t14	0.553491	1
AC124890.1	241	7443597	637861	25	down, CVGvsNC, t14	0.185853	0.996717
AC127496.1	463	7443597	637861	30	down, CVGvsNC, t14	0.958986	1
AC129492.6	226	7443597	637861	16	down, CVGvsNC, t14	0.819825	1
AC131097.4	37	7443597	637861	1	down, CVGvsNC, t14	0.963658	1
AC131971.1	24	7443597	637861	2	down, CVGvsNC, t14	0.621546	1
AC132186.1	373	7443597	637861	35	down, CVGvsNC, t14	0.312405	1
AC132192.1	87	7443597	637861	4	down, CVGvsNC, t14	0.946722	1
AC132216.1	68	7443597	637861	4	down, CVGvsNC, t14	0.844808	1
AC132872.2	519	7443597	637861	55	down, CVGvsNC, t14	0.0612783	0.772702
AC135178.1	611	7443597	637861	56	down, CVGvsNC, t14	0.319226	1
AC135983.2	661	7443597	637861	44	down, CVGvsNC, t14	0.969772	1
AC137056.1	228	7443597	637861	20	down, CVGvsNC, t14	0.490456	1
AC137932.1	760	7443597	637861	70	down, CVGvsNC, t14	0.281323	1
AC138655.1	389	7443597	637861	29	down, CVGvsNC, t14	0.807927	1
AC138969.4	2	7443597	637861	1	down, CVGvsNC, t14	0.164042	0.967617
AC139100.2	138	7443597	637861	7	down, CVGvsNC, t14	0.956448	1
AC139426.2	135	7443597	637861	12	down, CVGvsNC, t14	0.491265	1
AC140061.12	511	7443597	637861	47	down, CVGvsNC, t14	0.327729	1
AC140481.2	65	7443597	637861	3	down, CVGvsNC, t14	0.924977	1
AC144568.2	133	7443597	637861	14	down, CVGvsNC, t14	0.249437	1
AC145676.2	212	7443597	637861	27	down, CVGvsNC, t14	0.0251861	0.594613
AC174470.1	434	7443597	637861	26	down, CVGvsNC, t14	0.981698	1
AC226150.4	27	7443597	637861	4	down, CVGvsNC, t14	0.196862	1
ACAA1	80	7443597	637861	4	down, CVGvsNC, t14	0.919836	1
ACAA2	364	7443597	637861	38	down, CVGvsNC, t14	0.120415	0.906964
ACACA	587	7443597	637861	47	down, CVGvsNC, t14	0.707624	1
ACACB	428	7443597	637861	38	down, CVGvsNC, t14	0.434249	1
ACAD10	228	7443597	637861	19	down, CVGvsNC, t14	0.584855	1
ACAD11	385	7443597	637861	27	down, CVGvsNC, t14	0.88378	1
ACAD8	488	7443597	637861	33	down, CVGvsNC, t14	0.938184	1
ACAD9	87	7443597	637861	3	down, CVGvsNC, t14	0.982685	1
ACADL	328	7443597	637861	27	down, CVGvsNC, t14	0.614915	1
ACADM	162	7443597	637861	15	down, CVGvsNC, t14	0.416436	1
ACADS	118	7443597	637861	11	down, CVGvsNC, t14	0.431492	1
ACADSB	916	7443597	637861	83	down, CVGvsNC, t14	0.313679	1
ACADVL	29	7443597	637861	2	down, CVGvsNC, t14	0.723317	1
ACAN	188	7443597	637861	16	down, CVGvsNC, t14	0.549089	1
ACAP1	9	7443597	637861	1	down, CVGvsNC, t14	0.553491	1
ACAP2	800	7443597	637861	79	down, CVGvsNC, t14	0.106129	0.880985
ACAP3	294	7443597	637861	18	down, CVGvsNC, t14	0.951308	1
ACAT1	227	7443597	637861	23	down, CVGvsNC, t14	0.230074	1
ACAT2	50	7443597	637861	5	down, CVGvsNC, t14	0.42899	1
ACBD3	357	7443597	637861	32	down, CVGvsNC, t14	0.421936	1
ACBD4	131	7443597	637861	12	down, CVGvsNC, t14	0.448813	1
ACBD5	365	7443597	637861	47	down, CVGvsNC, t14	0.00351131	0.304083
ACBD6	28	7443597	637861	3	down, CVGvsNC, t14	0.434756	1
ACBD7	621	7443597	637861	47	down, CVGvsNC, t14	0.831916	1
ACCS	87	7443597	637861	5	down, CVGvsNC, t14	0.875938	1
ACD	15	7443597	637861	2	down, CVGvsNC, t14	0.372442	1
ACE	274	7443597	637861	12	down, CVGvsNC, t14	0.997546	1
ACE2	171	7443597	637861	15	down, CVGvsNC, t14	0.501535	1
ACER1	130	7443597	637861	13	down, CVGvsNC, t14	0.322281	1
ACER2	928	7443597	637861	97	down, CVGvsNC, t14	0.0257202	0.597723
ACER3	1309	7443597	637861	125	down, CVGvsNC, t14	0.112849	0.897394
ACHE	220	7443597	637861	13	down, CVGvsNC, t14	0.943584	1
ACIN1	146	7443597	637861	6	down, CVGvsNC, t14	0.988194	1
ACKR2	703	7443597	637861	52	down, CVGvsNC, t14	0.882246	1
ACKR3	149	7443597	637861	14	down, CVGvsNC, t14	0.400248	1
ACKR4	232	7443597	637861	20	down, CVGvsNC, t14	0.522656	1
ACLY	182	7443597	637861	13	down, CVGvsNC, t14	0.790531	1
ACMSD	30	7443597	637861	6	down, CVGvsNC, t14	0.0392256	0.682043
ACN9	90	7443597	637861	3	down, CVGvsNC, t14	0.985947	1
ACO1	968	7443597	637861	68	down, CVGvsNC, t14	0.965013	1
ACO2	78	7443597	637861	6	down, CVGvsNC, t14	0.667669	1
ACOT1	22	7443597	637861	2	down, CVGvsNC, t14	0.573397	1
ACOT11	265	7443597	637861	22	down, CVGvsNC, t14	0.593513	1
ACOT12	66	7443597	637861	5	down, CVGvsNC, t14	0.677316	1
ACOT13	682	7443597	637861	73	down, CVGvsNC, t14	0.0302051	0.633356
ACOT2	1574	7443597	637861	122	down, CVGvsNC, t14	0.887082	1
ACOT4	150	7443597	637861	7	down, CVGvsNC, t14	0.976524	1
ACOT7	56	7443597	637861	6	down, CVGvsNC, t14	0.347048	1
ACOT8	25	7443597	637861	2	down, CVGvsNC, t14	0.643996	1
ACOT9	890	7443597	637861	83	down, CVGvsNC, t14	0.225446	1
ACOX1	1023	7443597	637861	72	down, CVGvsNC, t14	0.967422	1
ACOX2	19	7443597	637861	3	down, CVGvsNC, t14	0.219297	1
ACOX3	285	7443597	637861	19	down, CVGvsNC, t14	0.89862	1
ACOXL	249	7443597	637861	22	down, CVGvsNC, t14	0.472829	1
ACP1	521	7443597	637861	34	down, CVGvsNC, t14	0.963725	1
ACP2	200	7443597	637861	12	down, CVGvsNC, t14	0.929149	1
ACP5	85	7443597	637861	5	down, CVGvsNC, t14	0.863009	1
ACP6	1052	7443597	637861	92	down, CVGvsNC, t14	0.434978	1
ACPL2	298	7443597	637861	28	down, CVGvsNC, t14	0.333565	1
ACPP	399	7443597	637861	36	down, CVGvsNC, t14	0.398462	1
ACR	30	7443597	637861	4	down, CVGvsNC, t14	0.253228	1
ACRC	125	7443597	637861	17	down, CVGvsNC, t14	0.0386733	0.682043
ACRV1	221	7443597	637861	16	down, CVGvsNC, t14	0.792768	1
ACSBG1	829	7443597	637861	77	down, CVGvsNC, t14	0.24607	1
ACSBG2	101	7443597	637861	8	down, CVGvsNC, t14	0.643565	1
ACSF2	321	7443597	637861	25	down, CVGvsNC, t14	0.719633	1
ACSF3	480	7443597	637861	32	down, CVGvsNC, t14	0.946187	1
ACSL1	311	7443597	637861	25	down, CVGvsNC, t14	0.66003	1
ACSL3	549	7443597	637861	44	down, CVGvsNC, t14	0.700377	1
ACSL4	499	7443597	637861	47	down, CVGvsNC, t14	0.270198	1
ACSL5	217	7443597	637861	20	down, CVGvsNC, t14	0.400823	1
ACSL6	786	7443597	637861	87	down, CVGvsNC, t14	0.00906642	0.419882
ACSM1	51	7443597	637861	5	down, CVGvsNC, t14	0.446258	1
ACSM2A	835	7443597	637861	68	down, CVGvsNC, t14	0.687312	1
ACSM2B	889	7443597	637861	73	down, CVGvsNC, t14	0.665528	1
ACSM3	101	7443597	637861	7	down, CVGvsNC, t14	0.772032	1
ACSM4	56	7443597	637861	6	down, CVGvsNC, t14	0.347048	1
ACSM5	195	7443597	637861	18	down, CVGvsNC, t14	0.406741	1
ACSS1	298	7443597	637861	20	down, CVGvsNC, t14	0.897744	1
ACSS2	194	7443597	637861	18	down, CVGvsNC, t14	0.398143	1
ACSS3	484	7443597	637861	49	down, CVGvsNC, t14	0.128122	0.925662
ACTA1	46	7443597	637861	5	down, CVGvsNC, t14	0.359153	1
ACTA2	23	7443597	637861	1	down, CVGvsNC, t14	0.872614	1
ACTB	109	7443597	637861	9	down, CVGvsNC, t14	0.595924	1
ACTBL2	246	7443597	637861	21	down, CVGvsNC, t14	0.540196	1
ACTC1	444	7443597	637861	49	down, CVGvsNC, t14	0.0419446	0.691524
ACTG1	136	7443597	637861	17	down, CVGvsNC, t14	0.074312	0.814458
ACTG2	51	7443597	637861	4	down, CVGvsNC, t14	0.646187	1
ACTL10	64	7443597	637861	4	down, CVGvsNC, t14	0.809095	1
ACTL6A	70	7443597	637861	5	down, CVGvsNC, t14	0.726727	1
ACTL6B	27	7443597	637861	7	down, CVGvsNC, t14	0.00647716	0.385475
ACTL7A	23	7443597	637861	1	down, CVGvsNC, t14	0.872614	1
ACTL8	87	7443597	637861	5	down, CVGvsNC, t14	0.875938	1
ACTN1	139	7443597	637861	8	down, CVGvsNC, t14	0.916237	1
ACTN2	378	7443597	637861	38	down, CVGvsNC, t14	0.172992	0.98029
ACTN4	513	7443597	637861	28	down, CVGvsNC, t14	0.997015	1
ACTR10	206	7443597	637861	27	down, CVGvsNC, t14	0.0180666	0.553814
ACTR1A	691	7443597	637861	52	down, CVGvsNC, t14	0.85335	1
ACTR1B	207	7443597	637861	12	down, CVGvsNC, t14	0.946227	1
ACTR2	412	7443597	637861	36	down, CVGvsNC, t14	0.476636	1
ACTR3	846	7443597	637861	64	down, CVGvsNC, t14	0.866384	1
ACTR3B	129	7443597	637861	6	down, CVGvsNC, t14	0.96925	1
ACTR3C	66	7443597	637861	4	down, CVGvsNC, t14	0.82772	1
ACTR5	128	7443597	637861	8	down, CVGvsNC, t14	0.866207	1
ACTR6	79	7443597	637861	11	down, CVGvsNC, t14	0.0737562	0.814458
ACTR8	650	7443597	637861	69	down, CVGvsNC, t14	0.0395904	0.682043
ACTRT1	15	7443597	637861	1	down, CVGvsNC, t14	0.739155	1
ACTRT2	13	7443597	637861	1	down, CVGvsNC, t14	0.687968	1
ACTRT3	735	7443597	637861	67	down, CVGvsNC, t14	0.316483	1
ACVR1	215	7443597	637861	21	down, CVGvsNC, t14	0.2978	1
ACVR1B	579	7443597	637861	42	down, CVGvsNC, t14	0.887972	1
ACVR1C	1309	7443597	637861	117	down, CVGvsNC, t14	0.330498	1
ACVR2A	670	7443597	637861	61	down, CVGvsNC, t14	0.329439	1
ACVR2B	2016	7443597	637861	175	down, CVGvsNC, t14	0.44057	1
ACVRL1	558	7443597	637861	30	down, CVGvsNC, t14	0.998367	1
ACY1	95	7443597	637861	13	down, CVGvsNC, t14	0.0619987	0.772702
ACY3	41	7443597	637861	5	down, CVGvsNC, t14	0.272727	1
ACYP1	28	7443597	637861	1	down, CVGvsNC, t14	0.918608	1
ACYP2	82	7443597	637861	7	down, CVGvsNC, t14	0.56114	1
ADA	55	7443597	637861	2	down, CVGvsNC, t14	0.955405	1
ADAD1	200	7443597	637861	26	down, CVGvsNC, t14	0.0219712	0.574541
ADAD2	31	7443597	637861	3	down, CVGvsNC, t14	0.502937	1
ADAL	821	7443597	637861	65	down, CVGvsNC, t14	0.764808	1
ADAM10	510	7443597	637861	45	down, CVGvsNC, t14	0.441355	1
ADAM11	469	7443597	637861	32	down, CVGvsNC, t14	0.928042	1
ADAM12	1050	7443597	637861	93	down, CVGvsNC, t14	0.385083	1
ADAM15	53	7443597	637861	6	down, CVGvsNC, t14	0.300482	1
ADAM17	321	7443597	637861	27	down, CVGvsNC, t14	0.569113	1
ADAM18	124	7443597	637861	17	down, CVGvsNC, t14	0.0362008	0.667983
ADAM19	847	7443597	637861	69	down, CVGvsNC, t14	0.687314	1
ADAM2	61	7443597	637861	14	down, CVGvsNC, t14	0.000537631	0.119964
ADAM20	38	7443597	637861	4	down, CVGvsNC, t14	0.412459	1
ADAM21	39	7443597	637861	5	down, CVGvsNC, t14	0.239418	1
ADAM22	1240	7443597	637861	112	down, CVGvsNC, t14	0.29398	1
ADAM23	683	7443597	637861	72	down, CVGvsNC, t14	0.0411785	0.688762
ADAM28	925	7443597	637861	87	down, CVGvsNC, t14	0.196409	1
ADAM29	40	7443597	637861	3	down, CVGvsNC, t14	0.677767	1
ADAM30	77	7443597	637861	5	down, CVGvsNC, t14	0.799552	1
ADAM32	11	7443597	637861	1	down, CVGvsNC, t14	0.626737	1
ADAM33	249	7443597	637861	28	down, CVGvsNC, t14	0.0852401	0.83665
ADAM7	307	7443597	637861	37	down, CVGvsNC, t14	0.0227664	0.581496
ADAM8	178	7443597	637861	13	down, CVGvsNC, t14	0.764319	1
ADAM9	325	7443597	637861	32	down, CVGvsNC, t14	0.230701	1
ADAMDEC1	134	7443597	637861	12	down, CVGvsNC, t14	0.480707	1
ADAMTS1	380	7443597	637861	39	down, CVGvsNC, t14	0.139015	0.9413
ADAMTS10	139	7443597	637861	12	down, CVGvsNC, t14	0.532946	1
ADAMTS12	33	7443597	637861	2	down, CVGvsNC, t14	0.78715	1
ADAMTS13	663	7443597	637861	39	down, CVGvsNC, t14	0.996153	1
ADAMTS14	395	7443597	637861	30	down, CVGvsNC, t14	0.779988	1
ADAMTS15	668	7443597	637861	51	down, CVGvsNC, t14	0.823794	1
ADAMTS16	209	7443597	637861	16	down, CVGvsNC, t14	0.716664	1
ADAMTS17	590	7443597	637861	34	down, CVGvsNC, t14	0.995829	1
ADAMTS18	370	7443597	637861	30	down, CVGvsNC, t14	0.651023	1
ADAMTS19	295	7443597	637861	24	down, CVGvsNC, t14	0.634902	1
ADAMTS2	612	7443597	637861	54	down, CVGvsNC, t14	0.431729	1
ADAMTS20	270	7443597	637861	23	down, CVGvsNC, t14	0.543286	1
ADAMTS3	431	7443597	637861	45	down, CVGvsNC, t14	0.0988846	0.875273
ADAMTS4	1428	7443597	637861	132	down, CVGvsNC, t14	0.193032	1
ADAMTS5	1589	7443597	637861	140	down, CVGvsNC, t14	0.378239	1
ADAMTS7	50	7443597	637861	3	down, CVGvsNC, t14	0.813494	1
ADAMTS8	136	7443597	637861	12	down, CVGvsNC, t14	0.501774	1
ADAMTS9	276	7443597	637861	28	down, CVGvsNC, t14	0.20114	1
ADAMTSL1	556	7443597	637861	45	down, CVGvsNC, t14	0.677296	1
ADAMTSL2	138	7443597	637861	4	down, CVGvsNC, t14	0.998078	1
ADAMTSL3	365	7443597	637861	40	down, CVGvsNC, t14	0.0658788	0.787285
ADAMTSL4	182	7443597	637861	11	down, CVGvsNC, t14	0.917392	1
ADAMTSL4-AS1	7	7443597	637861	1	down, CVGvsNC, t14	0.465872	1
ADAMTSL5	229	7443597	637861	17	down, CVGvsNC, t14	0.765008	1
ADAP1	638	7443597	637861	49	down, CVGvsNC, t14	0.807463	1
ADAP2	315	7443597	637861	27	down, CVGvsNC, t14	0.528505	1
ADAR	611	7443597	637861	48	down, CVGvsNC, t14	0.755542	1
ADARB1	903	7443597	637861	61	down, CVGvsNC, t14	0.98044	1
ADARB2	1358	7443597	637861	111	down, CVGvsNC, t14	0.712284	1
ADAT1	1055	7443597	637861	80	down, CVGvsNC, t14	0.886298	1
ADAT2	1148	7443597	637861	107	down, CVGvsNC, t14	0.194678	1
ADAT3	35	7443597	637861	1	down, CVGvsNC, t14	0.956526	1
ADC	65	7443597	637861	7	down, CVGvsNC, t14	0.321771	1
ADCK1	139	7443597	637861	11	down, CVGvsNC, t14	0.652579	1
ADCK2	53	7443597	637861	6	down, CVGvsNC, t14	0.300482	1
ADCK3	181	7443597	637861	17	down, CVGvsNC, t14	0.383302	1
ADCK4	111	7443597	637861	6	down, CVGvsNC, t14	0.921443	1
ADCK5	25	7443597	637861	4	down, CVGvsNC, t14	0.161723	0.967617
ADCY1	81	7443597	637861	8	down, CVGvsNC, t14	0.392008	1
ADCY10	78	7443597	637861	5	down, CVGvsNC, t14	0.808585	1
ADCY2	657	7443597	637861	57	down, CVGvsNC, t14	0.481203	1
ADCY3	165	7443597	637861	15	down, CVGvsNC, t14	0.444927	1
ADCY4	7	7443597	637861	2	down, CVGvsNC, t14	0.115447	0.901673
ADCY5	496	7443597	637861	28	down, CVGvsNC, t14	0.994384	1
ADCY6	556	7443597	637861	40	down, CVGvsNC, t14	0.893763	1
ADCY7	494	7443597	637861	34	down, CVGvsNC, t14	0.925865	1
ADCY8	9	7443597	637861	3	down, CVGvsNC, t14	0.0356533	0.667187
ADCY9	675	7443597	637861	77	down, CVGvsNC, t14	0.00669262	0.386314
ADCYAP1	507	7443597	637861	56	down, CVGvsNC, t14	0.0313312	0.639949
ADCYAP1R1	2356	7443597	637861	205	down, CVGvsNC, t14	0.420046	1
ADD1	414	7443597	637861	30	down, CVGvsNC, t14	0.853836	1
ADD2	1376	7443597	637861	116	down, CVGvsNC, t14	0.586976	1
ADD3	370	7443597	637861	42	down, CVGvsNC, t14	0.0385219	0.682043
ADGB	42	7443597	637861	7	down, CVGvsNC, t14	0.0643159	0.778341
ADH1A	50	7443597	637861	6	down, CVGvsNC, t14	0.255229	1
MUC19	1904	7443597	424034	164	down, CVGvsNC, t13	1.72829e-07	0.00333768
ADH4	147	7443597	637861	3	down, CVGvsNC, t14	0.999792	1
ADH5	969	7443597	637861	105	down, CVGvsNC, t14	0.00838241	0.412323
ADH6	466	7443597	637861	44	down, CVGvsNC, t14	0.272512	1
ADH7	179	7443597	637861	24	down, CVGvsNC, t14	0.019272	0.563423
ADHFE1	429	7443597	637861	38	down, CVGvsNC, t14	0.440107	1
ADI1	469	7443597	637861	38	down, CVGvsNC, t14	0.66465	1
ADIG	42	7443597	637861	6	down, CVGvsNC, t14	0.14688	0.951214
ADIPOQ	748	7443597	637861	64	down, CVGvsNC, t14	0.523973	1
ADIPOR1	142	7443597	637861	9	down, CVGvsNC, t14	0.867082	1
ADIPOR2	555	7443597	637861	41	down, CVGvsNC, t14	0.858715	1
ADIRF	87	7443597	637861	1	down, CVGvsNC, t14	0.999588	1
ADK	365	7443597	637861	39	down, CVGvsNC, t14	0.0913625	0.851217
ADM	137	7443597	637861	13	down, CVGvsNC, t14	0.392876	1
ADM2	840	7443597	637861	51	down, CVGvsNC, t14	0.997177	1
ADM5	95	7443597	637861	8	down, CVGvsNC, t14	0.573562	1
ADNP	471	7443597	637861	55	down, CVGvsNC, t14	0.0125022	0.481074
ADNP2	281	7443597	637861	24	down, CVGvsNC, t14	0.537544	1
ADO	927	7443597	637861	96	down, CVGvsNC, t14	0.032339	0.644511
ADORA1	329	7443597	637861	30	down, CVGvsNC, t14	0.38868	1
ADORA2A	229	7443597	637861	17	down, CVGvsNC, t14	0.765008	1
ADORA2B	103	7443597	637861	13	down, CVGvsNC, t14	0.102168	0.875273
ADORA3	351	7443597	637861	37	down, CVGvsNC, t14	0.112423	0.896782
ADPGK	201	7443597	637861	14	down, CVGvsNC, t14	0.825244	1
ADPRH	441	7443597	637861	31	down, CVGvsNC, t14	0.895298	1
ADPRHL1	168	7443597	637861	6	down, CVGvsNC, t14	0.996847	1
ADPRHL2	109	7443597	637861	11	down, CVGvsNC, t14	0.331282	1
ADPRM	68	7443597	637861	6	down, CVGvsNC, t14	0.532298	1
ADRA1A	560	7443597	637861	46	down, CVGvsNC, t14	0.639634	1
ADRA1B	80	7443597	637861	5	down, CVGvsNC, t14	0.825675	1
ADRA1D	190	7443597	637861	14	down, CVGvsNC, t14	0.759152	1
ADRA2A	311	7443597	637861	25	down, CVGvsNC, t14	0.66003	1
ADRA2B	371	7443597	637861	32	down, CVGvsNC, t14	0.511353	1
ADRA2C	116	7443597	637861	7	down, CVGvsNC, t14	0.877241	1
ADRB1	256	7443597	637861	19	down, CVGvsNC, t14	0.774849	1
ADRB2	111	7443597	637861	14	down, CVGvsNC, t14	0.0929015	0.852771
ADRB3	221	7443597	637861	25	down, CVGvsNC, t14	0.09419	0.857763
ADRBK1	220	7443597	637861	14	down, CVGvsNC, t14	0.906037	1
ADRBK2	1293	7443597	637861	110	down, CVGvsNC, t14	0.546049	1
ADRM1	20	7443597	637861	4	down, CVGvsNC, t14	0.0863364	0.83665
ADSL	566	7443597	637861	57	down, CVGvsNC, t14	0.116388	0.901673
ADSS	192	7443597	637861	24	down, CVGvsNC, t14	0.0400499	0.684682
ADSSL1	69	7443597	637861	6	down, CVGvsNC, t14	0.546903	1
ADTRP	179	7443597	637861	8	down, CVGvsNC, t14	0.988178	1
AE000662.92	53	7443597	637861	6	down, CVGvsNC, t14	0.300482	1
AEBP1	71	7443597	637861	5	down, CVGvsNC, t14	0.738186	1
AEBP2	741	7443597	637861	79	down, CVGvsNC, t14	0.0272789	0.614197
AEN	860	7443597	637861	66	down, CVGvsNC, t14	0.841067	1
AES	180	7443597	637861	12	down, CVGvsNC, t14	0.853379	1
AF131215.5	120	7443597	637861	12	down, CVGvsNC, t14	0.331928	1
AF165138.7	61	7443597	637861	3	down, CVGvsNC, t14	0.903526	1
AF196779.12	209	7443597	637861	21	down, CVGvsNC, t14	0.254525	1
AFAP1	1019	7443597	637861	81	down, CVGvsNC, t14	0.775474	1
AFAP1L1	392	7443597	637861	39	down, CVGvsNC, t14	0.1863	0.996717
AFAP1L2	205	7443597	637861	27	down, CVGvsNC, t14	0.0170528	0.548077
AFF1	1010	7443597	637861	93	down, CVGvsNC, t14	0.249029	1
AFF2	1814	7443597	637861	156	down, CVGvsNC, t14	0.493581	1
AFF3	1123	7443597	637861	114	down, CVGvsNC, t14	0.0352391	0.665238
AFF4	1092	7443597	637861	90	down, CVGvsNC, t14	0.665892	1
AFG3L2	110	7443597	637861	9	down, CVGvsNC, t14	0.607054	1
AFM	33	7443597	637861	6	down, CVGvsNC, t14	0.0588834	0.764732
AFMID	151	7443597	637861	15	down, CVGvsNC, t14	0.313711	1
AFP	115	7443597	637861	14	down, CVGvsNC, t14	0.115273	0.901673
AFTPH	169	7443597	637861	10	down, CVGvsNC, t14	0.920987	1
AGA	189	7443597	637861	15	down, CVGvsNC, t14	0.659467	1
AGAP1	1644	7443597	637861	127	down, CVGvsNC, t14	0.898855	1
AGAP10	52	7443597	637861	6	down, CVGvsNC, t14	0.285213	1
AGAP2	508	7443597	637861	31	down, CVGvsNC, t14	0.984225	1
AGAP2-AS1	121	7443597	637861	9	down, CVGvsNC, t14	0.718223	1
AGAP3	122	7443597	637861	5	down, CVGvsNC, t14	0.982118	1
AGAP4	62	7443597	637861	7	down, CVGvsNC, t14	0.279899	1
AGAP5	61	7443597	637861	6	down, CVGvsNC, t14	0.425552	1
AGAP6	58	7443597	637861	7	down, CVGvsNC, t14	0.226516	1
AGAP7	60	7443597	637861	7	down, CVGvsNC, t14	0.252786	1
AGAP8	59	7443597	637861	7	down, CVGvsNC, t14	0.239535	1
AGAP9	1124	7443597	637861	83	down, CVGvsNC, t14	0.932081	1
AGBL2	96	7443597	637861	7	down, CVGvsNC, t14	0.725005	1
ZNF213	358	7443597	424034	44	down, CVGvsNC, t13	1.6983e-06	0.0163988
AGBL4	301	7443597	637861	25	down, CVGvsNC, t14	0.594655	1
AGBL5	768	7443597	637861	86	down, CVGvsNC, t14	0.00708219	0.389387
AGER	156	7443597	637861	7	down, CVGvsNC, t14	0.982968	1
AGFG1	1225	7443597	637861	121	down, CVGvsNC, t14	0.0587478	0.764732
AGFG2	726	7443597	637861	48	down, CVGvsNC, t14	0.977752	1
AGGF1	341	7443597	637861	32	down, CVGvsNC, t14	0.321943	1
AGK	440	7443597	637861	46	down, CVGvsNC, t14	0.0947231	0.859057
AGL	401	7443597	637861	32	down, CVGvsNC, t14	0.688725	1
AGMAT	670	7443597	637861	65	down, CVGvsNC, t14	0.163698	0.967617
AGMO	347	7443597	637861	36	down, CVGvsNC, t14	0.135387	0.93643
AGO1	2125	7443597	637861	178	down, CVGvsNC, t14	0.63567	1
AGO2	2225	7443597	637861	199	down, CVGvsNC, t14	0.274192	1
AGO3	3249	7443597	637861	251	down, CVGvsNC, t14	0.961543	1
AGO4	785	7443597	637861	64	down, CVGvsNC, t14	0.679711	1
AGPAT1	255	7443597	637861	20	down, CVGvsNC, t14	0.692617	1
AGPAT2	141	7443597	637861	8	down, CVGvsNC, t14	0.923358	1
AGPAT3	1065	7443597	637861	93	down, CVGvsNC, t14	0.440267	1
AGPAT4	1533	7443597	637861	140	down, CVGvsNC, t14	0.227262	1
AGPAT5	724	7443597	637861	56	down, CVGvsNC, t14	0.806284	1
AGPAT6	867	7443597	637861	77	down, CVGvsNC, t14	0.388591	1
AGPAT9	197	7443597	637861	25	down, CVGvsNC, t14	0.0314261	0.639949
JARID2	290	7443597	424034	36	down, CVGvsNC, t13	1.1218e-05	0.0722137
AGR2	205	7443597	637861	23	down, CVGvsNC, t14	0.111796	0.896782
AGR3	23	7443597	637861	1	down, CVGvsNC, t14	0.872614	1
AGRN	266	7443597	637861	15	down, CVGvsNC, t14	0.971496	1
AGT	355	7443597	637861	20	down, CVGvsNC, t14	0.985231	1
AGTPBP1	986	7443597	637861	100	down, CVGvsNC, t14	0.0464672	0.71157
AGTR1	168	7443597	637861	17	down, CVGvsNC, t14	0.272569	1
AGTR2	276	7443597	637861	19	down, CVGvsNC, t14	0.867941	1
AGTRAP	1080	7443597	637861	80	down, CVGvsNC, t14	0.924392	1
AGXT	342	7443597	637861	27	down, CVGvsNC, t14	0.699543	1
AGXT2	261	7443597	637861	21	down, CVGvsNC, t14	0.65052	1
AHCTF1	316	7443597	637861	21	down, CVGvsNC, t14	0.91103	1
AHCY	695	7443597	637861	50	down, CVGvsNC, t14	0.916352	1
AHCYL1	411	7443597	637861	36	down, CVGvsNC, t14	0.470613	1
AHCYL2	621	7443597	637861	54	down, CVGvsNC, t14	0.475825	1
AHDC1	189	7443597	637861	11	down, CVGvsNC, t14	0.937521	1
AHI1	517	7443597	637861	50	down, CVGvsNC, t14	0.204954	1
AHNAK	163	7443597	637861	23	down, CVGvsNC, t14	0.0123579	0.480193
AHNAK2	183	7443597	637861	11	down, CVGvsNC, t14	0.920568	1
AHR	583	7443597	637861	59	down, CVGvsNC, t14	0.105069	0.879152
AHRR	749	7443597	637861	74	down, CVGvsNC, t14	0.113402	0.900133
AHSA1	46	7443597	637861	3	down, CVGvsNC, t14	0.766282	1
AHSA2	853	7443597	637861	86	down, CVGvsNC, t14	0.0671339	0.791585
AHSG	75	7443597	637861	5	down, CVGvsNC, t14	0.78048	1
AHSP	24	7443597	637861	1	down, CVGvsNC, t14	0.88353	1
AICDA	445	7443597	637861	33	down, CVGvsNC, t14	0.829598	1
AIDA	770	7443597	637861	62	down, CVGvsNC, t14	0.714057	1
AIF1L	690	7443597	637861	51	down, CVGvsNC, t14	0.881338	1
AIFM1	649	7443597	637861	62	down, CVGvsNC, t14	0.202767	1
AIFM2	379	7443597	637861	26	down, CVGvsNC, t14	0.903148	1
AIFM3	94	7443597	637861	7	down, CVGvsNC, t14	0.704434	1
AIG1	802	7443597	637861	72	down, CVGvsNC, t14	0.357464	1
AIM1	400	7443597	637861	46	down, CVGvsNC, t14	0.0261423	0.603889
AIM2	39	7443597	637861	2	down, CVGvsNC, t14	0.858571	1
AIMP1	346	7443597	637861	46	down, CVGvsNC, t14	0.00207434	0.234267
AIMP2	23	7443597	637861	3	down, CVGvsNC, t14	0.314911	1
AIP	195	7443597	637861	14	down, CVGvsNC, t14	0.791063	1
AIPL1	329	7443597	637861	21	down, CVGvsNC, t14	0.940295	1
AIRE	232	7443597	637861	20	down, CVGvsNC, t14	0.522656	1
AJAP1	2132	7443597	637861	204	down, CVGvsNC, t14	0.0554796	0.755283
AJUBA	443	7443597	637861	45	down, CVGvsNC, t14	0.134442	0.933952
AK1	302	7443597	637861	25	down, CVGvsNC, t14	0.601417	1
AK2	622	7443597	637861	46	down, CVGvsNC, t14	0.86937	1
AK3	605	7443597	637861	46	down, CVGvsNC, t14	0.820908	1
AK4	1124	7443597	637861	110	down, CVGvsNC, t14	0.0820152	0.832709
AK5	272	7443597	637861	31	down, CVGvsNC, t14	0.06402	0.778341
AK7	221	7443597	637861	15	down, CVGvsNC, t14	0.858462	1
AK8	30	7443597	637861	1	down, CVGvsNC, t14	0.93196	1
AK9	310	7443597	637861	29	down, CVGvsNC, t14	0.338614	1
AKAP1	484	7443597	637861	44	down, CVGvsNC, t14	0.363652	1
AKAP10	427	7443597	637861	34	down, CVGvsNC, t14	0.697441	1
AKAP11	761	7443597	637861	66	down, CVGvsNC, t14	0.478002	1
AKAP12	517	7443597	637861	58	down, CVGvsNC, t14	0.0221546	0.575617
AKAP13	948	7443597	637861	64	down, CVGvsNC, t14	0.982846	1
AKAP14	19	7443597	637861	2	down, CVGvsNC, t14	0.493108	1
AKAP17A	161	7443597	637861	16	down, CVGvsNC, t14	0.305236	1
AKAP2	810	7443597	637861	84	down, CVGvsNC, t14	0.0413357	0.688762
AKAP3	55	7443597	637861	6	down, CVGvsNC, t14	0.331427	1
AKAP4	39	7443597	637861	3	down, CVGvsNC, t14	0.660821	1
AKAP5	949	7443597	637861	86	down, CVGvsNC, t14	0.309692	1
AKAP6	1468	7443597	637861	147	down, CVGvsNC, t14	0.0288316	0.623191
AKAP7	326	7443597	637861	39	down, CVGvsNC, t14	0.0220758	0.575342
AKAP8	307	7443597	637861	36	down, CVGvsNC, t14	0.0348075	0.661787
AKAP9	88	7443597	637861	11	down, CVGvsNC, t14	0.131579	0.929788
AKIP1	102	7443597	637861	7	down, CVGvsNC, t14	0.780687	1
AKIRIN1	694	7443597	637861	51	down, CVGvsNC, t14	0.890067	1
AKIRIN2	134	7443597	637861	16	down, CVGvsNC, t14	0.110692	0.896366
AKNA	630	7443597	637861	51	down, CVGvsNC, t14	0.684833	1
AKNAD1	110	7443597	637861	7	down, CVGvsNC, t14	0.841246	1
AKR1B1	195	7443597	637861	19	down, CVGvsNC, t14	0.313596	1
AKR1B10	45	7443597	637861	5	down, CVGvsNC, t14	0.341668	1
AKR1B15	50	7443597	637861	3	down, CVGvsNC, t14	0.813494	1
AKR1C1	44	7443597	637861	1	down, CVGvsNC, t14	0.980589	1
AKR1C2	725	7443597	637861	63	down, CVGvsNC, t14	0.472985	1
AKR1C3	32	7443597	637861	7	down, CVGvsNC, t14	0.0168489	0.544567
AKR1C4	370	7443597	637861	40	down, CVGvsNC, t14	0.0773119	0.825344
AKR1D1	316	7443597	637861	26	down, CVGvsNC, t14	0.614838	1
AKR1E2	128	7443597	637861	10	down, CVGvsNC, t14	0.66577	1
AKR7A2	2391	7443597	637861	192	down, CVGvsNC, t14	0.836021	1
AKR7A3	25	7443597	637861	1	down, CVGvsNC, t14	0.893511	1
AKR7L	250	7443597	637861	15	down, CVGvsNC, t14	0.947359	1
AKT1	783	7443597	637861	80	down, CVGvsNC, t14	0.059427	0.766058
AKT1S1	185	7443597	637861	10	down, CVGvsNC, t14	0.960108	1
AKT2	709	7443597	637861	59	down, CVGvsNC, t14	0.612456	1
AKT3	1095	7443597	637861	110	down, CVGvsNC, t14	0.0478426	0.717342
AKTIP	273	7443597	637861	28	down, CVGvsNC, t14	0.185423	0.99635
AL009178.1	359	7443597	637861	32	down, CVGvsNC, t14	0.434721	1
AL020996.1	309	7443597	637861	21	down, CVGvsNC, t14	0.890942	1
AL021546.6	818	7443597	637861	75	down, CVGvsNC, t14	0.287038	1
AL031663.2	383	7443597	637861	25	down, CVGvsNC, t14	0.940342	1
AL031666.2	360	7443597	637861	23	down, CVGvsNC, t14	0.94711	1
AL033381.1	633	7443597	637861	53	down, CVGvsNC, t14	0.590566	1
AL049747.1	108	7443597	637861	10	down, CVGvsNC, t14	0.44757	1
AL049840.1	231	7443597	637861	20	down, CVGvsNC, t14	0.514648	1
AL050303.1	62	7443597	637861	3	down, CVGvsNC, t14	0.909357	1
AL078585.1	124	7443597	637861	9	down, CVGvsNC, t14	0.744628	1
AL079342.1	180	7443597	637861	10	down, CVGvsNC, t14	0.950302	1
AL117190.3	958	7443597	637861	67	down, CVGvsNC, t14	0.967094	1
AL133373.1	359	7443597	637861	25	down, CVGvsNC, t14	0.883684	1
AL133481.1	62	7443597	637861	6	down, CVGvsNC, t14	0.441158	1
AL136115.1	132	7443597	637861	8	down, CVGvsNC, t14	0.886691	1
AL136531.1	146	7443597	637861	13	down, CVGvsNC, t14	0.484859	1
AL138847.1	273	7443597	637861	34	down, CVGvsNC, t14	0.0182291	0.554394
AL139099.1	168	7443597	637861	11	down, CVGvsNC, t14	0.860588	1
AL139147.1	77	7443597	637861	9	down, CVGvsNC, t14	0.212384	1
AL161915.1	766	7443597	637861	66	down, CVGvsNC, t14	0.500111	1
AL162389.1	57	7443597	637861	1	down, CVGvsNC, t14	0.993943	1
AL162407.1	342	7443597	637861	36	down, CVGvsNC, t14	0.1176	0.905535
AL163636.6	229	7443597	637861	21	down, CVGvsNC, t14	0.405922	1
AL353698.1	124	7443597	637861	11	down, CVGvsNC, t14	0.49821	1
AL353791.1	690	7443597	637861	63	down, CVGvsNC, t14	0.317964	1
AL354808.2	60	7443597	637861	5	down, CVGvsNC, t14	0.592737	1
AL354898.1	217	7443597	637861	16	down, CVGvsNC, t14	0.769151	1
AL354993.1	347	7443597	637861	25	down, CVGvsNC, t14	0.842642	1
AL355390.1	348	7443597	637861	31	down, CVGvsNC, t14	0.438006	1
AL356356.1	201	7443597	637861	15	down, CVGvsNC, t14	0.747866	1
AL357673.1	276	7443597	637861	12	down, CVGvsNC, t14	0.997785	1
AL359091.2	108	7443597	637861	7	down, CVGvsNC, t14	0.827512	1
AL359878.1	307	7443597	637861	28	down, CVGvsNC, t14	0.393762	1
AL360004.1	175	7443597	637861	13	down, CVGvsNC, t14	0.743242	1
AL391152.1	101	7443597	637861	11	down, CVGvsNC, t14	0.246927	1
AL391421.1	383	7443597	637861	29	down, CVGvsNC, t14	0.782094	1
AL441883.1	54	7443597	637861	3	down, CVGvsNC, t14	0.852354	1
AL450307.1	523	7443597	637861	43	down, CVGvsNC, t14	0.634211	1
AL583828.1	106	7443597	637861	9	down, CVGvsNC, t14	0.561662	1
AL589765.1	312	7443597	637861	20	down, CVGvsNC, t14	0.933421	1
AL590235.1	411	7443597	637861	33	down, CVGvsNC, t14	0.677326	1
AL590452.1	253	7443597	637861	26	down, CVGvsNC, t14	0.193016	1
AL590483.1	505	7443597	637861	44	down, CVGvsNC, t14	0.476963	1
AL590822.1	203	7443597	637861	11	down, CVGvsNC, t14	0.965387	1
AL590822.2	431	7443597	637861	28	down, CVGvsNC, t14	0.952422	1
AL590867.1	5	7443597	637861	1	down, CVGvsNC, t14	0.361058	1
AL591479.1	391	7443597	637861	16	down, CVGvsNC, t14	0.999827	1
AL591684.1	209	7443597	637861	27	down, CVGvsNC, t14	0.0213958	0.5735
AL592284.1	50	7443597	637861	2	down, CVGvsNC, t14	0.935519	1
AL603965.1	209	7443597	637861	27	down, CVGvsNC, t14	0.0213958	0.5735
AL626787.1	322	7443597	637861	22	down, CVGvsNC, t14	0.890447	1
AL627171.2	121	7443597	637861	9	down, CVGvsNC, t14	0.718223	1
AL627309.1	387	7443597	637861	9	down, CVGvsNC, t14	1	1
AL645728.1	305	7443597	637861	18	down, CVGvsNC, t14	0.967088	1
AL645730.2	229	7443597	637861	24	down, CVGvsNC, t14	0.178392	0.988189
AL953854.2	695	7443597	637861	62	down, CVGvsNC, t14	0.389448	1
ALAD	425	7443597	637861	33	down, CVGvsNC, t14	0.747369	1
ALAS1	95	7443597	637861	9	down, CVGvsNC, t14	0.427905	1
ALAS2	19	7443597	637861	2	down, CVGvsNC, t14	0.493108	1
ALB	44	7443597	637861	7	down, CVGvsNC, t14	0.0789088	0.832149
ALCAM	487	7443597	637861	51	down, CVGvsNC, t14	0.0808197	0.832709
ALDH16A1	139	7443597	637861	9	down, CVGvsNC, t14	0.850755	1
ALDH18A1	155	7443597	637861	6	down, CVGvsNC, t14	0.993051	1
ALDH1A1	88	7443597	637861	8	down, CVGvsNC, t14	0.484876	1
ALDH1A2	363	7443597	637861	29	down, CVGvsNC, t14	0.680356	1
ALDH1A3	332	7443597	637861	22	down, CVGvsNC, t14	0.91779	1
ALDH1B1	263	7443597	637861	26	down, CVGvsNC, t14	0.251355	1
ALDH1L1	212	7443597	637861	15	down, CVGvsNC, t14	0.814371	1
ALDH1L2	938	7443597	637861	81	down, CVGvsNC, t14	0.487968	1
ALDH2	144	7443597	637861	11	down, CVGvsNC, t14	0.697756	1
ALDH3A1	58	7443597	637861	4	down, CVGvsNC, t14	0.743263	1
ALDH3A2	500	7443597	637861	54	down, CVGvsNC, t14	0.047917	0.717643
ALDH3B1	305	7443597	637861	13	down, CVGvsNC, t14	0.998848	1
ALDH3B2	271	7443597	637861	20	down, CVGvsNC, t14	0.787486	1
ALDH4A1	305	7443597	637861	24	down, CVGvsNC, t14	0.698077	1
ALDH5A1	706	7443597	637861	59	down, CVGvsNC, t14	0.599252	1
ALDH6A1	903	7443597	637861	75	down, CVGvsNC, t14	0.628488	1
ALDH7A1	649	7443597	637861	46	down, CVGvsNC, t14	0.925156	1
ALDH8A1	210	7443597	637861	18	down, CVGvsNC, t14	0.53513	1
ALDH9A1	140	7443597	637861	7	down, CVGvsNC, t14	0.960618	1
ALDOA	1049	7443597	637861	82	down, CVGvsNC, t14	0.822188	1
ALDOB	252	7443597	637861	30	down, CVGvsNC, t14	0.0424543	0.691835
ALDOC	101	7443597	637861	11	down, CVGvsNC, t14	0.246927	1
ALG1	549	7443597	637861	32	down, CVGvsNC, t14	0.99355	1
ALG10	957	7443597	637861	96	down, CVGvsNC, t14	0.0620844	0.772702
ALG10B	1496	7443597	637861	165	down, CVGvsNC, t14	0.000603086	0.121321
ALG11	255	7443597	637861	26	down, CVGvsNC, t14	0.204097	1
ALG12	788	7443597	637861	35	down, CVGvsNC, t14	0.999998	1
ALG13	430	7443597	637861	48	down, CVGvsNC, t14	0.0370226	0.677332
ALG14	1775	7443597	637861	147	down, CVGvsNC, t14	0.679453	1
ALG2	245	7443597	637861	29	down, CVGvsNC, t14	0.0482443	0.717643
ALG3	37	7443597	637861	1	down, CVGvsNC, t14	0.963658	1
ALG5	58	7443597	637861	4	down, CVGvsNC, t14	0.743263	1
ALG6	559	7443597	637861	52	down, CVGvsNC, t14	0.288319	1
ALG8	108	7443597	637861	9	down, CVGvsNC, t14	0.584644	1
ALG9	872	7443597	637861	72	down, CVGvsNC, t14	0.646456	1
ALK	91	7443597	637861	9	down, CVGvsNC, t14	0.3779	1
ALKBH1	761	7443597	637861	60	down, CVGvsNC, t14	0.767826	1
ALKBH2	15	7443597	637861	1	down, CVGvsNC, t14	0.739155	1
ALKBH3	85	7443597	637861	5	down, CVGvsNC, t14	0.863009	1
ALKBH4	255	7443597	637861	13	down, CVGvsNC, t14	0.98699	1
ALKBH5	316	7443597	637861	22	down, CVGvsNC, t14	0.870847	1
ALKBH6	83	7443597	637861	6	down, CVGvsNC, t14	0.725135	1
ALKBH7	62	7443597	637861	4	down, CVGvsNC, t14	0.788855	1
ALKBH8	314	7443597	637861	28	down, CVGvsNC, t14	0.441599	1
ALLC	14	7443597	637861	1	down, CVGvsNC, t14	0.714707	1
ALMS1	59	7443597	637861	5	down, CVGvsNC, t14	0.577499	1
ALOX12	66	7443597	637861	4	down, CVGvsNC, t14	0.82772	1
ALOX12B	26	7443597	637861	3	down, CVGvsNC, t14	0.387416	1
ALOX15	381	7443597	637861	29	down, CVGvsNC, t14	0.772991	1
ALOX15B	159	7443597	637861	11	down, CVGvsNC, t14	0.810007	1
ALOX5	91	7443597	637861	6	down, CVGvsNC, t14	0.801838	1
ALOX5AP	207	7443597	637861	16	down, CVGvsNC, t14	0.702471	1
ALOXE3	185	7443597	637861	11	down, CVGvsNC, t14	0.92661	1
ALPI	226	7443597	637861	12	down, CVGvsNC, t14	0.975795	1
ALPK1	290	7443597	637861	33	down, CVGvsNC, t14	0.0586683	0.764732
ALPK2	93	7443597	637861	6	down, CVGvsNC, t14	0.818164	1
ALPK3	1149	7443597	637861	81	down, CVGvsNC, t14	0.973485	1
ALPL	188	7443597	637861	15	down, CVGvsNC, t14	0.651403	1
ALPP	244	7443597	637861	11	down, CVGvsNC, t14	0.995025	1
ALPPL2	185	7443597	637861	8	down, CVGvsNC, t14	0.991433	1
ALS2	529	7443597	637861	44	down, CVGvsNC, t14	0.604323	1
ALS2CL	460	7443597	637861	35	down, CVGvsNC, t14	0.79159	1
ALS2CR11	110	7443597	637861	16	down, CVGvsNC, t14	0.0254966	0.595394
ALS2CR12	70	7443597	637861	5	down, CVGvsNC, t14	0.726727	1
ALX1	768	7443597	637861	68	down, CVGvsNC, t14	0.407283	1
ALX3	186	7443597	637861	17	down, CVGvsNC, t14	0.427623	1
ALX4	1015	7443597	637861	83	down, CVGvsNC, t14	0.68811	1
ALYREF	32	7443597	637861	1	down, CVGvsNC, t14	0.943121	1
AMACR	637	7443597	637861	55	down, CVGvsNC, t14	0.497049	1
AMBN	105	7443597	637861	9	down, CVGvsNC, t14	0.549973	1
AMBP	24	7443597	637861	2	down, CVGvsNC, t14	0.621546	1
AMBRA1	240	7443597	637861	26	down, CVGvsNC, t14	0.129048	0.929231
AMD1	983	7443597	637861	98	down, CVGvsNC, t14	0.0677059	0.792278
AMDHD1	151	7443597	637861	16	down, CVGvsNC, t14	0.222783	1
AMDHD2	420	7443597	637861	21	down, CVGvsNC, t14	0.998089	1
AMELX	28	7443597	637861	4	down, CVGvsNC, t14	0.215233	1
AMELY	26	7443597	637861	4	down, CVGvsNC, t14	0.179003	0.988189
AMER1	1073	7443597	637861	108	down, CVGvsNC, t14	0.0474183	0.717194
AMER2	1482	7443597	637861	132	down, CVGvsNC, t14	0.334138	1
AMER3	826	7443597	637861	50	down, CVGvsNC, t14	0.997163	1
AMFR	269	7443597	637861	23	down, CVGvsNC, t14	0.535908	1
AMHR2	106	7443597	637861	7	down, CVGvsNC, t14	0.812859	1
AMICA1	130	7443597	637861	9	down, CVGvsNC, t14	0.792188	1
AMIGO1	724	7443597	637861	49	down, CVGvsNC, t14	0.967435	1
AMIGO2	342	7443597	637861	27	down, CVGvsNC, t14	0.699543	1
AMIGO3	256	7443597	637861	12	down, CVGvsNC, t14	0.99397	1
AMMECR1	854	7443597	637861	87	down, CVGvsNC, t14	0.0544617	0.750189
AMMECR1L	662	7443597	637861	40	down, CVGvsNC, t14	0.993769	1
AMN	602	7443597	637861	49	down, CVGvsNC, t14	0.667587	1
AMN1	227	7443597	637861	22	down, CVGvsNC, t14	0.304868	1
AMOT	780	7443597	637861	60	down, CVGvsNC, t14	0.825683	1
AMOTL1	1213	7443597	637861	95	down, CVGvsNC, t14	0.833558	1
AMOTL2	464	7443597	637861	43	down, CVGvsNC, t14	0.318358	1
AMPD2	174	7443597	637861	14	down, CVGvsNC, t14	0.636532	1
AMPD3	275	7443597	637861	29	down, CVGvsNC, t14	0.144369	0.951214
AMPH	220	7443597	637861	22	down, CVGvsNC, t14	0.255426	1
AMT	240	7443597	637861	21	down, CVGvsNC, t14	0.493304	1
AMTN	38	7443597	637861	4	down, CVGvsNC, t14	0.412459	1
AMY2A	7	7443597	637861	1	down, CVGvsNC, t14	0.465872	1
AMY2B	7	7443597	637861	1	down, CVGvsNC, t14	0.465872	1
AMZ1	765	7443597	637861	68	down, CVGvsNC, t14	0.394382	1
AMZ2	33	7443597	637861	1	down, CVGvsNC, t14	0.947995	1
ANAPC1	310	7443597	637861	34	down, CVGvsNC, t14	0.0831796	0.832709
ANAPC10	154	7443597	637861	16	down, CVGvsNC, t14	0.246491	1
ANAPC11	191	7443597	637861	16	down, CVGvsNC, t14	0.575207	1
ANAPC13	256	7443597	637861	25	down, CVGvsNC, t14	0.276625	1
ANAPC15	73	7443597	637861	4	down, CVGvsNC, t14	0.881357	1
ANAPC16	556	7443597	637861	52	down, CVGvsNC, t14	0.274978	1
ANAPC2	27	7443597	637861	1	down, CVGvsNC, t14	0.91098	1
ANAPC5	29	7443597	637861	1	down, CVGvsNC, t14	0.925583	1
ANAPC7	255	7443597	637861	28	down, CVGvsNC, t14	0.105883	0.880623
ANG	699	7443597	637861	56	down, CVGvsNC, t14	0.719814	1
ANGEL1	700	7443597	637861	49	down, CVGvsNC, t14	0.942989	1
ANGEL2	779	7443597	637861	78	down, CVGvsNC, t14	0.0867016	0.83665
ANGPT1	420	7443597	637861	37	down, CVGvsNC, t14	0.455153	1
ANGPT2	637	7443597	637861	62	down, CVGvsNC, t14	0.163534	0.967617
ANGPT4	810	7443597	637861	61	down, CVGvsNC, t14	0.869444	1
ANGPTL1	316	7443597	637861	26	down, CVGvsNC, t14	0.614838	1
ANGPTL2	387	7443597	637861	42	down, CVGvsNC, t14	0.0686355	0.798017
ANGPTL3	1238	7443597	637861	121	down, CVGvsNC, t14	0.0736974	0.814458
ANGPTL4	99	7443597	637861	12	down, CVGvsNC, t14	0.140226	0.9413
ANGPTL5	94	7443597	637861	16	down, CVGvsNC, t14	0.00608981	0.379376
ANGPTL6	55	7443597	637861	1	down, CVGvsNC, t14	0.992755	1
ANGPTL7	206	7443597	637861	26	down, CVGvsNC, t14	0.0304461	0.636337
ANHX	134	7443597	637861	8	down, CVGvsNC, t14	0.895913	1
ANK1	560	7443597	637861	38	down, CVGvsNC, t14	0.947311	1
ANK2	477	7443597	637861	44	down, CVGvsNC, t14	0.3272	1
ANK3	665	7443597	637861	60	down, CVGvsNC, t14	0.357523	1
ANKDD1A	195	7443597	637861	19	down, CVGvsNC, t14	0.313596	1
ANKDD1B	141	7443597	637861	11	down, CVGvsNC, t14	0.67109	1
ANKEF1	809	7443597	637861	90	down, CVGvsNC, t14	0.00711753	0.389387
ANKFN1	90	7443597	637861	11	down, CVGvsNC, t14	0.147053	0.951214
KYNU	228	7443597	637861	51	down, CVGvsNC, t14	1.95375e-10	3.77309e-06
ANKH	1218	7443597	637861	112	down, CVGvsNC, t14	0.230799	1
ANKHD1	19	7443597	637861	3	down, CVGvsNC, t14	0.219297	1
ANKHD1-EIF4EBP3	223	7443597	637861	15	down, CVGvsNC, t14	0.867062	1
ANKIB1	565	7443597	637861	47	down, CVGvsNC, t14	0.605959	1
ANKK1	24	7443597	637861	4	down, CVGvsNC, t14	0.145092	0.951214
ANKLE1	233	7443597	637861	12	down, CVGvsNC, t14	0.982264	1
ANKLE2	309	7443597	637861	19	down, CVGvsNC, t14	0.953204	1
ANKMY1	712	7443597	637861	69	down, CVGvsNC, t14	0.157961	0.965054
ANKMY2	184	7443597	637861	20	down, CVGvsNC, t14	0.162045	0.967617
ANKRA2	73	7443597	637861	7	down, CVGvsNC, t14	0.43644	1
ANKRD1	162	7443597	637861	16	down, CVGvsNC, t14	0.313952	1
ANKRD10	336	7443597	637861	30	down, CVGvsNC, t14	0.434769	1
ANKRD11	189	7443597	637861	8	down, CVGvsNC, t14	0.993112	1
ANKRD12	863	7443597	637861	83	down, CVGvsNC, t14	0.149482	0.955075
ANKRD13A	461	7443597	637861	44	down, CVGvsNC, t14	0.248973	1
ANKRD13B	323	7443597	637861	31	down, CVGvsNC, t14	0.281099	1
ANKRD13C	632	7443597	637861	62	down, CVGvsNC, t14	0.148614	0.953497
ANKRD13D	30	7443597	637861	3	down, CVGvsNC, t14	0.480658	1
ANKRD16	36	7443597	637861	3	down, CVGvsNC, t14	0.606168	1
ANKRD17	486	7443597	637861	49	down, CVGvsNC, t14	0.134236	0.933952
ANKRD18A	368	7443597	637861	32	down, CVGvsNC, t14	0.492288	1
ANKRD18B	102	7443597	637861	8	down, CVGvsNC, t14	0.654574	1
ANKRD2	19	7443597	637861	2	down, CVGvsNC, t14	0.493108	1
ANKRD20A1	249	7443597	637861	18	down, CVGvsNC, t14	0.805577	1
ANKRD20A2	249	7443597	637861	18	down, CVGvsNC, t14	0.805577	1
ANKRD20A3	249	7443597	637861	18	down, CVGvsNC, t14	0.805577	1
ANKRD20A4	246	7443597	637861	18	down, CVGvsNC, t14	0.789675	1
ANKRD22	566	7443597	637861	47	down, CVGvsNC, t14	0.610868	1
ANKRD23	387	7443597	637861	26	down, CVGvsNC, t14	0.92209	1
ANKRD24	77	7443597	637861	5	down, CVGvsNC, t14	0.799552	1
ANKRD26	391	7443597	637861	30	down, CVGvsNC, t14	0.761721	1
ANKRD27	216	7443597	637861	23	down, CVGvsNC, t14	0.165167	0.970558
ANKRD28	605	7443597	637861	57	down, CVGvsNC, t14	0.245977	1
ANKRD29	447	7443597	637861	41	down, CVGvsNC, t14	0.347901	1
ANKRD30A	68	7443597	637861	4	down, CVGvsNC, t14	0.844808	1
ANKRD30B	51	7443597	637861	9	down, CVGvsNC, t14	0.0279899	0.618468
ANKRD30BL	40	7443597	637861	3	down, CVGvsNC, t14	0.677767	1
ANKRD31	34	7443597	637861	3	down, CVGvsNC, t14	0.566618	1
ANKRD32	912	7443597	637861	82	down, CVGvsNC, t14	0.340962	1
ANKRD33	71	7443597	637861	8	down, CVGvsNC, t14	0.261737	1
ANKRD33B	1601	7443597	637861	136	down, CVGvsNC, t14	0.55534	1
ANKRD34A	192	7443597	637861	10	down, CVGvsNC, t14	0.970934	1
ANKRD34B	250	7443597	637861	27	down, CVGvsNC, t14	0.127196	0.922729
ANKRD34C	671	7443597	637861	60	down, CVGvsNC, t14	0.384604	1
ANKRD35	50	7443597	637861	1	down, CVGvsNC, t14	0.98866	1
ANKRD36	347	7443597	637861	35	down, CVGvsNC, t14	0.179081	0.988189
ANKRD37	46	7443597	637861	7	down, CVGvsNC, t14	0.0952641	0.860924
ANKRD39	76	7443597	637861	8	down, CVGvsNC, t14	0.325718	1
ANKRD40	563	7443597	637861	46	down, CVGvsNC, t14	0.653893	1
ANKRD42	458	7443597	637861	33	down, CVGvsNC, t14	0.871604	1
ANKRD44	543	7443597	637861	43	down, CVGvsNC, t14	0.727352	1
ANKRD45	872	7443597	637861	70	down, CVGvsNC, t14	0.733011	1
ANKRD46	292	7443597	637861	27	down, CVGvsNC, t14	0.368834	1
ANKRD49	958	7443597	637861	88	down, CVGvsNC, t14	0.263105	1
ANKRD50	661	7443597	637861	70	down, CVGvsNC, t14	0.0401321	0.685078
ANKRD52	1218	7443597	637861	90	down, CVGvsNC, t14	0.93859	1
ANKRD53	184	7443597	637861	9	down, CVGvsNC, t14	0.979428	1
ANKRD54	248	7443597	637861	12	down, CVGvsNC, t14	0.991141	1
ANKRD55	89	7443597	637861	9	down, CVGvsNC, t14	0.353027	1
ANKRD6	536	7443597	637861	57	down, CVGvsNC, t14	0.0548339	0.750687
ANKRD61	33	7443597	637861	3	down, CVGvsNC, t14	0.545949	1
ANKRD62	330	7443597	637861	31	down, CVGvsNC, t14	0.323217	1
ANKRD63	582	7443597	637861	33	down, CVGvsNC, t14	0.996649	1
ANKRD65	260	7443597	637861	16	down, CVGvsNC, t14	0.939326	1
ANKRD66	106	7443597	637861	7	down, CVGvsNC, t14	0.812859	1
ANKRD7	63	7443597	637861	7	down, CVGvsNC, t14	0.293718	1
ANKRD9	1120	7443597	637861	93	down, CVGvsNC, t14	0.639923	1
ANKS1A	574	7443597	637861	48	down, CVGvsNC, t14	0.591801	1
ANKS1B	330	7443597	637861	28	down, CVGvsNC, t14	0.550262	1
ANKS3	82	7443597	637861	9	down, CVGvsNC, t14	0.268485	1
ANKS4B	624	7443597	637861	45	down, CVGvsNC, t14	0.902823	1
ANKS6	1155	7443597	637861	86	down, CVGvsNC, t14	0.924017	1
ANKUB1	60	7443597	637861	6	down, CVGvsNC, t14	0.409883	1
ANKZF1	52	7443597	637861	5	down, CVGvsNC, t14	0.463391	1
ANLN	199	7443597	637861	24	down, CVGvsNC, t14	0.0564903	0.761298
ANO1	315	7443597	637861	28	down, CVGvsNC, t14	0.448458	1
ANO10	340	7443597	637861	25	down, CVGvsNC, t14	0.814211	1
ANO2	162	7443597	637861	12	down, CVGvsNC, t14	0.7411	1
ANO3	562	7443597	637861	61	down, CVGvsNC, t14	0.0347873	0.661787
ANO4	142	7443597	637861	15	down, CVGvsNC, t14	0.235587	1
ANO5	660	7443597	637861	72	down, CVGvsNC, t14	0.0216038	0.574404
ANO6	630	7443597	637861	53	down, CVGvsNC, t14	0.57638	1
ANO7	358	7443597	637861	23	down, CVGvsNC, t14	0.943732	1
ANO8	67	7443597	637861	6	down, CVGvsNC, t14	0.517498	1
ANO9	104	7443597	637861	6	down, CVGvsNC, t14	0.889684	1
ANP32A	240	7443597	637861	24	down, CVGvsNC, t14	0.243854	1
ANP32B	326	7443597	637861	31	down, CVGvsNC, t14	0.298902	1
ANP32E	571	7443597	637861	47	down, CVGvsNC, t14	0.63505	1
ANPEP	121	7443597	637861	10	down, CVGvsNC, t14	0.594691	1
ANTXR1	536	7443597	637861	41	down, CVGvsNC, t14	0.797295	1
ANTXR2	1234	7443597	637861	126	down, CVGvsNC, t14	0.0244019	0.589063
ANTXRL	15	7443597	637861	3	down, CVGvsNC, t14	0.131853	0.929788
ANXA1	105	7443597	637861	9	down, CVGvsNC, t14	0.549973	1
ANXA10	43	7443597	637861	2	down, CVGvsNC, t14	0.893207	1
ANXA11	1045	7443597	637861	72	down, CVGvsNC, t14	0.979597	1
ANXA13	73	7443597	637861	6	down, CVGvsNC, t14	0.603119	1
ANXA2	91	7443597	637861	11	down, CVGvsNC, t14	0.15513	0.961075
ANXA2R	46	7443597	637861	6	down, CVGvsNC, t14	0.198289	1
ANXA3	68	7443597	637861	8	down, CVGvsNC, t14	0.225331	1
ANXA4	278	7443597	637861	22	down, CVGvsNC, t14	0.682582	1
ANXA5	253	7443597	637861	30	down, CVGvsNC, t14	0.0443521	0.701726
ANXA6	369	7443597	637861	31	down, CVGvsNC, t14	0.572822	1
ANXA7	165	7443597	637861	12	down, CVGvsNC, t14	0.763057	1
ANXA8	192	7443597	637861	10	down, CVGvsNC, t14	0.970934	1
ANXA8L1	195	7443597	637861	10	down, CVGvsNC, t14	0.974699	1
ANXA8L2	192	7443597	637861	10	down, CVGvsNC, t14	0.970934	1
ANXA9	68	7443597	637861	6	down, CVGvsNC, t14	0.532298	1
AOAH	59	7443597	637861	5	down, CVGvsNC, t14	0.577499	1
AOC1	73	7443597	637861	3	down, CVGvsNC, t14	0.955325	1
AOC2	59	7443597	637861	4	down, CVGvsNC, t14	0.755318	1
AOC3	333	7443597	637861	26	down, CVGvsNC, t14	0.717877	1
AOX1	135	7443597	637861	12	down, CVGvsNC, t14	0.491265	1
AP000322.53	113	7443597	637861	12	down, CVGvsNC, t14	0.261156	1
AP000322.54	32	7443597	637861	3	down, CVGvsNC, t14	0.524712	1
AP000350.10	23	7443597	637861	2	down, CVGvsNC, t14	0.598014	1
AP000350.4	92	7443597	637861	4	down, CVGvsNC, t14	0.96056	1
AP000679.2	196	7443597	637861	18	down, CVGvsNC, t14	0.415353	1
AP000695.1	228	7443597	637861	16	down, CVGvsNC, t14	0.829892	1
HERPUD2	1034	7443597	637861	143	down, CVGvsNC, t14	1.34558e-08	0.000109602
AP000769.1	90	7443597	637861	4	down, CVGvsNC, t14	0.955481	1
AP000783.1	43	7443597	637861	5	down, CVGvsNC, t14	0.306919	1
AP000867.1	306	7443597	637861	30	down, CVGvsNC, t14	0.246631	1
AP000889.3	127	7443597	637861	9	down, CVGvsNC, t14	0.769282	1
AP000974.1	66	7443597	637861	5	down, CVGvsNC, t14	0.677316	1
AP001579.1	420	7443597	637861	33	down, CVGvsNC, t14	0.723479	1
AP001652.1	227	7443597	637861	27	down, CVGvsNC, t14	0.0523557	0.738935
AP001816.1	16	7443597	637861	2	down, CVGvsNC, t14	0.403866	1
AP001885.1	48	7443597	637861	2	down, CVGvsNC, t14	0.925409	1
AP002884.2	103	7443597	637861	10	down, CVGvsNC, t14	0.388587	1
AP003068.23	167	7443597	637861	18	down, CVGvsNC, t14	0.186351	0.996717
AP003068.6	10	7443597	637861	2	down, CVGvsNC, t14	0.209128	1
AP003733.1	124	7443597	637861	11	down, CVGvsNC, t14	0.49821	1
AP003774.4	369	7443597	637861	29	down, CVGvsNC, t14	0.71331	1
AP005482.1	1057	7443597	637861	80	down, CVGvsNC, t14	0.889799	1
AP006621.5	243	7443597	637861	19	down, CVGvsNC, t14	0.694719	1
AP1AR	827	7443597	637861	87	down, CVGvsNC, t14	0.0287587	0.623191
AP1B1	262	7443597	637861	20	down, CVGvsNC, t14	0.736835	1
AP1G1	695	7443597	637861	63	down, CVGvsNC, t14	0.339224	1
AP1G2	49	7443597	637861	5	down, CVGvsNC, t14	0.411614	1
AP1M1	195	7443597	637861	9	down, CVGvsNC, t14	0.988151	1
AP1M2	88	7443597	637861	5	down, CVGvsNC, t14	0.882004	1
AP1S1	420	7443597	637861	26	down, CVGvsNC, t14	0.970995	1
AP1S2	255	7443597	637861	21	down, CVGvsNC, t14	0.607883	1
AP1S3	952	7443597	637861	75	down, CVGvsNC, t14	0.792353	1
AP2A1	70	7443597	637861	5	down, CVGvsNC, t14	0.726727	1
AP2A2	341	7443597	637861	20	down, CVGvsNC, t14	0.975172	1
AP2B1	604	7443597	637861	59	down, CVGvsNC, t14	0.1632	0.967617
AP2M1	115	7443597	637861	8	down, CVGvsNC, t14	0.778396	1
AP2S1	67	7443597	637861	3	down, CVGvsNC, t14	0.933975	1
AP3B1	427	7443597	637861	37	down, CVGvsNC, t14	0.496698	1
AP3B2	401	7443597	637861	39	down, CVGvsNC, t14	0.226776	1
AP3D1	275	7443597	637861	20	down, CVGvsNC, t14	0.807706	1
AP3M1	719	7443597	637861	66	down, CVGvsNC, t14	0.297602	1
AP3M2	391	7443597	637861	40	down, CVGvsNC, t14	0.140074	0.9413
AP3S1	105	7443597	637861	10	down, CVGvsNC, t14	0.412189	1
AP3S2	1054	7443597	637861	98	down, CVGvsNC, t14	0.213026	1
AP4B1	55	7443597	637861	6	down, CVGvsNC, t14	0.331427	1
AP4E1	596	7443597	637861	48	down, CVGvsNC, t14	0.694272	1
AP4M1	56	7443597	637861	3	down, CVGvsNC, t14	0.86899	1
AP4S1	662	7443597	637861	76	down, CVGvsNC, t14	0.00603516	0.377188
AP5B1	885	7443597	637861	70	down, CVGvsNC, t14	0.774647	1
AP5M1	1892	7443597	637861	189	down, CVGvsNC, t14	0.0166968	0.54215
AP5S1	1097	7443597	637861	79	down, CVGvsNC, t14	0.955622	1
AP5Z1	641	7443597	637861	37	down, CVGvsNC, t14	0.996879	1
APAF1	577	7443597	637861	53	down, CVGvsNC, t14	0.318948	1
APBA1	824	7443597	637861	55	down, CVGvsNC, t14	0.980489	1
APBA2	244	7443597	637861	17	down, CVGvsNC, t14	0.843869	1
APBA3	41	7443597	637861	3	down, CVGvsNC, t14	0.694076	1
APBB1	136	7443597	637861	12	down, CVGvsNC, t14	0.501774	1
APBB1IP	142	7443597	637861	17	down, CVGvsNC, t14	0.100826	0.875273
APBB2	1203	7443597	637861	107	down, CVGvsNC, t14	0.357978	1
APBB3	126	7443597	637861	8	down, CVGvsNC, t14	0.854884	1
APC	702	7443597	637861	73	down, CVGvsNC, t14	0.0510312	0.733396
APC2	639	7443597	637861	46	down, CVGvsNC, t14	0.907284	1
APCDD1	382	7443597	637861	41	down, CVGvsNC, t14	0.0811451	0.832709
APCDD1L	367	7443597	637861	35	down, CVGvsNC, t14	0.278835	1
APCS	24	7443597	637861	5	down, CVGvsNC, t14	0.0495959	0.726704
APEH	169	7443597	637861	11	down, CVGvsNC, t14	0.865482	1
APEX1	185	7443597	637861	18	down, CVGvsNC, t14	0.322088	1
APEX2	332	7443597	637861	19	down, CVGvsNC, t14	0.979513	1
APH1A	302	7443597	637861	28	down, CVGvsNC, t14	0.360054	1
APH1B	621	7443597	637861	59	down, CVGvsNC, t14	0.221767	1
API5	262	7443597	637861	18	down, CVGvsNC, t14	0.864551	1
APIP	82	7443597	637861	5	down, CVGvsNC, t14	0.841504	1
APITD1	67	7443597	637861	6	down, CVGvsNC, t14	0.517498	1
APITD1-CORT	120	7443597	637861	13	down, CVGvsNC, t14	0.228117	1
APLF	567	7443597	637861	59	down, CVGvsNC, t14	0.0714606	0.810838
APLN	595	7443597	637861	55	down, CVGvsNC, t14	0.298291	1
APLNR	464	7443597	637861	35	down, CVGvsNC, t14	0.807168	1
APLP1	71	7443597	637861	3	down, CVGvsNC, t14	0.949053	1
APLP2	264	7443597	637861	23	down, CVGvsNC, t14	0.498589	1
APMAP	187	7443597	637861	12	down, CVGvsNC, t14	0.885101	1
APOA1	463	7443597	637861	32	down, CVGvsNC, t14	0.916186	1
APOA1BP	38	7443597	637861	2	down, CVGvsNC, t14	0.84843	1
APOA2	39	7443597	637861	1	down, CVGvsNC, t14	0.96962	1
APOA4	36	7443597	637861	2	down, CVGvsNC, t14	0.826138	1
APOA5	171	7443597	637861	10	down, CVGvsNC, t14	0.927221	1
APOB	630	7443597	637861	39	down, CVGvsNC, t14	0.989072	1
APOBEC1	31	7443597	637861	3	down, CVGvsNC, t14	0.502937	1
APOBEC2	177	7443597	637861	12	down, CVGvsNC, t14	0.837839	1
APOBEC3A	120	7443597	637861	11	down, CVGvsNC, t14	0.453868	1
APOBEC3B	65	7443597	637861	5	down, CVGvsNC, t14	0.664074	1
APOBEC3C	437	7443597	637861	37	down, CVGvsNC, t14	0.555188	1
APOBEC3D	207	7443597	637861	19	down, CVGvsNC, t14	0.412098	1
APOBEC3F	702	7443597	637861	72	down, CVGvsNC, t14	0.06587	0.787285
APOBEC3G	69	7443597	637861	6	down, CVGvsNC, t14	0.546903	1
APOBEC3H	68	7443597	637861	7	down, CVGvsNC, t14	0.364568	1
APOBEC4	287	7443597	637861	24	down, CVGvsNC, t14	0.580312	1
APOBR	106	7443597	637861	7	down, CVGvsNC, t14	0.812859	1
APOC2	204	7443597	637861	17	down, CVGvsNC, t14	0.584092	1
APOC3	413	7443597	637861	37	down, CVGvsNC, t14	0.413616	1
APOC4	325	7443597	637861	22	down, CVGvsNC, t14	0.899322	1
APOC4-APOC2	70	7443597	637861	4	down, CVGvsNC, t14	0.860442	1
APOD	40	7443597	637861	3	down, CVGvsNC, t14	0.677767	1
APOE	61	7443597	637861	3	down, CVGvsNC, t14	0.903526	1
APOF	109	7443597	637861	13	down, CVGvsNC, t14	0.14062	0.9413
APOH	95	7443597	637861	8	down, CVGvsNC, t14	0.573562	1
APOL1	313	7443597	637861	26	down, CVGvsNC, t14	0.595081	1
APOL2	254	7443597	637861	17	down, CVGvsNC, t14	0.884125	1
APOL3	879	7443597	637861	67	down, CVGvsNC, t14	0.856803	1
APOL4	448	7443597	637861	40	down, CVGvsNC, t14	0.41693	1
APOL5	33	7443597	637861	1	down, CVGvsNC, t14	0.947995	1
APOL6	1756	7443597	637861	163	down, CVGvsNC, t14	0.152719	0.958281
APOLD1	1010	7443597	637861	85	down, CVGvsNC, t14	0.585358	1
APOM	26	7443597	637861	3	down, CVGvsNC, t14	0.387416	1
APOO	49	7443597	637861	4	down, CVGvsNC, t14	0.614385	1
APOOL	1138	7443597	637861	102	down, CVGvsNC, t14	0.332257	1
APOPT1	625	7443597	637861	41	down, CVGvsNC, t14	0.972713	1
APP	727	7443597	637861	66	down, CVGvsNC, t14	0.33028	1
APPBP2	858	7443597	637861	65	down, CVGvsNC, t14	0.86541	1
APPL1	847	7443597	637861	79	down, CVGvsNC, t14	0.231288	1
APPL2	191	7443597	637861	20	down, CVGvsNC, t14	0.205314	1
APRT	126	7443597	637861	9	down, CVGvsNC, t14	0.761259	1
APTX	1065	7443597	637861	81	down, CVGvsNC, t14	0.881972	1
AQP1	818	7443597	637861	56	down, CVGvsNC, t14	0.96915	1
AQP10	307	7443597	637861	17	down, CVGvsNC, t14	0.982328	1
AQP11	194	7443597	637861	18	down, CVGvsNC, t14	0.398143	1
AQP12A	23	7443597	637861	1	down, CVGvsNC, t14	0.872614	1
AQP12B	23	7443597	637861	1	down, CVGvsNC, t14	0.872614	1
AQP2	800	7443597	637861	59	down, CVGvsNC, t14	0.900082	1
AQP3	196	7443597	637861	10	down, CVGvsNC, t14	0.975852	1
AQP4	795	7443597	637861	72	down, CVGvsNC, t14	0.329316	1
AQP5	126	7443597	637861	10	down, CVGvsNC, t14	0.64621	1
AQP6	368	7443597	637861	23	down, CVGvsNC, t14	0.958945	1
AQP7	491	7443597	637861	35	down, CVGvsNC, t14	0.891434	1
AQP8	110	7443597	637861	8	down, CVGvsNC, t14	0.735118	1
AQP9	363	7443597	637861	33	down, CVGvsNC, t14	0.387688	1
AQPEP	287	7443597	637861	28	down, CVGvsNC, t14	0.264003	1
AQR	949	7443597	637861	86	down, CVGvsNC, t14	0.309692	1
AR	1482	7443597	637861	162	down, CVGvsNC, t14	0.000979162	0.16084
ARAF	117	7443597	637861	7	down, CVGvsNC, t14	0.882527	1
ARAP1	770	7443597	637861	59	down, CVGvsNC, t14	0.832129	1
ARAP2	317	7443597	637861	36	down, CVGvsNC, t14	0.0515402	0.735658
ARAP3	119	7443597	637861	12	down, CVGvsNC, t14	0.321547	1
ARC	431	7443597	637861	31	down, CVGvsNC, t14	0.867341	1
ARCN1	274	7443597	637861	31	down, CVGvsNC, t14	0.0690868	0.798924
AREG	40	7443597	637861	5	down, CVGvsNC, t14	0.255941	1
AREGB	40	7443597	637861	5	down, CVGvsNC, t14	0.255941	1
AREL1	493	7443597	637861	35	down, CVGvsNC, t14	0.896309	1
ARF1	217	7443597	637861	16	down, CVGvsNC, t14	0.769151	1
ARF3	606	7443597	637861	45	down, CVGvsNC, t14	0.860468	1
ARF4	131	7443597	637861	13	down, CVGvsNC, t14	0.332209	1
ARF5	82	7443597	637861	5	down, CVGvsNC, t14	0.841504	1
ARF6	509	7443597	637861	60	down, CVGvsNC, t14	0.00785988	0.408037
ARFGAP1	432	7443597	637861	25	down, CVGvsNC, t14	0.98796	1
ARFGAP2	233	7443597	637861	20	down, CVGvsNC, t14	0.530631	1
ARFGAP3	229	7443597	637861	28	down, CVGvsNC, t14	0.0364702	0.670136
ARFGEF1	434	7443597	637861	45	down, CVGvsNC, t14	0.107114	0.884014
ARFGEF2	623	7443597	637861	61	down, CVGvsNC, t14	0.154311	0.961075
ARFIP1	354	7443597	637861	28	down, CVGvsNC, t14	0.698264	1
ARFIP2	540	7443597	637861	54	down, CVGvsNC, t14	0.134142	0.933952
ARFRP1	389	7443597	637861	25	down, CVGvsNC, t14	0.950143	1
ARG1	78	7443597	637861	4	down, CVGvsNC, t14	0.910174	1
ARG2	155	7443597	637861	16	down, CVGvsNC, t14	0.254607	1
ARGFX	899	7443597	637861	75	down, CVGvsNC, t14	0.613065	1
ARGLU1	403	7443597	637861	30	down, CVGvsNC, t14	0.813674	1
ARHGAP1	407	7443597	637861	30	down, CVGvsNC, t14	0.829094	1
ARHGAP10	145	7443597	637861	14	down, CVGvsNC, t14	0.361127	1
ARHGAP11A	660	7443597	637861	72	down, CVGvsNC, t14	0.0216038	0.574404
ARHGAP11B	10	7443597	637861	2	down, CVGvsNC, t14	0.209128	1
ARHGAP12	395	7443597	637861	31	down, CVGvsNC, t14	0.721026	1
ARHGAP15	457	7443597	637861	40	down, CVGvsNC, t14	0.468275	1
ARHGAP17	604	7443597	637861	45	down, CVGvsNC, t14	0.855024	1
ARHGAP18	541	7443597	637861	56	down, CVGvsNC, t14	0.0828983	0.832709
ARHGAP19	777	7443597	637861	67	down, CVGvsNC, t14	0.497176	1
ARHGAP19-SLIT1	1524	7443597	637861	109	down, CVGvsNC, t14	0.980537	1
ARHGAP20	682	7443597	637861	65	down, CVGvsNC, t14	0.201901	1
ARHGAP21	155	7443597	637861	18	down, CVGvsNC, t14	0.115726	0.901673
ARHGAP22	624	7443597	637861	42	down, CVGvsNC, t14	0.960436	1
ARHGAP23	339	7443597	637861	18	down, CVGvsNC, t14	0.991246	1
ARHGAP24	412	7443597	637861	31	down, CVGvsNC, t14	0.799313	1
ARHGAP25	161	7443597	637861	13	down, CVGvsNC, t14	0.629447	1
ARHGAP26	1351	7443597	637861	120	down, CVGvsNC, t14	0.354157	1
ARHGAP27	329	7443597	637861	20	down, CVGvsNC, t14	0.962084	1
ARHGAP28	658	7443597	637861	65	down, CVGvsNC, t14	0.130138	0.929788
ARHGAP29	1320	7443597	637861	125	down, CVGvsNC, t14	0.132064	0.930261
ARHGAP30	177	7443597	637861	14	down, CVGvsNC, t14	0.661773	1
ARHGAP31	991	7443597	637861	91	down, CVGvsNC, t14	0.260267	1
ARHGAP32	719	7443597	637861	53	down, CVGvsNC, t14	0.88956	1
ARHGAP33	84	7443597	637861	6	down, CVGvsNC, t14	0.735746	1
ARHGAP35	867	7443597	637861	52	down, CVGvsNC, t14	0.998114	1
ARHGAP36	233	7443597	637861	15	down, CVGvsNC, t14	0.904056	1
ARHGAP39	247	7443597	637861	25	down, CVGvsNC, t14	0.220184	1
ARHGAP4	70	7443597	637861	4	down, CVGvsNC, t14	0.860442	1
ARHGAP40	215	7443597	637861	18	down, CVGvsNC, t14	0.576368	1
ARHGAP42	604	7443597	637861	56	down, CVGvsNC, t14	0.28842	1
ARHGAP44	286	7443597	637861	34	down, CVGvsNC, t14	0.0332125	0.652735
ARHGAP5	774	7443597	637861	86	down, CVGvsNC, t14	0.00858187	0.414333
ARHGAP6	235	7443597	637861	24	down, CVGvsNC, t14	0.212886	1
ARHGAP8	99	7443597	637861	6	down, CVGvsNC, t14	0.860797	1
ARHGAP9	101	7443597	637861	5	down, CVGvsNC, t14	0.940382	1
ARHGDIA	276	7443597	637861	18	down, CVGvsNC, t14	0.91147	1
ARHGDIB	121	7443597	637861	10	down, CVGvsNC, t14	0.594691	1
ARHGDIG	30	7443597	637861	1	down, CVGvsNC, t14	0.93196	1
ARHGEF1	126	7443597	637861	11	down, CVGvsNC, t14	0.52005	1
ARHGEF10	271	7443597	637861	19	down, CVGvsNC, t14	0.848019	1
ARHGEF10L	98	7443597	637861	6	down, CVGvsNC, t14	0.854323	1
ARHGEF11	256	7443597	637861	25	down, CVGvsNC, t14	0.276625	1
ARHGEF12	935	7443597	637861	92	down, CVGvsNC, t14	0.0937191	0.856556
ARHGEF15	503	7443597	637861	33	down, CVGvsNC, t14	0.95874	1
ARHGEF16	122	7443597	637861	1	down, CVGvsNC, t14	0.999982	1
ARHGEF17	367	7443597	637861	39	down, CVGvsNC, t14	0.0969765	0.867042
ARHGEF18	435	7443597	637861	32	down, CVGvsNC, t14	0.838853	1
ARHGEF19	151	7443597	637861	16	down, CVGvsNC, t14	0.222783	1
ARHGEF2	287	7443597	637861	20	down, CVGvsNC, t14	0.860047	1
ARHGEF25	79	7443597	637861	7	down, CVGvsNC, t14	0.52075	1
ARHGEF26	469	7443597	637861	40	down, CVGvsNC, t14	0.536319	1
ARHGEF28	181	7443597	637861	27	down, CVGvsNC, t14	0.00338681	0.302806
ARHGEF3	372	7443597	637861	25	down, CVGvsNC, t14	0.918155	1
ARHGEF33	325	7443597	637861	37	down, CVGvsNC, t14	0.0475699	0.717194
ARHGEF35	165	7443597	637861	16	down, CVGvsNC, t14	0.340477	1
ARHGEF37	599	7443597	637861	54	down, CVGvsNC, t14	0.368873	1
ARHGEF38	595	7443597	637861	51	down, CVGvsNC, t14	0.520389	1
ARHGEF39	748	7443597	637861	64	down, CVGvsNC, t14	0.523973	1
ARHGEF4	385	7443597	637861	28	down, CVGvsNC, t14	0.841553	1
ARHGEF40	289	7443597	637861	26	down, CVGvsNC, t14	0.427501	1
ARHGEF5	597	7443597	637861	47	down, CVGvsNC, t14	0.748663	1
ARHGEF6	512	7443597	637861	41	down, CVGvsNC, t14	0.697423	1
ARHGEF7	506	7443597	637861	43	down, CVGvsNC, t14	0.545773	1
ARHGEF9	666	7443597	637861	63	down, CVGvsNC, t14	0.223633	1
ARID1A	261	7443597	637861	18	down, CVGvsNC, t14	0.860569	1
ARID1B	573	7443597	637861	58	down, CVGvsNC, t14	0.106892	0.883693
ARID2	631	7443597	637861	65	down, CVGvsNC, t14	0.0718495	0.811795
ARID3A	770	7443597	637861	76	down, CVGvsNC, t14	0.111713	0.896782
ARID3B	577	7443597	637861	30	down, CVGvsNC, t14	0.999225	1
ARID3C	10	7443597	637861	1	down, CVGvsNC, t14	0.591754	1
ARID4A	373	7443597	637861	30	down, CVGvsNC, t14	0.668255	1
ARID4B	276	7443597	637861	26	down, CVGvsNC, t14	0.336355	1
ARID5A	90	7443597	637861	7	down, CVGvsNC, t14	0.660328	1
ARID5B	732	7443597	637861	76	down, CVGvsNC, t14	0.0488111	0.72233
ARIH1	759	7443597	637861	63	down, CVGvsNC, t14	0.623001	1
ARIH2	681	7443597	637861	60	down, CVGvsNC, t14	0.430562	1
ARIH2OS	77	7443597	637861	8	down, CVGvsNC, t14	0.338858	1
ARL1	423	7443597	637861	33	down, CVGvsNC, t14	0.737968	1
ARL10	2124	7443597	637861	159	down, CVGvsNC, t14	0.967805	1
ARL11	595	7443597	637861	61	down, CVGvsNC, t14	0.0843369	0.834866
ARL13A	46	7443597	637861	4	down, CVGvsNC, t14	0.563481	1
ARL13B	410	7443597	637861	36	down, CVGvsNC, t14	0.464587	1
ARL14	92	7443597	637861	7	down, CVGvsNC, t14	0.682869	1
ARL14EP	554	7443597	637861	51	down, CVGvsNC, t14	0.317106	1
ARL14EPL	217	7443597	637861	25	down, CVGvsNC, t14	0.0802948	0.832709
ARL15	439	7443597	637861	43	down, CVGvsNC, t14	0.200499	1
ARL16	120	7443597	637861	9	down, CVGvsNC, t14	0.709035	1
ARL17A	61	7443597	637861	5	down, CVGvsNC, t14	0.607664	1
ARL17B	114	7443597	637861	12	down, CVGvsNC, t14	0.270955	1
ARL2	68	7443597	637861	7	down, CVGvsNC, t14	0.364568	1
ARL2BP	255	7443597	637861	23	down, CVGvsNC, t14	0.43042	1
ARL3	702	7443597	637861	48	down, CVGvsNC, t14	0.959669	1
ARL4A	377	7443597	637861	27	down, CVGvsNC, t14	0.858428	1
ARL4C	555	7443597	637861	48	down, CVGvsNC, t14	0.495215	1
ARL4D	150	7443597	637861	12	down, CVGvsNC, t14	0.640531	1
ARL5A	1246	7443597	637861	115	down, CVGvsNC, t14	0.21546	1
ARL5B	1126	7443597	637861	105	down, CVGvsNC, t14	0.195715	1
ARL5C	464	7443597	637861	33	down, CVGvsNC, t14	0.888114	1
ARL6	617	7443597	637861	60	down, CVGvsNC, t14	0.169647	0.978575
ARL6IP1	287	7443597	637861	26	down, CVGvsNC, t14	0.41328	1
ARL6IP4	192	7443597	637861	11	down, CVGvsNC, t14	0.944755	1
ARL6IP5	269	7443597	637861	25	down, CVGvsNC, t14	0.365984	1
ARL6IP6	448	7443597	637861	42	down, CVGvsNC, t14	0.294012	1
ARL8A	238	7443597	637861	17	down, CVGvsNC, t14	0.815082	1
ARL8B	1300	7443597	637861	111	down, CVGvsNC, t14	0.530135	1
ARL9	112	7443597	637861	9	down, CVGvsNC, t14	0.628841	1
ARMC1	341	7443597	637861	34	down, CVGvsNC, t14	0.201395	1
ARMC10	870	7443597	637861	93	down, CVGvsNC, t14	0.0170815	0.548077
ARMC12	42	7443597	637861	3	down, CVGvsNC, t14	0.709752	1
ARMC2	173	7443597	637861	11	down, CVGvsNC, t14	0.883702	1
ARMC3	161	7443597	637861	14	down, CVGvsNC, t14	0.517683	1
ARMC4	49	7443597	637861	4	down, CVGvsNC, t14	0.614385	1
ARMC5	385	7443597	637861	24	down, CVGvsNC, t14	0.963069	1
ARMC6	122	7443597	637861	4	down, CVGvsNC, t14	0.994261	1
ARMC7	288	7443597	637861	17	down, CVGvsNC, t14	0.963407	1
ARMC8	459	7443597	637861	40	down, CVGvsNC, t14	0.479691	1
ARMC9	15	7443597	637861	1	down, CVGvsNC, t14	0.739155	1
ARMCX1	65	7443597	637861	8	down, CVGvsNC, t14	0.190949	1
ARMCX2	76	7443597	637861	7	down, CVGvsNC, t14	0.479058	1
ARMCX3	510	7443597	637861	43	down, CVGvsNC, t14	0.567148	1
ARMCX4	55	7443597	637861	7	down, CVGvsNC, t14	0.189056	1
ARMCX5	67	7443597	637861	3	down, CVGvsNC, t14	0.933975	1
ARMCX6	123	7443597	637861	11	down, CVGvsNC, t14	0.487196	1
ARMS2	89	7443597	637861	7	down, CVGvsNC, t14	0.648699	1
ARNT	438	7443597	637861	45	down, CVGvsNC, t14	0.11877	0.906964
ARNT2	957	7443597	637861	71	down, CVGvsNC, t14	0.910302	1
ARNTL	81	7443597	637861	7	down, CVGvsNC, t14	0.547842	1
ARNTL2	1043	7443597	637861	93	down, CVGvsNC, t14	0.359854	1
ARPC1A	59	7443597	637861	5	down, CVGvsNC, t14	0.577499	1
ARPC1B	67	7443597	637861	6	down, CVGvsNC, t14	0.517498	1
ARPC2	664	7443597	637861	48	down, CVGvsNC, t14	0.906325	1
ARPC3	145	7443597	637861	4	down, CVGvsNC, t14	0.998822	1
ARPC4	290	7443597	637861	24	down, CVGvsNC, t14	0.60115	1
ARPC4-TTLL3	388	7443597	637861	39	down, CVGvsNC, t14	0.169657	0.978575
ARPC5	231	7443597	637861	21	down, CVGvsNC, t14	0.421807	1
ARPC5L	142	7443597	637861	10	down, CVGvsNC, t14	0.783863	1
ARPP19	823	7443597	637861	90	down, CVGvsNC, t14	0.0109194	0.456442
ARPP21	363	7443597	637861	37	down, CVGvsNC, t14	0.155809	0.962569
ARR3	22	7443597	637861	2	down, CVGvsNC, t14	0.573397	1
ARRB1	1457	7443597	637861	104	down, CVGvsNC, t14	0.979386	1
ARRB2	119	7443597	637861	4	down, CVGvsNC, t14	0.992985	1
ARRDC2	614	7443597	637861	46	down, CVGvsNC, t14	0.847937	1
ARRDC3	507	7443597	637861	52	down, CVGvsNC, t14	0.102774	0.875273
ARRDC4	551	7443597	637861	50	down, CVGvsNC, t14	0.357213	1
ARRDC5	129	7443597	637861	12	down, CVGvsNC, t14	0.427438	1
ARSA	525	7443597	637861	36	down, CVGvsNC, t14	0.934333	1
ARSB	935	7443597	637861	81	down, CVGvsNC, t14	0.475993	1
ARSD	676	7443597	637861	56	down, CVGvsNC, t14	0.624239	1
ARSE	824	7443597	637861	76	down, CVGvsNC, t14	0.267846	1
ARSF	33	7443597	637861	4	down, CVGvsNC, t14	0.312349	1
ARSG	668	7443597	637861	56	down, CVGvsNC, t14	0.58814	1
ARSH	37	7443597	637861	5	down, CVGvsNC, t14	0.207329	1
ARSI	190	7443597	637861	15	down, CVGvsNC, t14	0.66743	1
ARSJ	346	7443597	637861	42	down, CVGvsNC, t14	0.0145247	0.511831
ARSK	875	7443597	637861	65	down, CVGvsNC, t14	0.899229	1
ART1	39	7443597	637861	3	down, CVGvsNC, t14	0.660821	1
ART3	62	7443597	637861	9	down, CVGvsNC, t14	0.0810809	0.832709
ART4	756	7443597	637861	69	down, CVGvsNC, t14	0.309736	1
ART5	45	7443597	637861	3	down, CVGvsNC, t14	0.753055	1
ARTN	115	7443597	637861	8	down, CVGvsNC, t14	0.778396	1
ARV1	139	7443597	637861	9	down, CVGvsNC, t14	0.850755	1
ARVCF	174	7443597	637861	13	down, CVGvsNC, t14	0.735948	1
ARX	184	7443597	637861	12	down, CVGvsNC, t14	0.872258	1
AS3MT	833	7443597	637861	59	down, CVGvsNC, t14	0.947817	1
ASAH1	208	7443597	637861	24	down, CVGvsNC, t14	0.0839925	0.834866
ASAH2	893	7443597	637861	98	down, CVGvsNC, t14	0.00754013	0.400041
ASAH2B	870	7443597	637861	96	down, CVGvsNC, t14	0.00700842	0.388869
ASAH2C	26	7443597	637861	6	down, CVGvsNC, t14	0.0203689	0.567198
ASAP1	536	7443597	637861	41	down, CVGvsNC, t14	0.797295	1
ASAP2	407	7443597	637861	49	down, CVGvsNC, t14	0.0103679	0.445936
ASAP3	521	7443597	637861	38	down, CVGvsNC, t14	0.869732	1
ASB1	1158	7443597	637861	80	down, CVGvsNC, t14	0.983197	1
ASB10	57	7443597	637861	2	down, CVGvsNC, t14	0.961585	1
ASB11	419	7443597	637861	54	down, CVGvsNC, t14	0.00184403	0.223975
ASB12	33	7443597	637861	2	down, CVGvsNC, t14	0.78715	1
ASB13	353	7443597	637861	32	down, CVGvsNC, t14	0.396476	1
ASB14	254	7443597	637861	18	down, CVGvsNC, t14	0.830142	1
ASB15	515	7443597	637861	57	down, CVGvsNC, t14	0.0291103	0.624158
ASB16	790	7443597	637861	44	down, CVGvsNC, t14	0.999433	1
ASB17	8	7443597	637861	1	down, CVGvsNC, t14	0.511643	1
ASB18	292	7443597	637861	20	down, CVGvsNC, t14	0.878335	1
ASB2	118	7443597	637861	8	down, CVGvsNC, t14	0.801752	1
ASB3	72	7443597	637861	6	down, CVGvsNC, t14	0.589419	1
ASB4	452	7443597	637861	42	down, CVGvsNC, t14	0.314529	1
ASB5	341	7443597	637861	35	down, CVGvsNC, t14	0.153557	0.961075
ASB6	843	7443597	637861	60	down, CVGvsNC, t14	0.944658	1
ASB7	595	7443597	637861	60	down, CVGvsNC, t14	0.108023	0.889229
ASB8	298	7443597	637861	26	down, CVGvsNC, t14	0.491544	1
ASB9	109	7443597	637861	6	down, CVGvsNC, t14	0.913303	1
ASCC1	1035	7443597	637861	88	down, CVGvsNC, t14	0.546662	1
ASCC2	107	7443597	637861	8	down, CVGvsNC, t14	0.706522	1
ASCC3	212	7443597	637861	26	down, CVGvsNC, t14	0.0412028	0.688762
ASCL1	233	7443597	637861	17	down, CVGvsNC, t14	0.788297	1
ASCL2	134	7443597	637861	2	down, CVGvsNC, t14	0.999917	1
ASCL3	13	7443597	637861	2	down, CVGvsNC, t14	0.307784	1
ASCL4	167	7443597	637861	18	down, CVGvsNC, t14	0.186351	0.996717
ASCL5	181	7443597	637861	7	down, CVGvsNC, t14	0.995844	1
ASF1A	296	7443597	637861	33	down, CVGvsNC, t14	0.0731698	0.814458
ASF1B	193	7443597	637861	17	down, CVGvsNC, t14	0.489687	1
ASGR1	26	7443597	637861	5	down, CVGvsNC, t14	0.0666864	0.790152
ASGR2	277	7443597	637861	20	down, CVGvsNC, t14	0.817288	1
ASH1L	496	7443597	637861	46	down, CVGvsNC, t14	0.309373	1
ASH2L	664	7443597	637861	69	down, CVGvsNC, t14	0.056919	0.76238
ASIC1	462	7443597	637861	40	down, CVGvsNC, t14	0.496778	1
ASIC2	185	7443597	637861	19	down, CVGvsNC, t14	0.237546	1
ASIC3	18	7443597	637861	1	down, CVGvsNC, t14	0.80063	1
ASIC4	196	7443597	637861	18	down, CVGvsNC, t14	0.415353	1
ASIC5	15	7443597	637861	3	down, CVGvsNC, t14	0.131853	0.929788
ASIP	25	7443597	637861	5	down, CVGvsNC, t14	0.0577792	0.76238
ASL	144	7443597	637861	13	down, CVGvsNC, t14	0.464525	1
ASMT	13	7443597	637861	2	down, CVGvsNC, t14	0.307784	1
ASMTL	34	7443597	637861	5	down, CVGvsNC, t14	0.162216	0.967617
ASNA1	44	7443597	637861	4	down, CVGvsNC, t14	0.527576	1
ASNS	20	7443597	637861	2	down, CVGvsNC, t14	0.520924	1
ASNSD1	145	7443597	637861	13	down, CVGvsNC, t14	0.474708	1
ASPA	890	7443597	637861	70	down, CVGvsNC, t14	0.789522	1
ASPDH	27	7443597	637861	1	down, CVGvsNC, t14	0.91098	1
ASPG	40	7443597	637861	1	down, CVGvsNC, t14	0.972223	1
ASPH	496	7443597	637861	45	down, CVGvsNC, t14	0.366908	1
ASPHD1	32	7443597	637861	2	down, CVGvsNC, t14	0.772532	1
ASPHD2	348	7443597	637861	25	down, CVGvsNC, t14	0.846427	1
ASPM	23	7443597	637861	2	down, CVGvsNC, t14	0.598014	1
ASPN	201	7443597	637861	13	down, CVGvsNC, t14	0.886723	1
ASPRV1	138	7443597	637861	13	down, CVGvsNC, t14	0.403104	1
ASPSCR1	305	7443597	637861	21	down, CVGvsNC, t14	0.877933	1
ASRGL1	232	7443597	637861	20	down, CVGvsNC, t14	0.522656	1
ASS1	274	7443597	637861	18	down, CVGvsNC, t14	0.905718	1
ASTE1	23	7443597	637861	4	down, CVGvsNC, t14	0.129176	0.929231
ASTN1	946	7443597	637861	60	down, CVGvsNC, t14	0.995368	1
ASTN2	1109	7443597	637861	87	down, CVGvsNC, t14	0.819456	1
ASUN	79	7443597	637861	6	down, CVGvsNC, t14	0.679744	1
ASXL1	424	7443597	637861	29	down, CVGvsNC, t14	0.916648	1
ASXL2	1552	7443597	637861	162	down, CVGvsNC, t14	0.00585928	0.374683
HHIP	1449	7443597	637861	187	down, CVGvsNC, t14	1.96179e-08	0.000109602
ASZ1	52	7443597	637861	5	down, CVGvsNC, t14	0.463391	1
ATAD1	575	7443597	637861	53	down, CVGvsNC, t14	0.309773	1
ATAD2	206	7443597	637861	20	down, CVGvsNC, t14	0.313213	1
ATAD2B	730	7443597	637861	70	down, CVGvsNC, t14	0.1784	0.988189
ATAD3A	130	7443597	637861	7	down, CVGvsNC, t14	0.935517	1
ATAD3B	94	7443597	637861	6	down, CVGvsNC, t14	0.825918	1
ATAD3C	331	7443597	637861	17	down, CVGvsNC, t14	0.993462	1
ATAD5	181	7443597	637861	17	down, CVGvsNC, t14	0.383302	1
ATAT1	35	7443597	637861	3	down, CVGvsNC, t14	0.586697	1
ATCAY	801	7443597	637861	68	down, CVGvsNC, t14	0.550419	1
ATE1	605	7443597	637861	58	down, CVGvsNC, t14	0.203756	1
ATF1	225	7443597	637861	21	down, CVGvsNC, t14	0.37435	1
ATF2	596	7443597	637861	62	down, CVGvsNC, t14	0.0665358	0.790152
ATF3	352	7443597	637861	33	down, CVGvsNC, t14	0.320669	1
ATF5	162	7443597	637861	17	down, CVGvsNC, t14	0.225704	1
ATF6	1007	7443597	637861	94	down, CVGvsNC, t14	0.206987	1
ATF6B	82	7443597	637861	6	down, CVGvsNC, t14	0.714228	1
ATF7	61	7443597	637861	3	down, CVGvsNC, t14	0.903526	1
ATF7IP	848	7443597	637861	83	down, CVGvsNC, t14	0.115152	0.901673
ATF7IP2	319	7443597	637861	27	down, CVGvsNC, t14	0.555696	1
ATG10	448	7443597	637861	34	down, CVGvsNC, t14	0.793386	1
ATG12	697	7443597	637861	69	down, CVGvsNC, t14	0.118895	0.906964
ATG13	833	7443597	637861	51	down, CVGvsNC, t14	0.996513	1
ATG14	586	7443597	637861	55	down, CVGvsNC, t14	0.259622	1
ATG16L1	269	7443597	637861	16	down, CVGvsNC, t14	0.956151	1
ATG16L2	41	7443597	637861	9	down, CVGvsNC, t14	0.00696325	0.388869
ATG2A	964	7443597	637861	70	down, CVGvsNC, t14	0.93708	1
ATG2B	792	7443597	637861	77	down, CVGvsNC, t14	0.137209	0.939776
ATG3	300	7443597	637861	27	down, CVGvsNC, t14	0.424223	1
ATG4A	207	7443597	637861	18	down, CVGvsNC, t14	0.509843	1
ATG4B	332	7443597	637861	26	down, CVGvsNC, t14	0.712289	1
ATG4C	243	7443597	637861	19	down, CVGvsNC, t14	0.694719	1
ATG4D	106	7443597	637861	6	down, CVGvsNC, t14	0.899722	1
ATG5	425	7443597	637861	33	down, CVGvsNC, t14	0.747369	1
ATG7	631	7443597	637861	43	down, CVGvsNC, t14	0.953908	1
ATG9A	212	7443597	637861	16	down, CVGvsNC, t14	0.737159	1
ATG9B	496	7443597	637861	37	down, CVGvsNC, t14	0.831993	1
ATHL1	301	7443597	637861	17	down, CVGvsNC, t14	0.977628	1
ATIC	674	7443597	637861	65	down, CVGvsNC, t14	0.175928	0.984027
ATL1	121	7443597	637861	15	down, CVGvsNC, t14	0.0943493	0.85785
ATL2	376	7443597	637861	39	down, CVGvsNC, t14	0.125051	0.918993
ATL3	929	7443597	637861	78	down, CVGvsNC, t14	0.591672	1
ATM	809	7443597	637861	64	down, CVGvsNC, t14	0.765369	1
ATMIN	473	7443597	637861	40	down, CVGvsNC, t14	0.558596	1
ATN1	118	7443597	637861	8	down, CVGvsNC, t14	0.801752	1
ATOH1	158	7443597	637861	17	down, CVGvsNC, t14	0.196571	1
ATOH7	126	7443597	637861	5	down, CVGvsNC, t14	0.985949	1
ATOH8	1008	7443597	637861	77	down, CVGvsNC, t14	0.867764	1
ATOX1	824	7443597	637861	83	down, CVGvsNC, t14	0.0719652	0.811795
ATP10A	471	7443597	637861	38	down, CVGvsNC, t14	0.674751	1
ATP10B	484	7443597	637861	40	down, CVGvsNC, t14	0.618065	1
ATP10D	407	7443597	637861	37	down, CVGvsNC, t14	0.378368	1
ATP11A	1169	7443597	637861	78	down, CVGvsNC, t14	0.992743	1
ATP11B	888	7443597	637861	81	down, CVGvsNC, t14	0.294591	1
ATP11C	484	7443597	637861	34	down, CVGvsNC, t14	0.905369	1
ATP12A	219	7443597	637861	19	down, CVGvsNC, t14	0.512307	1
ATP13A1	51	7443597	637861	4	down, CVGvsNC, t14	0.646187	1
ATP13A2	53	7443597	637861	6	down, CVGvsNC, t14	0.300482	1
ATP13A3	552	7443597	637861	53	down, CVGvsNC, t14	0.212304	1
ATP13A4	834	7443597	637861	72	down, CVGvsNC, t14	0.491576	1
ATP13A5	50	7443597	637861	7	down, CVGvsNC, t14	0.133088	0.932246
ATP1A1	62	7443597	637861	5	down, CVGvsNC, t14	0.62227	1
ATP1A2	855	7443597	637861	82	down, CVGvsNC, t14	0.157165	0.965054
ATP1A3	182	7443597	637861	12	down, CVGvsNC, t14	0.863075	1
ATP1A4	61	7443597	637861	5	down, CVGvsNC, t14	0.607664	1
ATP1B1	197	7443597	637861	15	down, CVGvsNC, t14	0.720186	1
ATP1B2	411	7443597	637861	26	down, CVGvsNC, t14	0.961493	1
ATP1B3	357	7443597	637861	32	down, CVGvsNC, t14	0.421936	1
ATP1B4	749	7443597	637861	72	down, CVGvsNC, t14	0.169263	0.978575
ATP2A1	76	7443597	637861	7	down, CVGvsNC, t14	0.479058	1
ATP2A2	983	7443597	637861	77	down, CVGvsNC, t14	0.810084	1
ATP2A3	362	7443597	637861	24	down, CVGvsNC, t14	0.92544	1
ATP2B1	670	7443597	637861	70	down, CVGvsNC, t14	0.050732	0.732999
ATP2B2	978	7443597	637861	98	down, CVGvsNC, t14	0.0613521	0.772702
ATP2B3	638	7443597	637861	49	down, CVGvsNC, t14	0.807463	1
ATP2B4	904	7443597	637861	81	down, CVGvsNC, t14	0.353932	1
ATP2C1	311	7443597	637861	37	down, CVGvsNC, t14	0.0271156	0.614197
ATP2C2	86	7443597	637861	7	down, CVGvsNC, t14	0.612441	1
ATP4A	120	7443597	637861	16	down, CVGvsNC, t14	0.05104	0.733396
ATP4B	86	7443597	637861	12	down, CVGvsNC, t14	0.0629829	0.776213
ATP5A1	773	7443597	637861	61	down, CVGvsNC, t14	0.767178	1
ATP5B	167	7443597	637861	6	down, CVGvsNC, t14	0.996646	1
ATP5C1	56	7443597	637861	7	down, CVGvsNC, t14	0.201256	1
ATP5D	83	7443597	637861	3	down, CVGvsNC, t14	0.977194	1
ATP5E	629	7443597	637861	55	down, CVGvsNC, t14	0.458223	1
ATP5F1	1139	7443597	637861	100	down, CVGvsNC, t14	0.414989	1
ATP5G1	850	7443597	637861	79	down, CVGvsNC, t14	0.241161	1
ATP5G2	30	7443597	637861	2	down, CVGvsNC, t14	0.740649	1
ATP5G3	972	7443597	637861	79	down, CVGvsNC, t14	0.704763	1
ATP5I	49	7443597	637861	5	down, CVGvsNC, t14	0.411614	1
ATP5J	22	7443597	637861	1	down, CVGvsNC, t14	0.860675	1
ATP5J2	31	7443597	637861	5	down, CVGvsNC, t14	0.121677	0.906964
ATP5J2-PTCD1	751	7443597	637861	53	down, CVGvsNC, t14	0.942209	1
ATP5L	142	7443597	637861	20	down, CVGvsNC, t14	0.0190045	0.561778
ATP5L2	26	7443597	637861	2	down, CVGvsNC, t14	0.665377	1
ATP5O	20	7443597	637861	5	down, CVGvsNC, t14	0.0240287	0.585913
ATP5S	921	7443597	637861	92	down, CVGvsNC, t14	0.0717243	0.811795
ATP5SL	96	7443597	637861	7	down, CVGvsNC, t14	0.725005	1
ATP6AP1	88	7443597	637861	5	down, CVGvsNC, t14	0.882004	1
ATP6AP1L	156	7443597	637861	7	down, CVGvsNC, t14	0.982968	1
ATP6AP2	128	7443597	637861	13	down, CVGvsNC, t14	0.302649	1
ATP6V0A1	313	7443597	637861	21	down, CVGvsNC, t14	0.902823	1
ATP6V0A2	707	7443597	637861	56	down, CVGvsNC, t14	0.749613	1
ATP6V0A4	52	7443597	637861	5	down, CVGvsNC, t14	0.463391	1
ATP6V0B	156	7443597	637861	16	down, CVGvsNC, t14	0.262823	1
ATP6V0C	74	7443597	637861	4	down, CVGvsNC, t14	0.887696	1
ATP6V0D1	214	7443597	637861	12	down, CVGvsNC, t14	0.959599	1
ATP6V0D2	281	7443597	637861	23	down, CVGvsNC, t14	0.621753	1
ATP6V0E1	535	7443597	637861	47	down, CVGvsNC, t14	0.451371	1
ATP6V0E2	303	7443597	637861	16	down, CVGvsNC, t14	0.988596	1
ATP6V1A	501	7443597	637861	43	down, CVGvsNC, t14	0.518705	1
ATP6V1B1	60	7443597	637861	4	down, CVGvsNC, t14	0.766931	1
ATP6V1B2	221	7443597	637861	21	down, CVGvsNC, t14	0.343217	1
ATP6V1C1	1009	7443597	637861	85	down, CVGvsNC, t14	0.581614	1
ATP6V1C2	382	7443597	637861	32	down, CVGvsNC, t14	0.579821	1
ATP6V1D	208	7443597	637861	18	down, CVGvsNC, t14	0.51831	1
ATP6V1E1	416	7443597	637861	34	down, CVGvsNC, t14	0.638782	1
ATP6V1E2	35	7443597	637861	2	down, CVGvsNC, t14	0.813918	1
ATP6V1F	52	7443597	637861	1	down, CVGvsNC, t14	0.99052	1
ATP6V1G1	224	7443597	637861	15	down, CVGvsNC, t14	0.871206	1
ATP6V1G2	182	7443597	637861	18	down, CVGvsNC, t14	0.297596	1
ATP6V1G3	78	7443597	637861	7	down, CVGvsNC, t14	0.50698	1
ATP6V1H	74	7443597	637861	6	down, CVGvsNC, t14	0.616565	1
ATP7A	771	7443597	637861	74	down, CVGvsNC, t14	0.169017	0.978575
ATP7B	439	7443597	637861	35	down, CVGvsNC, t14	0.696621	1
ATP8A1	834	7443597	637861	75	down, CVGvsNC, t14	0.348358	1
ATP8A2	1273	7443597	637861	98	down, CVGvsNC, t14	0.87812	1
ATP8B1	400	7443597	637861	34	down, CVGvsNC, t14	0.545543	1
ATP8B2	528	7443597	637861	44	down, CVGvsNC, t14	0.599219	1
ATP8B3	170	7443597	637861	17	down, CVGvsNC, t14	0.288913	1
ATP8B4	331	7443597	637861	35	down, CVGvsNC, t14	0.116062	0.901673
ATP9A	934	7443597	637861	72	down, CVGvsNC, t14	0.840941	1
ATP9B	199	7443597	637861	4	down, CVGvsNC, t14	0.999977	1
ATPAF1	602	7443597	637861	42	down, CVGvsNC, t14	0.932571	1
ATPAF2	118	7443597	637861	6	down, CVGvsNC, t14	0.944882	1
ATPIF1	354	7443597	637861	17	down, CVGvsNC, t14	0.997649	1
ATR	67	7443597	637861	6	down, CVGvsNC, t14	0.517498	1
ATRAID	33	7443597	637861	5	down, CVGvsNC, t14	0.148145	0.951759
ATRIP	35	7443597	637861	2	down, CVGvsNC, t14	0.813918	1
ATRN	918	7443597	637861	74	down, CVGvsNC, t14	0.725359	1
ATRNL1	782	7443597	637861	81	down, CVGvsNC, t14	0.0453232	0.70626
ATRX	618	7443597	637861	66	down, CVGvsNC, t14	0.0389643	0.682043
ATXN1	1323	7443597	637861	123	down, CVGvsNC, t14	0.184187	0.994661
ATXN10	327	7443597	637861	24	down, CVGvsNC, t14	0.812819	1
ATXN1L	1116	7443597	637861	85	down, CVGvsNC, t14	0.884457	1
ATXN2	311	7443597	637861	29	down, CVGvsNC, t14	0.345092	1
ATXN2L	224	7443597	637861	15	down, CVGvsNC, t14	0.871206	1
ATXN3	1049	7443597	637861	100	down, CVGvsNC, t14	0.144913	0.951214
ATXN3L	43	7443597	637861	3	down, CVGvsNC, t14	0.724802	1
ATXN7	789	7443597	637861	73	down, CVGvsNC, t14	0.263514	1
ATXN7L1	720	7443597	637861	77	down, CVGvsNC, t14	0.02721	0.614197
ATXN7L2	43	7443597	637861	3	down, CVGvsNC, t14	0.724802	1
ATXN7L3	553	7443597	637861	36	down, CVGvsNC, t14	0.968619	1
ATXN7L3B	555	7443597	637861	41	down, CVGvsNC, t14	0.858715	1
AUH	79	7443597	637861	7	down, CVGvsNC, t14	0.52075	1
AUNIP	211	7443597	637861	15	down, CVGvsNC, t14	0.808908	1
AUP1	37	7443597	637861	3	down, CVGvsNC, t14	0.625018	1
AURKA	205	7443597	637861	17	down, CVGvsNC, t14	0.592345	1
AURKB	110	7443597	637861	8	down, CVGvsNC, t14	0.735118	1
AURKC	12	7443597	637861	1	down, CVGvsNC, t14	0.658723	1
AUTS2	392	7443597	637861	42	down, CVGvsNC, t14	0.0800442	0.832709
AVEN	68	7443597	637861	7	down, CVGvsNC, t14	0.364568	1
AVIL	118	7443597	637861	11	down, CVGvsNC, t14	0.431492	1
AVL9	916	7443597	637861	77	down, CVGvsNC, t14	0.587041	1
AVP	8	7443597	637861	1	down, CVGvsNC, t14	0.511643	1
AVPI1	446	7443597	637861	30	down, CVGvsNC, t14	0.934077	1
AVPR1A	912	7443597	637861	83	down, CVGvsNC, t14	0.299305	1
AVPR1B	97	7443597	637861	10	down, CVGvsNC, t14	0.318657	1
AVPR2	185	7443597	637861	8	down, CVGvsNC, t14	0.991433	1
AWAT1	89	7443597	637861	8	down, CVGvsNC, t14	0.497898	1
AWAT2	247	7443597	637861	21	down, CVGvsNC, t14	0.547897	1
AXDND1	71	7443597	637861	3	down, CVGvsNC, t14	0.949053	1
AXIN1	129	7443597	637861	7	down, CVGvsNC, t14	0.932355	1
AXIN2	257	7443597	637861	27	down, CVGvsNC, t14	0.158839	0.967056
AXL	353	7443597	637861	25	down, CVGvsNC, t14	0.864341	1
AZGP1	51	7443597	637861	8	down, CVGvsNC, t14	0.0672985	0.791585
AZI1	38	7443597	637861	3	down, CVGvsNC, t14	0.643237	1
AZI2	528	7443597	637861	42	down, CVGvsNC, t14	0.714992	1
AZIN1	862	7443597	637861	69	down, CVGvsNC, t14	0.740024	1
B2M	233	7443597	637861	25	down, CVGvsNC, t14	0.144804	0.951214
B3GALNT1	313	7443597	637861	24	down, CVGvsNC, t14	0.743855	1
B3GALNT2	583	7443597	637861	52	down, CVGvsNC, t14	0.402316	1
B3GALT1	785	7443597	637861	83	down, CVGvsNC, t14	0.0288162	0.623191
B3GALT2	255	7443597	637861	32	down, CVGvsNC, t14	0.0194443	0.563828
B3GALT4	74	7443597	637861	6	down, CVGvsNC, t14	0.616565	1
B3GALT5	2437	7443597	637861	182	down, CVGvsNC, t14	0.977762	1
B3GALT6	314	7443597	637861	37	down, CVGvsNC, t14	0.0307829	0.637169
B3GALTL	507	7443597	637861	46	down, CVGvsNC, t14	0.364909	1
B3GAT1	558	7443597	637861	48	down, CVGvsNC, t14	0.510747	1
B3GAT2	952	7443597	637861	103	down, CVGvsNC, t14	0.00931097	0.426098
B3GAT3	203	7443597	637861	16	down, CVGvsNC, t14	0.672855	1
B3GNT1	125	7443597	637861	9	down, CVGvsNC, t14	0.753041	1
B3GNT2	234	7443597	637861	21	down, CVGvsNC, t14	0.445685	1
B3GNT3	345	7443597	637861	27	down, CVGvsNC, t14	0.716244	1
B3GNT4	319	7443597	637861	16	down, CVGvsNC, t14	0.994296	1
B3GNT5	448	7443597	637861	51	down, CVGvsNC, t14	0.0238537	0.585913
B3GNT6	768	7443597	637861	51	down, CVGvsNC, t14	0.978953	1
B3GNT7	544	7443597	637861	36	down, CVGvsNC, t14	0.959861	1
B3GNT9	279	7443597	637861	18	down, CVGvsNC, t14	0.919555	1
B3GNTL1	66	7443597	637861	4	down, CVGvsNC, t14	0.82772	1
B4GALNT1	213	7443597	637861	19	down, CVGvsNC, t14	0.462396	1
B4GALNT2	56	7443597	637861	8	down, CVGvsNC, t14	0.103654	0.875273
B4GALNT3	460	7443597	637861	31	down, CVGvsNC, t14	0.935466	1
B4GALNT4	69	7443597	637861	7	down, CVGvsNC, t14	0.378941	1
B4GALT1	658	7443597	637861	40	down, CVGvsNC, t14	0.992937	1
B4GALT2	182	7443597	637861	9	down, CVGvsNC, t14	0.977313	1
B4GALT3	86	7443597	637861	9	down, CVGvsNC, t14	0.31618	1
B4GALT4	997	7443597	637861	84	down, CVGvsNC, t14	0.58084	1
B4GALT5	678	7443597	637861	60	down, CVGvsNC, t14	0.416695	1
B4GALT6	789	7443597	637861	76	down, CVGvsNC, t14	0.157756	0.965054
B4GALT7	1047	7443597	637861	75	down, CVGvsNC, t14	0.956483	1
B9D1	62	7443597	637861	6	down, CVGvsNC, t14	0.441158	1
B9D2	53	7443597	637861	3	down, CVGvsNC, t14	0.843364	1
BAALC	490	7443597	637861	39	down, CVGvsNC, t14	0.708071	1
BAAT	360	7443597	637861	35	down, CVGvsNC, t14	0.241587	1
BABAM1	47	7443597	637861	3	down, CVGvsNC, t14	0.778924	1
BACE1	940	7443597	637861	72	down, CVGvsNC, t14	0.854756	1
BACE2	1429	7443597	637861	121	down, CVGvsNC, t14	0.568318	1
BACH1	601	7443597	637861	52	down, CVGvsNC, t14	0.492025	1
BACH2	1203	7443597	637861	132	down, CVGvsNC, t14	0.0023203	0.250333
BAD	73	7443597	637861	5	down, CVGvsNC, t14	0.760035	1
BAG1	596	7443597	637861	62	down, CVGvsNC, t14	0.0665358	0.790152
BAG2	1164	7443597	637861	106	down, CVGvsNC, t14	0.270354	1
BAG3	78	7443597	637861	9	down, CVGvsNC, t14	0.223222	1
BAG4	528	7443597	637861	46	down, CVGvsNC, t14	0.475674	1
BAG5	582	7443597	637861	48	down, CVGvsNC, t14	0.630551	1
BAG6	19	7443597	637861	2	down, CVGvsNC, t14	0.493108	1
BAHD1	478	7443597	637861	33	down, CVGvsNC, t14	0.920198	1
BAI1	138	7443597	637861	6	down, CVGvsNC, t14	0.981332	1
BAI2	63	7443597	637861	7	down, CVGvsNC, t14	0.293718	1
BAI3	106	7443597	637861	10	down, CVGvsNC, t14	0.423996	1
BAIAP2	380	7443597	637861	24	down, CVGvsNC, t14	0.956708	1
BAIAP2L1	402	7443597	637861	34	down, CVGvsNC, t14	0.557593	1
BAIAP2L2	90	7443597	637861	8	down, CVGvsNC, t14	0.510821	1
BAIAP3	228	7443597	637861	11	down, CVGvsNC, t14	0.98903	1
BAK1	696	7443597	637861	51	down, CVGvsNC, t14	0.894243	1
BAMBI	1057	7443597	637861	75	down, CVGvsNC, t14	0.964255	1
BANF1	80	7443597	637861	4	down, CVGvsNC, t14	0.919836	1
BANF2	13	7443597	637861	1	down, CVGvsNC, t14	0.687968	1
BANK1	136	7443597	637861	11	down, CVGvsNC, t14	0.62377	1
BANP	98	7443597	637861	4	down, CVGvsNC, t14	0.972749	1
BAP1	286	7443597	637861	23	down, CVGvsNC, t14	0.655354	1
BARD1	510	7443597	637861	46	down, CVGvsNC, t14	0.38047	1
BARHL1	140	7443597	637861	4	down, CVGvsNC, t14	0.998328	1
BARHL2	179	7443597	637861	23	down, CVGvsNC, t14	0.0333939	0.652735
BARX1	100	7443597	637861	7	down, CVGvsNC, t14	0.763129	1
BARX2	170	7443597	637861	9	down, CVGvsNC, t14	0.959892	1
BASP1	164	7443597	637861	21	down, CVGvsNC, t14	0.0418883	0.691524
BATF	59	7443597	637861	3	down, CVGvsNC, t14	0.890837	1
BATF2	282	7443597	637861	15	down, CVGvsNC, t14	0.98521	1
BATF3	94	7443597	637861	5	down, CVGvsNC, t14	0.913301	1
BAX	88	7443597	637861	6	down, CVGvsNC, t14	0.775249	1
BAZ1A	128	7443597	637861	12	down, CVGvsNC, t14	0.416739	1
BAZ1B	256	7443597	637861	21	down, CVGvsNC, t14	0.615145	1
BAZ2A	588	7443597	637861	44	down, CVGvsNC, t14	0.845189	1
BAZ2B	993	7443597	637861	78	down, CVGvsNC, t14	0.804266	1
BBC3	214	7443597	637861	14	down, CVGvsNC, t14	0.884705	1
BBIP1	305	7443597	637861	39	down, CVGvsNC, t14	0.0081114	0.410578
BBOX1	63	7443597	637861	7	down, CVGvsNC, t14	0.293718	1
BBS1	362	7443597	637861	18	down, CVGvsNC, t14	0.996725	1
BBS10	219	7443597	637861	23	down, CVGvsNC, t14	0.181791	0.990336
BBS12	169	7443597	637861	13	down, CVGvsNC, t14	0.697494	1
BBS2	72	7443597	637861	5	down, CVGvsNC, t14	0.749288	1
BBS4	196	7443597	637861	23	down, CVGvsNC, t14	0.0773004	0.825344
BBS5	373	7443597	637861	24	down, CVGvsNC, t14	0.946229	1
BBS7	260	7443597	637861	25	down, CVGvsNC, t14	0.303306	1
BBS9	160	7443597	637861	10	down, CVGvsNC, t14	0.887034	1
BBX	1152	7443597	637861	116	down, CVGvsNC, t14	0.0410746	0.688762
BCAM	123	7443597	637861	5	down, CVGvsNC, t14	0.983159	1
BCAN	92	7443597	637861	7	down, CVGvsNC, t14	0.682869	1
BCAP29	957	7443597	637861	98	down, CVGvsNC, t14	0.03943	0.682043
BCAP31	84	7443597	637861	9	down, CVGvsNC, t14	0.292082	1
BCAR1	302	7443597	637861	15	down, CVGvsNC, t14	0.99383	1
BCAR3	93	7443597	637861	7	down, CVGvsNC, t14	0.693775	1
BCAS1	985	7443597	637861	79	down, CVGvsNC, t14	0.7466	1
BCAS2	646	7443597	637861	76	down, CVGvsNC, t14	0.00332079	0.299166
BCAS3	743	7443597	637861	48	down, CVGvsNC, t14	0.985804	1
BCAS4	1298	7443597	637861	108	down, CVGvsNC, t14	0.639791	1
BCAT1	1529	7443597	637861	156	down, CVGvsNC, t14	0.0142564	0.509852
BCAT2	59	7443597	637861	6	down, CVGvsNC, t14	0.394173	1
BCCIP	64	7443597	637861	4	down, CVGvsNC, t14	0.809095	1
BCDIN3D	460	7443597	637861	38	down, CVGvsNC, t14	0.617408	1
BCHE	74	7443597	637861	9	down, CVGvsNC, t14	0.181211	0.98941
BCKDHA	72	7443597	637861	3	down, CVGvsNC, t14	0.952286	1
BCKDHB	588	7443597	637861	55	down, CVGvsNC, t14	0.268022	1
BCKDK	597	7443597	637861	46	down, CVGvsNC, t14	0.794231	1
BCL10	769	7443597	637861	69	down, CVGvsNC, t14	0.362793	1
BCL11A	256	7443597	637861	22	down, CVGvsNC, t14	0.526629	1
BCL11B	864	7443597	637861	65	down, CVGvsNC, t14	0.878193	1
BCL2	1008	7443597	637861	93	down, CVGvsNC, t14	0.24287	1
BCL2A1	31	7443597	637861	4	down, CVGvsNC, t14	0.272717	1
BCL2L1	370	7443597	637861	33	down, CVGvsNC, t14	0.431525	1
BCL2L10	125	7443597	637861	7	down, CVGvsNC, t14	0.918308	1
BCL2L11	825	7443597	637861	67	down, CVGvsNC, t14	0.694751	1
BCL2L12	77	7443597	637861	10	down, CVGvsNC, t14	0.121506	0.906964
BCL2L13	863	7443597	637861	64	down, CVGvsNC, t14	0.900225	1
BCL2L14	200	7443597	637861	22	down, CVGvsNC, t14	0.136327	0.938464
BCL2L15	822	7443597	637861	74	down, CVGvsNC, t14	0.346038	1
BCL2L2	779	7443597	637861	66	down, CVGvsNC, t14	0.556962	1
BCL2L2-PABPN1	174	7443597	637861	8	down, CVGvsNC, t14	0.984615	1
BCL3	99	7443597	637861	5	down, CVGvsNC, t14	0.933547	1
BDKRB2	651	7443597	637861	99	down, CVGvsNC, t14	2.27013e-08	0.000109602
BCL6B	352	7443597	637861	34	down, CVGvsNC, t14	0.257528	1
BCL7A	555	7443597	637861	43	down, CVGvsNC, t14	0.77599	1
BCL7B	215	7443597	637861	14	down, CVGvsNC, t14	0.88851	1
BCL7C	7	7443597	637861	1	down, CVGvsNC, t14	0.465872	1
BCL9	222	7443597	637861	20	down, CVGvsNC, t14	0.441595	1
BCL9L	1011	7443597	637861	62	down, CVGvsNC, t14	0.998411	1
BCLAF1	757	7443597	637861	72	down, CVGvsNC, t14	0.193275	1
BCMO1	94	7443597	637861	8	down, CVGvsNC, t14	0.561297	1
BCO2	218	7443597	637861	18	down, CVGvsNC, t14	0.600432	1
BCOR	140	7443597	637861	10	down, CVGvsNC, t14	0.769078	1
BCORL1	370	7443597	637861	29	down, CVGvsNC, t14	0.718608	1
BCR	538	7443597	637861	37	down, CVGvsNC, t14	0.934223	1
BDH1	456	7443597	637861	35	down, CVGvsNC, t14	0.775195	1
BDH2	392	7443597	637861	36	down, CVGvsNC, t14	0.357099	1
BDKRB1	8	7443597	637861	1	down, CVGvsNC, t14	0.511643	1
PTP4A2	516	7443597	637861	82	down, CVGvsNC, t14	5.09514e-08	0.000196795
BDNF	559	7443597	637861	55	down, CVGvsNC, t14	0.159198	0.967065
BDP1	951	7443597	637861	80	down, CVGvsNC, t14	0.585403	1
BEAN1	470	7443597	637861	39	down, CVGvsNC, t14	0.607014	1
BECN1	174	7443597	637861	18	down, CVGvsNC, t14	0.235571	1
BEGAIN	161	7443597	637861	10	down, CVGvsNC, t14	0.891322	1
BEND2	396	7443597	637861	34	down, CVGvsNC, t14	0.5212	1
BEND3	671	7443597	637861	56	down, CVGvsNC, t14	0.601818	1
BEND4	1295	7443597	637861	103	down, CVGvsNC, t14	0.798766	1
BEND5	59	7443597	637861	7	down, CVGvsNC, t14	0.239535	1
BEND6	418	7443597	637861	36	down, CVGvsNC, t14	0.512623	1
BEND7	118	7443597	637861	10	down, CVGvsNC, t14	0.56217	1
BEST1	519	7443597	637861	45	down, CVGvsNC, t14	0.48974	1
BEST2	85	7443597	637861	5	down, CVGvsNC, t14	0.863009	1
BEST3	631	7443597	637861	47	down, CVGvsNC, t14	0.860136	1
BEST4	109	7443597	637861	11	down, CVGvsNC, t14	0.331282	1
BET1	468	7443597	637861	39	down, CVGvsNC, t14	0.596182	1
BET1L	978	7443597	637861	76	down, CVGvsNC, t14	0.828384	1
BEX1	35	7443597	637861	3	down, CVGvsNC, t14	0.586697	1
BEX2	39	7443597	637861	4	down, CVGvsNC, t14	0.432235	1
BEX4	130	7443597	637861	12	down, CVGvsNC, t14	0.438132	1
BEX5	31	7443597	637861	2	down, CVGvsNC, t14	0.757043	1
BFAR	742	7443597	637861	63	down, CVGvsNC, t14	0.54947	1
BFSP1	22	7443597	637861	1	down, CVGvsNC, t14	0.860675	1
BFSP2	47	7443597	637861	5	down, CVGvsNC, t14	0.376662	1
BGLAP	44	7443597	637861	3	down, CVGvsNC, t14	0.739233	1
BGN	229	7443597	637861	11	down, CVGvsNC, t14	0.989547	1
BHLHA15	583	7443597	637861	54	down, CVGvsNC, t14	0.295035	1
BHLHA9	37	7443597	637861	3	down, CVGvsNC, t14	0.625018	1
BHLHB9	550	7443597	637861	36	down, CVGvsNC, t14	0.965905	1
BHLHE22	329	7443597	637861	34	down, CVGvsNC, t14	0.148214	0.951759
BHLHE23	3	7443597	637861	2	down, CVGvsNC, t14	0.0207711	0.568939
BHLHE40	300	7443597	637861	20	down, CVGvsNC, t14	0.903632	1
BHLHE41	579	7443597	637861	58	down, CVGvsNC, t14	0.122174	0.909217
BHMT	235	7443597	637861	19	down, CVGvsNC, t14	0.638175	1
BHMT2	328	7443597	637861	34	down, CVGvsNC, t14	0.144196	0.951214
BICC1	456	7443597	637861	56	down, CVGvsNC, t14	0.00438913	0.339052
BICD1	1123	7443597	637861	85	down, CVGvsNC, t14	0.896185	1
BICD2	835	7443597	637861	73	down, CVGvsNC, t14	0.446751	1
BID	841	7443597	637861	83	down, CVGvsNC, t14	0.10109	0.875273
BIK	69	7443597	637861	4	down, CVGvsNC, t14	0.852802	1
BIN1	95	7443597	637861	14	down, CVGvsNC, t14	0.0317565	0.639949
BIN2	112	7443597	637861	12	down, CVGvsNC, t14	0.251481	1
BIN3	220	7443597	637861	15	down, CVGvsNC, t14	0.854003	1
BIRC2	80	7443597	637861	11	down, CVGvsNC, t14	0.079205	0.832709
BIRC3	475	7443597	637861	47	down, CVGvsNC, t14	0.170314	0.9799
BIRC5	413	7443597	637861	34	down, CVGvsNC, t14	0.621929	1
BIRC6	170	7443597	637861	8	down, CVGvsNC, t14	0.981072	1
BIRC7	50	7443597	637861	3	down, CVGvsNC, t14	0.813494	1
BIVM	335	7443597	637861	35	down, CVGvsNC, t14	0.130291	0.929788
BLACE	108	7443597	637861	7	down, CVGvsNC, t14	0.827512	1
BLCAP	308	7443597	637861	33	down, CVGvsNC, t14	0.109247	0.89404
BLID	37	7443597	637861	4	down, CVGvsNC, t14	0.392537	1
BLK	83	7443597	637861	6	down, CVGvsNC, t14	0.725135	1
BLM	21	7443597	637861	2	down, CVGvsNC, t14	0.547696	1
BLMH	150	7443597	637861	15	down, CVGvsNC, t14	0.304679	1
BLNK	36	7443597	637861	3	down, CVGvsNC, t14	0.606168	1
BLOC1S1	188	7443597	637861	10	down, CVGvsNC, t14	0.965126	1
BLOC1S2	432	7443597	637861	34	down, CVGvsNC, t14	0.722295	1
BLOC1S3	410	7443597	637861	29	down, CVGvsNC, t14	0.881283	1
BLOC1S4	294	7443597	637861	22	down, CVGvsNC, t14	0.775761	1
BLOC1S5	644	7443597	637861	58	down, CVGvsNC, t14	0.365774	1
BLOC1S6	598	7443597	637861	60	down, CVGvsNC, t14	0.115403	0.901673
BLVRA	729	7443597	637861	54	down, CVGvsNC, t14	0.884058	1
BLVRB	17	7443597	637861	2	down, CVGvsNC, t14	0.434513	1
BLZF1	238	7443597	637861	28	down, CVGvsNC, t14	0.0548147	0.750687
BMF	896	7443597	637861	57	down, CVGvsNC, t14	0.994008	1
BMI1	319	7443597	637861	30	down, CVGvsNC, t14	0.324489	1
BMP1	59	7443597	637861	5	down, CVGvsNC, t14	0.577499	1
BMP10	969	7443597	637861	72	down, CVGvsNC, t14	0.909436	1
BMP2	679	7443597	637861	72	down, CVGvsNC, t14	0.0370372	0.677332
BMP2K	831	7443597	637861	95	down, CVGvsNC, t14	0.00274293	0.279465
BMP3	835	7443597	637861	76	down, CVGvsNC, t14	0.308215	1
BMP4	61	7443597	637861	5	down, CVGvsNC, t14	0.607664	1
BMP5	336	7443597	637861	31	down, CVGvsNC, t14	0.36071	1
BMP6	271	7443597	637861	22	down, CVGvsNC, t14	0.63592	1
BMP7	426	7443597	637861	27	down, CVGvsNC, t14	0.963111	1
BMP8A	947	7443597	637861	65	down, CVGvsNC, t14	0.976275	1
BMP8B	715	7443597	637861	60	down, CVGvsNC, t14	0.586663	1
BMPER	604	7443597	637861	62	down, CVGvsNC, t14	0.0810169	0.832709
BMPR1A	1751	7443597	637861	168	down, CVGvsNC, t14	0.0698675	0.803621
BMPR1B	692	7443597	637861	75	down, CVGvsNC, t14	0.0222056	0.575617
BMPR2	1480	7443597	637861	139	down, CVGvsNC, t14	0.139538	0.9413
BMS1	723	7443597	637861	63	down, CVGvsNC, t14	0.463916	1
BMX	75	7443597	637861	3	down, CVGvsNC, t14	0.960868	1
BNC1	307	7443597	637861	24	down, CVGvsNC, t14	0.709939	1
BNC2	1842	7443597	637861	157	down, CVGvsNC, t14	0.540089	1
BNIP1	95	7443597	637861	7	down, CVGvsNC, t14	0.714845	1
BNIP2	884	7443597	637861	80	down, CVGvsNC, t14	0.321498	1
BNIP3	524	7443597	637861	47	down, CVGvsNC, t14	0.39381	1
BNIP3L	461	7443597	637861	43	down, CVGvsNC, t14	0.30305	1
BNIPL	173	7443597	637861	18	down, CVGvsNC, t14	0.228221	1
BOC	219	7443597	637861	21	down, CVGvsNC, t14	0.327881	1
BOD1	922	7443597	637861	91	down, CVGvsNC, t14	0.0901289	0.847817
BOD1L1	217	7443597	637861	22	down, CVGvsNC, t14	0.235283	1
BOD1L2	530	7443597	637861	46	down, CVGvsNC, t14	0.4863	1
BOK	464	7443597	637861	43	down, CVGvsNC, t14	0.318358	1
BOLA1	58	7443597	637861	2	down, CVGvsNC, t14	0.964358	1
BOLA2	6	7443597	637861	2	down, CVGvsNC, t14	0.0872954	0.83665
BOLA2B	6	7443597	637861	2	down, CVGvsNC, t14	0.0872954	0.83665
BOLA3	61	7443597	637861	3	down, CVGvsNC, t14	0.903526	1
BOLL	280	7443597	637861	31	down, CVGvsNC, t14	0.0859524	0.83665
BORA	167	7443597	637861	14	down, CVGvsNC, t14	0.574205	1
BPGM	147	7443597	637861	14	down, CVGvsNC, t14	0.380629	1
BPHL	278	7443597	637861	18	down, CVGvsNC, t14	0.916931	1
BPI	550	7443597	637861	34	down, CVGvsNC, t14	0.984544	1
BPIFA1	60	7443597	637861	2	down, CVGvsNC, t14	0.969337	1
BPIFA2	52	7443597	637861	4	down, CVGvsNC, t14	0.66142	1
BPIFA3	42	7443597	637861	2	down, CVGvsNC, t14	0.885374	1
BPIFB1	23	7443597	637861	3	down, CVGvsNC, t14	0.314911	1
BPIFB2	77	7443597	637861	4	down, CVGvsNC, t14	0.904965	1
BPIFB4	86	7443597	637861	3	down, CVGvsNC, t14	0.981445	1
BPIFC	89	7443597	637861	11	down, CVGvsNC, t14	0.139202	0.9413
BPNT1	222	7443597	637861	30	down, CVGvsNC, t14	0.00885988	0.419168
BPTF	692	7443597	637861	64	down, CVGvsNC, t14	0.279904	1
BPY2	126	7443597	637861	10	down, CVGvsNC, t14	0.64621	1
BPY2B	126	7443597	637861	10	down, CVGvsNC, t14	0.64621	1
BPY2C	126	7443597	637861	10	down, CVGvsNC, t14	0.64621	1
BRAF	114	7443597	637861	14	down, CVGvsNC, t14	0.109407	0.894144
BRAP	393	7443597	637861	41	down, CVGvsNC, t14	0.111435	0.896782
BRAT1	70	7443597	637861	8	down, CVGvsNC, t14	0.249404	1
BRCA1	304	7443597	637861	17	down, CVGvsNC, t14	0.980103	1
BRCA2	83	7443597	637861	9	down, CVGvsNC, t14	0.280214	1
BRCC3	1154	7443597	637861	102	down, CVGvsNC, t14	0.386686	1
BRD1	290	7443597	637861	23	down, CVGvsNC, t14	0.681116	1
BRD2	151	7443597	637861	18	down, CVGvsNC, t14	0.0964303	0.864953
BRD3	567	7443597	637861	49	down, CVGvsNC, t14	0.49696	1
BRD4	591	7443597	637861	55	down, CVGvsNC, t14	0.280834	1
BRD7	660	7443597	637861	56	down, CVGvsNC, t14	0.550968	1
BRD8	60	7443597	637861	6	down, CVGvsNC, t14	0.409883	1
BRD9	403	7443597	637861	26	down, CVGvsNC, t14	0.950886	1
BRDT	25	7443597	637861	4	down, CVGvsNC, t14	0.161723	0.967617
BRE	155	7443597	637861	10	down, CVGvsNC, t14	0.863473	1
BRF1	284	7443597	637861	23	down, CVGvsNC, t14	0.642092	1
BRF2	219	7443597	637861	15	down, CVGvsNC, t14	0.849437	1
BRI3	79	7443597	637861	6	down, CVGvsNC, t14	0.679744	1
BRI3BP	1118	7443597	637861	105	down, CVGvsNC, t14	0.175818	0.984027
BRICD5	22	7443597	637861	1	down, CVGvsNC, t14	0.860675	1
BRINP1	102	7443597	637861	12	down, CVGvsNC, t14	0.163173	0.967617
BRINP2	181	7443597	637861	6	down, CVGvsNC, t14	0.998606	1
BRINP3	60	7443597	637861	2	down, CVGvsNC, t14	0.969337	1
BRIP1	753	7443597	637861	76	down, CVGvsNC, t14	0.0789874	0.832149
BRIX1	603	7443597	637861	53	down, CVGvsNC, t14	0.444266	1
BRK1	172	7443597	637861	8	down, CVGvsNC, t14	0.982929	1
BRMS1	145	7443597	637861	6	down, CVGvsNC, t14	0.987489	1
BRMS1L	918	7443597	637861	109	down, CVGvsNC, t14	0.000391125	0.100712
BROX	599	7443597	637861	49	down, CVGvsNC, t14	0.654013	1
BRPF1	141	7443597	637861	12	down, CVGvsNC, t14	0.55337	1
BRPF3	450	7443597	637861	28	down, CVGvsNC, t14	0.973237	1
BRS3	225	7443597	637861	17	down, CVGvsNC, t14	0.740065	1
BRSK1	104	7443597	637861	7	down, CVGvsNC, t14	0.797258	1
BRSK2	380	7443597	637861	18	down, CVGvsNC, t14	0.998547	1
BRWD1	2001	7443597	637861	190	down, CVGvsNC, t14	0.0764996	0.823501
BRWD3	1300	7443597	637861	124	down, CVGvsNC, t14	0.116315	0.901673
BSCL2	59	7443597	637861	8	down, CVGvsNC, t14	0.1298	0.929232
BSDC1	831	7443597	637861	67	down, CVGvsNC, t14	0.716487	1
BSG	151	7443597	637861	8	down, CVGvsNC, t14	0.951613	1
BSN	955	7443597	637861	65	down, CVGvsNC, t14	0.98022	1
BSND	1941	7443597	637861	161	down, CVGvsNC, t14	0.678682	1
BSPRY	235	7443597	637861	21	down, CVGvsNC, t14	0.453644	1
BST1	574	7443597	637861	52	down, CVGvsNC, t14	0.358344	1
BST2	57	7443597	637861	1	down, CVGvsNC, t14	0.993943	1
BTAF1	463	7443597	637861	49	down, CVGvsNC, t14	0.0746263	0.814458
BTBD1	340	7443597	637861	37	down, CVGvsNC, t14	0.0802739	0.832709
BTBD10	153	7443597	637861	15	down, CVGvsNC, t14	0.331981	1
BTBD11	376	7443597	637861	26	down, CVGvsNC, t14	0.895155	1
BTBD16	15	7443597	637861	1	down, CVGvsNC, t14	0.739155	1
BTBD17	38	7443597	637861	4	down, CVGvsNC, t14	0.412459	1
BTBD18	138	7443597	637861	9	down, CVGvsNC, t14	0.844971	1
BTBD19	893	7443597	637861	75	down, CVGvsNC, t14	0.589507	1
BTBD2	229	7443597	637861	15	down, CVGvsNC, t14	0.890414	1
BTBD3	606	7443597	637861	57	down, CVGvsNC, t14	0.249985	1
BTBD6	70	7443597	637861	2	down, CVGvsNC, t14	0.985711	1
BTBD7	870	7443597	637861	97	down, CVGvsNC, t14	0.00509947	0.355527
BTBD8	3	7443597	637861	1	down, CVGvsNC, t14	0.235677	1
BTBD9	1523	7443597	637861	124	down, CVGvsNC, t14	0.737061	1
BTC	340	7443597	637861	40	down, CVGvsNC, t14	0.0262357	0.603889
BTD	2445	7443597	637861	215	down, CVGvsNC, t14	0.356198	1
BTF3	209	7443597	637861	13	down, CVGvsNC, t14	0.914736	1
BTF3L4	916	7443597	637861	82	down, CVGvsNC, t14	0.356068	1
BTG1	658	7443597	637861	70	down, CVGvsNC, t14	0.0370078	0.677332
BTG2	497	7443597	637861	46	down, CVGvsNC, t14	0.314304	1
BTG3	133	7443597	637861	15	down, CVGvsNC, t14	0.166842	0.974484
BTG4	117	7443597	637861	13	down, CVGvsNC, t14	0.202289	1
BTK	78	7443597	637861	9	down, CVGvsNC, t14	0.223222	1
BTLA	1387	7443597	637861	136	down, CVGvsNC, t14	0.057303	0.76238
BTN1A1	263	7443597	637861	29	down, CVGvsNC, t14	0.0975911	0.870119
BTN2A1	467	7443597	637861	28	down, CVGvsNC, t14	0.984565	1
BTN2A2	578	7443597	637861	39	down, CVGvsNC, t14	0.953396	1
BTN3A1	555	7443597	637861	43	down, CVGvsNC, t14	0.77599	1
BTN3A2	614	7443597	637861	54	down, CVGvsNC, t14	0.441513	1
BTN3A3	219	7443597	637861	16	down, CVGvsNC, t14	0.781179	1
BTNL2	54	7443597	637861	3	down, CVGvsNC, t14	0.852354	1
BTNL3	195	7443597	637861	11	down, CVGvsNC, t14	0.951247	1
BTNL8	231	7443597	637861	17	down, CVGvsNC, t14	0.77686	1
BTNL9	332	7443597	637861	21	down, CVGvsNC, t14	0.945748	1
BTRC	920	7443597	637861	64	down, CVGvsNC, t14	0.967674	1
BUB1	471	7443597	637861	34	down, CVGvsNC, t14	0.872267	1
BUB1B	60	7443597	637861	5	down, CVGvsNC, t14	0.592737	1
BUB3	259	7443597	637861	28	down, CVGvsNC, t14	0.121286	0.906964
BUD13	50	7443597	637861	5	down, CVGvsNC, t14	0.42899	1
BUD31	18	7443597	637861	1	down, CVGvsNC, t14	0.80063	1
BVES	894	7443597	637861	79	down, CVGvsNC, t14	0.404564	1
BX088651.1	221	7443597	637861	14	down, CVGvsNC, t14	0.909254	1
BX255923.1	138	7443597	637861	13	down, CVGvsNC, t14	0.403104	1
BYSL	587	7443597	637861	44	down, CVGvsNC, t14	0.842244	1
BZRAP1	318	7443597	637861	30	down, CVGvsNC, t14	0.318238	1
BZW1	920	7443597	637861	86	down, CVGvsNC, t14	0.214421	1
BZW2	64	7443597	637861	2	down, CVGvsNC, t14	0.977359	1
C10orf10	274	7443597	637861	26	down, CVGvsNC, t14	0.322754	1
C10orf105	1031	7443597	637861	81	down, CVGvsNC, t14	0.807819	1
C10orf107	152	7443597	637861	20	down, CVGvsNC, t14	0.0362493	0.667983
C10orf11	570	7443597	637861	59	down, CVGvsNC, t14	0.0770841	0.825193
C10orf111	173	7443597	637861	17	down, CVGvsNC, t14	0.313991	1
C10orf112	45	7443597	637861	4	down, CVGvsNC, t14	0.545714	1
C10orf113	86	7443597	637861	9	down, CVGvsNC, t14	0.31618	1
C10orf115	56	7443597	637861	4	down, CVGvsNC, t14	0.717804	1
C10orf118	813	7443597	637861	87	down, CVGvsNC, t14	0.0199039	0.567185
C10orf12	412	7443597	637861	42	down, CVGvsNC, t14	0.138518	0.9413
C10orf126	318	7443597	637861	30	down, CVGvsNC, t14	0.318238	1
C10orf128	268	7443597	637861	26	down, CVGvsNC, t14	0.283011	1
C10orf129	27	7443597	637861	2	down, CVGvsNC, t14	0.685709	1
C10orf131	91	7443597	637861	7	down, CVGvsNC, t14	0.671719	1
C10orf137	127	7443597	637861	17	down, CVGvsNC, t14	0.0439808	0.701726
C10orf2	271	7443597	637861	24	down, CVGvsNC, t14	0.464091	1
C10orf25	561	7443597	637861	51	down, CVGvsNC, t14	0.350508	1
C10orf32	350	7443597	637861	33	down, CVGvsNC, t14	0.308866	1
C10orf35	107	7443597	637861	9	down, CVGvsNC, t14	0.573221	1
C10orf40	568	7443597	637861	44	down, CVGvsNC, t14	0.778565	1
C10orf53	442	7443597	637861	45	down, CVGvsNC, t14	0.13121	0.929788
C10orf54	819	7443597	637861	50	down, CVGvsNC, t14	0.996491	1
C10orf55	346	7443597	637861	32	down, CVGvsNC, t14	0.352554	1
C10orf62	75	7443597	637861	5	down, CVGvsNC, t14	0.78048	1
C10orf67	503	7443597	637861	51	down, CVGvsNC, t14	0.120774	0.906964
C10orf68	37	7443597	637861	3	down, CVGvsNC, t14	0.625018	1
C10orf71	937	7443597	637861	66	down, CVGvsNC, t14	0.960983	1
C10orf76	563	7443597	637861	37	down, CVGvsNC, t14	0.965571	1
C10orf82	86	7443597	637861	9	down, CVGvsNC, t14	0.31618	1
C10orf85	305	7443597	637861	22	down, CVGvsNC, t14	0.828045	1
C10orf88	289	7443597	637861	28	down, CVGvsNC, t14	0.276218	1
C10orf90	176	7443597	637861	11	down, CVGvsNC, t14	0.896005	1
C10orf91	292	7443597	637861	13	down, CVGvsNC, t14	0.997766	1
C10orf95	136	7443597	637861	7	down, CVGvsNC, t14	0.951884	1
C10orf99	154	7443597	637861	8	down, CVGvsNC, t14	0.958053	1
C11orf1	394	7443597	637861	34	down, CVGvsNC, t14	0.508929	1
C11orf16	96	7443597	637861	9	down, CVGvsNC, t14	0.440387	1
C11orf21	530	7443597	637861	39	down, CVGvsNC, t14	0.859415	1
C11orf24	69	7443597	637861	8	down, CVGvsNC, t14	0.237263	1
C11orf30	504	7443597	637861	65	down, CVGvsNC, t14	0.000684235	0.133474
C11orf31	104	7443597	637861	11	down, CVGvsNC, t14	0.277706	1
C11orf34	143	7443597	637861	6	down, CVGvsNC, t14	0.985959	1
C11orf42	17	7443597	637861	2	down, CVGvsNC, t14	0.434513	1
C11orf44	653	7443597	637861	60	down, CVGvsNC, t14	0.305092	1
C11orf45	676	7443597	637861	60	down, CVGvsNC, t14	0.407483	1
C11orf48	1044	7443597	637861	86	down, CVGvsNC, t14	0.664866	1
C11orf49	230	7443597	637861	14	down, CVGvsNC, t14	0.934292	1
C11orf52	112	7443597	637861	4	down, CVGvsNC, t14	0.988864	1
C11orf53	55	7443597	637861	4	down, CVGvsNC, t14	0.704393	1
C11orf54	1388	7443597	637861	115	down, CVGvsNC, t14	0.660934	1
C11orf57	417	7443597	637861	33	down, CVGvsNC, t14	0.708532	1
C11orf58	835	7443597	637861	84	down, CVGvsNC, t14	0.0723019	0.814061
C11orf63	62	7443597	637861	7	down, CVGvsNC, t14	0.279899	1
C11orf65	106	7443597	637861	10	down, CVGvsNC, t14	0.423996	1
C11orf68	155	7443597	637861	15	down, CVGvsNC, t14	0.350484	1
C11orf70	254	7443597	637861	19	down, CVGvsNC, t14	0.763525	1
C11orf71	15	7443597	637861	2	down, CVGvsNC, t14	0.372442	1
C11orf72	321	7443597	637861	31	down, CVGvsNC, t14	0.269458	1
C11orf73	261	7443597	637861	28	down, CVGvsNC, t14	0.129482	0.929231
C11orf74	523	7443597	637861	49	down, CVGvsNC, t14	0.27769	1
C11orf80	25	7443597	637861	3	down, CVGvsNC, t14	0.363369	1
C11orf82	65	7443597	637861	7	down, CVGvsNC, t14	0.321771	1
C11orf83	291	7443597	637861	27	down, CVGvsNC, t14	0.362	1
C11orf84	561	7443597	637861	36	down, CVGvsNC, t14	0.974958	1
C11orf85	64	7443597	637861	6	down, CVGvsNC, t14	0.472091	1
C11orf86	182	7443597	637861	13	down, CVGvsNC, t14	0.790531	1
C11orf87	921	7443597	637861	88	down, CVGvsNC, t14	0.156281	0.964252
C11orf88	28	7443597	637861	4	down, CVGvsNC, t14	0.215233	1
C11orf91	58	7443597	637861	5	down, CVGvsNC, t14	0.561963	1
C11orf96	86	7443597	637861	8	down, CVGvsNC, t14	0.458582	1
C12orf10	2	7443597	637861	1	down, CVGvsNC, t14	0.164042	0.967617
C12orf23	500	7443597	637861	53	down, CVGvsNC, t14	0.0648033	0.780712
C12orf29	316	7443597	637861	23	down, CVGvsNC, t14	0.820348	1
C12orf36	466	7443597	637861	39	down, CVGvsNC, t14	0.585244	1
C12orf39	238	7443597	637861	25	down, CVGvsNC, t14	0.169801	0.978575
C12orf4	832	7443597	637861	70	down, CVGvsNC, t14	0.581652	1
C12orf40	117	7443597	637861	16	down, CVGvsNC, t14	0.0420194	0.691524
C12orf42	39	7443597	637861	4	down, CVGvsNC, t14	0.432235	1
C12orf43	428	7443597	637861	34	down, CVGvsNC, t14	0.702507	1
C12orf45	93	7443597	637861	7	down, CVGvsNC, t14	0.693775	1
C12orf49	1597	7443597	637861	129	down, CVGvsNC, t14	0.770716	1
C12orf5	1390	7443597	637861	116	down, CVGvsNC, t14	0.630997	1
C12orf50	53	7443597	637861	13	down, CVGvsNC, t14	0.000424271	0.10781
C12orf52	733	7443597	637861	55	down, CVGvsNC, t14	0.864649	1
C12orf54	82	7443597	637861	9	down, CVGvsNC, t14	0.268485	1
C12orf55	89	7443597	637861	14	down, CVGvsNC, t14	0.0191002	0.561778
C12orf56	150	7443597	637861	6	down, CVGvsNC, t14	0.990655	1
C12orf57	19	7443597	637861	1	down, CVGvsNC, t14	0.817715	1
C12orf60	403	7443597	637861	45	down, CVGvsNC, t14	0.0419998	0.691524
C12orf61	224	7443597	637861	16	down, CVGvsNC, t14	0.809329	1
C12orf65	198	7443597	637861	17	down, CVGvsNC, t14	0.533301	1
C12orf66	543	7443597	637861	53	down, CVGvsNC, t14	0.179039	0.988189
C12orf68	265	7443597	637861	11	down, CVGvsNC, t14	0.998334	1
C12orf71	18	7443597	637861	1	down, CVGvsNC, t14	0.80063	1
C12orf73	296	7443597	637861	24	down, CVGvsNC, t14	0.641491	1
C12orf74	276	7443597	637861	25	down, CVGvsNC, t14	0.416364	1
C12orf75	142	7443597	637861	16	down, CVGvsNC, t14	0.158313	0.966108
C12orf76	99	7443597	637861	6	down, CVGvsNC, t14	0.860797	1
C12orf77	195	7443597	637861	14	down, CVGvsNC, t14	0.791063	1
C12orf79	354	7443597	637861	36	down, CVGvsNC, t14	0.162889	0.967617
C13orf35	229	7443597	637861	20	down, CVGvsNC, t14	0.498545	1
C13orf45	127	7443597	637861	14	down, CVGvsNC, t14	0.199201	1
C14orf1	376	7443597	637861	28	down, CVGvsNC, t14	0.806182	1
C14orf105	419	7443597	637861	38	down, CVGvsNC, t14	0.381902	1
C14orf119	479	7443597	637861	35	down, CVGvsNC, t14	0.858357	1
C14orf132	625	7443597	637861	53	down, CVGvsNC, t14	0.552418	1
C14orf142	487	7443597	637861	38	down, CVGvsNC, t14	0.749606	1
C14orf144	318	7443597	637861	24	down, CVGvsNC, t14	0.770142	1
C14orf164	260	7443597	637861	22	down, CVGvsNC, t14	0.556762	1
C14orf166	172	7443597	637861	14	down, CVGvsNC, t14	0.61919	1
C14orf166B	55	7443597	637861	1	down, CVGvsNC, t14	0.992755	1
C14orf177	109	7443597	637861	9	down, CVGvsNC, t14	0.595924	1
C14orf178	9	7443597	637861	1	down, CVGvsNC, t14	0.553491	1
C14orf180	437	7443597	637861	22	down, CVGvsNC, t14	0.998234	1
C14orf182	130	7443597	637861	9	down, CVGvsNC, t14	0.792188	1
C14orf2	306	7443597	637861	26	down, CVGvsNC, t14	0.547584	1
C14orf23	1123	7443597	637861	105	down, CVGvsNC, t14	0.18811	1
C14orf28	308	7443597	637861	29	down, CVGvsNC, t14	0.32576	1
C14orf37	754	7443597	637861	72	down, CVGvsNC, t14	0.184058	0.994661
C14orf39	147	7443597	637861	10	down, CVGvsNC, t14	0.817799	1
C14orf79	165	7443597	637861	8	down, CVGvsNC, t14	0.975585	1
C14orf80	113	7443597	637861	4	down, CVGvsNC, t14	0.98957	1
[truncated: 308,617+ more rows]

## Sheet: FDR_0.10_Filtered
Gene Symbol	Gene Success States (K)	Total miR-Genes (N)	Filtered miR-Genes (n)	Observed miR-genes (k)	Group	P-value	Adjusted P-value
MUC19	1904	7443597	424034	164	down, CVGvsNC, t13	1.72829e-07	0.00333768
ZNF213	358	7443597	424034	44	down, CVGvsNC, t13	1.6983e-06	0.0163988
JARID2	290	7443597	424034	36	down, CVGvsNC, t13	1.1218e-05	0.0722137
KYNU	228	7443597	637861	51	down, CVGvsNC, t14	1.95375e-10	3.77309e-06
HERPUD2	1034	7443597	637861	143	down, CVGvsNC, t14	1.34558e-08	0.000109602
HHIP	1449	7443597	637861	187	down, CVGvsNC, t14	1.96179e-08	0.000109602
BDKRB2	651	7443597	637861	99	down, CVGvsNC, t14	2.27013e-08	0.000109602
PTP4A2	516	7443597	637861	82	down, CVGvsNC, t14	5.09514e-08	0.000196795
IL20RA	326	7443597	637861	58	down, CVGvsNC, t14	9.34436e-08	0.000291707
PIK3R1	868	7443597	637861	121	down, CVGvsNC, t14	1.05735e-07	0.000291707
PYHIN1	110	7443597	637861	28	down, CVGvsNC, t14	1.26745e-07	0.000305962
LRRC63	134	7443597	637861	31	down, CVGvsNC, t14	2.85269e-07	0.000612125
TRPM6	455	7443597	637861	71	down, CVGvsNC, t14	7.52853e-07	0.00145391
MMP16	1796	7443597	637861	213	down, CVGvsNC, t14	1.26547e-06	0.0022217
SMIM18	78	7443597	637861	21	down, CVGvsNC, t14	1.6991e-06	0.00273441
HACE1	940	7443597	637861	123	down, CVGvsNC, t14	2.2605e-06	0.00335806
EVI5	981	7443597	637861	127	down, CVGvsNC, t14	2.69461e-06	0.00371702
C15orf59	40	7443597	637861	14	down, CVGvsNC, t14	3.09501e-06	0.00398472
HIATL2	626	7443597	637861	88	down, CVGvsNC, t14	3.64689e-06	0.00440179
RC3H1	1396	7443597	637861	169	down, CVGvsNC, t14	4.51938e-06	0.00513402
SHOX2	439	7443597	637861	66	down, CVGvsNC, t14	6.37145e-06	0.00683586
DHX40	772	7443597	637861	102	down, CVGvsNC, t14	1.0229e-05	0.010397
RNF168	580	7443597	637861	81	down, CVGvsNC, t14	1.09144e-05	0.010539
KLHL23	1030	7443597	637861	129	down, CVGvsNC, t14	1.14969e-05	0.0105728
PI15	1063	7443597	637861	132	down, CVGvsNC, t14	1.38799e-05	0.0118895
AP000708.1	512	7443597	637861	73	down, CVGvsNC, t14	1.41601e-05	0.0118895
MGAT4C	1464	7443597	637861	172	down, CVGvsNC, t14	2.0227e-05	0.0156701
ITPRIPL2	1159	7443597	637861	141	down, CVGvsNC, t14	2.02854e-05	0.0156701
PURG	1044	7443597	637861	128	down, CVGvsNC, t14	3.30085e-05	0.023552
CTLA4	255	7443597	637861	42	down, CVGvsNC, t14	3.41297e-05	0.023552
AGPS	1123	7443597	637861	136	down, CVGvsNC, t14	3.45597e-05	0.023552
PHTF2	472	7443597	637861	67	down, CVGvsNC, t14	3.53671e-05	0.023552
RABGAP1	332	7443597	637861	51	down, CVGvsNC, t14	3.73564e-05	0.023864
MTMR12	564	7443597	637861	77	down, CVGvsNC, t14	3.8307e-05	0.023864
KCNJ1	603	7443597	637861	81	down, CVGvsNC, t14	4.34979e-05	0.0257249
ADH1B	604	7443597	637861	81	down, CVGvsNC, t14	4.60501e-05	0.0257249
NAA25	604	7443597	637861	81	down, CVGvsNC, t14	4.60501e-05	0.0257249
SOCS5	1209	7443597	637861	144	down, CVGvsNC, t14	4.66953e-05	0.0257249
NEDD4	577	7443597	637861	78	down, CVGvsNC, t14	4.79545e-05	0.0257249
PABPC5	353	7443597	637861	53	down, CVGvsNC, t14	4.98918e-05	0.0260408
FRMD6	533	7443597	637861	73	down, CVGvsNC, t14	5.37191e-05	0.0273006
IL1RAP	589	7443597	637861	79	down, CVGvsNC, t14	5.62316e-05	0.0278447
SEC14L1	547	7443597	637861	74	down, CVGvsNC, t14	7.15143e-05	0.0345271
C4orf29	735	7443597	637861	94	down, CVGvsNC, t14	7.45579e-05	0.0351186
TMEM106C	822	7443597	637861	103	down, CVGvsNC, t14	7.85337e-05	0.0352636
KIAA2022	1213	7443597	637861	143	down, CVGvsNC, t14	7.95941e-05	0.0352636
MBTD1	614	7443597	637861	81	down, CVGvsNC, t14	8.03438e-05	0.0352636
BCL6	207	7443597	637861	35	down, CVGvsNC, t14	8.53204e-05	0.0366157
ZDHHC2	863	7443597	637861	107	down, CVGvsNC, t14	8.80604e-05	0.03697
NFE2L3	903	7443597	637861	111	down, CVGvsNC, t14	9.33119e-05	0.0383413
EIF2B1	294	7443597	637861	45	down, CVGvsNC, t14	0.000111439	0.0442192
PRKD3	472	7443597	637861	65	down, CVGvsNC, t14	0.000112303	0.0442192
SUCNR1	630	7443597	637861	82	down, CVGvsNC, t14	0.000114486	0.0442192
SREK1IP1	1117	7443597	637861	132	down, CVGvsNC, t14	0.000130194	0.0486257
SENP8	680	7443597	637861	87	down, CVGvsNC, t14	0.000131757	0.0486257
LRRC31	163	7443597	637861	29	down, CVGvsNC, t14	0.000133449	0.0486257
ASXL3	903	7443597	637861	110	down, CVGvsNC, t14	0.000141934	0.0507599
KALRN	156	7443597	637861	28	down, CVGvsNC, t14	0.000147679	0.051854
CSNK1A1	811	7443597	637861	100	down, CVGvsNC, t14	0.000177353	0.0611615
PELP1	958	7443597	637861	115	down, CVGvsNC, t14	0.000182786	0.0619292
DCP2	1500	7443597	637861	169	down, CVGvsNC, t14	0.000196113	0.0643615
MBNL1	641	7443597	637861	82	down, CVGvsNC, t14	0.00020104	0.0643615
PAQR9	183	7443597	637861	31	down, CVGvsNC, t14	0.000201616	0.0643615
AGBL3	436	7443597	637861	60	down, CVGvsNC, t14	0.000203296	0.0643615
GLRB	276	7443597	637861	42	down, CVGvsNC, t14	0.00020899	0.065097
UGT2B4	1042	7443597	637861	123	down, CVGvsNC, t14	0.00022331	0.0678357
SGIP1	1484	7443597	637861	167	down, CVGvsNC, t14	0.000224808	0.0678357
ZBBX	84	7443597	637861	18	down, CVGvsNC, t14	0.000233609	0.0694069
SRP72	357	7443597	637861	51	down, CVGvsNC, t14	0.000237442	0.0694769
HAPLN1	683	7443597	637861	86	down, CVGvsNC, t14	0.000242641	0.0699385
PRMT6	986	7443597	637861	117	down, CVGvsNC, t14	0.000254199	0.0721926
ANKFY1	1724	7443597	637861	190	down, CVGvsNC, t14	0.000262119	0.0733629
RGS7	115	7443597	637861	22	down, CVGvsNC, t14	0.000287036	0.0791891
PDE3A	1575	7443597	637861	175	down, CVGvsNC, t14	0.000301025	0.0818788
E2F7	462	7443597	637861	62	down, CVGvsNC, t14	0.000319938	0.0858145
CCT4	248	7443597	637861	38	down, CVGvsNC, t14	0.000352442	0.0932379
CD55	1665	7443597	637861	183	down, CVGvsNC, t14	0.000380291	0.0992457
MUC19	1904	7443597	144938	117	down, CVGvsNC, t15	1.93161e-26	3.73032e-22
FAM230A	904	7443597	144938	53	down, CVGvsNC, t15	3.99082e-12	3.85354e-08
MACC1	1210	7443597	144938	51	down, CVGvsNC, t15	4.75088e-07	0.0030583
GRIK2	359	7443597	144938	23	down, CVGvsNC, t15	9.27593e-07	0.00447842
CLDN3	81	7443597	144938	10	down, CVGvsNC, t15	4.16937e-06	0.0142206
ZNF709	1064	7443597	144938	44	down, CVGvsNC, t15	4.41817e-06	0.0142206
SKOR1	131	7443597	144938	12	down, CVGvsNC, t15	1.10507e-05	0.0304873
YME1L1	761	7443597	144938	33	down, CVGvsNC, t15	2.55938e-05	0.0617833
PTPRB	948	7443597	144938	38	down, CVGvsNC, t15	3.64761e-05	0.0737926
ZC2HC1C	514	7443597	144938	25	down, CVGvsNC, t15	3.82108e-05	0.0737926
PTP4A2	516	7443597	457553	77	down, CVGvsOV, t13	8.83001e-13	1.70525e-08
HERPUD2	1034	7443597	457553	123	down, CVGvsOV, t13	4.01181e-12	3.10487e-08
HHIP	1449	7443597	457553	158	down, CVGvsOV, t13	4.82323e-12	3.10487e-08
KYNU	228	7443597	457553	42	down, CVGvsOV, t13	1.89411e-10	9.10822e-07
MUC19	1904	7443597	457553	188	down, CVGvsOV, t13	2.35818e-10	9.10822e-07
PYHIN1	110	7443597	457553	27	down, CVGvsOV, t13	4.64797e-10	1.49603e-06
CTLA4	255	7443597	457553	43	down, CVGvsOV, t13	2.00518e-09	5.32311e-06
HACE1	940	7443597	457553	106	down, CVGvsOV, t13	2.2051e-09	5.32311e-06
MIER1	677	7443597	457553	82	down, CVGvsOV, t13	5.71225e-09	1.22572e-05
KIAA0825	155	7443597	457553	30	down, CVGvsOV, t13	2.13083e-08	4.11505e-05
C15orf59	40	7443597	457553	14	down, CVGvsOV, t13	5.52198e-08	9.69458e-05
UGT2B4	1042	7443597	457553	108	down, CVGvsOV, t13	1.27099e-07	0.000204544
ZNF121	70	7443597	457553	18	down, CVGvsOV, t13	1.63286e-07	0.000242568
C4orf29	735	7443597	457553	82	down, CVGvsOV, t13	2.02302e-07	0.000279061
SENP3	111	7443597	457553	23	down, CVGvsOV, t13	2.49531e-07	0.000321263
CNRIP1	411	7443597	457553	53	down, CVGvsOV, t13	3.61223e-07	0.000435996
ALG10B	1496	7443597	457553	141	down, CVGvsOV, t13	5.15566e-07	0.000585683
QKI	2753	7443597	457553	234	down, CVGvsOV, t13	6.1515e-07	0.000608246
METTL15	964	7443597	457553	99	down, CVGvsOV, t13	6.15982e-07	0.000608246
LRRC63	134	7443597	457553	25	down, CVGvsOV, t13	6.29915e-07	0.000608246
FKBP14	806	7443597	457553	86	down, CVGvsOV, t13	6.86201e-07	0.000631043
RC3H1	1396	7443597	457553	132	down, CVGvsOV, t13	9.74467e-07	0.000855405
ZC3H6	1542	7443597	457553	143	down, CVGvsOV, t13	1.04869e-06	0.000880533
KIF27	555	7443597	457553	64	down, CVGvsOV, t13	1.33594e-06	0.00104163
MBTD1	614	7443597	457553	69	down, CVGvsOV, t13	1.34842e-06	0.00104163
VAMP4	883	7443597	457553	91	down, CVGvsOV, t13	1.45764e-06	0.00108269
RABGAP1	332	7443597	457553	44	down, CVGvsOV, t13	1.60957e-06	0.00115126
ZNF614	478	7443597	457553	57	down, CVGvsOV, t13	1.72452e-06	0.00118943
TRIM13	1017	7443597	457553	101	down, CVGvsOV, t13	2.12314e-06	0.00141386
LRRC31	163	7443597	457553	27	down, CVGvsOV, t13	2.57595e-06	0.00165822
DDX55	339	7443597	457553	44	down, CVGvsOV, t13	2.80444e-06	0.00174707
RNF217	1761	7443597	457553	157	down, CVGvsOV, t13	3.09657e-06	0.00186878
ZNF846	287	7443597	457553	39	down, CVGvsOV, t13	3.2992e-06	0.00193073
ROCK2	679	7443597	457553	73	down, CVGvsOV, t13	3.41461e-06	0.0019395
KCNT2	432	7443597	457553	52	down, CVGvsOV, t13	3.61655e-06	0.00199551
PDCD10	186	7443597	457553	29	down, CVGvsOV, t13	3.91134e-06	0.00209822
CXCL6	188	7443597	457553	29	down, CVGvsOV, t13	4.85196e-06	0.00253246
PAPD5	1078	7443597	457553	104	down, CVGvsOV, t13	5.37295e-06	0.00273059
SENP8	680	7443597	457553	72	down, CVGvsOV, t13	6.70426e-06	0.00324094
PLRG1	754	7443597	457553	78	down, CVGvsOV, t13	6.7128e-06	0.00324094
MED6	526	7443597	457553	59	down, CVGvsOV, t13	7.82818e-06	0.00363385
CD2AP	574	7443597	457553	63	down, CVGvsOV, t13	7.93172e-06	0.00363385
HTR1F	387	7443597	457553	47	down, CVGvsOV, t13	8.0911e-06	0.00363385
VCAM1	886	7443597	457553	88	down, CVGvsOV, t13	9.0015e-06	0.00388876
TANC1	366	7443597	457553	45	down, CVGvsOV, t13	9.06141e-06	0.00388876
ZDHHC21	1426	7443597	457553	129	down, CVGvsOV, t13	1.1004e-05	0.00456513
SEMA3D	815	7443597	457553	82	down, CVGvsOV, t13	1.11103e-05	0.00456513
AGMO	347	7443597	457553	43	down, CVGvsOV, t13	1.16121e-05	0.00467194
ZNF781	283	7443597	457553	37	down, CVGvsOV, t13	1.39346e-05	0.00549195
ITGA1	1395	7443597	457553	126	down, CVGvsOV, t13	1.47691e-05	0.00570442
KLHL23	1030	7443597	457553	98	down, CVGvsOV, t13	1.6919e-05	0.00640667
C2orf69	517	7443597	457553	57	down, CVGvsOV, t13	1.81119e-05	0.00672649
SRP72	357	7443597	457553	43	down, CVGvsOV, t13	2.32076e-05	0.00845634
LARP1B	225	7443597	457553	31	down, CVGvsOV, t13	2.39094e-05	0.00855072
NR1D2	584	7443597	457553	62	down, CVGvsOV, t13	2.54779e-05	0.00894599
MPP6	1242	7443597	457553	113	down, CVGvsOV, t13	2.87242e-05	0.00974154
GK	850	7443597	457553	83	down, CVGvsOV, t13	2.87525e-05	0.00974154
FBXO9	637	7443597	457553	66	down, CVGvsOV, t13	3.06111e-05	0.0101924
NRIP1	651	7443597	457553	67	down, CVGvsOV, t13	3.29928e-05	0.010715
BRMS1L	918	7443597	457553	88	down, CVGvsOV, t13	3.32903e-05	0.010715
2016-03-06	1287	7443597	457553	116	down, CVGvsOV, t13	3.38838e-05	0.0107254
SLC8A1	3482	7443597	457553	273	down, CVGvsOV, t13	3.47471e-05	0.0107254
HIST1H3B	251	7443597	457553	33	down, CVGvsOV, t13	3.49886e-05	0.0107254
HOOK1	591	7443597	457553	62	down, CVGvsOV, t13	3.61834e-05	0.0107928
MGAT4C	1464	7443597	457553	129	down, CVGvsOV, t13	3.63264e-05	0.0107928
ZMAT1	241	7443597	457553	32	down, CVGvsOV, t13	3.74599e-05	0.010961
TBCEL	1000	7443597	457553	94	down, CVGvsOV, t13	3.87485e-05	0.0110739
CLVS2	1739	7443597	457553	149	down, CVGvsOV, t13	3.89926e-05	0.0110739
NCAM2	978	7443597	457553	92	down, CVGvsOV, t13	4.51392e-05	0.0126337
CCDC47	277	7443597	457553	35	down, CVGvsOV, t13	4.76845e-05	0.0131555
SHOX2	439	7443597	457553	49	down, CVGvsOV, t13	4.87667e-05	0.0132646
EVI5	981	7443597	457553	92	down, CVGvsOV, t13	5.04185e-05	0.0133431
NLGN1	942	7443597	457553	89	down, CVGvsOV, t13	5.07471e-05	0.0133431
FAM13C	234	7443597	457553	31	down, CVGvsOV, t13	5.1188e-05	0.0133431
SPG20	464	7443597	457553	51	down, CVGvsOV, t13	5.18194e-05	0.0133431
PCNX	983	7443597	457553	92	down, CVGvsOV, t13	5.42489e-05	0.0137477
DNAJB14	905	7443597	457553	86	down, CVGvsOV, t13	5.48142e-05	0.0137477
PELP1	958	7443597	457553	90	down, CVGvsOV, t13	5.66314e-05	0.0139544
LNPEP	1602	7443597	457553	138	down, CVGvsOV, t13	5.70836e-05	0.0139544
PRKACB	715	7443597	457553	71	down, CVGvsOV, t13	6.12162e-05	0.0147776
TTC39B	1661	7443597	457553	142	down, CVGvsOV, t13	6.40136e-05	0.0152621
BMP2	679	7443597	457553	68	down, CVGvsOV, t13	6.67507e-05	0.0155428
DDI2	1842	7443597	457553	155	down, CVGvsOV, t13	6.68007e-05	0.0155428
HOXC4	362	7443597	457553	42	down, CVGvsOV, t13	6.78432e-05	0.0155975
2016-03-07	680	7443597	457553	68	down, CVGvsOV, t13	6.97534e-05	0.015848
ZXDA	951	7443597	457553	89	down, CVGvsOV, t13	7.0821e-05	0.0159034
EXOC1	96	7443597	457553	17	down, CVGvsOV, t13	7.36701e-05	0.0163531
PABPC5	353	7443597	457553	41	down, CVGvsOV, t13	8.01137e-05	0.0174397
STRN	2283	7443597	457553	186	down, CVGvsOV, t13	8.03713e-05	0.0174397
RAB8B	698	7443597	457553	69	down, CVGvsOV, t13	8.78029e-05	0.0188405
SULT1B1	1157	7443597	457553	104	down, CVGvsOV, t13	9.09852e-05	0.0193089
PAPSS1	98	7443597	457553	17	down, CVGvsOV, t13	9.61183e-05	0.0201765
ZNF140	392	7443597	457553	44	down, CVGvsOV, t13	0.000100131	0.0204834
SCIN	1080	7443597	457553	98	down, CVGvsOV, t13	0.000100757	0.0204834
PHIP	1187	7443597	457553	106	down, CVGvsOV, t13	0.000100762	0.0204834
IRS1	951	7443597	457553	88	down, CVGvsOV, t13	0.000113656	0.0228637
CREBRF	1032	7443597	457553	94	down, CVGvsOV, t13	0.000120045	0.0239001
ARL5B	1126	7443597	457553	101	down, CVGvsOV, t13	0.00012235	0.0241104
TENM1	875	7443597	457553	82	down, CVGvsOV, t13	0.00012585	0.0243654
DCUN1D5	2176	7443597	457553	177	down, CVGvsOV, t13	0.000126167	0.0243654
HCN1	1291	7443597	457553	113	down, CVGvsOV, t13	0.000134796	0.0257741
ZNF675	422	7443597	457553	46	down, CVGvsOV, t13	0.000140768	0.0266521
FSBP	840	7443597	457553	79	down, CVGvsOV, t13	0.000147251	0.0276088
MAP3K2	1652	7443597	457553	139	down, CVGvsOV, t13	0.000151418	0.0276496
VWDE	946	7443597	457553	87	down, CVGvsOV, t13	0.000151636	0.0276496
SSPN	724	7443597	457553	70	down, CVGvsOV, t13	0.000151764	0.0276496
CSGALNACT1	294	7443597	457553	35	down, CVGvsOV, t13	0.000157379	0.0284046
ADAM10	510	7443597	457553	53	down, CVGvsOV, t13	0.000158892	0.0284123
PCGF5	1068	7443597	457553	96	down, CVGvsOV, t13	0.00016349	0.0289662
TMEM33	1464	7443597	457553	125	down, CVGvsOV, t13	0.000174279	0.030597
SPRED1	1017	7443597	457553	92	down, CVGvsOV, t13	0.000177198	0.0308293
PHACTR2	1550	7443597	457553	131	down, CVGvsOV, t13	0.000190217	0.0327988
DAZ4	416	7443597	457553	45	down, CVGvsOV, t13	0.000195759	0.0334558
ENPP4	515	7443597	457553	53	down, CVGvsOV, t13	0.000202103	0.0342369
CHORDC1	405	7443597	457553	44	down, CVGvsOV, t13	0.000207833	0.0346573
FAM26E	1818	7443597	457553	150	down, CVGvsOV, t13	0.000208174	0.0346573
ADH1B	604	7443597	457553	60	down, CVGvsOV, t13	0.000211044	0.0347766
COLEC12	124	7443597	457553	19	down, CVGvsOV, t13	0.000212492	0.0347766
SUCNR1	630	7443597	457553	62	down, CVGvsOV, t13	0.000216063	0.0349341
MANEA	529	7443597	457553	54	down, CVGvsOV, t13	0.000217072	0.0349341
ZNF470	931	7443597	457553	85	down, CVGvsOV, t13	0.00022554	0.0359969
ANKRD44	543	7443597	457553	55	down, CVGvsOV, t13	0.000232246	0.036567
G3BP2	696	7443597	457553	67	down, CVGvsOV, t13	0.000232899	0.036567
VPS37A	933	7443597	457553	85	down, CVGvsOV, t13	0.000241448	0.0376035
PIK3R1	868	7443597	457553	80	down, CVGvsOV, t13	0.000252219	0.0389668
PIK3CA	1055	7443597	457553	94	down, CVGvsOV, t13	0.000254825	0.039057
RP11-766F14.2	882	7443597	457553	81	down, CVGvsOV, t13	0.000259168	0.0391293
ZBTB44	1355	7443597	457553	116	down, CVGvsOV, t13	0.000261017	0.0391293
ANG	699	7443597	457553	67	down, CVGvsOV, t13	0.000262352	0.0391293
CPVL	189	7443597	457553	25	down, CVGvsOV, t13	0.000263622	0.0391293
PLXNC1	434	7443597	457553	46	down, CVGvsOV, t13	0.000265428	0.0391293
PPIP5K2	2126	7443597	457553	171	down, CVGvsOV, t13	0.00027352	0.0400168
BMP2K	831	7443597	457553	77	down, CVGvsOV, t13	0.000276405	0.0401348
SMARCAD1	303	7443597	457553	35	down, CVGvsOV, t13	0.000280642	0.0403855
ZNF347	1126	7443597	457553	99	down, CVGvsOV, t13	0.000284144	0.0403855
CPOX	460	7443597	457553	48	down, CVGvsOV, t13	0.000284405	0.0403855
ERCC4	793	7443597	457553	74	down, CVGvsOV, t13	0.000291301	0.0410538
PDZK1	88	7443597	457553	15	down, CVGvsOV, t13	0.000294582	0.0410538
GAB1	939	7443597	457553	85	down, CVGvsOV, t13	0.000295489	0.0410538
ZBTB10	1156	7443597	457553	101	down, CVGvsOV, t13	0.000309691	0.0427196
DERA	108	7443597	457553	17	down, CVGvsOV, t13	0.000322657	0.0441925
PRDM5	653	7443597	457553	63	down, CVGvsOV, t13	0.000328916	0.0447325
ACER3	1309	7443597	457553	112	down, CVGvsOV, t13	0.000334332	0.0451512
YAF2	629	7443597	457553	61	down, CVGvsOV, t13	0.000353215	0.0471464
CREBZF	958	7443597	457553	86	down, CVGvsOV, t13	0.000355724	0.0471464
PTPRD	707	7443597	457553	67	down, CVGvsOV, t13	0.000358097	0.0471464
C4orf33	1012	7443597	457553	90	down, CVGvsOV, t13	0.000358871	0.0471464
TTC14	604	7443597	457553	59	down, CVGvsOV, t13	0.000363164	0.0471835
SLC25A27	331	7443597	457553	37	down, CVGvsOV, t13	0.000365297	0.0471835
PRRC2C	343	7443597	457553	38	down, CVGvsOV, t13	0.000366483	0.0471835
LRP6	960	7443597	457553	86	down, CVGvsOV, t13	0.000379566	0.0485442
CLEC1B	429	7443597	457553	45	down, CVGvsOV, t13	0.000384104	0.0488014
SPIN4	479	7443597	457553	49	down, CVGvsOV, t13	0.000390285	0.0492627
SLC7A11	1523	7443597	457553	127	down, CVGvsOV, t13	0.000396556	0.0497291
NUDCD2	1357	7443597	457553	115	down, CVGvsOV, t13	0.00040095	0.0498666
FBXO42	802	7443597	457553	74	down, CVGvsOV, t13	0.000402816	0.0498666
TSPAN2	543	7443597	457553	54	down, CVGvsOV, t13	0.000408632	0.0499934
PSD3	1594	7443597	457553	132	down, CVGvsOV, t13	0.000409018	0.0499934
HSPA13	909	7443597	457553	82	down, CVGvsOV, t13	0.000412644	0.0501194
STYX	698	7443597	457553	66	down, CVGvsOV, t13	0.000417681	0.050414
FSD1L	1004	7443597	457553	89	down, CVGvsOV, t13	0.000426264	0.0510877
INO80D	1948	7443597	457553	157	down, CVGvsOV, t13	0.000428552	0.0510877
TMF1	660	7443597	457553	63	down, CVGvsOV, t13	0.000434327	0.0514584
GORAB	252	7443597	457553	30	down, CVGvsOV, t13	0.000441936	0.0520407
USP6NL	1682	7443597	457553	138	down, CVGvsOV, t13	0.000449738	0.0525441
PAGE4	24	7443597	457553	7	down, CVGvsOV, t13	0.000451653	0.0525441
CHIC1	1101	7443597	457553	96	down, CVGvsOV, t13	0.000455318	0.0526043
FAM46A	766	7443597	457553	71	down, CVGvsOV, t13	0.000457619	0.0526043
ERMN	508	7443597	457553	51	down, CVGvsOV, t13	0.000466322	0.0532876
RPL23A	122	7443597	457553	18	down, CVGvsOV, t13	0.000491646	0.0558073
PRRX1	716	7443597	457553	67	down, CVGvsOV, t13	0.000502624	0.0558073
ZNF667	716	7443597	457553	67	down, CVGvsOV, t13	0.000502624	0.0558073
CTD-2140B24.4	1118	7443597	457553	97	down, CVGvsOV, t13	0.00050282	0.0558073
ZNF268	1118	7443597	457553	97	down, CVGvsOV, t13	0.00050282	0.0558073
DMXL1	677	7443597	457553	64	down, CVGvsOV, t13	0.000506857	0.0559338
COPS8	1745	7443597	457553	142	down, CVGvsOV, t13	0.00052578	0.0576924
EPHA5	810	7443597	457553	74	down, CVGvsOV, t13	0.000532852	0.058138
ZBED3	1134	7443597	457553	98	down, CVGvsOV, t13	0.000538151	0.0581882
GBAS	232	7443597	457553	28	down, CVGvsOV, t13	0.000539338	0.0581882
RBM12	640	7443597	457553	61	down, CVGvsOV, t13	0.000548247	0.0587601
CARF	851	7443597	457553	77	down, CVGvsOV, t13	0.000552534	0.0587601
DGKH	2591	7443597	457553	201	down, CVGvsOV, t13	0.000553767	0.0587601
PRKG1	799	7443597	457553	73	down, CVGvsOV, t13	0.000576395	0.060827
MTMR12	564	7443597	457553	55	down, CVGvsOV, t13	0.000581011	0.0609809
BTAF1	463	7443597	457553	47	down, CVGvsOV, t13	0.000595645	0.0621116
AASDHPPT	292	7443597	457553	33	down, CVGvsOV, t13	0.000603669	0.0621116
AP1AR	827	7443597	457553	75	down, CVGvsOV, t13	0.000604488	0.0621116
ARHGAP5	774	7443597	457553	71	down, CVGvsOV, t13	0.000607767	0.0621116
CPNE8	304	7443597	457553	34	down, CVGvsOV, t13	0.000607865	0.0621116
POGZ	389	7443597	457553	41	down, CVGvsOV, t13	0.000613332	0.0623403
TMEM168	868	7443597	457553	78	down, CVGvsOV, t13	0.00062319	0.0630108
RAB3GAP2	515	7443597	457553	51	down, CVGvsOV, t13	0.000635338	0.0635319
KCNK1	1099	7443597	457553	95	down, CVGvsOV, t13	0.000639844	0.0635319
AZI2	528	7443597	457553	52	down, CVGvsOV, t13	0.000642468	0.0635319
ZNF45	528	7443597	457553	52	down, CVGvsOV, t13	0.000642468	0.0635319
POT1	736	7443597	457553	68	down, CVGvsOV, t13	0.000644793	0.0635319
PPARGC1A	697	7443597	457553	65	down, CVGvsOV, t13	0.000656627	0.0643695
MBL2	1046	7443597	457553	91	down, CVGvsOV, t13	0.00067011	0.0653594
IMPAD1	1019	7443597	457553	89	down, CVGvsOV, t13	0.00067447	0.0653846
EIF2B1	294	7443597	457553	33	down, CVGvsOV, t13	0.000679714	0.0653846
NEMF	247	7443597	457553	29	down, CVGvsOV, t13	0.000680525	0.0653846
LRIG3	778	7443597	457553	71	down, CVGvsOV, t13	0.00069829	0.0667593
ALG13	430	7443597	457553	44	down, CVGvsOV, t13	0.000738402	0.0702464
TMEM106B	2032	7443597	457553	161	down, CVGvsOV, t13	0.000761717	0.0721092
NR4A3	597	7443597	457553	57	down, CVGvsOV, t13	0.000777758	0.0731066
PCF11	507	7443597	457553	50	down, CVGvsOV, t13	0.000779824	0.0731066
BIRC6	170	7443597	457553	22	down, CVGvsOV, t13	0.000800497	0.0740959
WBP2NL	238	7443597	457553	28	down, CVGvsOV, t13	0.000806171	0.0740959
AP5M1	1892	7443597	457553	151	down, CVGvsOV, t13	0.000806798	0.0740959
NFE2L3	903	7443597	457553	80	down, CVGvsOV, t13	0.000808532	0.0740959
SHC4	432	7443597	457553	44	down, CVGvsOV, t13	0.000811335	0.0740959
ADAMTS18	370	7443597	457553	39	down, CVGvsOV, t13	0.000816198	0.0740959
WDR72	756	7443597	457553	69	down, CVGvsOV, t13	0.00081756	0.0740959
IMPG2	890	7443597	457553	79	down, CVGvsOV, t13	0.000821072	0.0740959
ZNF213	358	7443597	457553	38	down, CVGvsOV, t13	0.000828211	0.0743926
EFCAB6	877	7443597	457553	78	down, CVGvsOV, t13	0.000833527	0.0745235
AGPS	1123	7443597	457553	96	down, CVGvsOV, t13	0.000856462	0.0762211
TTC17	216	7443597	457553	26	down, CVGvsOV, t13	0.000864888	0.0765668
HIATL2	626	7443597	457553	59	down, CVGvsOV, t13	0.00087224	0.0765668
KLHL8	626	7443597	457553	59	down, CVGvsOV, t13	0.00087224	0.0765668
DHX40	772	7443597	457553	70	down, CVGvsOV, t13	0.000896353	0.0783275
ACTN1	139	7443597	457553	19	down, CVGvsOV, t13	0.000909675	0.0791336
AGO3	3249	7443597	457553	244	down, CVGvsOV, t13	0.000938383	0.081184
SLC30A1	707	7443597	457553	65	down, CVGvsOV, t13	0.000941653	0.081184
IVNS1ABP	276	7443597	457553	31	down, CVGvsOV, t13	0.000956577	0.082104
PTBP2	1787	7443597	457553	143	down, CVGvsOV, t13	0.000976084	0.0827264
DMD	629	7443597	457553	59	down, CVGvsOV, t13	0.000976904	0.0827264
SULT2A1	195	7443597	457553	24	down, CVGvsOV, t13	0.00097928	0.0827264
ZSCAN23	349	7443597	457553	37	down, CVGvsOV, t13	0.000980962	0.0827264
SH3BGRL2	923	7443597	457553	81	down, CVGvsOV, t13	0.00098787	0.0828084
PKIA	2565	7443597	457553	197	down, CVGvsOV, t13	0.000990511	0.0828084
BEND4	1295	7443597	457553	108	down, CVGvsOV, t13	0.00100201	0.0834084
ZZZ3	643	7443597	457553	60	down, CVGvsOV, t13	0.00100964	0.0836485
CCNE2	301	7443597	457553	33	down, CVGvsOV, t13	0.00101629	0.0836485
RFESD	475	7443597	457553	47	down, CVGvsOV, t13	0.00102117	0.0836485
TRPC4	843	7443597	457553	75	down, CVGvsOV, t13	0.00102222	0.0836485
RUNX1T1	1034	7443597	457553	89	down, CVGvsOV, t13	0.00104571	0.085044
C18orf32	1089	7443597	457553	93	down, CVGvsOV, t13	0.00104808	0.085044
ZNF354B	966	7443597	457553	84	down, CVGvsOV, t13	0.00105573	0.0853069
DDX18	314	7443597	457553	34	down, CVGvsOV, t13	0.00106854	0.085982
SLC25A5	70	7443597	457553	12	down, CVGvsOV, t13	0.00108949	0.087304
MLF1IP	208	7443597	457553	25	down, CVGvsOV, t13	0.00109624	0.0874819
DEPTOR	376	7443597	457553	39	down, CVGvsOV, t13	0.00110225	0.0875995
TTC30A	712	7443597	457553	65	down, CVGvsOV, t13	0.0011218	0.0882493
DNM3	846	7443597	457553	75	down, CVGvsOV, t13	0.00112441	0.0882493
CCDC71L	646	7443597	457553	60	down, CVGvsOV, t13	0.00112732	0.0882493
C2orf49	739	7443597	457553	67	down, CVGvsOV, t13	0.00113647	0.0882493
FOCAD	739	7443597	457553	67	down, CVGvsOV, t13	0.00113647	0.0882493
CCNT2	860	7443597	457553	76	down, CVGvsOV, t13	0.0011421	0.0882493
NEUROD4	529	7443597	457553	51	down, CVGvsOV, t13	0.00114438	0.0882493
GPR22	594	7443597	457553	56	down, CVGvsOV, t13	0.00114698	0.0882493
CXCL5	377	7443597	457553	39	down, CVGvsOV, t13	0.00115763	0.0884608
ZNF131	232	7443597	457553	27	down, CVGvsOV, t13	0.00116054	0.0884608
LPAR3	440	7443597	457553	44	down, CVGvsOV, t13	0.00117072	0.0884608
MMP16	1796	7443597	457553	143	down, CVGvsOV, t13	0.0011825	0.0884608
SGIP1	1484	7443597	457553	121	down, CVGvsOV, t13	0.00118343	0.0884608
TMEM170B	1470	7443597	457553	120	down, CVGvsOV, t13	0.00118589	0.0884608
C8orf34	153	7443597	457553	20	down, CVGvsOV, t13	0.00119012	0.0884608
SENP7	316	7443597	457553	34	down, CVGvsOV, t13	0.00119068	0.0884608
MMS22L	902	7443597	457553	79	down, CVGvsOV, t13	0.00119096	0.0884608
CRYBG3	304	7443597	457553	33	down, CVGvsOV, t13	0.00120025	0.0888092
SEC31A	121	7443597	457553	17	down, CVGvsOV, t13	0.00121369	0.0894607
SLC25A46	635	7443597	457553	59	down, CVGvsOV, t13	0.00122019	0.0894637
NIT2	492	7443597	457553	48	down, CVGvsOV, t13	0.00122315	0.0894637
CNOT2	903	7443597	457553	79	down, CVGvsOV, t13	0.00122762	0.0894637
KDM6A	245	7443597	457553	28	down, CVGvsOV, t13	0.00125701	0.0912611
TRAPPC3L	404	7443597	457553	41	down, CVGvsOV, t13	0.00127355	0.091841
ABCA6	1041	7443597	457553	89	down, CVGvsOV, t13	0.00127451	0.091841
CHRM2	783	7443597	457553	70	down, CVGvsOV, t13	0.00129131	0.0923603
YIPF5	571	7443597	457553	54	down, CVGvsOV, t13	0.00129211	0.0923603
PON3	455	7443597	457553	45	down, CVGvsOV, t13	0.00129607	0.0923603
SMCHD1	481	7443597	457553	47	down, CVGvsOV, t13	0.00132087	0.0937819
YWHAG	494	7443597	457553	48	down, CVGvsOV, t13	0.00132982	0.0940714
C18orf63	559	7443597	457553	53	down, CVGvsOV, t13	0.00134489	0.09479
SLC35E3	418	7443597	457553	42	down, CVGvsOV, t13	0.00135848	0.0953999
CCDC73	599	7443597	457553	56	down, CVGvsOV, t13	0.00138516	0.0965009
LIG4	166	7443597	457553	21	down, CVGvsOV, t13	0.00138675	0.0965009
PITHD1	144	7443597	457553	19	down, CVGvsOV, t13	0.00139271	0.0965009
GABRA4	1761	7443597	457553	140	down, CVGvsOV, t13	0.00139415	0.0965009
OR52K1	9	7443597	457553	4	down, CVGvsOV, t13	0.00139956	0.0965296
CREG2	1086	7443597	457553	92	down, CVGvsOV, t13	0.0014091	0.0968418
FAM135B	509	7443597	457553	49	down, CVGvsOV, t13	0.00145024	0.0993156
FIG4	693	7443597	457553	63	down, CVGvsOV, t13	0.00145829	0.0995143
HADHB	92	7443597	457553	14	down, CVGvsOV, t13	0.00146531	0.0995314
TECTB	320	7443597	457553	34	down, CVGvsOV, t13	0.00147191	0.0995314
NRP1	720	7443597	457553	65	down, CVGvsOV, t13	0.001474	0.0995314
ST8SIA1	201	7443597	457553	24	down, CVGvsOV, t13	0.00148838	0.0998696
RORA	1636	7443597	457553	131	down, CVGvsOV, t13	0.00149511	0.0998696
ADD3	370	7443597	457553	38	down, CVGvsOV, t13	0.0015087	0.0998696
RNF180	562	7443597	457553	53	down, CVGvsOV, t13	0.00150992	0.0998696
ASAP1	536	7443597	457553	51	down, CVGvsOV, t13	0.00151383	0.0998696
OPA1	536	7443597	457553	51	down, CVGvsOV, t13	0.00151383	0.0998696
SLC39A8	272	7443597	457553	30	down, CVGvsOV, t13	0.00151875	0.0998696
GUCY1A2	2575	7443597	457553	196	down, CVGvsOV, t13	0.00152038	0.0998696
FAM199X	1089	7443597	457553	92	down, CVGvsOV, t13	0.00152784	0.0999833
C8orf59	113	7443597	457553	16	down, CVGvsOV, t13	0.00153247	0.0999833
BDKRB2	651	7443597	356897	61	down, CVGvsOV, t14	7.51252e-07	0.0145082
INF2	642	7443597	356897	59	down, CVGvsOV, t14	2.0767e-06	0.0200526
NDUFB9	279	7443597	356897	31	down, CVGvsOV, t14	1.47127e-05	0.0947104
MTO1	1738	7443597	94802	49	down, CVGvsOV, t15	4.65883e-07	0.00899713
HERPUD2	1034	7443597	570534	172	down, NCvsOV, t13	1.33621e-21	2.58048e-17
LMLN	1044	7443597	570534	150	down, NCvsOV, t13	1.45272e-13	1.40275e-09
HHIP	1449	7443597	570534	189	down, NCvsOV, t13	1.08899e-12	7.01019e-09
PYHIN1	110	7443597	570534	32	down, NCvsOV, t13	2.64817e-11	1.27854e-07
LRRC63	134	7443597	570534	32	down, NCvsOV, t13	6.23023e-09	2.40636e-05
KLHL23	1030	7443597	570534	130	down, NCvsOV, t13	2.18543e-08	7.03417e-05
PTP4A2	516	7443597	570534	76	down, NCvsOV, t13	4.1518e-08	0.000114542
HACE1	940	7443597	570534	119	down, NCvsOV, t13	7.00774e-08	0.000169167
KYNU	228	7443597	570534	42	down, NCvsOV, t13	1.07783e-07	0.000231279
ADCY9	675	7443597	570534	91	down, NCvsOV, t13	1.43498e-07	0.000277122
SRP72	357	7443597	570534	56	down, NCvsOV, t13	2.96101e-07	0.000519845
C15orf59	40	7443597	570534	14	down, NCvsOV, t13	8.21164e-07	0.00132153
MTMR12	564	7443597	570534	76	down, NCvsOV, t13	1.44548e-06	0.00214731
C4orf33	1012	7443597	570534	120	down, NCvsOV, t13	1.78967e-06	0.0023319
RABGAP1	332	7443597	570534	51	down, NCvsOV, t13	1.81123e-06	0.0023319
LRRC31	163	7443597	570534	31	down, NCvsOV, t13	2.31328e-06	0.00279212
SENP3	111	7443597	570534	24	down, NCvsOV, t13	3.08559e-06	0.00350523
CNOT2	903	7443597	570534	108	down, NCvsOV, t13	3.82526e-06	0.00410408
PIK3R1	868	7443597	570534	103	down, NCvsOV, t13	8.74296e-06	0.00870888
CD55	1665	7443597	570534	177	down, NCvsOV, t13	9.01914e-06	0.00870888
SHOX2	439	7443597	570534	60	down, NCvsOV, t13	1.10228e-05	0.0101367
WDR17	612	7443597	570534	77	down, NCvsOV, t13	1.52369e-05	0.0133753
EIF2B1	294	7443597	570534	44	down, NCvsOV, t13	1.70449e-05	0.0143118
CALCRL	710	7443597	570534	86	down, NCvsOV, t13	2.14083e-05	0.0172266
TRIM13	1017	7443597	570534	115	down, NCvsOV, t13	2.40701e-05	0.0185936
MAST4	133	7443597	570534	25	down, NCvsOV, t13	2.57249e-05	0.0191077
GLRX2	940	7443597	570534	107	down, NCvsOV, t13	3.42262e-05	0.0244806
ASB11	419	7443597	570534	56	down, NCvsOV, t13	3.9578e-05	0.0272975
ROCK2	679	7443597	570534	81	down, NCvsOV, t13	6.08312e-05	0.0405094
DEPTOR	376	7443597	570534	50	down, NCvsOV, t13	0.000111459	0.0694603
MPP6	1242	7443597	570534	132	down, NCvsOV, t13	0.000111499	0.0694603
PRRX1	716	7443597	570534	83	down, NCvsOV, t13	0.000130822	0.0789511
CTLA4	255	7443597	570534	37	down, NCvsOV, t13	0.000144032	0.0842895
UBE2D3	1859	7443597	570534	186	down, NCvsOV, t13	0.000154163	0.0875646
HOXC4	362	7443597	570534	48	down, NCvsOV, t13	0.000161076	0.0887703
FAM86C1	392	7443597	570534	51	down, NCvsOV, t13	0.000165479	0.0887703
KIF27	555	7443597	570534	67	down, NCvsOV, t13	0.000174729	0.0900513
SULT1B1	1157	7443597	570534	123	down, NCvsOV, t13	0.000182756	0.0900513
EMC2	650	7443597	570534	76	down, NCvsOV, t13	0.000186436	0.0900513
FAM19A2	384	7443597	570534	50	down, NCvsOV, t13	0.000186519	0.0900513
ZXDA	951	7443597	570534	104	down, NCvsOV, t13	0.000197983	0.0911991
CCDC73	599	7443597	570534	71	down, NCvsOV, t13	0.000198341	0.0911991
ATP5L	142	7443597	570534	24	down, NCvsOV, t13	0.000207536	0.0922823
PDP1	376	7443597	570534	49	down, NCvsOV, t13	0.000210254	0.0922823
ZNF117	1107	7443597	570534	118	down, NCvsOV, t13	0.000218523	0.0927019
HIST1H3B	251	7443597	570534	36	down, NCvsOV, t13	0.00022081	0.0927019
SLC7A11	1523	7443597	570534	155	down, NCvsOV, t13	0.000239604	0.0984519
CCNC	214	7443597	85010	13	down, NCvsOV, t14	1.45957e-06	0.0281873
BOK	464	7443597	565303	71	down, NCvsOV, t15	1.68989e-08	0.000326352
VPS53	2104	7443597	565303	217	down, NCvsOV, t15	4.1434e-06	0.0400087
MYO1G	397	7443597	565303	55	down, NCvsOV, t15	1.30577e-05	0.0840569
ZNF138	451	7443597	322847	46	up, CVGvsNC, t13	1.10431e-07	0.00213265
ZNF99	1059	7443597	322847	83	up, CVGvsNC, t13	2.8083e-07	0.00234687
EXOC3	865	7443597	322847	71	up, CVGvsNC, t13	3.64571e-07	0.00234687
LMLN	1044	7443597	322847	78	up, CVGvsNC, t13	3.67869e-06	0.0177607
GOLGA6L9	1068	7443597	322847	78	up, CVGvsNC, t13	8.23689e-06	0.0299011
ZNF117	1107	7443597	322847	80	up, CVGvsNC, t13	9.2899e-06	0.0299011
B3GNT2	234	7443597	322847	26	up, CVGvsNC, t13	1.29284e-05	0.0356676
AL627309.1	387	7443597	45995	27	up, CVGvsNC, t14	7.03507e-20	1.35861e-15
C10orf91	292	7443597	45995	15	up, CVGvsNC, t14	7.44722e-10	7.19104e-06
C19orf26	399	7443597	45995	16	up, CVGvsNC, t14	7.08823e-09	4.56293e-05
REPIN1	523	7443597	45995	15	up, CVGvsNC, t14	1.45493e-06	0.00702441
MMP17	614	7443597	45995	16	up, CVGvsNC, t14	2.26084e-06	0.00873225
GNG13	194	7443597	45995	9	up, CVGvsNC, t14	4.17974e-06	0.0132341
VWA1	808	7443597	45995	18	up, CVGvsNC, t14	4.79695e-06	0.0132341
TMEM184A	1069	7443597	45995	21	up, CVGvsNC, t14	5.63839e-06	0.0136111
CACNA1H	159	7443597	45995	8	up, CVGvsNC, t14	7.86931e-06	0.0168858
SCRT1	544	7443597	45995	14	up, CVGvsNC, t14	1.08688e-05	0.0197042
SCLY	221	7443597	45995	9	up, CVGvsNC, t14	1.19125e-05	0.0197042
TOR4A	551	7443597	45995	14	up, CVGvsNC, t14	1.2519e-05	0.0197042
PANK4	789	7443597	45995	17	up, CVGvsNC, t14	1.3264e-05	0.0197042
C15orf37	423	7443597	45995	12	up, CVGvsNC, t14	1.75798e-05	0.02425
HDAC10	56	7443597	45995	5	up, CVGvsNC, t14	2.64658e-05	0.0335893
GNG7	756	7443597	45995	16	up, CVGvsNC, t14	2.90095e-05	0.0335893
NCAPH2	310	7443597	45995	10	up, CVGvsNC, t14	2.95681e-05	0.0335893
SKI	683	7443597	45995	15	up, CVGvsNC, t14	3.35245e-05	0.0357161
NAT8L	945	7443597	45995	18	up, CVGvsNC, t14	3.75403e-05	0.0357161
TBX1	99	7443597	45995	6	up, CVGvsNC, t14	3.81522e-05	0.0357161
XIRP1	692	7443597	45995	15	up, CVGvsNC, t14	3.88379e-05	0.0357161
CACNA1A	324	7443597	45995	10	up, CVGvsNC, t14	4.28304e-05	0.0375973
NLRP6	271	7443597	45995	9	up, CVGvsNC, t14	5.85165e-05	0.0481756
SMPD3	637	7443597	45995	14	up, CVGvsNC, t14	5.98702e-05	0.0481756
MGRN1	1000	7443597	45995	18	up, CVGvsNC, t14	7.64431e-05	0.0590508
CERS1	229	7443597	45995	8	up, CVGvsNC, t14	0.00010529	0.0782064
PITX1	174	7443597	45995	7	up, CVGvsNC, t14	0.000118703	0.0849033
C9orf37	78	7443597	45995	5	up, CVGvsNC, t14	0.000130706	0.0896252
SLC12A4	304	7443597	45995	9	up, CVGvsNC, t14	0.000139415	0.0896252
YKT6	450	7443597	45995	11	up, CVGvsNC, t14	0.000143953	0.0896252
TSSK6	182	7443597	45995	7	up, CVGvsNC, t14	0.000156655	0.0896252
BRSK2	380	7443597	45995	10	up, CVGvsNC, t14	0.000158033	0.0896252
EFHD2	380	7443597	45995	10	up, CVGvsNC, t14	0.000158033	0.0896252
CMTM1	44	7443597	45995	4	up, CVGvsNC, t14	0.000162432	0.0896252
HPD	44	7443597	45995	4	up, CVGvsNC, t14	0.000162432	0.0896252
WNT6	83	7443597	45995	5	up, CVGvsNC, t14	0.000175234	0.0940033
VPS53	2104	7443597	698381	287	up, CVGvsNC, t15	1.55642e-10	3.00576e-06
CDR1as	430	7443597	698381	81	up, CVGvsNC, t15	1.32434e-09	1.27878e-05
ITGB1BP1	733	7443597	698381	113	up, CVGvsNC, t15	1.39973e-07	0.000901052
MUC19	1904	7443597	70901	114	up, CVGvsOV, t13	1.48039e-52	2.85893e-48
RNF168	580	7443597	70901	34	up, CVGvsOV, t13	1.37358e-16	1.32633e-12
SPANXN1	99	7443597	70901	14	up, CVGvsOV, t13	9.00333e-13	5.79574e-09
F10	1122	7443597	70901	32	up, CVGvsOV, t13	8.72869e-08	0.000421421
MRPS17	530	7443597	70901	20	up, CVGvsOV, t13	3.25371e-07	0.00125671
RBMS2	1496	7443597	70901	34	up, CVGvsOV, t13	5.43216e-06	0.0174843
SPANXN5	80	7443597	70901	7	up, CVGvsOV, t13	1.23012e-05	0.0339373
NOL9	856	7443597	70901	22	up, CVGvsOV, t13	3.93458e-05	0.0786823
ATP8B3	170	7443597	70901	9	up, CVGvsOV, t13	4.29487e-05	0.0786823
NPW	21	7443597	70901	4	up, CVGvsOV, t13	4.32694e-05	0.0786823
DOHH	134	7443597	70901	8	up, CVGvsOV, t13	4.87169e-05	0.0786823
SHOX	407	7443597	70901	14	up, CVGvsOV, t13	4.88912e-05	0.0786823
FAM230A	904	7443597	76192	53	up, CVGvsOV, t14	1.50143e-23	2.89956e-19
CDR1as	430	7443597	479338	94	up, CVGvsOV, t15	1.48955e-25	2.87663e-21
CADM2	1309	7443597	479338	150	up, CVGvsOV, t15	1.1792e-11	1.13863e-07
BRWD3	1300	7443597	479338	148	up, CVGvsOV, t15	2.5657e-11	1.65163e-07
PVRL3	516	7443597	479338	72	up, CVGvsOV, t15	7.9402e-10	3.83353e-06
GLS	455	7443597	479338	65	up, CVGvsOV, t15	1.96103e-09	6.85652e-06
QSER1	731	7443597	479338	91	up, CVGvsOV, t15	2.13024e-09	6.85652e-06
ATP13A3	552	7443597	479338	74	up, CVGvsOV, t15	2.76428e-09	7.62626e-06
CREBRF	1032	7443597	479338	117	up, CVGvsOV, t15	3.48999e-09	8.42483e-06
SLC5A3	3180	7443597	479338	288	up, CVGvsOV, t15	7.32966e-09	1.57278e-05
SSX2IP	603	7443597	479338	77	up, CVGvsOV, t15	1.15425e-08	2.22908e-05
AP5M1	1892	7443597	479338	185	up, CVGvsOV, t15	1.96201e-08	3.36927e-05
LRP12	536	7443597	479338	70	up, CVGvsOV, t15	2.09358e-08	3.36927e-05
CA8	853	7443597	479338	98	up, CVGvsOV, t15	3.16431e-08	4.4637e-05
FSD1L	1004	7443597	479338	111	up, CVGvsOV, t15	3.2359e-08	4.4637e-05
EIF5A2	951	7443597	479338	106	up, CVGvsOV, t15	4.2897e-08	5.52285e-05
C21orf91	799	7443597	479338	92	up, CVGvsOV, t15	7.31551e-08	8.82982e-05
FEM1C	746	7443597	479338	87	up, CVGvsOV, t15	9.24014e-08	0.000104968
PI15	1063	7443597	479338	114	up, CVGvsOV, t15	1.05179e-07	0.000111061
PABPC4L	614	7443597	479338	75	up, CVGvsOV, t15	1.09267e-07	0.000111061
EPHA7	650	7443597	479338	78	up, CVGvsOV, t15	1.29098e-07	0.000121881
PURG	1044	7443597	479338	112	up, CVGvsOV, t15	1.32535e-07	0.000121881
RORA	1636	7443597	479338	160	up, CVGvsOV, t15	1.63165e-07	0.000143229
MIER1	677	7443597	479338	80	up, CVGvsOV, t15	1.70779e-07	0.000143395
CNN3	129	7443597	479338	26	up, CVGvsOV, t15	1.89666e-07	0.000152618
NUDCD2	1357	7443597	479338	137	up, CVGvsOV, t15	2.09346e-07	0.000161116
ETNK1	971	7443597	479338	105	up, CVGvsOV, t15	2.16913e-07	0.000161116
YOD1	975	7443597	479338	105	up, CVGvsOV, t15	2.63862e-07	0.00018873
PURA	906	7443597	479338	99	up, CVGvsOV, t15	2.90969e-07	0.000200686
ZIC5	461	7443597	479338	59	up, CVGvsOV, t15	4.96455e-07	0.000330605
EBNA1BP2	285	7443597	479338	42	up, CVGvsOV, t15	5.39236e-07	0.000342761
ZNF148	1184	7443597	479338	121	up, CVGvsOV, t15	5.50207e-07	0.000342761
NFAT5	1591	7443597	479338	153	up, CVGvsOV, t15	7.84971e-07	0.00047373
LCOR	1597	7443597	479338	153	up, CVGvsOV, t15	9.71309e-07	0.000529693
RNASEH2B	661	7443597	479338	76	up, CVGvsOV, t15	9.72271e-07	0.000529693
QKI	2753	7443597	479338	242	up, CVGvsOV, t15	9.99053e-07	0.000529693
MRPL19	1260	7443597	479338	126	up, CVGvsOV, t15	1.00298e-06	0.000529693
DCUN1D5	2176	7443597	479338	198	up, CVGvsOV, t15	1.01484e-06	0.000529693
CLVS2	1739	7443597	479338	164	up, CVGvsOV, t15	1.04977e-06	0.000532133
CREBZF	958	7443597	479338	101	up, CVGvsOV, t15	1.13902e-06	0.000532133
LRRC8B	887	7443597	479338	95	up, CVGvsOV, t15	1.18225e-06	0.000532133
ZC2HC1A	335	7443597	479338	46	up, CVGvsOV, t15	1.23341e-06	0.000532133
REEP3	758	7443597	479338	84	up, CVGvsOV, t15	1.23514e-06	0.000532133
TRIM36	284	7443597	479338	41	up, CVGvsOV, t15	1.25187e-06	0.000532133
PGAP1	1478	7443597	479338	143	up, CVGvsOV, t15	1.25608e-06	0.000532133
PARP8	782	7443597	479338	86	up, CVGvsOV, t15	1.2719e-06	0.000532133
PPP1R2	431	7443597	479338	55	up, CVGvsOV, t15	1.28751e-06	0.000532133
AIMP1	346	7443597	479338	47	up, CVGvsOV, t15	1.29506e-06	0.000532133
SNX13	598	7443597	479338	70	up, CVGvsOV, t15	1.33491e-06	0.000537079
NAA38	2147	7443597	479338	195	up, CVGvsOV, t15	1.36761e-06	0.000539007
LBR	296	7443597	479338	42	up, CVGvsOV, t15	1.48121e-06	0.000572104
PTAR1	1575	7443597	479338	150	up, CVGvsOV, t15	1.70128e-06	0.000644217
ZBTB20	4934	7443597	479338	401	up, CVGvsOV, t15	1.78424e-06	0.000655214
FRS2	872	7443597	479338	93	up, CVGvsOV, t15	1.80811e-06	0.000655214
ZNF680	268	7443597	479338	39	up, CVGvsOV, t15	1.8321e-06	0.000655214
PLEKHA3	2252	7443597	479338	202	up, CVGvsOV, t15	2.03016e-06	0.000712845
PRPF40A	851	7443597	479338	91	up, CVGvsOV, t15	2.07425e-06	0.00071532
HNRNPR	984	7443597	479338	102	up, CVGvsOV, t15	2.14109e-06	0.000725415
EPM2AIP1	962	7443597	479338	100	up, CVGvsOV, t15	2.36514e-06	0.000783807
PRKAA1	654	7443597	479338	74	up, CVGvsOV, t15	2.3946e-06	0.000783807
MZT1	302	7443597	479338	42	up, CVGvsOV, t15	2.49819e-06	0.000797229
KBTBD8	507	7443597	479338	61	up, CVGvsOV, t15	2.52971e-06	0.000797229
PDS5B	541	7443597	479338	64	up, CVGvsOV, t15	2.57874e-06	0.000797229
FAM76B	441	7443597	479338	55	up, CVGvsOV, t15	2.60074e-06	0.000797229
BRWD1	2001	7443597	479338	182	up, CVGvsOV, t15	2.72313e-06	0.000821705
POU3F4	58	7443597	479338	15	up, CVGvsOV, t15	2.8213e-06	0.000836958
EPHA5	810	7443597	479338	87	up, CVGvsOV, t15	2.86036e-06	0.000836958
GPM6A	433	7443597	479338	54	up, CVGvsOV, t15	3.18663e-06	0.000918509
RFX3	1254	7443597	479338	123	up, CVGvsOV, t15	3.40313e-06	0.000966488
YAP1	650	7443597	479338	73	up, CVGvsOV, t15	3.62937e-06	0.0010158
TAF1A	329	7443597	479338	44	up, CVGvsOV, t15	4.14739e-06	0.0011442
ARHGAP5	774	7443597	479338	83	up, CVGvsOV, t15	5.02975e-06	0.00135945
JHDM1D	1202	7443597	479338	118	up, CVGvsOV, t15	5.06838e-06	0.00135945
EBF3	463	7443597	479338	56	up, CVGvsOV, t15	5.3878e-06	0.00141873
ZNF451	1317	7443597	479338	127	up, CVGvsOV, t15	5.47045e-06	0.00141873
CTDSPL2	764	7443597	479338	82	up, CVGvsOV, t15	5.51799e-06	0.00141873
OTUD4	705	7443597	479338	77	up, CVGvsOV, t15	5.58324e-06	0.00141873
ALG10B	1496	7443597	479338	141	up, CVGvsOV, t15	5.73927e-06	0.00143944
LMBRD2	995	7443597	479338	101	up, CVGvsOV, t15	5.8282e-06	0.001443
TP53INP1	886	7443597	479338	92	up, CVGvsOV, t15	6.0197e-06	0.00145624
NCOA2	754	7443597	479338	81	up, CVGvsOV, t15	6.05342e-06	0.00145624
RC3H1	1396	7443597	479338	133	up, CVGvsOV, t15	6.10789e-06	0.00145624
TENM1	875	7443597	479338	91	up, CVGvsOV, t15	6.32727e-06	0.0014891
SLC25A36	779	7443597	479338	83	up, CVGvsOV, t15	6.39993e-06	0.0014891
CPEB3	1010	7443597	479338	102	up, CVGvsOV, t15	6.52748e-06	0.0015007
GUCY1A2	2575	7443597	479338	223	up, CVGvsOV, t15	6.78843e-06	0.00154233
TMEM33	1464	7443597	479338	138	up, CVGvsOV, t15	7.09533e-06	0.00157308
PPP1CB	593	7443597	479338	67	up, CVGvsOV, t15	7.22275e-06	0.00157308
BAZ1A	128	7443597	479338	23	up, CVGvsOV, t15	7.24384e-06	0.00157308
2016-03-06	1287	7443597	479338	124	up, CVGvsOV, t15	7.26231e-06	0.00157308
PTBP2	1787	7443597	479338	163	up, CVGvsOV, t15	7.33105e-06	0.00157308
FUBP1	867	7443597	479338	90	up, CVGvsOV, t15	7.60723e-06	0.0016144
ZMAT3	1404	7443597	479338	133	up, CVGvsOV, t15	8.05523e-06	0.00166787
IPMK	760	7443597	479338	81	up, CVGvsOV, t15	8.09047e-06	0.00166787
GREB1L	492	7443597	479338	58	up, CVGvsOV, t15	8.11826e-06	0.00166787
FMR1	414	7443597	479338	51	up, CVGvsOV, t15	8.24186e-06	0.00167544
AKAP11	761	7443597	479338	81	up, CVGvsOV, t15	8.48661e-06	0.00170722
MATN3	205	7443597	479338	31	up, CVGvsOV, t15	9.0039e-06	0.00178965
ZNF45	528	7443597	479338	61	up, CVGvsOV, t15	9.08167e-06	0.00178965
PPP2R2A	449	7443597	479338	54	up, CVGvsOV, t15	9.19014e-06	0.00179273
EEA1	933	7443597	479338	95	up, CVGvsOV, t15	9.48862e-06	0.00183244
RASSF9	752	7443597	479338	80	up, CVGvsOV, t15	9.77353e-06	0.00185201
ALG12	788	7443597	479338	83	up, CVGvsOV, t15	9.78177e-06	0.00185201
RIMKLB	599	7443597	479338	67	up, CVGvsOV, t15	1.00239e-05	0.00187944
LIFR	1197	7443597	479338	116	up, CVGvsOV, t15	1.07555e-05	0.00198626
ZNF404	554	7443597	479338	63	up, CVGvsOV, t15	1.07994e-05	0.00198626
RP11-664D7.4	486	7443597	479338	57	up, CVGvsOV, t15	1.12119e-05	0.00204268
RAG1	649	7443597	479338	71	up, CVGvsOV, t15	1.18306e-05	0.00211555
RUNDC3B	453	7443597	479338	54	up, CVGvsOV, t15	1.1831e-05	0.00211555
TDRD15	228	7443597	479338	33	up, CVGvsOV, t15	1.21204e-05	0.00214655
USP9X	697	7443597	479338	75	up, CVGvsOV, t15	1.22266e-05	0.00214655
COX7A2L	376	7443597	479338	47	up, CVGvsOV, t15	1.23868e-05	0.00215508
RRP15	1315	7443597	479338	125	up, CVGvsOV, t15	1.25052e-05	0.00215625
UFL1	432	7443597	479338	52	up, CVGvsOV, t15	1.2944e-05	0.00221217
MIB1	1153	7443597	479338	112	up, CVGvsOV, t15	1.35644e-05	0.00228681
CLDND1	260	7443597	479338	36	up, CVGvsOV, t15	1.36793e-05	0.00228681
PTPN4	1717	7443597	479338	156	up, CVGvsOV, t15	1.37998e-05	0.00228681
TMEM106B	2032	7443597	479338	180	up, CVGvsOV, t15	1.39911e-05	0.00228681
MAP3K1	411	7443597	479338	50	up, CVGvsOV, t15	1.40767e-05	0.00228681
EIF1AX	688	7443597	479338	74	up, CVGvsOV, t15	1.40913e-05	0.00228681
TPBG	797	7443597	479338	83	up, CVGvsOV, t15	1.47745e-05	0.00236022
C4orf46	525	7443597	479338	60	up, CVGvsOV, t15	1.47881e-05	0.00236022
PBRM1	749	7443597	479338	79	up, CVGvsOV, t15	1.4939e-05	0.00236476
C9orf41	503	7443597	479338	58	up, CVGvsOV, t15	1.56222e-05	0.00245282
C5orf22	424	7443597	479338	51	up, CVGvsOV, t15	1.58642e-05	0.00247072
ABCA1	573	7443597	479338	64	up, CVGvsOV, t15	1.62333e-05	0.00250798
LOX	703	7443597	479338	75	up, CVGvsOV, t15	1.63685e-05	0.0025088
TBL1XR1	1046	7443597	479338	103	up, CVGvsOV, t15	1.68024e-05	0.00255503
MKLN1	1662	7443597	479338	151	up, CVGvsOV, t15	1.86626e-05	0.00278452
CCNG2	778	7443597	479338	81	up, CVGvsOV, t15	1.86909e-05	0.00278452
DNAJC10	3336	7443597	479338	276	up, CVGvsOV, t15	1.87442e-05	0.00278452
SOS1	828	7443597	479338	85	up, CVGvsOV, t15	1.98869e-05	0.00292393
SPAG6	275	7443597	479338	37	up, CVGvsOV, t15	1.99855e-05	0.00292393
IDS	2312	7443597	479338	200	up, CVGvsOV, t15	2.04536e-05	0.00296992
LIN7C	720	7443597	479338	76	up, CVGvsOV, t15	2.07754e-05	0.00299414
WDR36	697	7443597	479338	74	up, CVGvsOV, t15	2.17713e-05	0.00311442
CCDC14	235	7443597	479338	33	up, CVGvsOV, t15	2.27675e-05	0.00323299
CPSF6	795	7443597	479338	82	up, CVGvsOV, t15	2.32251e-05	0.00327246
SEC23A	215	7443597	479338	31	up, CVGvsOV, t15	2.35334e-05	0.00327246
ZNF224	309	7443597	479338	40	up, CVGvsOV, t15	2.35538e-05	0.00327246
TRUB1	431	7443597	479338	51	up, CVGvsOV, t15	2.4619e-05	0.00338583
CLOCK	1425	7443597	479338	132	up, CVGvsOV, t15	2.47205e-05	0.00338583
TRHDE	1019	7443597	479338	100	up, CVGvsOV, t15	2.51275e-05	0.00341734
DMD	629	7443597	479338	68	up, CVGvsOV, t15	2.58416e-05	0.00348988
SRSF2	376	7443597	479338	46	up, CVGvsOV, t15	2.61564e-05	0.00350787
DCLK1	897	7443597	479338	90	up, CVGvsOV, t15	2.74445e-05	0.00365523
HSF5	378	7443597	479338	46	up, CVGvsOV, t15	2.98489e-05	0.0039422
LEMD3	334	7443597	479338	42	up, CVGvsOV, t15	3.00075e-05	0.0039422
PTEN	1049	7443597	479338	102	up, CVGvsOV, t15	3.03051e-05	0.00394607
DCUN1D1	1239	7443597	479338	117	up, CVGvsOV, t15	3.04455e-05	0.00394607
ZFY	446	7443597	479338	52	up, CVGvsOV, t15	3.07506e-05	0.00395904
ATP6V1D	208	7443597	479338	30	up, CVGvsOV, t15	3.1335e-05	0.00400756
FBXO43	78	7443597	479338	16	up, CVGvsOV, t15	3.21562e-05	0.00408553
RAP2C	413	7443597	479338	49	up, CVGvsOV, t15	3.26583e-05	0.00409715
NDFIP2	622	7443597	479338	67	up, CVGvsOV, t15	3.29151e-05	0.00409715
MAP4K3	229	7443597	479338	32	up, CVGvsOV, t15	3.30624e-05	0.00409715
COL19A1	914	7443597	479338	91	up, CVGvsOV, t15	3.30963e-05	0.00409715
IPO8	347	7443597	479338	43	up, CVGvsOV, t15	3.45617e-05	0.00425131
KATNAL1	1129	7443597	479338	108	up, CVGvsOV, t15	3.54834e-05	0.00433706
GABRA1	460	7443597	479338	53	up, CVGvsOV, t15	3.58001e-05	0.00434778
DGKH	2591	7443597	479338	219	up, CVGvsOV, t15	3.60214e-05	0.00434778
MYNN	565	7443597	479338	62	up, CVGvsOV, t15	3.66689e-05	0.00435263
LSM5	337	7443597	479338	42	up, CVGvsOV, t15	3.69952e-05	0.00435263
GNA13	855	7443597	479338	86	up, CVGvsOV, t15	3.71298e-05	0.00435263
SLC30A4	1143	7443597	479338	109	up, CVGvsOV, t15	3.71856e-05	0.00435263
CDCA2	757	7443597	479338	78	up, CVGvsOV, t15	3.71885e-05	0.00435263
ZNF484	283	7443597	479338	37	up, CVGvsOV, t15	3.74387e-05	0.00435552
PIK3CA	1055	7443597	479338	102	up, CVGvsOV, t15	3.78519e-05	0.00437722
ABCA5	782	7443597	479338	80	up, CVGvsOV, t15	3.81845e-05	0.0043894
REV3L	151	7443597	479338	24	up, CVGvsOV, t15	3.86437e-05	0.00441591
UBQLN2	394	7443597	479338	47	up, CVGvsOV, t15	4.06912e-05	0.00462252
FAM83B	591	7443597	479338	64	up, CVGvsOV, t15	4.14012e-05	0.00467568
ARF6	509	7443597	479338	57	up, CVGvsOV, t15	4.19129e-05	0.00470595
CTBS	984	7443597	479338	96	up, CVGvsOV, t15	4.45859e-05	0.00497712
MGAT2	430	7443597	479338	50	up, CVGvsOV, t15	4.60731e-05	0.00511358
CLDN8	233	7443597	479338	32	up, CVGvsOV, t15	4.65509e-05	0.00513709
LNPEP	1602	7443597	479338	144	up, CVGvsOV, t15	4.70769e-05	0.00516562
EXOC8	1265	7443597	479338	118	up, CVGvsOV, t15	4.73949e-05	0.00517113
LPCAT2	678	7443597	479338	71	up, CVGvsOV, t15	4.84158e-05	0.00525284
RNF217	1761	7443597	479338	156	up, CVGvsOV, t15	4.88391e-05	0.00526917
FAT4	213	7443597	479338	30	up, CVGvsOV, t15	4.92098e-05	0.00527967
ZNF345	276	7443597	479338	36	up, CVGvsOV, t15	4.9601e-05	0.00529223
ANGPT1	420	7443597	479338	49	up, CVGvsOV, t15	5.00638e-05	0.00531224
FAM13C	234	7443597	479338	32	up, CVGvsOV, t15	5.06223e-05	0.00531224
GMNC	619	7443597	479338	66	up, CVGvsOV, t15	5.08943e-05	0.00531224
FBXO30	1114	7443597	479338	106	up, CVGvsOV, t15	5.1177e-05	0.00531224
CCNH	298	7443597	479338	38	up, CVGvsOV, t15	5.13342e-05	0.00531224
TNPO1	1371	7443597	479338	126	up, CVGvsOV, t15	5.20034e-05	0.00531224
RBM46	342	7443597	479338	42	up, CVGvsOV, t15	5.20104e-05	0.00531224
ATP6V1G1	224	7443597	479338	31	up, CVGvsOV, t15	5.2298e-05	0.00531224
RGS17	1281	7443597	479338	119	up, CVGvsOV, t15	5.25323e-05	0.00531224
LGR4	704	7443597	479338	73	up, CVGvsOV, t15	5.25393e-05	0.00531224
ITGB8	1041	7443597	479338	100	up, CVGvsOV, t15	5.70026e-05	0.00572191
BTLA	1387	7443597	479338	127	up, CVGvsOV, t15	5.71835e-05	0.00572191
ENPP4	515	7443597	479338	57	up, CVGvsOV, t15	5.78561e-05	0.00575937
SYT10	457	7443597	479338	52	up, CVGvsOV, t15	5.83054e-05	0.00577433
CCDC71L	646	7443597	479338	68	up, CVGvsOV, t15	5.87193e-05	0.00578565
PM20D2	575	7443597	479338	62	up, CVGvsOV, t15	6.09156e-05	0.00597158
FBXL4	1132	7443597	479338	107	up, CVGvsOV, t15	6.14592e-05	0.00599444
DNAJB14	905	7443597	479338	89	up, CVGvsOV, t15	6.1884e-05	0.00600555
EIF4E	1770	7443597	479338	156	up, CVGvsOV, t15	6.24325e-05	0.00601813
C5orf24	806	7443597	479338	81	up, CVGvsOV, t15	6.26369e-05	0.00601813
FUT9	2119	7443597	479338	182	up, CVGvsOV, t15	6.68848e-05	0.00637114
FAR1	577	7443597	479338	62	up, CVGvsOV, t15	6.72564e-05	0.00637114
RNF2	425	7443597	479338	49	up, CVGvsOV, t15	6.73007e-05	0.00637114
GBE1	137	7443597	479338	22	up, CVGvsOV, t15	6.78299e-05	0.00638991
PLOD2	238	7443597	479338	32	up, CVGvsOV, t15	7.03295e-05	0.00658221
PHTF2	472	7443597	479338	53	up, CVGvsOV, t15	7.05529e-05	0.00658221
DOCK10	83	7443597	479338	16	up, CVGvsOV, t15	7.11265e-05	0.00660382
OGFRL1	1214	7443597	479338	113	up, CVGvsOV, t15	7.31523e-05	0.00675345
KIF27	555	7443597	479338	60	up, CVGvsOV, t15	7.34374e-05	0.00675345
CCNT2	860	7443597	479338	85	up, CVGvsOV, t15	7.48424e-05	0.00682306
ZBTB21	798	7443597	479338	80	up, CVGvsOV, t15	7.4901e-05	0.00682306
SEPSECS	848	7443597	479338	84	up, CVGvsOV, t15	7.61632e-05	0.00684945
NXT2	359	7443597	479338	43	up, CVGvsOV, t15	7.62758e-05	0.00684945
RBM25	737	7443597	479338	75	up, CVGvsOV, t15	7.66094e-05	0.00684945
SLC25A12	737	7443597	479338	75	up, CVGvsOV, t15	7.66094e-05	0.00684945
HHIP	1449	7443597	479338	131	up, CVGvsOV, t15	7.73556e-05	0.00688429
ARHGAP42	604	7443597	479338	64	up, CVGvsOV, t15	7.81595e-05	0.00692393
MBNL2	451	7443597	479338	51	up, CVGvsOV, t15	7.97128e-05	0.00702929
ACAP2	800	7443597	479338	80	up, CVGvsOV, t15	8.12804e-05	0.00710762
ZNF207	2451	7443597	479338	206	up, CVGvsOV, t15	8.13372e-05	0.00710762
SIRT4	37	7443597	479338	10	up, CVGvsOV, t15	8.48137e-05	0.00737802
ZNF714	262	7443597	479338	34	up, CVGvsOV, t15	8.7112e-05	0.00754398
EXOC5	1117	7443597	479338	105	up, CVGvsOV, t15	8.80271e-05	0.00758919
ONECUT2	2905	7443597	479338	239	up, CVGvsOV, t15	8.85283e-05	0.00759848
ARID2	631	7443597	479338	66	up, CVGvsOV, t15	8.96367e-05	0.00765958
TNFRSF21	179	7443597	479338	26	up, CVGvsOV, t15	9.01704e-05	0.00767124
PUM2	512	7443597	479338	56	up, CVGvsOV, t15	9.14553e-05	0.00774643
ZNF770	656	7443597	479338	68	up, CVGvsOV, t15	9.28875e-05	0.0078
ASAP1	536	7443597	479338	58	up, CVGvsOV, t15	9.30883e-05	0.0078
SERTAD2	816	7443597	479338	81	up, CVGvsOV, t15	9.39871e-05	0.0078
SLC25A24	489	7443597	479338	54	up, CVGvsOV, t15	9.39871e-05	0.0078
ZNF506	121	7443597	479338	20	up, CVGvsOV, t15	9.43e-05	0.0078
NR1D2	584	7443597	479338	62	up, CVGvsOV, t15	9.45112e-05	0.0078
FAM122B	466	7443597	479338	52	up, CVGvsOV, t15	9.59993e-05	0.0078891
GRIA2	432	7443597	479338	49	up, CVGvsOV, t15	0.000100569	0.00818019
KCNT2	432	7443597	479338	49	up, CVGvsOV, t15	0.000100569	0.00818019
C6orf62	409	7443597	479338	47	up, CVGvsOV, t15	0.000100812	0.00818019
SPAG16	514	7443597	479338	56	up, CVGvsOV, t15	0.000101354	0.00818974
CPEB4	1032	7443597	479338	98	up, CVGvsOV, t15	0.000101959	0.00820217
CAV1	330	7443597	479338	40	up, CVGvsOV, t15	0.000102357	0.00820217
FAM13B	421	7443597	479338	48	up, CVGvsOV, t15	0.000103728	0.00827769
DYNC1LI1	171	7443597	479338	25	up, CVGvsOV, t15	0.000109507	0.00870287
APPBP2	858	7443597	479338	84	up, CVGvsOV, t15	0.000112497	0.00888211
TCEAL1	95	7443597	479338	17	up, CVGvsOV, t15	0.000113243	0.00888211
PHF17	612	7443597	479338	64	up, CVGvsOV, t15	0.000113706	0.00888211
RAB21	959	7443597	479338	92	up, CVGvsOV, t15	0.000113873	0.00888211
ZDBF2	481	7443597	479338	53	up, CVGvsOV, t15	0.000114468	0.00888211
ACTR3	846	7443597	479338	83	up, CVGvsOV, t15	0.000114719	0.00888211
NHLRC2	1568	7443597	479338	139	up, CVGvsOV, t15	0.0001157	0.00888211
URI1	332	7443597	479338	40	up, CVGvsOV, t15	0.000116579	0.00888211
CNOT7	747	7443597	479338	75	up, CVGvsOV, t15	0.000116615	0.00888211
BAG2	1164	7443597	479338	108	up, CVGvsOV, t15	0.000116706	0.00888211
DLGAP5	142	7443597	479338	22	up, CVGvsOV, t15	0.000116822	0.00888211
RAB8B	698	7443597	479338	71	up, CVGvsOV, t15	0.000117713	0.00891479
GNAI3	589	7443597	479338	62	up, CVGvsOV, t15	0.000119792	0.00903682
NADK2	447	7443597	479338	50	up, CVGvsOV, t15	0.000121396	0.0091222
ZDHHC21	1426	7443597	479338	128	up, CVGvsOV, t15	0.00012457	0.00926208
FAM199X	1089	7443597	479338	102	up, CVGvsOV, t15	0.00012494	0.00926208
SUB1	542	7443597	479338	58	up, CVGvsOV, t15	0.000125363	0.00926208
MDM1	133	7443597	479338	21	up, CVGvsOV, t15	0.000125423	0.00926208
GTF2A1	786	7443597	479338	78	up, CVGvsOV, t15	0.000125656	0.00926208
CLIP1	278	7443597	479338	35	up, CVGvsOV, t15	0.000127207	0.00934076
MAP9	874	7443597	479338	85	up, CVGvsOV, t15	0.000128329	0.00938274
EXOC1	96	7443597	479338	17	up, CVGvsOV, t15	0.000129411	0.00938274
DCBLD2	627	7443597	479338	65	up, CVGvsOV, t15	0.000129719	0.00938274
GCA	425	7443597	479338	48	up, CVGvsOV, t15	0.00013001	0.00938274
SELT	519	7443597	479338	56	up, CVGvsOV, t15	0.000130516	0.00938274
STARD4	862	7443597	479338	84	up, CVGvsOV, t15	0.000131038	0.00938274
KIAA1715	1865	7443597	479338	161	up, CVGvsOV, t15	0.00013118	0.00938274
CTNNA3	1520	7443597	479338	135	up, CVGvsOV, t15	0.000131971	0.00940098
PPP1R12A	664	7443597	479338	68	up, CVGvsOV, t15	0.000132408	0.00940098
KIAA1524	484	7443597	479338	53	up, CVGvsOV, t15	0.000133894	0.00947165
MYT1L	508	7443597	479338	55	up, CVGvsOV, t15	0.000136343	0.00960968
GPR88	346	7443597	479338	41	up, CVGvsOV, t15	0.000138916	0.00975544
METAP1	653	7443597	479338	67	up, CVGvsOV, t15	0.000139623	0.00976956
SSR1	1655	7443597	479338	145	up, CVGvsOV, t15	0.000142311	0.00986332
TWISTNB	497	7443597	479338	54	up, CVGvsOV, t15	0.000142327	0.00986332
SRRM1	184	7443597	479338	26	up, CVGvsOV, t15	0.000142495	0.00986332
ABI1	313	7443597	479338	38	up, CVGvsOV, t15	0.000144851	0.00999058
PRPS2	302	7443597	479338	37	up, CVGvsOV, t15	0.000145955	0.0100116
GALNT3	280	7443597	479338	35	up, CVGvsOV, t15	0.000146477	0.0100116
NFIA	1340	7443597	479338	121	up, CVGvsOV, t15	0.000146711	0.0100116
CNOT6L	1249	7443597	479338	114	up, CVGvsOV, t15	0.000147502	0.0100209
CNOT2	903	7443597	479338	87	up, CVGvsOV, t15	0.000147885	0.0100209
ATRX	618	7443597	479338	64	up, CVGvsOV, t15	0.000149446	0.0100912
SGPP1	359	7443597	479338	42	up, CVGvsOV, t15	0.000153934	0.0103581
GMFB	631	7443597	479338	65	up, CVGvsOV, t15	0.000155136	0.0104027
FCRL1	717	7443597	479338	72	up, CVGvsOV, t15	0.000156022	0.0104231
ANGPTL3	1238	7443597	479338	113	up, CVGvsOV, t15	0.000156818	0.0104231
SEL1L	1019	7443597	479338	96	up, CVGvsOV, t15	0.000157058	0.0104231
C18orf63	559	7443597	479338	59	up, CVGvsOV, t15	0.000159641	0.0105582
ZNF805	1462	7443597	479338	130	up, CVGvsOV, t15	0.000164484	0.0108414
GXYLT1	1175	7443597	479338	108	up, CVGvsOV, t15	0.000165994	0.0108548
CREB1	1568	7443597	479338	138	up, CVGvsOV, t15	0.000166174	0.0108548
SYT14	584	7443597	479338	61	up, CVGvsOV, t15	0.000166375	0.0108548
SLC16A7	1915	7443597	479338	164	up, CVGvsOV, t15	0.00016712	0.0108668
PAPOLA	645	7443597	479338	66	up, CVGvsOV, t15	0.000167896	0.0108806
TMPRSS12	465	7443597	479338	51	up, CVGvsOV, t15	0.000169766	0.0109649
RASSF3	501	7443597	479338	54	up, CVGvsOV, t15	0.000174136	0.0112097
ZWINT	757	7443597	479338	75	up, CVGvsOV, t15	0.000174949	0.0112247
SLC26A7	549	7443597	479338	58	up, CVGvsOV, t15	0.000175687	0.0112347
VWDE	946	7443597	479338	90	up, CVGvsOV, t15	0.00017704	0.0112565
SLITRK4	1061	7443597	479338	99	up, CVGvsOV, t15	0.000177194	0.0112565
CHM	671	7443597	479338	68	up, CVGvsOV, t15	0.000178983	0.0113241
CTTNBP2	218	7443597	479338	29	up, CVGvsOV, t15	0.000179431	0.0113241
KLHL11	972	7443597	479338	92	up, CVGvsOV, t15	0.000180478	0.0113531
NAA30	1152	7443597	479338	106	up, CVGvsOV, t15	0.000181794	0.0113987
BNIP2	884	7443597	479338	85	up, CVGvsOV, t15	0.000185924	0.0115566
ATP7A	771	7443597	479338	76	up, CVGvsOV, t15	0.000185981	0.0115566
MARCKS	796	7443597	479338	78	up, CVGvsOV, t15	0.000186108	0.0115566
KTN1	81	7443597	479338	15	up, CVGvsOV, t15	0.000188942	0.011695
SPIN4	479	7443597	479338	52	up, CVGvsOV, t15	0.000190033	0.011725
C15orf43	99	7443597	479338	17	up, CVGvsOV, t15	0.000190645	0.0117253
SRSF1	1600	7443597	479338	140	up, CVGvsOV, t15	0.000192458	0.011783
CNOT6	747	7443597	479338	74	up, CVGvsOV, t15	0.000192803	0.011783
MSR1	409	7443597	479338	46	up, CVGvsOV, t15	0.000194197	0.0118241
KIAA1462	1051	7443597	479338	98	up, CVGvsOV, t15	0.000194701	0.0118241
FAM103A1	157	7443597	479338	23	up, CVGvsOV, t15	0.000195395	0.0118291
BET1	468	7443597	479338	51	up, CVGvsOV, t15	0.000198287	0.0118618
PPP4R2	600	7443597	479338	62	up, CVGvsOV, t15	0.000198393	0.0118618
SETDB2	600	7443597	479338	62	up, CVGvsOV, t15	0.000198393	0.0118618
SLC25A21	600	7443597	479338	62	up, CVGvsOV, t15	0.000198393	0.0118618
PCDHB5	588	7443597	479338	61	up, CVGvsOV, t15	0.000199731	0.011905
SPTSSA	433	7443597	479338	48	up, CVGvsOV, t15	0.000201409	0.0119534
ZNF780A	937	7443597	479338	89	up, CVGvsOV, t15	0.000201782	0.0119534
PAPD5	1078	7443597	479338	100	up, CVGvsOV, t15	0.000203046	0.0119915
TNRC6A	445	7443597	479338	49	up, CVGvsOV, t15	0.000204295	0.0120285
COBLL1	1117	7443597	479338	103	up, CVGvsOV, t15	0.000205033	0.0120353
ZBTB10	1156	7443597	479338	106	up, CVGvsOV, t15	0.000206229	0.0120527
MITF	849	7443597	479338	82	up, CVGvsOV, t15	0.000206579	0.0120527
STAG1	364	7443597	479338	42	up, CVGvsOV, t15	0.000207542	0.0120724
KIAA1432	774	7443597	479338	76	up, CVGvsOV, t15	0.000209114	0.0121274
CXorf57	199	7443597	479338	27	up, CVGvsOV, t15	0.000212329	0.012277
ZNF84	787	7443597	479338	77	up, CVGvsOV, t15	0.000213117	0.0122857
ZC3H12C	1041	7443597	479338	97	up, CVGvsOV, t15	0.000213941	0.0122965
PDE6C	100	7443597	479338	17	up, CVGvsOV, t15	0.000216024	0.0123794
LIN7A	1003	7443597	479338	94	up, CVGvsOV, t15	0.000217459	0.0124248
GOLGA6L9	1068	7443597	479338	99	up, CVGvsOV, t15	0.000223019	0.0127049
NEK10	714	7443597	479338	71	up, CVGvsOV, t15	0.000228905	0.0129813
FBXL17	459	7443597	479338	50	up, CVGvsOV, t15	0.000229217	0.0129813
HMGN5	309	7443597	479338	37	up, CVGvsOV, t15	0.000230941	0.0130407
EOMES	169	7443597	479338	24	up, CVGvsOV, t15	0.000232556	0.0130937
TANC1	366	7443597	479338	42	up, CVGvsOV, t15	0.000233316	0.0130983
ARL6IP6	448	7443597	479338	49	up, CVGvsOV, t15	0.00023901	0.0133435
CBLN4	190	7443597	479338	26	up, CVGvsOV, t15	0.000239758	0.0133435
ESD	190	7443597	479338	26	up, CVGvsOV, t15	0.000239758	0.0133435
SCAPER	74	7443597	479338	14	up, CVGvsOV, t15	0.000242075	0.0134338
SATB1	666	7443597	479338	67	up, CVGvsOV, t15	0.000243508	0.0134746
RAP2B	1358	7443597	479338	121	up, CVGvsOV, t15	0.000247434	0.0136527
AEBP2	741	7443597	479338	73	up, CVGvsOV, t15	0.000248952	0.0136973
RCN2	956	7443597	479338	90	up, CVGvsOV, t15	0.000250639	0.013751
PUM1	322	7443597	479338	38	up, CVGvsOV, t15	0.000257445	0.0140458
EFCAB14	655	7443597	479338	66	up, CVGvsOV, t15	0.000257467	0.0140458
PLEKHA5	160	7443597	479338	23	up, CVGvsOV, t15	0.000259072	0.0140935
PCNX	983	7443597	479338	92	up, CVGvsOV, t15	0.000262828	0.0142425
VCPIP1	1099	7443597	479338	101	up, CVGvsOV, t15	0.000263286	0.0142425
TCF4	996	7443597	479338	93	up, CVGvsOV, t15	0.000264348	0.014251
ARGLU1	403	7443597	479338	45	up, CVGvsOV, t15	0.000264919	0.014251
MTX3	1282	7443597	479338	115	up, CVGvsOV, t15	0.000268117	0.0143462
NDUFB5	718	7443597	479338	71	up, CVGvsOV, t15	0.000268673	0.0143462
ALX1	768	7443597	479338	75	up, CVGvsOV, t15	0.000268916	0.0143462
BBX	1152	7443597	479338	105	up, CVGvsOV, t15	0.000272596	0.0145024
TCEA1	256	7443597	479338	32	up, CVGvsOV, t15	0.00027348	0.0145095
YIPF5	571	7443597	479338	59	up, CVGvsOV, t15	0.000277628	0.0146892
KBTBD3	312	7443597	479338	37	up, CVGvsOV, t15	0.000279306	0.0147098
GPR27	213	7443597	479338	28	up, CVGvsOV, t15	0.000279542	0.0147098
ARMC3	161	7443597	479338	23	up, CVGvsOV, t15	0.000284024	0.0148961
KLHL15	707	7443597	479338	70	up, CVGvsOV, t15	0.000284625	0.0148961
DBR1	151	7443597	479338	22	up, CVGvsOV, t15	0.000287436	0.0149873
NCKAP5	290	7443597	479338	35	up, CVGvsOV, t15	0.000287957	0.0149873
PCDH10	795	7443597	479338	77	up, CVGvsOV, t15	0.000288695	0.0149873
CWC22	182	7443597	479338	25	up, CVGvsOV, t15	0.000294228	0.0152336
SPG20	464	7443597	479338	50	up, CVGvsOV, t15	0.000295408	0.0152538
NANP	585	7443597	479338	60	up, CVGvsOV, t15	0.000300924	0.0154972
ZNF626	1182	7443597	479338	107	up, CVGvsOV, t15	0.000307459	0.0157666
RBPJ	709	7443597	479338	70	up, CVGvsOV, t15	0.000308182	0.0157666
ARL8B	1300	7443597	479338	116	up, CVGvsOV, t15	0.000308604	0.0157666
SLC12A2	525	7443597	479338	55	up, CVGvsOV, t15	0.000311021	0.0158481
ARL6IP5	269	7443597	479338	33	up, CVGvsOV, t15	0.000313294	0.0159219
CALCRL	710	7443597	479338	70	up, CVGvsOV, t15	0.00032061	0.016251
SMARCAD1	303	7443597	479338	36	up, CVGvsOV, t15	0.000322511	0.0163045
BDP1	951	7443597	479338	89	up, CVGvsOV, t15	0.000326624	0.0164694
HCFC2	1421	7443597	479338	125	up, CVGvsOV, t15	0.000328479	0.0165198
ZBTB44	1355	7443597	479338	120	up, CVGvsOV, t15	0.000329425	0.0165243
ADAMTS20	270	7443597	479338	33	up, CVGvsOV, t15	0.000335119	0.0167664
SESTD1	1823	7443597	479338	155	up, CVGvsOV, t15	0.000336438	0.0167745
ABCB1	248	7443597	479338	31	up, CVGvsOV, t15	0.000337019	0.0167745
FAM73A	850	7443597	479338	81	up, CVGvsOV, t15	0.000339232	0.0168413
DLG1	396	7443597	479338	44	up, CVGvsOV, t15	0.000341698	0.0169202
ZDHHC2	863	7443597	479338	82	up, CVGvsOV, t15	0.000342749	0.0169288
RPS6KA5	927	7443597	479338	87	up, CVGvsOV, t15	0.000345057	0.0169653
SPRED1	1017	7443597	479338	94	up, CVGvsOV, t15	0.000345245	0.0169653
CSGALNACT2	576	7443597	479338	59	up, CVGvsOV, t15	0.000346693	0.0169906
PPP3R1	373	7443597	479338	42	up, CVGvsOV, t15	0.000347701	0.0169906
CHAC2	133	7443597	479338	20	up, CVGvsOV, t15	0.000348398	0.0169906
RB1CC1	282	7443597	479338	34	up, CVGvsOV, t15	0.000354482	0.0172437
EFCAB6	877	7443597	479338	83	up, CVGvsOV, t15	0.00035835	0.0173767
FCHO2	456	7443597	479338	49	up, CVGvsOV, t15	0.000359015	0.0173767
FAM204A	967	7443597	479338	90	up, CVGvsOV, t15	0.000362953	0.0175234
NRIP1	651	7443597	479338	65	up, CVGvsOV, t15	0.000364036	0.0175318
ELL2	639	7443597	479338	64	up, CVGvsOV, t15	0.00036977	0.0177637
JAKMIP1	29	7443597	479338	8	up, CVGvsOV, t15	0.00037189	0.0177967
KMT2E	294	7443597	479338	35	up, CVGvsOV, t15	0.000372431	0.0177967
CUL3	802	7443597	479338	77	up, CVGvsOV, t15	0.000373938	0.0177967
DCDC2	529	7443597	479338	55	up, CVGvsOV, t15	0.000374144	0.0177967
CDC7	517	7443597	479338	54	up, CVGvsOV, t15	0.000376061	0.0178005
EVI5	981	7443597	479338	91	up, CVGvsOV, t15	0.000376707	0.0178005
MTMR6	493	7443597	479338	52	up, CVGvsOV, t15	0.000378353	0.0178005
CCDC68	578	7443597	479338	59	up, CVGvsOV, t15	0.0003784	0.0178005
GPC6	917	7443597	479338	86	up, CVGvsOV, t15	0.000379536	0.0178005
CENPK	124	7443597	479338	19	up, CVGvsOV, t15	0.000379803	0.0178005
NAP1L1	615	7443597	479338	62	up, CVGvsOV, t15	0.000380675	0.0178005
GABRA4	1761	7443597	479338	150	up, CVGvsOV, t15	0.000382455	0.0178405
PSMB1	134	7443597	479338	20	up, CVGvsOV, t15	0.000384997	0.01791
ARL14EP	554	7443597	479338	57	up, CVGvsOV, t15	0.000385799	0.01791
HP1BP3	422	7443597	479338	46	up, CVGvsOV, t15	0.000389468	0.0179484
EPHA6	715	7443597	479338	70	up, CVGvsOV, t15	0.000389813	0.0179484
TRPS1	995	7443597	479338	92	up, CVGvsOV, t15	0.000390546	0.0179484
FPGT	591	7443597	479338	60	up, CVGvsOV, t15	0.000390649	0.0179484
THAP2	628	7443597	479338	63	up, CVGvsOV, t15	0.000391274	0.0179484
C5orf28	470	7443597	479338	50	up, CVGvsOV, t15	0.000397201	0.0181771
KCNIP4	284	7443597	479338	34	up, CVGvsOV, t15	0.00040345	0.0184195
PPP1R15B	817	7443597	479338	78	up, CVGvsOV, t15	0.000406867	0.0185316
CHD6	447	7443597	479338	48	up, CVGvsOV, t15	0.000415123	0.0188622
SGMS2	767	7443597	479338	74	up, CVGvsOV, t15	0.000416078	0.0188622
NUDCD1	388	7443597	479338	43	up, CVGvsOV, t15	0.000417376	0.0188767
EIF4E3	1765	7443597	479338	150	up, CVGvsOV, t15	0.000420767	0.0189856
ZNF281	755	7443597	479338	73	up, CVGvsOV, t15	0.000425642	0.0191609
FOXN2	705	7443597	479338	69	up, CVGvsOV, t15	0.000429788	0.0192589
2016-03-07	680	7443597	479338	67	up, CVGvsOV, t15	0.000429815	0.0192589
GFPT1	1128	7443597	479338	102	up, CVGvsOV, t15	0.000431364	0.0192836
DIAPH2	1102	7443597	479338	100	up, CVGvsOV, t15	0.0004325	0.0192897
NAV3	508	7443597	479338	53	up, CVGvsOV, t15	0.000434085	0.0193158
C14orf28	308	7443597	479338	36	up, CVGvsOV, t15	0.000439709	0.0195211
NUS1	656	7443597	479338	65	up, CVGvsOV, t15	0.000445853	0.0197484
BMP4	61	7443597	479338	12	up, CVGvsOV, t15	0.000453938	0.0200605
TMA16	198	7443597	479338	26	up, CVGvsOV, t15	0.000458518	0.0202167
ARHGEF38	595	7443597	479338	60	up, CVGvsOV, t15	0.000463153	0.0203394
NAF1	97	7443597	479338	16	up, CVGvsOV, t15	0.000463408	0.0203394
CHMP2B	309	7443597	479338	36	up, CVGvsOV, t15	0.000467239	0.020453
TAF4	209	7443597	479338	27	up, CVGvsOV, t15	0.000468114	0.020453
GPR180	1408	7443597	479338	123	up, CVGvsOV, t15	0.000472441	0.0205955
TTLL7	924	7443597	479338	86	up, CVGvsOV, t15	0.000480008	0.0207996
MYOT	70	7443597	479338	13	up, CVGvsOV, t15	0.000480537	0.0207996
TNFAIP6	70	7443597	479338	13	up, CVGvsOV, t15	0.000480537	0.0207996
EPC2	450	7443597	479338	48	up, CVGvsOV, t15	0.000481431	0.0207996
TMEM55A	596	7443597	479338	60	up, CVGvsOV, t15	0.00048307	0.0208053
MTFR2	45	7443597	479338	10	up, CVGvsOV, t15	0.000483719	0.0208053
ANKRD32	912	7443597	479338	85	up, CVGvsOV, t15	0.000493854	0.021194
GRID2	415	7443597	479338	45	up, CVGvsOV, t15	0.000499409	0.0213633
ZKSCAN4	772	7443597	479338	74	up, CVGvsOV, t15	0.000500011	0.0213633
NR4A3	597	7443597	479338	60	up, CVGvsOV, t15	0.000503752	0.0214756
PHC3	1746	7443597	479338	148	up, CVGvsOV, t15	0.000508289	0.0216213
SPTY2D1	647	7443597	479338	64	up, CVGvsOV, t15	0.000511891	0.0217267
SLC30A7	1239	7443597	479338	110	up, CVGvsOV, t15	0.000514332	0.0217824
CSNK1A1	811	7443597	479338	77	up, CVGvsOV, t15	0.00051673	0.0218361
ACBD3	357	7443597	479338	40	up, CVGvsOV, t15	0.000520713	0.0219497
STON1	660	7443597	479338	65	up, CVGvsOV, t15	0.000522827	0.0219497
TMF1	660	7443597	479338	65	up, CVGvsOV, t15	0.000522827	0.0219497
PTPLAD2	1479	7443597	479338	128	up, CVGvsOV, t15	0.000529469	0.0221803
MKL2	1018	7443597	479338	93	up, CVGvsOV, t15	0.000537716	0.022477
POLR2M	525	7443597	479338	54	up, CVGvsOV, t15	0.000541008	0.0225658
BMPR2	1480	7443597	479338	128	up, CVGvsOV, t15	0.000543195	0.0226081
CFL2	1136	7443597	479338	102	up, CVGvsOV, t15	0.000547201	0.0227187
CCDC91	179	7443597	479338	24	up, CVGvsOV, t15	0.000548203	0.0227187
WHSC1L1	1097	7443597	479338	99	up, CVGvsOV, t15	0.000551474	0.0227694
USP6NL	1682	7443597	479338	143	up, CVGvsOV, t15	0.000551785	0.0227694
SUZ12	335	7443597	479338	38	up, CVGvsOV, t15	0.000557815	0.0229692
MEI4	637	7443597	479338	63	up, CVGvsOV, t15	0.000564693	0.0231916
ZNF280C	662	7443597	479338	65	up, CVGvsOV, t15	0.000565618	0.0231916
ZNRF2	955	7443597	479338	88	up, CVGvsOV, t15	0.000569063	0.0232833
AFTPH	169	7443597	479338	23	up, CVGvsOV, t15	0.000572134	0.0233595
SOX21	267	7443597	479338	32	up, CVGvsOV, t15	0.000573797	0.023378
SLC35A5	539	7443597	479338	55	up, CVGvsOV, t15	0.000585113	0.0237069
TMEM74	212	7443597	479338	27	up, CVGvsOV, t15	0.000585245	0.0237069
ALG2	245	7443597	479338	30	up, CVGvsOV, t15	0.00058678	0.0237069
MLF1	245	7443597	479338	30	up, CVGvsOV, t15	0.00058678	0.0237069
TAF12	159	7443597	479338	22	up, CVGvsOV, t15	0.000593288	0.0239198
HMGCS1	651	7443597	479338	64	up, CVGvsOV, t15	0.000599904	0.0241362
SNCA	503	7443597	479338	52	up, CVGvsOV, t15	0.000601639	0.0241556
UHMK1	1351	7443597	479338	118	up, CVGvsOV, t15	0.000607564	0.0243374
MYL12A	149	7443597	479338	21	up, CVGvsOV, t15	0.000610552	0.0243374
TDRD6	431	7443597	479338	46	up, CVGvsOV, t15	0.000613055	0.0243374
SRSF12	455	7443597	479338	48	up, CVGvsOV, t15	0.000613149	0.0243374
TMED7	1552	7443597	479338	133	up, CVGvsOV, t15	0.000616229	0.0243374
PCDHB14	63	7443597	479338	12	up, CVGvsOV, t15	0.000616885	0.0243374
FAM126B	1325	7443597	479338	116	up, CVGvsOV, t15	0.000616951	0.0243374
PIK3C2A	602	7443597	479338	60	up, CVGvsOV, t15	0.000619548	0.0243374
SHCBP1	602	7443597	479338	60	up, CVGvsOV, t15	0.000619548	0.0243374
CHIC1	1101	7443597	479338	99	up, CVGvsOV, t15	0.000621179	0.0243374
ZSCAN12	740	7443597	479338	71	up, CVGvsOV, t15	0.000621975	0.0243374
ANKIB1	565	7443597	479338	57	up, CVGvsOV, t15	0.000622055	0.0243374
DMXL1	677	7443597	479338	66	up, CVGvsOV, t15	0.000622551	0.0243374
KAT6B	291	7443597	479338	34	up, CVGvsOV, t15	0.000625422	0.0244003
PRLR	1864	7443597	479338	156	up, CVGvsOV, t15	0.000633708	0.0246737
GPR137C	881	7443597	479338	82	up, CVGvsOV, t15	0.000635365	0.0246885
DERL1	408	7443597	479338	44	up, CVGvsOV, t15	0.000639773	0.0247885
ZNF559	907	7443597	479338	84	up, CVGvsOV, t15	0.000640506	0.0247885
MYBL1	456	7443597	479338	48	up, CVGvsOV, t15	0.000643047	0.0248371
PPM1A	1234	7443597	479338	109	up, CVGvsOV, t15	0.000646969	0.0249196
GHR	1011	7443597	479338	92	up, CVGvsOV, t15	0.000647766	0.0249196
ZNF154	792	7443597	479338	75	up, CVGvsOV, t15	0.000649181	0.0249244
OTUD1	269	7443597	479338	32	up, CVGvsOV, t15	0.000652224	0.0249916
DPP8	818	7443597	479338	77	up, CVGvsOV, t15	0.000659888	0.0252352
INO80D	1948	7443597	479338	162	up, CVGvsOV, t15	0.000666781	0.0254221
POMP	150	7443597	479338	21	up, CVGvsOV, t15	0.00066741	0.0254221
SLCO1C1	171	7443597	479338	23	up, CVGvsOV, t15	0.000675266	0.0256312
FIGN	1395	7443597	479338	121	up, CVGvsOV, t15	0.000675554	0.0256312
RPL17-C18orf32	214	7443597	479338	27	up, CVGvsOV, t15	0.000676912	0.0256324
KITLG	819	7443597	479338	77	up, CVGvsOV, t15	0.000683013	0.0258128
LYPD6	667	7443597	479338	65	up, CVGvsOV, t15	0.000686645	0.025861
ARHGEF12	935	7443597	479338	86	up, CVGvsOV, t15	0.000686965	0.025861
UBE2G1	642	7443597	479338	63	up, CVGvsOV, t15	0.000688312	0.0258612
PRRC1	580	7443597	479338	58	up, CVGvsOV, t15	0.000694888	0.0260576
CAMK2D	655	7443597	479338	64	up, CVGvsOV, t15	0.000701231	0.0262445
KMT2C	316	7443597	479338	36	up, CVGvsOV, t15	0.0007066	0.0263424
ARL13B	410	7443597	479338	44	up, CVGvsOV, t15	0.000707364	0.0263424
SH3BGRL2	923	7443597	479338	85	up, CVGvsOV, t15	0.000707939	0.0263424
SSBP2	1437	7443597	479338	124	up, CVGvsOV, t15	0.000709575	0.0263525
MED14	643	7443597	479338	63	up, CVGvsOV, t15	0.000715757	0.0265311
RBBP5	581	7443597	479338	58	up, CVGvsOV, t15	0.000724168	0.0267914
AGFG1	1225	7443597	479338	108	up, CVGvsOV, t15	0.000727188	0.0268517
TBC1D12	821	7443597	479338	77	up, CVGvsOV, t15	0.000731453	0.0269063
TRIM2	821	7443597	479338	77	up, CVGvsOV, t15	0.000731453	0.0269063
TLR4	1953	7443597	479338	162	up, CVGvsOV, t15	0.000742992	0.0272788
UGT2B4	1042	7443597	479338	94	up, CVGvsOV, t15	0.000752132	0.0274652
CPED1	508	7443597	479338	52	up, CVGvsOV, t15	0.000752335	0.0274652
RFX7	508	7443597	479338	52	up, CVGvsOV, t15	0.000752335	0.0274652
KIF2A	582	7443597	479338	58	up, CVGvsOV, t15	0.000754543	0.0274938
MAP10	364	7443597	479338	40	up, CVGvsOV, t15	0.000760703	0.0276661
GALNT11	121	7443597	479338	18	up, CVGvsOV, t15	0.000763697	0.0276904
VWC2	1818	7443597	479338	152	up, CVGvsOV, t15	0.000764238	0.0276904
DERL2	670	7443597	479338	65	up, CVGvsOV, t15	0.000769911	0.0278437
LNX2	460	7443597	479338	48	up, CVGvsOV, t15	0.000776013	0.027985
CLCC1	1030	7443597	479338	93	up, CVGvsOV, t15	0.000776716	0.027985
ARMC1	341	7443597	479338	38	up, CVGvsOV, t15	0.000780076	0.0280537
SCAI	1860	7443597	479338	155	up, CVGvsOV, t15	0.000784192	0.0281493
RMI1	173	7443597	479338	23	up, CVGvsOV, t15	0.000794168	0.0284545
ZNF804B	914	7443597	479338	84	up, CVGvsOV, t15	0.000803278	0.0286885
SIKE1	927	7443597	479338	85	up, CVGvsOV, t15	0.000804416	0.0286885
HACE1	940	7443597	479338	86	up, CVGvsOV, t15	0.000805156	0.0286885
NDST4	449	7443597	479338	47	up, CVGvsOV, t15	0.000816832	0.0290509
LYSMD3	787	7443597	479338	74	up, CVGvsOV, t15	0.000850813	0.0301889
TDG	378	7443597	479338	41	up, CVGvsOV, t15	0.000852363	0.0301889
CPEB2	635	7443597	479338	62	up, CVGvsOV, t15	0.000853518	0.0301889
ELAVL2	402	7443597	479338	43	up, CVGvsOV, t15	0.000860524	0.0303811
RP11-542P2.1	185	7443597	479338	24	up, CVGvsOV, t15	0.00087999	0.0310042
MORC1	355	7443597	479338	39	up, CVGvsOV, t15	0.000881385	0.0310042
RBM12B	699	7443597	479338	67	up, CVGvsOV, t15	0.000885332	0.0310864
ENAH	1893	7443597	479338	157	up, CVGvsOV, t15	0.000888191	0.0311302
SLC2A2	274	7443597	479338	32	up, CVGvsOV, t15	0.000890867	0.0311674
C16orf72	840	7443597	479338	78	up, CVGvsOV, t15	0.00089967	0.0314185
CACNB4	1114	7443597	479338	99	up, CVGvsOV, t15	0.000905937	0.0315803
NEDD1	263	7443597	479338	31	up, CVGvsOV, t15	0.000911469	0.0317158
RAI2	57	7443597	479338	11	up, CVGvsOV, t15	0.000916086	0.0318192
KRIT1	344	7443597	479338	38	up, CVGvsOV, t15	0.000918023	0.0318292
UBA3	123	7443597	479338	18	up, CVGvsOV, t15	0.000928456	0.0320858
CLIC4	713	7443597	479338	68	up, CVGvsOV, t15	0.000928747	0.0320858
OTUD6B	392	7443597	479338	42	up, CVGvsOV, t15	0.000947911	0.0326592
SLC17A6	298	7443597	479338	34	up, CVGvsOV, t15	0.000948728	0.0326592
GPR63	842	7443597	479338	78	up, CVGvsOV, t15	0.000961066	0.0330251
ZNF460	3020	7443597	479338	238	up, CVGvsOV, t15	0.000966758	0.0331617
LRRK2	264	7443597	479338	31	up, CVGvsOV, t15	0.000969977	0.0331885
TGIF1	727	7443597	479338	69	up, CVGvsOV, t15	0.000972453	0.0331885
PGR	1870	7443597	479338	155	up, CVGvsOV, t15	0.000974821	0.0331885
FAM26F	8	7443597	479338	4	up, CVGvsOV, t15	0.000974924	0.0331885
SCN3A	465	7443597	479338	48	up, CVGvsOV, t15	0.000976134	0.0331885
SIAH1	165	7443597	479338	22	up, CVGvsOV, t15	0.00097981	0.033255
ZNF24	1276	7443597	479338	111	up, CVGvsOV, t15	0.000982397	0.0332843
SEH1L	369	7443597	479338	40	up, CVGvsOV, t15	0.0009874	0.0333952
RPS6KA6	1091	7443597	479338	97	up, CVGvsOV, t15	0.000996799	0.0335676
FAM179B	564	7443597	479338	56	up, CVGvsOV, t15	0.000997712	0.0335676
GDAP1	564	7443597	479338	56	up, CVGvsOV, t15	0.000997712	0.0335676
UBA6	1197	7443597	479338	105	up, CVGvsOV, t15	0.00100306	0.0336889
TMEM30A	527	7443597	479338	53	up, CVGvsOV, t15	0.001005	0.0336954
ESRRG	728	7443597	479338	69	up, CVGvsOV, t15	0.00100758	0.0337232
EYS	577	7443597	479338	57	up, CVGvsOV, t15	0.00102012	0.034084
KCNH5	1519	7443597	479338	129	up, CVGvsOV, t15	0.0010224	0.0341011
ATP2C1	311	7443597	479338	35	up, CVGvsOV, t15	0.00102849	0.0341206
SERBP1	961	7443597	479338	87	up, CVGvsOV, t15	0.00103106	0.0341206
CNIH1	767	7443597	479338	72	up, CVGvsOV, t15	0.00103166	0.0341206
KIDINS220	358	7443597	479338	39	up, CVGvsOV, t15	0.00103177	0.0341206
KDM5A	2161	7443597	479338	176	up, CVGvsOV, t15	0.00103182	0.0341206
WNK3	1066	7443597	479338	95	up, CVGvsOV, t15	0.00103566	0.0341891
DCHS2	406	7443597	479338	43	up, CVGvsOV, t15	0.001047	0.0345044
GOLGA8G	553	7443597	479338	55	up, CVGvsOV, t15	0.00105756	0.0347839
GRIA4	335	7443597	479338	37	up, CVGvsOV, t15	0.00106417	0.0347839
PLAG1	949	7443597	479338	86	up, CVGvsOV, t15	0.00106456	0.0347839
MOSPD1	300	7443597	479338	34	up, CVGvsOV, t15	0.0010646	0.0347839
USP19	58	7443597	479338	11	up, CVGvsOV, t15	0.00106539	0.0347839
VIP	145	7443597	479338	20	up, CVGvsOV, t15	0.00106628	0.0347839
TMEM38B	467	7443597	479338	48	up, CVGvsOV, t15	0.00106815	0.0347862
EPHA3	455	7443597	479338	47	up, CVGvsOV, t15	0.00107745	0.0350299
RSF1	1253	7443597	479338	109	up, CVGvsOV, t15	0.00108148	0.0351001
HOOK1	591	7443597	479338	58	up, CVGvsOV, t15	0.00108325	0.0351001
PLS1	312	7443597	479338	35	up, CVGvsOV, t15	0.00108778	0.035188
TOX3	431	7443597	479338	45	up, CVGvsOV, t15	0.00109162	0.0352532
CCDC126	266	7443597	479338	31	up, CVGvsOV, t15	0.00109689	0.0353312
CD3G	383	7443597	479338	41	up, CVGvsOV, t15	0.0010977	0.0353312
TTC33	924	7443597	479338	84	up, CVGvsOV, t15	0.0011001	0.0353496
CXCL6	188	7443597	479338	24	up, CVGvsOV, t15	0.00110303	0.0353849
SLC44A1	1658	7443597	479338	139	up, CVGvsOV, t15	0.00111226	0.0356219
VAPA	1003	7443597	479338	90	up, CVGvsOV, t15	0.00111985	0.0358056
RBL2	255	7443597	479338	30	up, CVGvsOV, t15	0.00112324	0.0358545
CEP128	834	7443597	479338	77	up, CVGvsOV, t15	0.00112855	0.0359645
FAM135A	278	7443597	479338	32	up, CVGvsOV, t15	0.00113362	0.0360668
GOLGA8F	555	7443597	479338	55	up, CVGvsOV, t15	0.00114727	0.0363972
VDAC1	167	7443597	479338	22	up, CVGvsOV, t15	0.00114962	0.0363972
TMEM170B	1470	7443597	479338	125	up, CVGvsOV, t15	0.00115136	0.0363972
CDKN2C	408	7443597	479338	43	up, CVGvsOV, t15	0.00115292	0.0363972
SLC13A1	384	7443597	479338	41	up, CVGvsOV, t15	0.0011536	0.0363972
ZZZ3	643	7443597	479338	62	up, CVGvsOV, t15	0.00115707	0.0363972
MMP16	1796	7443597	479338	149	up, CVGvsOV, t15	0.00115751	0.0363972
TMEM106C	822	7443597	479338	76	up, CVGvsOV, t15	0.00116275	0.0363972
SAV1	267	7443597	479338	31	up, CVGvsOV, t15	0.00116561	0.0363972
CRYZL1	86	7443597	479338	14	up, CVGvsOV, t15	0.00116623	0.0363972
TAF1D	952	7443597	479338	86	up, CVGvsOV, t15	0.0011663	0.0363972
AGPS	1123	7443597	479338	99	up, CVGvsOV, t15	0.00116663	0.0363972
LANCL3	1701	7443597	479338	142	up, CVGvsOV, t15	0.00116881	0.0364065
ASXL2	1552	7443597	479338	131	up, CVGvsOV, t15	0.00117738	0.0365569
FGD4	1031	7443597	479338	92	up, CVGvsOV, t15	0.00117826	0.0365569
PALLD	457	7443597	479338	47	up, CVGvsOV, t15	0.00117932	0.0365569
TTC37	771	7443597	479338	72	up, CVGvsOV, t15	0.00118243	0.0365948
SPRTN	669	7443597	479338	64	up, CVGvsOV, t15	0.00118699	0.0366632
CEP44	494	7443597	479338	50	up, CVGvsOV, t15	0.0011911	0.0366632
ZEB1	494	7443597	479338	50	up, CVGvsOV, t15	0.0011911	0.0366632
GOLGA6A	606	7443597	479338	59	up, CVGvsOV, t15	0.00119224	0.0366632
NUBPL	421	7443597	479338	44	up, CVGvsOV, t15	0.00120461	0.0369849
TRIM32	373	7443597	479338	40	up, CVGvsOV, t15	0.00120952	0.0370767
GDAP2	1311	7443597	479338	113	up, CVGvsOV, t15	0.0012173	0.0372559
LMAN1	569	7443597	479338	56	up, CVGvsOV, t15	0.00121992	0.0372771
BAG5	582	7443597	479338	57	up, CVGvsOV, t15	0.00124379	0.0379463
TBK1	116	7443597	479338	17	up, CVGvsOV, t15	0.00124805	0.0380162
RP13-996F3.5	520	7443597	479338	52	up, CVGvsOV, t15	0.00125854	0.0382754
PJA2	410	7443597	479338	43	up, CVGvsOV, t15	0.00126813	0.0385066
KIF21A	190	7443597	479338	24	up, CVGvsOV, t15	0.00127745	0.0387285
ZNF548	608	7443597	479338	59	up, CVGvsOV, t15	0.00128723	0.0389188
FRMD6	533	7443597	479338	53	up, CVGvsOV, t15	0.00128973	0.0389188
CDC14A	684	7443597	479338	65	up, CVGvsOV, t15	0.00128977	0.0389188
ACTBL2	246	7443597	479338	29	up, CVGvsOV, t15	0.00130099	0.0391617
ATG12	697	7443597	479338	66	up, CVGvsOV, t15	0.00130188	0.0391617
C4orf32	1489	7443597	479338	126	up, CVGvsOV, t15	0.00131275	0.0393342
ERGIC2	787	7443597	479338	73	up, CVGvsOV, t15	0.00131334	0.0393342
ACSS3	484	7443597	479338	49	up, CVGvsOV, t15	0.00131558	0.0393342
RAB11A	800	7443597	479338	74	up, CVGvsOV, t15	0.00131779	0.0393342
TMX1	800	7443597	479338	74	up, CVGvsOV, t15	0.00131779	0.0393342
PTBP3	1101	7443597	479338	97	up, CVGvsOV, t15	0.00132058	0.0393564
ZDHHC20	878	7443597	479338	80	up, CVGvsOV, t15	0.00132825	0.0395242
MED12L	736	7443597	479338	69	up, CVGvsOV, t15	0.00133169	0.0395656
FAXC	1995	7443597	479338	163	up, CVGvsOV, t15	0.00134117	0.039786
IKZF5	534	7443597	479338	53	up, CVGvsOV, t15	0.00134353	0.0397949
KIF3A	698	7443597	479338	66	up, CVGvsOV, t15	0.00134871	0.039887
AKR1D1	316	7443597	479338	35	up, CVGvsOV, t15	0.00135587	0.0400375
AGPAT5	724	7443597	479338	68	up, CVGvsOV, t15	0.00136937	0.0403746
RNFT1	202	7443597	479338	25	up, CVGvsOV, t15	0.0013727	0.0404109
L3MBTL3	293	7443597	479338	33	up, CVGvsOV, t15	0.00138346	0.0406658
BARD1	510	7443597	479338	51	up, CVGvsOV, t15	0.00139017	0.0408009
HNRNPF	270	7443597	479338	31	up, CVGvsOV, t15	0.00139468	0.0408712
KL	364	7443597	479338	39	up, CVGvsOV, t15	0.00140141	0.0410061
KCNG3	376	7443597	479338	40	up, CVGvsOV, t15	0.00140372	0.0410116
FAM3C	498	7443597	479338	50	up, CVGvsOV, t15	0.00141227	0.0411961
TRIM33	867	7443597	479338	79	up, CVGvsOV, t15	0.0014143	0.0411961
HPS3	282	7443597	479338	32	up, CVGvsOV, t15	0.00143209	0.0416514
BZW1	920	7443597	479338	83	up, CVGvsOV, t15	0.00145069	0.0420878
WDR44	170	7443597	479338	22	up, CVGvsOV, t15	0.00145145	0.0420878
PDE3B	1078	7443597	479338	95	up, CVGvsOV, t15	0.00145422	0.0421048
ANKRD6	536	7443597	479338	53	up, CVGvsOV, t15	0.0014571	0.0421249
MAGT1	662	7443597	479338	63	up, CVGvsOV, t15	0.00145949	0.0421273
TMEM14A	88	7443597	479338	14	up, CVGvsOV, t15	0.00146521	0.0421273
PABPC5	353	7443597	479338	38	up, CVGvsOV, t15	0.00146857	0.0421273
DSC2	389	7443597	479338	41	up, CVGvsOV, t15	0.00147223	0.0421273
PACRGL	389	7443597	479338	41	up, CVGvsOV, t15	0.00147223	0.0421273
TES	248	7443597	479338	29	up, CVGvsOV, t15	0.00147323	0.0421273
HLF	739	7443597	479338	69	up, CVGvsOV, t15	0.00147521	0.0421273
ADAMTS5	1589	7443597	479338	133	up, CVGvsOV, t15	0.00147697	0.0421273
WIF1	128	7443597	479338	18	up, CVGvsOV, t15	0.00147813	0.0421273
RPSAP58	271	7443597	479338	31	up, CVGvsOV, t15	0.00147926	0.0421273
LRP6	960	7443597	479338	86	up, CVGvsOV, t15	0.00148117	0.0421273
SLC30A6	688	7443597	479338	65	up, CVGvsOV, t15	0.00148661	0.0421891
GCOM1	549	7443597	479338	54	up, CVGvsOV, t15	0.00148772	0.0421891
RGS13	149	7443597	479338	20	up, CVGvsOV, t15	0.00149351	0.0422389
ZFHX3	778	7443597	479338	72	up, CVGvsOV, t15	0.00149385	0.0422389
CDK13	843	7443597	479338	77	up, CVGvsOV, t15	0.00150608	0.0424688
PTER	512	7443597	479338	51	up, CVGvsOV, t15	0.00151035	0.0424688
PREX2	1053	7443597	479338	93	up, CVGvsOV, t15	0.00151463	0.0424688
GOPC	537	7443597	479338	53	up, CVGvsOV, t15	0.00151698	0.0424688
EFR3A	475	7443597	479338	48	up, CVGvsOV, t15	0.00151724	0.0424688
PI4K2B	475	7443597	479338	48	up, CVGvsOV, t15	0.00151724	0.0424688
NCEH1	625	7443597	479338	60	up, CVGvsOV, t15	0.00151737	0.0424688
OXR1	330	7443597	479338	36	up, CVGvsOV, t15	0.00152614	0.0426152
EDIL3	676	7443597	479338	64	up, CVGvsOV, t15	0.00152701	0.0426152
RASSF8	753	7443597	479338	70	up, CVGvsOV, t15	0.00153298	0.0427027
EOGT	500	7443597	479338	50	up, CVGvsOV, t15	0.0015358	0.0427027
BTAF1	463	7443597	479338	47	up, CVGvsOV, t15	0.00153751	0.0427027
SLC7A11	1523	7443597	479338	128	up, CVGvsOV, t15	0.00154247	0.0427027
HDAC9	390	7443597	479338	41	up, CVGvsOV, t15	0.00154446	0.0427027
HSPE1-MOB4	525	7443597	479338	52	up, CVGvsOV, t15	0.00154571	0.0427027
MOB4	525	7443597	479338	52	up, CVGvsOV, t15	0.00154571	0.0427027
TRIM23	378	7443597	479338	40	up, CVGvsOV, t15	0.00154784	0.0427027
CTC-241N9.1	79	7443597	479338	13	up, CVGvsOV, t15	0.00155627	0.0428739
PAFAH1B2	588	7443597	479338	57	up, CVGvsOV, t15	0.00156851	0.0431496
GOLGA6L4	513	7443597	479338	51	up, CVGvsOV, t15	0.00157378	0.0432331
CRISPLD1	427	7443597	479338	44	up, CVGvsOV, t15	0.00158843	0.0435736
BACH1	601	7443597	479338	58	up, CVGvsOV, t15	0.00159186	0.0436056
PDE4D	1108	7443597	479338	97	up, CVGvsOV, t15	0.00159991	0.043754
GABPA	576	7443597	479338	56	up, CVGvsOV, t15	0.00160407	0.043754
SGOL1	576	7443597	479338	56	up, CVGvsOV, t15	0.00160407	0.043754
MED6	526	7443597	479338	52	up, CVGvsOV, t15	0.0016096	0.0437815
CDC27	652	7443597	479338	62	up, CVGvsOV, t15	0.00160961	0.0437815
EID2	227	7443597	479338	27	up, CVGvsOV, t15	0.00163858	0.0444369
TBX20	1003	7443597	479338	89	up, CVGvsOV, t15	0.00164061	0.0444369
MON2	911	7443597	479338	82	up, CVGvsOV, t15	0.00164061	0.0444369
PIK3C3	1404	7443597	479338	119	up, CVGvsOV, t15	0.00164846	0.0445689
SATB2	477	7443597	479338	48	up, CVGvsOV, t15	0.00165256	0.0445689
FBXO28	846	7443597	479338	77	up, CVGvsOV, t15	0.00165472	0.0445689
RICTOR	846	7443597	479338	77	up, CVGvsOV, t15	0.00165472	0.0445689
DYNC2H1	119	7443597	479338	17	up, CVGvsOV, t15	0.00165783	0.0445905
RECQL	216	7443597	479338	26	up, CVGvsOV, t15	0.00166629	0.0447558
TET1	465	7443597	479338	47	up, CVGvsOV, t15	0.00167645	0.0449056
DAZ4	416	7443597	479338	43	up, CVGvsOV, t15	0.00167652	0.0449056
GULP1	320	7443597	479338	35	up, CVGvsOV, t15	0.00167974	0.0449295
SNX16	332	7443597	479338	36	up, CVGvsOV, t15	0.00169358	0.0452109
MLLT3	899	7443597	479338	81	up, CVGvsOV, t15	0.00169528	0.0452109
ROCK2	679	7443597	479338	64	up, CVGvsOV, t15	0.00169728	0.0452109
NCOA3	603	7443597	479338	58	up, CVGvsOV, t15	0.00171569	0.045595
ZCWPW2	262	7443597	479338	30	up, CVGvsOV, t15	0.00171642	0.045595
LRRC58	1231	7443597	479338	106	up, CVGvsOV, t15	0.00172766	0.0458247
TM9SF3	718	7443597	479338	67	up, CVGvsOV, t15	0.00172982	0.0458247
PIGK	616	7443597	479338	59	up, CVGvsOV, t15	0.00173734	0.0459611
RAB4A	848	7443597	479338	77	up, CVGvsOV, t15	0.00176087	0.046434
SLC36A4	796	7443597	479338	73	up, CVGvsOV, t15	0.00176106	0.046434
LRRC8C	809	7443597	479338	74	up, CVGvsOV, t15	0.00176244	0.046434
LIN54	953	7443597	479338	85	up, CVGvsOV, t15	0.00177298	0.0466481
FABP2	333	7443597	479338	36	up, CVGvsOV, t15	0.00178311	0.046789
RBMS3	1152	7443597	479338	100	up, CVGvsOV, t15	0.00178318	0.046789
ARL5A	1246	7443597	479338	107	up, CVGvsOV, t15	0.0017988	0.0471349
CPD	888	7443597	479338	80	up, CVGvsOV, t15	0.00180537	0.047243
ARL5B	1126	7443597	479338	98	up, CVGvsOV, t15	0.00181486	0.0474271
CR2	120	7443597	479338	17	up, CVGvsOV, t15	0.00181737	0.0474285
PCDH17	1260	7443597	479338	108	up, CVGvsOV, t15	0.00182504	0.0475642
RBBP6	71	7443597	479338	12	up, CVGvsOV, t15	0.00183628	0.0477926
TUBE1	110	7443597	479338	16	up, CVGvsOV, t15	0.00185005	0.0480863
KB-1980E6.3	62	7443597	479338	11	up, CVGvsOV, t15	0.00187672	0.0486486
SUPT20H	62	7443597	479338	11	up, CVGvsOV, t15	0.00187672	0.0486486
KCNAB1	431	7443597	479338	44	up, CVGvsOV, t15	0.00190015	0.0491898
MLK4	468	7443597	479338	47	up, CVGvsOV, t15	0.00190542	0.0492605
SHOC2	969	7443597	479338	86	up, CVGvsOV, t15	0.00192362	0.0496016
CHPT1	15	7443597	479338	5	up, CVGvsOV, t15	0.00192376	0.0496016
HIPK3	619	7443597	479338	59	up, CVGvsOV, t15	0.00193879	0.0499226
C9orf72	311	7443597	479338	34	up, CVGvsOV, t15	0.00194928	0.0500824
KCNJ2	683	7443597	479338	64	up, CVGvsOV, t15	0.00195018	0.0500824
TRAPPC6B	444	7443597	479338	45	up, CVGvsOV, t15	0.00196097	0.0502344
G3BP2	696	7443597	479338	65	up, CVGvsOV, t15	0.00196131	0.0502344
ARID4B	276	7443597	479338	31	up, CVGvsOV, t15	0.001972	0.0504413
SLC40A1	230	7443597	479338	27	up, CVGvsOV, t15	0.00198085	0.0506006
UXS1	121	7443597	479338	17	up, CVGvsOV, t15	0.00198961	0.0507057
FBXL3	957	7443597	479338	85	up, CVGvsOV, t15	0.00199021	0.0507057
CCSER2	931	7443597	479338	83	up, CVGvsOV, t15	0.00201015	0.0510593
HELLS	931	7443597	479338	83	up, CVGvsOV, t15	0.00201015	0.0510593
SRSF10	1170	7443597	479338	101	up, CVGvsOV, t15	0.00201202	0.0510593
STEAP2	984	7443597	479338	87	up, CVGvsOV, t15	0.00202438	0.0513055
FOXP1	1224	7443597	479338	105	up, CVGvsOV, t15	0.00203195	0.0513315
MPP5	557	7443597	479338	54	up, CVGvsOV, t15	0.00203272	0.0513315
ADRB2	111	7443597	479338	16	up, CVGvsOV, t15	0.00203445	0.0513315
TGFB2	595	7443597	479338	57	up, CVGvsOV, t15	0.00203963	0.0513315
MAP4K5	265	7443597	479338	30	up, CVGvsOV, t15	0.0020436	0.0513315
RPS6KB1	723	7443597	479338	67	up, CVGvsOV, t15	0.00204603	0.0513315
BEND2	396	7443597	479338	41	up, CVGvsOV, t15	0.00204619	0.0513315
DAZ1	312	7443597	479338	34	up, CVGvsOV, t15	0.00205464	0.0513315
DAZ2	312	7443597	479338	34	up, CVGvsOV, t15	0.00205464	0.0513315
DAZ3	312	7443597	479338	34	up, CVGvsOV, t15	0.00205464	0.0513315
ZHX1	312	7443597	479338	34	up, CVGvsOV, t15	0.00205464	0.0513315
EFHC2	153	7443597	479338	20	up, CVGvsOV, t15	0.0020583	0.0513384
VEGFC	814	7443597	479338	74	up, CVGvsOV, t15	0.00206273	0.0513384
ID4	570	7443597	479338	55	up, CVGvsOV, t15	0.00206289	0.0513384
CMTR2	360	7443597	479338	38	up, CVGvsOV, t15	0.0020774	0.0516329
PRSS23	458	7443597	479338	46	up, CVGvsOV, t15	0.00210618	0.0521084
RNF128	231	7443597	479338	27	up, CVGvsOV, t15	0.00210776	0.0521084
RAB14	558	7443597	479338	54	up, CVGvsOV, t15	0.00211182	0.0521084
EBAG9	254	7443597	479338	29	up, CVGvsOV, t15	0.00211311	0.0521084
VWA2	596	7443597	479338	57	up, CVGvsOV, t15	0.00211615	0.0521084
COA5	946	7443597	479338	84	up, CVGvsOV, t15	0.00211908	0.0521084
PAX6	946	7443597	479338	84	up, CVGvsOV, t15	0.00211908	0.0521084
QPCT	289	7443597	479338	32	up, CVGvsOV, t15	0.00211981	0.0521084
PTPRG	737	7443597	479338	68	up, CVGvsOV, t15	0.00212082	0.0521084
FAM45A	243	7443597	479338	28	up, CVGvsOV, t15	0.0021795	0.0534822
TBCEL	1000	7443597	479338	88	up, CVGvsOV, t15	0.00218747	0.0536097
UBE2N	921	7443597	479338	82	up, CVGvsOV, t15	0.00220367	0.0539382
ZC3H12B	908	7443597	479338	81	up, CVGvsOV, t15	0.00221413	0.0541256
RAB28	154	7443597	479338	20	up, CVGvsOV, t15	0.00222475	0.0542666
RCOR3	447	7443597	479338	45	up, CVGvsOV, t15	0.00223143	0.0542666
THSD7B	198	7443597	479338	24	up, CVGvsOV, t15	0.00223254	0.0542666
LAPTM4A	112	7443597	479338	16	up, CVGvsOV, t15	0.00223394	0.0542666
SNRNP40	112	7443597	479338	16	up, CVGvsOV, t15	0.00223394	0.0542666
GCLM	713	7443597	479338	66	up, CVGvsOV, t15	0.00225294	0.0546488
TEX26	92	7443597	479338	14	up, CVGvsOV, t15	0.0022563	0.0546488
CCNB1	522	7443597	479338	51	up, CVGvsOV, t15	0.00225817	0.0546488
EIF4G2	176	7443597	479338	22	up, CVGvsOV, t15	0.00226181	0.0546685
KIAA0408	1148	7443597	479338	99	up, CVGvsOV, t15	0.00227492	0.0549166
ZNF737	675	7443597	479338	63	up, CVGvsOV, t15	0.00230157	0.0554906
MDFIC	844	7443597	479338	76	up, CVGvsOV, t15	0.00232353	0.055893
ZYG11B	1082	7443597	479338	94	up, CVGvsOV, t15	0.00232405	0.055893
TCEB1	448	7443597	479338	45	up, CVGvsOV, t15	0.0023285	0.0559305
LHX9	1149	7443597	479338	99	up, CVGvsOV, t15	0.0023341	0.0559726
CAMK4	2051	7443597	479338	165	up, CVGvsOV, t15	0.00233606	0.0559726
TBX22	144	7443597	479338	19	up, CVGvsOV, t15	0.00235551	0.0563688
JAZF1	387	7443597	479338	40	up, CVGvsOV, t15	0.00236764	0.0565889
CNTN4	536	7443597	479338	52	up, CVGvsOV, t15	0.00238706	0.0569663
BNIP3L	461	7443597	479338	46	up, CVGvsOV, t15	0.00238933	0.0569663
PAPD4	511	7443597	479338	50	up, CVGvsOV, t15	0.00239928	0.0570799
PLAA	702	7443597	479338	65	up, CVGvsOV, t15	0.0024	0.0570799
STX6	793	7443597	479338	72	up, CVGvsOV, t15	0.00241503	0.0573667
GPCPD1	587	7443597	479338	56	up, CVGvsOV, t15	0.00242304	0.0574861
IL1RAPL1	1218	7443597	479338	104	up, CVGvsOV, t15	0.00244637	0.0579056
PRR16	113	7443597	479338	16	up, CVGvsOV, t15	0.00244945	0.0579056
KDM6A	245	7443597	479338	28	up, CVGvsOV, t15	0.00245429	0.0579056
ANO3	562	7443597	479338	54	up, CVGvsOV, t15	0.00245571	0.0579056
FGF14	562	7443597	479338	54	up, CVGvsOV, t15	0.00245571	0.0579056
DCK	280	7443597	479338	31	up, CVGvsOV, t15	0.00246217	0.0579872
DACH1	613	7443597	479338	58	up, CVGvsOV, t15	0.00247024	0.0581064
IWS1	833	7443597	479338	75	up, CVGvsOV, t15	0.00247525	0.0581533
GSTA4	134	7443597	479338	18	up, CVGvsOV, t15	0.00247918	0.0581748
CLHC1	626	7443597	479338	59	up, CVGvsOV, t15	0.00249019	0.0583347
MPDZ	292	7443597	479338	32	up, CVGvsOV, t15	0.00249203	0.0583347
SUV420H1	512	7443597	479338	50	up, CVGvsOV, t15	0.00249549	0.0583389
SLC35G2	30	7443597	479338	7	up, CVGvsOV, t15	0.00250095	0.0583389
CWC27	93	7443597	479338	14	up, CVGvsOV, t15	0.00250127	0.0583389
CKS2	38	7443597	479338	8	up, CVGvsOV, t15	0.00252207	0.0586821
HESX1	38	7443597	479338	8	up, CVGvsOV, t15	0.00252207	0.0586821
CEP97	939	7443597	479338	83	up, CVGvsOV, t15	0.00252886	0.0586937
CLIP4	328	7443597	479338	35	up, CVGvsOV, t15	0.00253292	0.0586937
XRN1	860	7443597	479338	77	up, CVGvsOV, t15	0.00253326	0.0586937
TC2N	601	7443597	479338	57	up, CVGvsOV, t15	0.00253759	0.0586937
C7orf60	525	7443597	479338	51	up, CVGvsOV, t15	0.00253779	0.0586937
C12orf23	500	7443597	479338	49	up, CVGvsOV, t15	0.00254909	0.0586937
PPP2R5C	500	7443597	479338	49	up, CVGvsOV, t15	0.00254909	0.0586937
MSANTD3-TMEFF1	145	7443597	479338	19	up, CVGvsOV, t15	0.00254992	0.0586937
TMEFF1	145	7443597	479338	19	up, CVGvsOV, t15	0.00254992	0.0586937
TACR3	730	7443597	479338	67	up, CVGvsOV, t15	0.00257352	0.0591664
NOL7	189	7443597	479338	23	up, CVGvsOV, t15	0.00258454	0.0593492
SLAIN1	178	7443597	479338	22	up, CVGvsOV, t15	0.0026055	0.0597595
RPL7	167	7443597	479338	21	up, CVGvsOV, t15	0.00260909	0.0597707
SRFBP1	1167	7443597	479338	100	up, CVGvsOV, t15	0.00262222	0.0600003
PHF10	16	7443597	479338	5	up, CVGvsOV, t15	0.00265059	0.0605777
N4BP2	731	7443597	479338	67	up, CVGvsOV, t15	0.00265783	0.0606713
NEDD4	577	7443597	479338	55	up, CVGvsOV, t15	0.00267489	0.0609887
DNAAF2	439	7443597	479338	44	up, CVGvsOV, t15	0.00268633	0.0611774
PDCD6IP	590	7443597	479338	56	up, CVGvsOV, t15	0.00270164	0.0614536
FZD3	2059	7443597	479338	165	up, CVGvsOV, t15	0.00271423	0.0616673
SPIN1	902	7443597	479338	80	up, CVGvsOV, t15	0.00272527	0.0617737
VEZT	810	7443597	479338	73	up, CVGvsOV, t15	0.00272576	0.0617737
AP3B1	427	7443597	479338	43	up, CVGvsOV, t15	0.00272851	0.0617737
MMGT1	797	7443597	479338	72	up, CVGvsOV, t15	0.00273241	0.0617896
UGT2B17	84	7443597	479338	13	up, CVGvsOV, t15	0.00273615	0.0618017
NPM1	146	7443597	479338	19	up, CVGvsOV, t15	0.00275759	0.0622018
RAN	366	7443597	479338	38	up, CVGvsOV, t15	0.00276222	0.0622018
C11orf82	65	7443597	479338	11	up, CVGvsOV, t15	0.00276826	0.0622018
CD9	65	7443597	479338	11	up, CVGvsOV, t15	0.00276826	0.0622018
CSNK2B	23	7443597	479338	6	up, CVGvsOV, t15	0.00276996	0.0622018
STK38L	578	7443597	479338	55	up, CVGvsOV, t15	0.00277407	0.0622217
LCORL	850	7443597	479338	76	up, CVGvsOV, t15	0.0027797	0.0622716
TMEM65	1413	7443597	479338	118	up, CVGvsOV, t15	0.00278354	0.0622716
ITGB1	306	7443597	479338	33	up, CVGvsOV, t15	0.0027871	0.0622716
PPAT	342	7443597	479338	36	up, CVGvsOV, t15	0.00279119	0.0622716
XPO1	179	7443597	479338	22	up, CVGvsOV, t15	0.00279323	0.0622716
ZNF80	318	7443597	479338	34	up, CVGvsOV, t15	0.00279573	0.0622716
ATXN3	1049	7443597	479338	91	up, CVGvsOV, t15	0.00279887	0.0622716
SPICE1	465	7443597	479338	46	up, CVGvsOV, t15	0.00281782	0.0626211
NAA25	604	7443597	479338	57	up, CVGvsOV, t15	0.00282405	0.0626874
GDA	759	7443597	479338	69	up, CVGvsOV, t15	0.0028317	0.062785
ANKRD26	391	7443597	479338	40	up, CVGvsOV, t15	0.00283846	0.0628628
EPB41L2	236	7443597	479338	27	up, CVGvsOV, t15	0.00285172	0.063084
SLC38A2	503	7443597	479338	49	up, CVGvsOV, t15	0.00286823	0.0633766
TTC39B	1661	7443597	479338	136	up, CVGvsOV, t15	0.00288545	0.0636797
ALG10	957	7443597	479338	84	up, CVGvsOV, t15	0.00288854	0.0636797
MOB1A	786	7443597	479338	71	up, CVGvsOV, t15	0.00291153	0.0641135
RNLS	248	7443597	479338	28	up, CVGvsOV, t15	0.00292162	0.0642623
RANBP2	343	7443597	479338	36	up, CVGvsOV, t15	0.00292873	0.0643455
KLF5	307	7443597	479338	33	up, CVGvsOV, t15	0.00293331	0.0643728
LRP1B	331	7443597	479338	35	up, CVGvsOV, t15	0.00293743	0.0643901
PLCB1	618	7443597	479338	58	up, CVGvsOV, t15	0.00294586	0.0644287
ZNF260	618	7443597	479338	58	up, CVGvsOV, t15	0.00294586	0.0644287
SMAD1	191	7443597	479338	23	up, CVGvsOV, t15	0.00295504	0.0645563
TROVE2	1105	7443597	479338	95	up, CVGvsOV, t15	0.00298473	0.065106
ZFX	892	7443597	479338	79	up, CVGvsOV, t15	0.00298695	0.065106
TRIM43	39	7443597	479338	8	up, CVGvsOV, t15	0.00299607	0.0652128
PCDH20	380	7443597	479338	39	up, CVGvsOV, t15	0.00300118	0.0652128
FRA10AC1	787	7443597	479338	71	up, CVGvsOV, t15	0.00300197	0.0652128
NEK2	105	7443597	479338	15	up, CVGvsOV, t15	0.00301505	0.0654231
TRAM1	272	7443597	479338	30	up, CVGvsOV, t15	0.00302127	0.0654846
SLC25A3	85	7443597	479338	13	up, CVGvsOV, t15	0.00304293	0.0658203
KLF7	1458	7443597	479338	121	up, CVGvsOV, t15	0.00304946	0.0658203
HS3ST3A1	840	7443597	479338	75	up, CVGvsOV, t15	0.00305005	0.0658203
TMEM185A	31	7443597	479338	7	up, CVGvsOV, t15	0.00305282	0.0658203
FAM133A	356	7443597	479338	37	up, CVGvsOV, t15	0.0030538	0.0658203
MAP2K6	2261	7443597	479338	179	up, CVGvsOV, t15	0.00306376	0.0658592
DPP10	632	7443597	479338	59	up, CVGvsOV, t15	0.00306693	0.0658592
FBXO8	126	7443597	479338	17	up, CVGvsOV, t15	0.00306925	0.0658592
LRRC39	126	7443597	479338	17	up, CVGvsOV, t15	0.00306925	0.0658592
COL11A1	296	7443597	479338	32	up, CVGvsOV, t15	0.00307439	0.0658965
PPP1R3A	645	7443597	479338	60	up, CVGvsOV, t15	0.00308122	0.0659262
EED	308	7443597	479338	33	up, CVGvsOV, t15	0.00308602	0.0659262
ZNF334	308	7443597	479338	33	up, CVGvsOV, t15	0.00308602	0.0659262
SPIC	658	7443597	479338	61	up, CVGvsOV, t15	0.00309297	0.0660017
ALG13	430	7443597	479338	43	up, CVGvsOV, t15	0.00309941	0.0660661
ANKRD44	543	7443597	479338	52	up, CVGvsOV, t15	0.00310936	0.066205
ZC3H13	480	7443597	479338	47	up, CVGvsOV, t15	0.00311564	0.0662656
TRIM64B	226	7443597	479338	26	up, CVGvsOV, t15	0.00312294	0.0663479
NKIRAS1	261	7443597	479338	29	up, CVGvsOV, t15	0.00314776	0.0667285
WBP4	261	7443597	479338	29	up, CVGvsOV, t15	0.00314776	0.0667285
IL15	192	7443597	479338	23	up, CVGvsOV, t15	0.00315646	0.0668394
DNER	137	7443597	479338	18	up, CVGvsOV, t15	0.00316154	0.0668736
PREPL	633	7443597	479338	59	up, CVGvsOV, t15	0.00317354	0.0670227
PRICKLE1	569	7443597	479338	54	up, CVGvsOV, t15	0.00317553	0.0670227
NF1	646	7443597	479338	60	up, CVGvsOV, t15	0.00318709	0.0671625
TCF24	273	7443597	479338	30	up, CVGvsOV, t15	0.0031891	0.0671625
METTL10	406	7443597	479338	41	up, CVGvsOV, t15	0.00319791	0.0672746
BLZF1	238	7443597	479338	27	up, CVGvsOV, t15	0.00320624	0.0673764
GLRA3	1297	7443597	479338	109	up, CVGvsOV, t15	0.003218	0.0674862
GPR125	285	7443597	479338	31	up, CVGvsOV, t15	0.00321845	0.0674862
ADAMTS3	431	7443597	479338	43	up, CVGvsOV, t15	0.00323232	0.0675728
PPP6R3	431	7443597	479338	43	up, CVGvsOV, t15	0.00323232	0.0675728
NBEAL1	1447	7443597	479338	120	up, CVGvsOV, t15	0.00323308	0.0675728
PCGF5	1068	7443597	479338	92	up, CVGvsOV, t15	0.00324116	0.0676685
BICC1	456	7443597	479338	45	up, CVGvsOV, t15	0.00324583	0.0676928
CSMD1	608	7443597	479338	57	up, CVGvsOV, t15	0.00324941	0.0676944
INPP4B	1122	7443597	479338	96	up, CVGvsOV, t15	0.0032669	0.0679854
TRERF1	634	7443597	479338	59	up, CVGvsOV, t15	0.00328334	0.068254
PRSS16	570	7443597	479338	54	up, CVGvsOV, t15	0.00329197	0.0683596
ANO5	660	7443597	479338	61	up, CVGvsOV, t15	0.00330623	0.0685178
TTC8	106	7443597	479338	15	up, CVGvsOV, t15	0.00330668	0.0685178
LYPLA1	962	7443597	479338	84	up, CVGvsOV, t15	0.00331251	0.068542
NEK1	227	7443597	479338	26	up, CVGvsOV, t15	0.00331495	0.068542
MIOS	370	7443597	479338	38	up, CVGvsOV, t15	0.00331965	0.0685659
FRRS1L	1340	7443597	479338	112	up, CVGvsOV, t15	0.00338755	0.0698217
ARHGAP12	395	7443597	479338	40	up, CVGvsOV, t15	0.00338768	0.0698217
ZNF681	765	7443597	479338	69	up, CVGvsOV, t15	0.00340942	0.0701948
ZNF367	420	7443597	479338	42	up, CVGvsOV, t15	0.00342907	0.0704767
ERBB2IP	700	7443597	479338	64	up, CVGvsOV, t15	0.00343041	0.0704767
TRIM13	1017	7443597	479338	88	up, CVGvsOV, t15	0.00346182	0.0709298
OTOGL	171	7443597	479338	21	up, CVGvsOV, t15	0.00346429	0.0709298
SCAMP1	884	7443597	479338	78	up, CVGvsOV, t15	0.00346468	0.0709298
CNOT11	149	7443597	479338	19	up, CVGvsOV, t15	0.00346716	0.0709298
JMY	1071	7443597	479338	92	up, CVGvsOV, t15	0.00350019	0.0715297
CCNG1	433	7443597	479338	43	up, CVGvsOV, t15	0.00351288	0.0716423
SCOC	911	7443597	479338	80	up, CVGvsOV, t15	0.00351345	0.0716423
CXCL14	228	7443597	479338	26	up, CVGvsOV, t15	0.00351682	0.0716423
CXorf30	40	7443597	479338	8	up, CVGvsOV, t15	0.00353656	0.0718744
RNPC3	40	7443597	479338	8	up, CVGvsOV, t15	0.00353656	0.0718744
XK	701	7443597	479338	64	up, CVGvsOV, t15	0.00354183	0.0718744
SRP9	275	7443597	479338	30	up, CVGvsOV, t15	0.00354863	0.0718744
DEFA6	17	7443597	479338	5	up, CVGvsOV, t15	0.00355729	0.0718744
PLBD1	17	7443597	479338	5	up, CVGvsOV, t15	0.00355729	0.0718744
NCAM2	978	7443597	479338	85	up, CVGvsOV, t15	0.00356025	0.0718744
EPB41L4B	335	7443597	479338	35	up, CVGvsOV, t15	0.00356184	0.0718744
COL4A4	885	7443597	479338	78	up, CVGvsOV, t15	0.0035638	0.0718744
PAQR3	1699	7443597	479338	138	up, CVGvsOV, t15	0.00356721	0.0718744
ELK4	1575	7443597	479338	129	up, CVGvsOV, t15	0.00356916	0.0718744
ZNF518B	598	7443597	479338	56	up, CVGvsOV, t15	0.0035846	0.0721103
UBE2K	780	7443597	479338	70	up, CVGvsOV, t15	0.0036114	0.0725738
ZNF26	217	7443597	479338	25	up, CVGvsOV, t15	0.00363079	0.0728507
CNTLN	637	7443597	479338	59	up, CVGvsOV, t15	0.00363273	0.0728507
COMMD10	409	7443597	479338	41	up, CVGvsOV, t15	0.00363716	0.0728639
EMC2	650	7443597	479338	60	up, CVGvsOV, t15	0.00364274	0.0729001
RNGTT	522	7443597	479338	50	up, CVGvsOV, t15	0.0036569	0.0729892
MED4	252	7443597	479338	28	up, CVGvsOV, t15	0.00366058	0.0729892
PIWIL1	183	7443597	479338	22	up, CVGvsOV, t15	0.00366197	0.0729892
PEX7	459	7443597	479338	45	up, CVGvsOV, t15	0.00366231	0.0729892
LAMA1	58	7443597	479338	10	up, CVGvsOV, t15	0.00368655	0.0733966
ZNF222	32	7443597	479338	7	up, CVGvsOV, t15	0.00369307	0.0734507
UBN2	1895	7443597	479338	152	up, CVGvsOV, t15	0.00370993	0.07371
CRIPT	1249	7443597	479338	105	up, CVGvsOV, t15	0.00372507	0.0739347
FSIP1	150	7443597	479338	19	up, CVGvsOV, t15	0.00373498	0.0740553
GABRG3	87	7443597	479338	13	up, CVGvsOV, t15	0.00374052	0.0740795
ZNF546	1020	7443597	479338	88	up, CVGvsOV, t15	0.00374387	0.0740795
ZNF654	510	7443597	479338	49	up, CVGvsOV, t15	0.00375004	0.0741256
FAM117B	729	7443597	479338	66	up, CVGvsOV, t15	0.0037644	0.0743335
HIAT1	410	7443597	479338	41	up, CVGvsOV, t15	0.0037946	0.0747893
PRKCI	523	7443597	479338	50	up, CVGvsOV, t15	0.00379523	0.0747893
NR4A2	241	7443597	479338	27	up, CVGvsOV, t15	0.00380754	0.0748699
CPOX	460	7443597	479338	45	up, CVGvsOV, t15	0.00381095	0.0748699
TCERG1	460	7443597	479338	45	up, CVGvsOV, t15	0.00381095	0.0748699
ZNF326	1675	7443597	479338	136	up, CVGvsOV, t15	0.00383482	0.075204
DCTN4	536	7443597	479338	51	up, CVGvsOV, t15	0.00383575	0.075204
CTAGE8	218	7443597	479338	25	up, CVGvsOV, t15	0.00385521	0.0753646
CTAGE9	218	7443597	479338	25	up, CVGvsOV, t15	0.00385521	0.0753646
CDH7	981	7443597	479338	85	up, CVGvsOV, t15	0.00385565	0.0753646
CITED2	549	7443597	479338	52	up, CVGvsOV, t15	0.00387177	0.0756033
ATAD2B	730	7443597	479338	66	up, CVGvsOV, t15	0.00388277	0.0757415
SOX30	448	7443597	479338	44	up, CVGvsOV, t15	0.00389259	0.0758563
ABCD2	1224	7443597	479338	103	up, CVGvsOV, t15	0.00391563	0.0762285
RIF1	1197	7443597	479338	101	up, CVGvsOV, t15	0.00392536	0.076341
MAN1A1	486	7443597	479338	47	up, CVGvsOV, t15	0.00393721	0.076432
GJD2	277	7443597	479338	30	up, CVGvsOV, t15	0.00394191	0.076432
GPR50	277	7443597	479338	30	up, CVGvsOV, t15	0.00394191	0.076432
GLUD1	313	7443597	479338	33	up, CVGvsOV, t15	0.00395534	0.0765417
TMEM161B	289	7443597	479338	31	up, CVGvsOV, t15	0.00395799	0.0765417
CETN1	108	7443597	479338	15	up, CVGvsOV, t15	0.00395946	0.0765417
KRT12	68	7443597	479338	11	up, CVGvsOV, t15	0.00397305	0.0767275
ARHGAP29	1320	7443597	479338	110	up, CVGvsOV, t15	0.00399054	0.0769538
BCOR	140	7443597	479338	18	up, CVGvsOV, t15	0.00399304	0.0769538
HS2ST1	969	7443597	479338	84	up, CVGvsOV, t15	0.00399672	0.0769538
CTSS	550	7443597	479338	52	up, CVGvsOV, t15	0.00401332	0.0771965
STIM2	692	7443597	479338	63	up, CVGvsOV, t15	0.00402353	0.0772608
BMP2	679	7443597	479338	62	up, CVGvsOV, t15	0.00402515	0.0772608
OSBPL10	810	7443597	479338	72	up, CVGvsOV, t15	0.00402867	0.0772608
SRSF6	563	7443597	479338	53	up, CVGvsOV, t15	0.00404426	0.0774829
NUP37	784	7443597	479338	70	up, CVGvsOV, t15	0.00406902	0.07788
HORMAD1	98	7443597	479338	14	up, CVGvsOV, t15	0.00407655	0.0779468
PLSCR4	387	7443597	479338	39	up, CVGvsOV, t15	0.00408956	0.0781182
PCDHB2	338	7443597	479338	35	up, CVGvsOV, t15	0.00410133	0.078153
WNT16	338	7443597	479338	35	up, CVGvsOV, t15	0.00410133	0.078153
KCTD16	2278	7443597	479338	179	up, CVGvsOV, t15	0.00410352	0.078153
NUP107	78	7443597	479338	12	up, CVGvsOV, t15	0.00411048	0.0782085
DEK	326	7443597	479338	34	up, CVGvsOV, t15	0.00413099	0.0785185
IBSP	88	7443597	479338	13	up, CVGvsOV, t15	0.00413491	0.0785185
WAC	628	7443597	479338	58	up, CVGvsOV, t15	0.00413968	0.078532
TTC5	654	7443597	479338	60	up, CVGvsOV, t15	0.00415359	0.0787185
ITPRIPL2	1159	7443597	479338	98	up, CVGvsOV, t15	0.0041775	0.079094
AGO4	785	7443597	479338	70	up, CVGvsOV, t15	0.00419096	0.0792711
TRMT10A	400	7443597	479338	40	up, CVGvsOV, t15	0.00420005	0.0793653
ACVR1C	1309	7443597	479338	109	up, CVGvsOV, t15	0.00423402	0.079929
ABCC9	130	7443597	479338	17	up, CVGvsOV, t15	0.0042481	0.0799997
BEX4	130	7443597	479338	17	up, CVGvsOV, t15	0.0042481	0.0799997
DSC3	958	7443597	479338	83	up, CVGvsOV, t15	0.00425433	0.0799997
OPHN1	958	7443597	479338	83	up, CVGvsOV, t15	0.00425433	0.0799997
CYP1B1	616	7443597	479338	57	up, CVGvsOV, t15	0.0042687	0.0800541
TMEM64	616	7443597	479338	57	up, CVGvsOV, t15	0.0042687	0.0800541
PHIP	1187	7443597	479338	100	up, CVGvsOV, t15	0.00426966	0.0800541
CLDN12	463	7443597	479338	45	up, CVGvsOV, t15	0.00428828	0.0802182
CEP85L	799	7443597	479338	71	up, CVGvsOV, t15	0.0042934	0.0802182
TBC1D9	413	7443597	479338	41	up, CVGvsOV, t15	0.00430232	0.0802182
UBR3	413	7443597	479338	41	up, CVGvsOV, t15	0.00430232	0.0802182
MRPL42	501	7443597	479338	48	up, CVGvsOV, t15	0.00430334	0.0802182
SLC35F5	501	7443597	479338	48	up, CVGvsOV, t15	0.00430334	0.0802182
TTK	255	7443597	479338	28	up, CVGvsOV, t15	0.00431326	0.0803257
TNIK	1945	7443597	479338	155	up, CVGvsOV, t15	0.00432054	0.0803564
ITM2A	109	7443597	479338	15	up, CVGvsOV, t15	0.00432323	0.0803564
MPP6	1242	7443597	479338	104	up, CVGvsOV, t15	0.00433959	0.0805829
CFH	25	7443597	479338	6	up, CVGvsOV, t15	0.00434974	0.0806937
HNRNPK	476	7443597	479338	46	up, CVGvsOV, t15	0.00435395	0.0806943
ZNF800	303	7443597	479338	32	up, CVGvsOV, t15	0.00437339	0.0809629
SYNPR	291	7443597	479338	31	up, CVGvsOV, t15	0.00437864	0.0809629
AGL	401	7443597	479338	40	up, CVGvsOV, t15	0.00438102	0.0809629
TRMT2B	721	7443597	479338	65	up, CVGvsOV, t15	0.00440221	0.0812768
CTNNAL1	33	7443597	479338	7	up, CVGvsOV, t15	0.00443033	0.0815753
CYP24A1	232	7443597	479338	26	up, CVGvsOV, t15	0.004431	0.0815753
RGS7BP	1040	7443597	479338	89	up, CVGvsOV, t15	0.00443105	0.0815753
PKN2	464	7443597	479338	45	up, CVGvsOV, t15	0.00445833	0.0819993
CHML	960	7443597	479338	83	up, CVGvsOV, t15	0.00448479	0.0824075
ZNF678	1230	7443597	479338	103	up, CVGvsOV, t15	0.00450226	0.0826499
NFYB	477	7443597	479338	46	up, CVGvsOV, t15	0.0045237	0.0829645
RPS6KA3	1041	7443597	479338	89	up, CVGvsOV, t15	0.00454408	0.0831803
TNKS	1041	7443597	479338	89	up, CVGvsOV, t15	0.00454408	0.0831803
RAP1B	256	7443597	479338	28	up, CVGvsOV, t15	0.00455146	0.0832366
CAMSAP2	452	7443597	479338	44	up, CVGvsOV, t15	0.00456222	0.0833469
CYP26A1	79	7443597	479338	12	up, CVGvsOV, t15	0.00456795	0.0833469
VPS26A	316	7443597	479338	33	up, CVGvsOV, t15	0.00457044	0.0833469
SOX6	1258	7443597	479338	105	up, CVGvsOV, t15	0.00458374	0.0835105
CPNE8	304	7443597	479338	32	up, CVGvsOV, t15	0.00459222	0.0835507
SUCLA2	131	7443597	479338	17	up, CVGvsOV, t15	0.00459459	0.0835507
HNRNPA3	828	7443597	479338	73	up, CVGvsOV, t15	0.00462229	0.0839751
ZBTB41	988	7443597	479338	85	up, CVGvsOV, t15	0.00462889	0.084016
PDZRN3	153	7443597	479338	19	up, CVGvsOV, t15	0.00464318	0.0841964
SYNCRIP	948	7443597	479338	82	up, CVGvsOV, t15	0.00464992	0.0842395
ZSWIM6	415	7443597	479338	41	up, CVGvsOV, t15	0.00467202	0.0845605
FZD6	233	7443597	479338	26	up, CVGvsOV, t15	0.00468829	0.0847755
GOLGA6D	606	7443597	479338	56	up, CVGvsOV, t15	0.00470615	0.0850189
RALGPS2	1110	7443597	479338	94	up, CVGvsOV, t15	0.00472325	0.0852481
BUB1B	60	7443597	479338	10	up, CVGvsOV, t15	0.00473958	0.0854629
SUCLG2	187	7443597	479338	22	up, CVGvsOV, t15	0.00474573	0.0854647
EXO1	245	7443597	479338	27	up, CVGvsOV, t15	0.00475462	0.0854647
PPIG	829	7443597	479338	73	up, CVGvsOV, t15	0.00475483	0.0854647
KIAA1217	491	7443597	479338	47	up, CVGvsOV, t15	0.00475738	0.0854647
FAM98A	428	7443597	479338	42	up, CVGvsOV, t15	0.00476692	0.0855565
2016-09-10	257	7443597	479338	28	up, CVGvsOV, t15	0.0048006	0.086081
RWDD4	305	7443597	479338	32	up, CVGvsOV, t15	0.00482021	0.0863524
RBM7	896	7443597	479338	78	up, CVGvsOV, t15	0.00482744	0.0864018
ZNF124	281	7443597	479338	30	up, CVGvsOV, t15	0.00483962	0.0865396
MIPOL1	963	7443597	479338	83	up, CVGvsOV, t15	0.0048507	0.0865442
DYNLL1	176	7443597	479338	21	up, CVGvsOV, t15	0.00485076	0.0865442
STYX	698	7443597	479338	63	up, CVGvsOV, t15	0.00485332	0.0865442
CD164	416	7443597	479338	41	up, CVGvsOV, t15	0.00486677	0.0867039
CTAGE4	51	7443597	479338	9	up, CVGvsOV, t15	0.00489889	0.0871957
BTBD7	870	7443597	479338	76	up, CVGvsOV, t15	0.00491148	0.0873173
LPPR1	199	7443597	479338	23	up, CVGvsOV, t15	0.00491476	0.0873173
CDC42SE2	492	7443597	479338	47	up, CVGvsOV, t15	0.00493781	0.0876461
ERO1L	738	7443597	479338	66	up, CVGvsOV, t15	0.00495105	0.0878004
B3GNT2	234	7443597	479338	26	up, CVGvsOV, t15	0.00495795	0.0878421
RRM1	404	7443597	479338	40	up, CVGvsOV, t15	0.00496422	0.0878725
ZFR	246	7443597	479338	27	up, CVGvsOV, t15	0.00501996	0.0887716
CTSK	90	7443597	479338	13	up, CVGvsOV, t15	0.0050242	0.0887716
PDE12	1317	7443597	479338	109	up, CVGvsOV, t15	0.00505722	0.0892165
CAST	392	7443597	479338	39	up, CVGvsOV, t15	0.00505862	0.0892165
RTKN2	925	7443597	479338	80	up, CVGvsOV, t15	0.00513279	0.0904419
MBL2	1046	7443597	479338	89	up, CVGvsOV, t15	0.0051474	0.0906167
CNTN1	430	7443597	479338	42	up, CVGvsOV, t15	0.0051634	0.0908157
PLAC1L	177	7443597	479338	21	up, CVGvsOV, t15	0.00517683	0.0909691
SP4	635	7443597	479338	58	up, CVGvsOV, t15	0.0052046	0.0913738
ERCC6	740	7443597	479338	66	up, CVGvsOV, t15	0.00525452	0.0920268
DMRTA1	714	7443597	479338	64	up, CVGvsOV, t15	0.00530104	0.0920268
OSBPL8	714	7443597	479338	64	up, CVGvsOV, t15	0.00530104	0.0920268
PCDHA1	456	7443597	479338	44	up, CVGvsOV, t15	0.00532757	0.0920268
PCDHA10	456	7443597	479338	44	up, CVGvsOV, t15	0.00532757	0.0920268
PCDHA11	456	7443597	479338	44	up, CVGvsOV, t15	0.00532757	0.0920268
PCDHA12	456	7443597	479338	44	up, CVGvsOV, t15	0.00532757	0.0920268
PCDHA13	456	7443597	479338	44	up, CVGvsOV, t15	0.00532757	0.0920268
PCDHA2	456	7443597	479338	44	up, CVGvsOV, t15	0.00532757	0.0920268
PCDHA3	456	7443597	479338	44	up, CVGvsOV, t15	0.00532757	0.0920268
PCDHA4	456	7443597	479338	44	up, CVGvsOV, t15	0.00532757	0.0920268
PCDHA5	456	7443597	479338	44	up, CVGvsOV, t15	0.00532757	0.0920268
PCDHA6	456	7443597	479338	44	up, CVGvsOV, t15	0.00532757	0.0920268
PCDHA7	456	7443597	479338	44	up, CVGvsOV, t15	0.00532757	0.0920268
PCDHA8	456	7443597	479338	44	up, CVGvsOV, t15	0.00532757	0.0920268
PCDHA9	456	7443597	479338	44	up, CVGvsOV, t15	0.00532757	0.0920268
PCDHAC1	456	7443597	479338	44	up, CVGvsOV, t15	0.00532757	0.0920268
PCDHAC2	456	7443597	479338	44	up, CVGvsOV, t15	0.00532757	0.0920268
ZNF93	155	7443597	479338	19	up, CVGvsOV, t15	0.00534416	0.0922309
DOCK5	940	7443597	479338	81	up, CVGvsOV, t15	0.00535443	0.0922433
PELO	940	7443597	479338	81	up, CVGvsOV, t15	0.00535443	0.0922433
CCSAP	754	7443597	479338	67	up, CVGvsOV, t15	0.00538335	0.0926588
FKBP7	394	7443597	479338	39	up, CVGvsOV, t15	0.0054973	0.0944107
ALG6	559	7443597	479338	52	up, CVGvsOV, t15	0.00549979	0.0944107
GPALPP1	559	7443597	479338	52	up, CVGvsOV, t15	0.00549979	0.0944107
PSMD12	495	7443597	479338	47	up, CVGvsOV, t15	0.00551442	0.0944955
EGLN3	320	7443597	479338	33	up, CVGvsOV, t15	0.00551452	0.0944955
UQCRC2	91	7443597	479338	13	up, CVGvsOV, t15	0.00552299	0.0945567
SPTLC1	236	7443597	479338	26	up, CVGvsOV, t15	0.00553616	0.0946983
SMURF2	650	7443597	479338	59	up, CVGvsOV, t15	0.00554257	0.0947239
SRP72	357	7443597	479338	36	up, CVGvsOV, t15	0.00555333	0.0948241
KDSR	848	7443597	479338	74	up, CVGvsOV, t15	0.00557357	0.095082
SREK1IP1	1117	7443597	479338	94	up, CVGvsOV, t15	0.00558445	0.095082
IL17F	52	7443597	479338	9	up, CVGvsOV, t15	0.00559177	0.095082
IL4	12	7443597	479338	4	up, CVGvsOV, t15	0.00559504	0.095082
PLCH1	12	7443597	479338	4	up, CVGvsOV, t15	0.00559504	0.095082
C1D	296	7443597	479338	31	up, CVGvsOV, t15	0.00559798	0.095082
DYNC1I2	470	7443597	479338	45	up, CVGvsOV, t15	0.00560409	0.0951021
BBS7	260	7443597	479338	28	up, CVGvsOV, t15	0.00561751	0.0952461
ATRNL1	782	7443597	479338	69	up, CVGvsOV, t15	0.00563338	0.0953753
DUSP10	345	7443597	479338	35	up, CVGvsOV, t15	0.00563501	0.0953753
MMS22L	902	7443597	479338	78	up, CVGvsOV, t15	0.00566715	0.0958119
INTS6	769	7443597	479338	68	up, CVGvsOV, t15	0.00567072	0.0958119
KDM3A	370	7443597	479338	37	up, CVGvsOV, t15	0.0057037	0.0962008
USP53	370	7443597	479338	37	up, CVGvsOV, t15	0.0057037	0.0962008
RPS27L	123	7443597	479338	16	up, CVGvsOV, t15	0.00571507	0.0963026
TARDBP	651	7443597	479338	59	up, CVGvsOV, t15	0.00571971	0.0963026
ZNF724P	612	7443597	479338	56	up, CVGvsOV, t15	0.00573333	0.0964478
PTPN12	145	7443597	479338	18	up, CVGvsOV, t15	0.00577483	0.0969832
AKIRIN2	134	7443597	479338	17	up, CVGvsOV, t15	0.0057752	0.0969832
B4GALT4	997	7443597	479338	85	up, CVGvsOV, t15	0.00581725	0.0976044
DUT	309	7443597	479338	32	up, CVGvsOV, t15	0.00582974	0.097729
XRCC4	102	7443597	479338	14	up, CVGvsOV, t15	0.00584787	0.0979481
IMPG2	890	7443597	479338	77	up, CVGvsOV, t15	0.00587709	0.0983521
CISD2	1011	7443597	479338	86	up, CVGvsOV, t15	0.00589272	0.0985283
RAC1	273	7443597	479338	29	up, CVGvsOV, t15	0.00591746	0.0987913
DUSP19	797	7443597	479338	70	up, CVGvsOV, t15	0.00591868	0.0987913
LGSN	864	7443597	479338	75	up, CVGvsOV, t15	0.0059916	0.0999221
MUC19	1904	7443597	496059	334	up, NCvsOV, t13	4.34006e-58	8.38153e-54
CCNB1IP1	654	7443597	496059	89	up, NCvsOV, t13	1.93693e-10	1.8703e-06
NAT8L	945	7443597	496059	112	up, NCvsOV, t13	4.0293e-09	2.07519e-05
SNX8	696	7443597	496059	89	up, NCvsOV, t13	4.29824e-09	2.07519e-05
SP6	540	7443597	496059	72	up, NCvsOV, t13	2.21643e-08	7.46293e-05
WTIP	1333	7443597	496059	143	up, NCvsOV, t13	2.31864e-08	7.46293e-05
ELFN2	1210	7443597	496059	132	up, NCvsOV, t13	2.96242e-08	8.17289e-05
GPR26	1968	7443597	496059	195	up, NCvsOV, t13	3.71861e-08	8.78296e-05
PCDH1	874	7443597	496059	102	up, NCvsOV, t13	4.09314e-08	8.78296e-05
RXRA	784	7443597	496059	93	up, NCvsOV, t13	7.37564e-08	0.000142438
FUZ	63	7443597	496059	18	up, NCvsOV, t13	9.3737e-08	0.000164568
TBC1D16	1949	7443597	496059	189	up, NCvsOV, t13	2.55641e-07	0.000383713
PARVG	479	7443597	496059	63	up, NCvsOV, t13	2.58299e-07	0.000383713
FBXL18	1323	7443597	496059	137	up, NCvsOV, t13	3.30509e-07	0.000455913
SSTR3	548	7443597	496059	69	up, NCvsOV, t13	3.7782e-07	0.00048643
GNB1L	1245	7443597	496059	129	up, NCvsOV, t13	6.85238e-07	0.000827083
IFITM10	650	7443597	496059	77	up, NCvsOV, t13	9.49723e-07	0.00103951
RP4-758J18.2	362	7443597	496059	50	up, NCvsOV, t13	9.92946e-07	0.00103951
EPHA10	332	7443597	496059	47	up, NCvsOV, t13	1.02271e-06	0.00103951
CCDC127	1721	7443597	496059	167	up, NCvsOV, t13	1.15058e-06	0.001111
CD82	265	7443597	496059	40	up, NCvsOV, t13	1.23907e-06	0.00113947
CAPZB	1123	7443597	496059	117	up, NCvsOV, t13	1.66129e-06	0.00145831
SLC8A2	475	7443597	496059	60	up, NCvsOV, t13	1.85303e-06	0.0015559
OR5C1	8	7443597	496059	6	up, NCvsOV, t13	2.18069e-06	0.00175473
FZR1	793	7443597	496059	88	up, NCvsOV, t13	2.61064e-06	0.00194928
PQLC1	736	7443597	496059	83	up, NCvsOV, t13	2.64793e-06	0.00194928
NDST1	1112	7443597	496059	115	up, NCvsOV, t13	2.85235e-06	0.00194928
ERCC2	428	7443597	496059	55	up, NCvsOV, t13	2.87192e-06	0.00194928
FAM53A	355	7443597	496059	48	up, NCvsOV, t13	2.9317e-06	0.00194928
LHFPL4	854	7443597	496059	93	up, NCvsOV, t13	3.0513e-06	0.00194928
FAM171A2	110	7443597	496059	22	up, NCvsOV, t13	3.19218e-06	0.00194928
SPOCK2	856	7443597	496059	93	up, NCvsOV, t13	3.35747e-06	0.00194928
CDHR2	162	7443597	496059	28	up, NCvsOV, t13	3.3685e-06	0.00194928
BHLHA15	583	7443597	496059	69	up, NCvsOV, t13	3.43184e-06	0.00194928
ADAMTS13	663	7443597	496059	76	up, NCvsOV, t13	3.74566e-06	0.00206675
MFRP	369	7443597	496059	49	up, NCvsOV, t13	3.88016e-06	0.00208149
IQCE	990	7443597	496059	104	up, NCvsOV, t13	4.17227e-06	0.00212768
SNX33	1242	7443597	496059	125	up, NCvsOV, t13	4.18661e-06	0.00212768
FAM83F	3082	7443597	496059	270	up, NCvsOV, t13	4.44001e-06	0.0021537
MARK2	413	7443597	496059	53	up, NCvsOV, t13	4.46086e-06	0.0021537
C1orf170	233	7443597	496059	35	up, NCvsOV, t13	6.12263e-06	0.00271473
OR52W1	9	7443597	496059	6	up, NCvsOV, t13	6.16932e-06	0.00271473
IL34	106	7443597	496059	21	up, NCvsOV, t13	6.17886e-06	0.00271473
MEX3A	1023	7443597	496059	106	up, NCvsOV, t13	6.18517e-06	0.00271473
F10	1122	7443597	496059	114	up, NCvsOV, t13	6.97913e-06	0.00298645
BSND	1941	7443597	496059	180	up, NCvsOV, t13	7.11353e-06	0.00298645
SUN2	326	7443597	496059	44	up, NCvsOV, t13	7.69284e-06	0.00316094
SLC16A3	1287	7443597	496059	127	up, NCvsOV, t13	9.05516e-06	0.00364319
CCL24	209	7443597	496059	32	up, NCvsOV, t13	1.00124e-05	0.00394613
PTPRN2	351	7443597	496059	46	up, NCvsOV, t13	1.05674e-05	0.00408154
FAM129B	341	7443597	496059	45	up, NCvsOV, t13	1.09532e-05	0.00414762
ZNF512B	730	7443597	496059	80	up, NCvsOV, t13	1.12125e-05	0.00416416
SLC39A7	147	7443597	496059	25	up, NCvsOV, t13	1.46013e-05	0.00532039
GNG13	194	7443597	496059	30	up, NCvsOV, t13	1.5276e-05	0.00546313
KCNAB2	657	7443597	496059	73	up, NCvsOV, t13	1.65531e-05	0.00581226
PLIN4	555	7443597	496059	64	up, NCvsOV, t13	1.70115e-05	0.00586655
ZNF593	285	7443597	496059	39	up, NCvsOV, t13	1.7696e-05	0.00599553
LRFN1	189	7443597	496059	29	up, NCvsOV, t13	2.43211e-05	0.00809807
SDC1	374	7443597	496059	47	up, NCvsOV, t13	2.53826e-05	0.0083083
PITPNM3	950	7443597	496059	97	up, NCvsOV, t13	2.60678e-05	0.00839035
TBC1D10B	429	7443597	496059	52	up, NCvsOV, t13	2.65287e-05	0.00839873
PABPN1	375	7443597	496059	47	up, NCvsOV, t13	2.71591e-05	0.00844726
ZNF205	45	7443597	496059	12	up, NCvsOV, t13	2.75568e-05	0.00844726
EXOC7	611	7443597	496059	68	up, NCvsOV, t13	2.97188e-05	0.00896764
HNF4A	1064	7443597	496059	106	up, NCvsOV, t13	3.15853e-05	0.00925877
PHB2	967	7443597	496059	98	up, NCvsOV, t13	3.17647e-05	0.00925877
IBA57	1574	7443597	496059	147	up, NCvsOV, t13	3.21219e-05	0.00925877
AMZ1	765	7443597	496059	81	up, NCvsOV, t13	3.34246e-05	0.00938851
ARFRP1	389	7443597	496059	48	up, NCvsOV, t13	3.35443e-05	0.00938851
BAHD1	478	7443597	496059	56	up, NCvsOV, t13	3.52026e-05	0.00971189
RAPGEF3	501	7443597	496059	58	up, NCvsOV, t13	3.63701e-05	0.00976006
SGSM2	1068	7443597	496059	106	up, NCvsOV, t13	3.66864e-05	0.00976006
SSTR5	358	7443597	496059	45	up, NCvsOV, t13	3.68934e-05	0.00976006
C19orf25	391	7443597	496059	48	up, NCvsOV, t13	3.81926e-05	0.00996724
CACNG8	1631	7443597	496059	151	up, NCvsOV, t13	3.89203e-05	0.0100217
TRAFD1	156	7443597	496059	25	up, NCvsOV, t13	4.10129e-05	0.0104216
FAM53B	806	7443597	496059	84	up, NCvsOV, t13	4.24161e-05	0.010561
BCL9L	1011	7443597	496059	101	up, NCvsOV, t13	4.26551e-05	0.010561
GLRA1	40	7443597	496059	11	up, NCvsOV, t13	4.33437e-05	0.0105956
LPHN1	713	7443597	496059	76	up, NCvsOV, t13	4.57582e-05	0.011046
CBX6	1001	7443597	496059	100	up, NCvsOV, t13	4.63411e-05	0.0110486
CHST10	309	7443597	496059	40	up, NCvsOV, t13	5.00621e-05	0.0117902
RCVRN	429	7443597	496059	51	up, NCvsOV, t13	5.21925e-05	0.0119679
MTHFR	1090	7443597	496059	107	up, NCvsOV, t13	5.24171e-05	0.0119679
XKR7	1464	7443597	496059	137	up, NCvsOV, t13	5.26756e-05	0.0119679
NUTM2E	321	7443597	496059	41	up, NCvsOV, t13	5.52422e-05	0.0124051
C19orf68	79	7443597	496059	16	up, NCvsOV, t13	5.71009e-05	0.0126751
NRXN2	228	7443597	496059	32	up, NCvsOV, t13	5.80671e-05	0.0127431
AGPAT2	141	7443597	496059	23	up, NCvsOV, t13	6.15648e-05	0.0133589
SCUBE1	270	7443597	496059	36	up, NCvsOV, t13	6.2614e-05	0.0134326
SH3GLB2	388	7443597	496059	47	up, NCvsOV, t13	6.32959e-05	0.0134326
IFFO2	876	7443597	496059	89	up, NCvsOV, t13	6.43305e-05	0.0135038
B4GALT7	1047	7443597	496059	103	up, NCvsOV, t13	6.54866e-05	0.0135987
SLC4A2	35	7443597	496059	10	up, NCvsOV, t13	6.72345e-05	0.0136668
GPR68	400	7443597	496059	48	up, NCvsOV, t13	6.73232e-05	0.0136668
C19orf47	501	7443597	496059	57	up, NCvsOV, t13	6.79375e-05	0.0136668
KIF26A	200	7443597	496059	29	up, NCvsOV, t13	6.97413e-05	0.013885
AQP6	368	7443597	496059	45	up, NCvsOV, t13	7.14097e-05	0.0140721
CD248	641	7443597	496059	69	up, NCvsOV, t13	7.32959e-05	0.0141435
CYTH2	641	7443597	496059	69	up, NCvsOV, t13	7.32959e-05	0.0141435
KCNJ5	1075	7443597	496059	105	up, NCvsOV, t13	7.39693e-05	0.0141435
MXRA8	263	7443597	496059	35	up, NCvsOV, t13	8.14639e-05	0.0154238
SAMD14	667	7443597	496059	71	up, NCvsOV, t13	8.23754e-05	0.015445
SOX13	338	7443597	496059	42	up, NCvsOV, t13	8.4773e-05	0.0155687
TEX22	1005	7443597	496059	99	up, NCvsOV, t13	8.48459e-05	0.0155687
ADAMTS15	668	7443597	496059	71	up, NCvsOV, t13	8.62213e-05	0.0155687
DOK7	393	7443597	496059	47	up, NCvsOV, t13	8.62597e-05	0.0155687
SYT12	506	7443597	496059	57	up, NCvsOV, t13	8.88031e-05	0.0158793
GPR78	564	7443597	496059	62	up, NCvsOV, t13	9.10991e-05	0.0159585
ARRB1	1457	7443597	496059	135	up, NCvsOV, t13	9.16353e-05	0.0159585
ANKRD52	1218	7443597	496059	116	up, NCvsOV, t13	9.21768e-05	0.0159585
TMEM184A	1069	7443597	496059	104	up, NCvsOV, t13	9.25511e-05	0.0159585
SERPINA3	741	7443597	496059	77	up, NCvsOV, t13	9.35288e-05	0.0159843
MMP25	373	7443597	496059	45	up, NCvsOV, t13	9.79642e-05	0.0165955
FPGS	440	7443597	496059	51	up, NCvsOV, t13	9.92402e-05	0.0166654
DGCR14	803	7443597	496059	82	up, NCvsOV, t13	0.000101959	0.0169744
C20orf27	127	7443597	496059	21	up, NCvsOV, t13	0.000102948	0.0169927
PALD1	374	7443597	496059	45	up, NCvsOV, t13	0.000104246	0.0170609
HSD17B8	277	7443597	496059	36	up, NCvsOV, t13	0.000105993	0.0171274
GNG7	756	7443597	496059	78	up, NCvsOV, t13	0.000106426	0.0171274
POLR3H	817	7443597	496059	83	up, NCvsOV, t13	0.00011029	0.0176026
C17orf72	557	7443597	496059	61	up, NCvsOV, t13	0.000114364	0.0181032
SRRM3	365	7443597	496059	44	up, NCvsOV, t13	0.000118156	0.018225
P2RY2	1683	7443597	496059	152	up, NCvsOV, t13	0.000118344	0.018225
SLC6A13	110	7443597	496059	19	up, NCvsOV, t13	0.000119074	0.018225
C6orf89	1251	7443597	496059	118	up, NCvsOV, t13	0.000119118	0.018225
LDLRAD2	711	7443597	496059	74	up, NCvsOV, t13	0.000119852	0.018225
NCS1	893	7443597	496059	89	up, NCvsOV, t13	0.000124821	0.0188324
CYP2A6	52	7443597	496059	12	up, NCvsOV, t13	0.000127742	0.0191237
UBALD2	177	7443597	496059	26	up, NCvsOV, t13	0.000129372	0.0192187
FOXA3	120	7443597	496059	20	up, NCvsOV, t13	0.000132996	0.0194467
COL1A1	468	7443597	496059	53	up, NCvsOV, t13	0.000133432	0.0194467
DNMT3A	1343	7443597	496059	125	up, NCvsOV, t13	0.000133927	0.0194467
VAV2	457	7443597	496059	52	up, NCvsOV, t13	0.000136187	0.0196272
PTTG1IP	390	7443597	496059	46	up, NCvsOV, t13	0.000140437	0.0199502
TMEM179	515	7443597	496059	57	up, NCvsOV, t13	0.000141626	0.0199502
TSPAN11	1119	7443597	496059	107	up, NCvsOV, t13	0.000143217	0.0199502
FAM219A	585	7443597	496059	63	up, NCvsOV, t13	0.000143484	0.0199502
COL20A1	995	7443597	496059	97	up, NCvsOV, t13	0.000143594	0.0199502
RIMS3	1295	7443597	496059	121	up, NCvsOV, t13	0.000144733	0.0199649
TRIM25	922	7443597	496059	91	up, NCvsOV, t13	0.000147916	0.0202593
NAT10	1021	7443597	496059	99	up, NCvsOV, t13	0.000150198	0.0203016
HIC2	947	7443597	496059	93	up, NCvsOV, t13	0.000150327	0.0203016
CCDC9	425	7443597	496059	49	up, NCvsOV, t13	0.000151869	0.0203549
CXCR5	741	7443597	496059	76	up, NCvsOV, t13	0.000154805	0.0203549
PLCH2	448	7443597	496059	51	up, NCvsOV, t13	0.000154882	0.0203549
NYAP1	199	7443597	496059	28	up, NCvsOV, t13	0.000155078	0.0203549
MISP	189	7443597	496059	27	up, NCvsOV, t13	0.000155993	0.0203549
ONECUT3	1235	7443597	496059	116	up, NCvsOV, t13	0.000158992	0.0206071
SLC35C2	986	7443597	496059	96	up, NCvsOV, t13	0.000161661	0.0208133
FAM155B	647	7443597	496059	68	up, NCvsOV, t13	0.000165201	0.0211173
PRX	1136	7443597	496059	108	up, NCvsOV, t13	0.000166209	0.0211173
CHD2	695	7443597	496059	72	up, NCvsOV, t13	0.000167907	0.0211935
CLDN4	190	7443597	496059	27	up, NCvsOV, t13	0.000170399	0.0212306
TMEM198	190	7443597	496059	27	up, NCvsOV, t13	0.000170399	0.0212306
TSSC4	46	7443597	496059	11	up, NCvsOV, t13	0.000172457	0.02124
TMEM151B	648	7443597	496059	68	up, NCvsOV, t13	0.000172674	0.02124
ZBTB7B	383	7443597	496059	45	up, NCvsOV, t13	0.000179511	0.0219412
FGF22	161	7443597	496059	24	up, NCvsOV, t13	0.000182982	0.0222248
ADAP1	638	7443597	496059	67	up, NCvsOV, t13	0.000187541	0.0225236
C21orf59	579	7443597	496059	62	up, NCvsOV, t13	0.000187774	0.0225236
HCN4	1266	7443597	496059	118	up, NCvsOV, t13	0.000190121	0.0226643
MLLT6	967	7443597	496059	94	up, NCvsOV, t13	0.000197773	0.0234319
SPEG	233	7443597	496059	31	up, NCvsOV, t13	0.000200864	0.023653
ELP6	419	7443597	496059	48	up, NCvsOV, t13	0.000204195	0.0238995
TNFSF12-TNFSF13	143	7443597	496059	22	up, NCvsOV, t13	0.000210361	0.0243263
TNFSF13	143	7443597	496059	22	up, NCvsOV, t13	0.000210361	0.0243263
H6PD	1487	7443597	496059	135	up, NCvsOV, t13	0.000217368	0.024987
SERPINA5	183	7443597	496059	26	up, NCvsOV, t13	0.000222953	0.0254774
ASB1	1158	7443597	496059	109	up, NCvsOV, t13	0.000225362	0.0256011
DCAF8	848	7443597	496059	84	up, NCvsOV, t13	0.000228938	0.0257529
KLF16	376	7443597	496059	44	up, NCvsOV, t13	0.000229365	0.0257529
MED16	1059	7443597	496059	101	up, NCvsOV, t13	0.000234717	0.0260847
SLC19A1	691	7443597	496059	71	up, NCvsOV, t13	0.000235022	0.0260847
SOX8	267	7443597	496059	34	up, NCvsOV, t13	0.000238117	0.0262772
PBXIP1	194	7443597	496059	27	up, NCvsOV, t13	0.000240576	0.0263978
BCL2L2-PABPN1	174	7443597	496059	25	up, NCvsOV, t13	0.000244301	0.0265515
NUDT16	1249	7443597	496059	116	up, NCvsOV, t13	0.000244727	0.0265515
HNF1A	311	7443597	496059	38	up, NCvsOV, t13	0.000250213	0.026995
FAM109A	469	7443597	496059	52	up, NCvsOV, t13	0.0002566	0.0275304
CTIF	766	7443597	496059	77	up, NCvsOV, t13	0.00026036	0.0277346
LENG1	126	7443597	496059	20	up, NCvsOV, t13	0.000261376	0.0277346
TERT	658	7443597	496059	68	up, NCvsOV, t13	0.000266217	0.0278385
DDIT4	165	7443597	496059	24	up, NCvsOV, t13	0.00026668	0.0278385
RP11-849H4.2	165	7443597	496059	24	up, NCvsOV, t13	0.00026668	0.0278385
PRSS45	56	7443597	496059	12	up, NCvsOV, t13	0.000269459	0.0279774
AC010536.1	413	7443597	496059	47	up, NCvsOV, t13	0.00027406	0.0283029
SIX5	564	7443597	496059	60	up, NCvsOV, t13	0.000278779	0.0286372
PHYHIP	346	7443597	496059	41	up, NCvsOV, t13	0.00028182	0.0287964
RGP1	1242	7443597	496059	115	up, NCvsOV, t13	0.000290307	0.0295074
C11orf21	530	7443597	496059	57	up, NCvsOV, t13	0.000295628	0.0298909
PTGDR2	347	7443597	496059	41	up, NCvsOV, t13	0.000299245	0.0300231
TNFRSF13C	1888	7443597	496059	165	up, NCvsOV, t13	0.000300044	0.0300231
P2RX6	531	7443597	496059	57	up, NCvsOV, t13	0.000309935	0.0308529
KIAA1875	404	7443597	496059	46	up, NCvsOV, t13	0.000311934	0.0308927
NIPAL3	783	7443597	496059	78	up, NCvsOV, t13	0.000313703	0.0309093
DHH	109	7443597	496059	18	up, NCvsOV, t13	0.000315905	0.0309683
FIBCD1	956	7443597	496059	92	up, NCvsOV, t13	0.000319238	0.0311273
AL162389.1	57	7443597	496059	12	up, NCvsOV, t13	0.00032075	0.0311273
KLHL30	1107	7443597	496059	104	up, NCvsOV, t13	0.000328391	0.0317094
KHNYN	871	7443597	496059	85	up, NCvsOV, t13	0.000338792	0.032551
CLSPN	896	7443597	496059	87	up, NCvsOV, t13	0.000342281	0.0327234
NAA60	810	7443597	496059	80	up, NCvsOV, t13	0.00034509	0.0328294
MTSS1L	557	7443597	496059	59	up, NCvsOV, t13	0.000347262	0.0328741
SLC35A2	230	7443597	496059	30	up, NCvsOV, t13	0.000354426	0.0333886
TMEM82	92	7443597	496059	16	up, NCvsOV, t13	0.000366098	0.0343208
SLC25A11	654	7443597	496059	67	up, NCvsOV, t13	0.00037238	0.0346984
SEMA7A	252	7443597	496059	32	up, NCvsOV, t13	0.000373719	0.0346984
NTRK3	465	7443597	496059	51	up, NCvsOV, t13	0.000376151	0.0347571
GRHL2	691	7443597	496059	70	up, NCvsOV, t13	0.00038491	0.0353971
GBX2	1050	7443597	496059	99	up, NCvsOV, t13	0.000395922	0.0359869
HYAL2	75	7443597	496059	14	up, NCvsOV, t13	0.000396324	0.0359869
ZNF48	221	7443597	496059	29	up, NCvsOV, t13	0.000397637	0.0359869
NXN	704	7443597	496059	71	up, NCvsOV, t13	0.000398778	0.0359869
SRCIN1	668	7443597	496059	68	up, NCvsOV, t13	0.000403517	0.0362452
SLC39A2	180	7443597	496059	25	up, NCvsOV, t13	0.000412203	0.0365443
NKX6-3	319	7443597	496059	38	up, NCvsOV, t13	0.000413391	0.0365443
NEURL1B	1014	7443597	496059	96	up, NCvsOV, t13	0.000417627	0.0365443
NUTM2A	398	7443597	496059	45	up, NCvsOV, t13	0.000418086	0.0365443
KMT2D	573	7443597	496059	60	up, NCvsOV, t13	0.000418269	0.0365443
DPYSL5	754	7443597	496059	75	up, NCvsOV, t13	0.000419587	0.0365443
RNF135	243	7443597	496059	31	up, NCvsOV, t13	0.000421375	0.0365443
FAM53C	902	7443597	496059	87	up, NCvsOV, t13	0.000421986	0.0365443
PPP2R4	353	7443597	496059	41	up, NCvsOV, t13	0.000425558	0.0366314
WWP2	387	7443597	496059	44	up, NCvsOV, t13	0.000427106	0.0366314
TIFAB	1268	7443597	496059	116	up, NCvsOV, t13	0.000428681	0.0366314
PPFIA3	131	7443597	496059	20	up, NCvsOV, t13	0.000440731	0.0374951
ODF3L2	112	7443597	496059	18	up, NCvsOV, t13	0.000443787	0.0375896
TSPAN9	719	7443597	496059	72	up, NCvsOV, t13	0.000445972	0.0376097
CTD-2021H9.3	59	7443597	496059	12	up, NCvsOV, t13	0.000448398	0.0376498
NDST2	103	7443597	496059	17	up, NCvsOV, t13	0.000460211	0.0383244
CSDC2	377	7443597	496059	43	up, NCvsOV, t13	0.000460401	0.0383244
RPL35	29	7443597	496059	8	up, NCvsOV, t13	0.000468337	0.0388177
CHRNB2	968	7443597	496059	92	up, NCvsOV, t13	0.000477616	0.0394176
ISY1-RAB43	906	7443597	496059	87	up, NCvsOV, t13	0.000484076	0.0397807
NUDT16L1	256	7443597	496059	32	up, NCvsOV, t13	0.000492894	0.0403338
TNFRSF25	172	7443597	496059	24	up, NCvsOV, t13	0.00049614	0.0403994
FEV	142	7443597	496059	21	up, NCvsOV, t13	0.00049788	0.0403994
KIF13B	662	7443597	496059	67	up, NCvsOV, t13	0.000516198	0.0417106
SRF	531	7443597	496059	56	up, NCvsOV, t13	0.000533934	0.0429639
NDOR1	724	7443597	496059	72	up, NCvsOV, t13	0.000540607	0.0432578
MMP14	380	7443597	496059	43	up, NCvsOV, t13	0.000542461	0.0432578
KCTD17	163	7443597	496059	23	up, NCvsOV, t13	0.000547432	0.0432578
C3orf18	369	7443597	496059	42	up, NCvsOV, t13	0.000554102	0.0432578
VPS39	438	7443597	496059	48	up, NCvsOV, t13	0.000555522	0.0432578
RAB35	473	7443597	496059	51	up, NCvsOV, t13	0.000556373	0.0432578
SPTBN4	194	7443597	496059	26	up, NCvsOV, t13	0.000557561	0.0432578
KIAA1522	532	7443597	496059	56	up, NCvsOV, t13	0.000558531	0.0432578
SCAMP5	556	7443597	496059	58	up, NCvsOV, t13	0.000564219	0.0432578
NAT9	269	7443597	496059	33	up, NCvsOV, t13	0.000568443	0.0432578
RRP7A	1049	7443597	496059	98	up, NCvsOV, t13	0.000570855	0.0432578
PDE4A	427	7443597	496059	47	up, NCvsOV, t13	0.000572292	0.0432578
GOLT1A	69	7443597	496059	13	up, NCvsOV, t13	0.000574819	0.0432578
LRFN4	69	7443597	496059	13	up, NCvsOV, t13	0.000574819	0.0432578
RAB5C	226	7443597	496059	29	up, NCvsOV, t13	0.000574867	0.0432578
SLC7A8	462	7443597	496059	50	up, NCvsOV, t13	0.000575305	0.0432578
PSKH1	509	7443597	496059	54	up, NCvsOV, t13	0.000575665	0.0432578
ASAP3	521	7443597	496059	55	up, NCvsOV, t13	0.000580315	0.0434335
RAB43	899	7443597	496059	86	up, NCvsOV, t13	0.000582502	0.0434335
PDLIM2	96	7443597	496059	16	up, NCvsOV, t13	0.000597216	0.0443052
CDC37	78	7443597	496059	14	up, NCvsOV, t13	0.000599623	0.0443052
TINAGL1	144	7443597	496059	21	up, NCvsOV, t13	0.000601075	0.0443052
FZD2	405	7443597	496059	45	up, NCvsOV, t13	0.000605399	0.0444542
CTDNEP1	281	7443597	496059	34	up, NCvsOV, t13	0.000607801	0.0444616
PDXK	1268	7443597	496059	115	up, NCvsOV, t13	0.000616186	0.0447842
ARF3	606	7443597	496059	62	up, NCvsOV, t13	0.00061685	0.0447842
MARK4	667	7443597	496059	67	up, NCvsOV, t13	0.000629695	0.0455456
SEC31B	535	7443597	496059	56	up, NCvsOV, t13	0.000638513	0.046011
APLN	595	7443597	496059	61	up, NCvsOV, t13	0.000643928	0.0462288
TMED1	217	7443597	496059	28	up, NCvsOV, t13	0.000647458	0.04631
C11orf68	155	7443597	496059	22	up, NCvsOV, t13	0.000657954	0.0468871
MGAT3	705	7443597	496059	70	up, NCvsOV, t13	0.000665223	0.0472308
SCARF1	384	7443597	496059	43	up, NCvsOV, t13	0.000671995	0.0475369
KSR1	1004	7443597	496059	94	up, NCvsOV, t13	0.000677523	0.047753
LRRC47	501	7443597	496059	53	up, NCvsOV, t13	0.000685571	0.0481445
DDX31	385	7443597	496059	43	up, NCvsOV, t13	0.000708382	0.0495662
DLGAP3	1031	7443597	496059	96	up, NCvsOV, t13	0.000715112	0.0497327
LCE2B	38	7443597	496059	9	up, NCvsOV, t13	0.000715912	0.0497327
AQP7	491	7443597	496059	52	up, NCvsOV, t13	0.000745184	0.0515806
NACC2	907	7443597	496059	86	up, NCvsOV, t13	0.000760146	0.0519564
TOR4A	551	7443597	496059	57	up, NCvsOV, t13	0.000762459	0.0519564
TGFB3	230	7443597	496059	29	up, NCvsOV, t13	0.000763226	0.0519564
GATAD2B	1186	7443597	496059	108	up, NCvsOV, t13	0.000765126	0.0519564
HOXC5	167	7443597	496059	23	up, NCvsOV, t13	0.000770235	0.0519564
RP11-834C11.12	167	7443597	496059	23	up, NCvsOV, t13	0.000770235	0.0519564
CALCOCO1	709	7443597	496059	70	up, NCvsOV, t13	0.000773517	0.0519564
COMMD5	89	7443597	496059	15	up, NCvsOV, t13	0.000774321	0.0519564
LETMD1	1021	7443597	496059	95	up, NCvsOV, t13	0.000775965	0.0519564
MLC1	492	7443597	496059	52	up, NCvsOV, t13	0.000780018	0.0519564
VWA1	808	7443597	496059	78	up, NCvsOV, t13	0.000780731	0.0519564
MIEF2	996	7443597	496059	93	up, NCvsOV, t13	0.000782898	0.0519564
CACNG2	858	7443597	496059	82	up, NCvsOV, t13	0.000786426	0.0520119
SNN	564	7443597	496059	58	up, NCvsOV, t13	0.000796024	0.052467
TMEM235	242	7443597	496059	30	up, NCvsOV, t13	0.000827836	0.054372
GTF3C1	168	7443597	496059	23	up, NCvsOV, t13	0.000836894	0.054372
KRT86	118	7443597	496059	18	up, NCvsOV, t13	0.000837904	0.054372
RASA4	699	7443597	496059	69	up, NCvsOV, t13	0.00084204	0.054372
CLUH	210	7443597	496059	27	up, NCvsOV, t13	0.000843693	0.054372
PRRC2B	948	7443597	496059	89	up, NCvsOV, t13	0.000845829	0.054372
ARRDC2	614	7443597	496059	62	up, NCvsOV, t13	0.000854875	0.054372
AGAP1	1644	7443597	496059	143	up, NCvsOV, t13	0.000855078	0.054372
AMIGO1	724	7443597	496059	71	up, NCvsOV, t13	0.000855177	0.054372
NXPH3	1075	7443597	496059	99	up, NCvsOV, t13	0.000855783	0.054372
ZNF397	128	7443597	496059	19	up, NCvsOV, t13	0.000858051	0.054372
C1orf115	506	7443597	496059	53	up, NCvsOV, t13	0.000858821	0.054372
SORCS2	786	7443597	496059	76	up, NCvsOV, t13	0.000861528	0.054372
SMUG1	837	7443597	496059	80	up, NCvsOV, t13	0.000898824	0.056541
ALS2CL	460	7443597	496059	49	up, NCvsOV, t13	0.000913619	0.0572851
AGFG2	726	7443597	496059	71	up, NCvsOV, t13	0.000919982	0.0573166
SRCRB4D	190	7443597	496059	25	up, NCvsOV, t13	0.000920058	0.0573166
OAF	616	7443597	496059	62	up, NCvsOV, t13	0.000925894	0.0574947
CRTC3	714	7443597	496059	70	up, NCvsOV, t13	0.000930881	0.0575277
CRTC1	989	7443597	496059	92	up, NCvsOV, t13	0.000932461	0.0575277
SLC22A11	437	7443597	496059	47	up, NCvsOV, t13	0.000935996	0.0575277
AGAP2	508	7443597	496059	53	up, NCvsOV, t13	0.00093834	0.0575277
SLC8B1	244	7443597	496059	30	up, NCvsOV, t13	0.000945758	0.057799
ZNF500	914	7443597	496059	86	up, NCvsOV, t13	0.000953918	0.0579419
AGO1	2125	7443597	496059	179	up, NCvsOV, t13	0.000954735	0.0579419
ENGASE	461	7443597	496059	49	up, NCvsOV, t13	0.000957097	0.0579419
PHRF1	64	7443597	496059	12	up, NCvsOV, t13	0.000965033	0.0582397
ATG9A	212	7443597	496059	27	up, NCvsOV, t13	0.000974262	0.058369
TOMM40	827	7443597	496059	79	up, NCvsOV, t13	0.000977361	0.058369
SLC43A2	1285	7443597	496059	115	up, NCvsOV, t13	0.000980304	0.058369
STK24	569	7443597	496059	58	up, NCvsOV, t13	0.000980771	0.058369
GNA11	557	7443597	496059	57	up, NCvsOV, t13	0.000982899	0.058369
ATP8B3	170	7443597	496059	23	up, NCvsOV, t13	0.000985309	0.058369
SFXN5	679	7443597	496059	67	up, NCvsOV, t13	0.000998104	0.0589461
RPL11	82	7443597	496059	14	up, NCvsOV, t13	0.00100269	0.0590366
PIM1	267	7443597	496059	32	up, NCvsOV, t13	0.00100978	0.0592733
SESN2	369	7443597	496059	41	up, NCvsOV, t13	0.00102248	0.0598268
PPDPF	729	7443597	496059	71	up, NCvsOV, t13	0.00102541	0.0598268
DVL1	150	7443597	496059	21	up, NCvsOV, t13	0.00102925	0.05987
TSGA13	56	7443597	496059	11	up, NCvsOV, t13	0.00103912	0.0602627
INPP5K	290	7443597	496059	34	up, NCvsOV, t13	0.00105599	0.0610577
SRL	583	7443597	496059	59	up, NCvsOV, t13	0.00106042	0.0611311
ULK3	279	7443597	496059	33	up, NCvsOV, t13	0.00106689	0.0612922
RPS24	880	7443597	496059	83	up, NCvsOV, t13	0.00107551	0.0612922
PDZD4	246	7443597	496059	30	up, NCvsOV, t13	0.00107807	0.0612922
CDK2	257	7443597	496059	31	up, NCvsOV, t13	0.00107842	0.0612922
LDOC1L	855	7443597	496059	81	up, NCvsOV, t13	0.00107923	0.0612922
BTBD9	1523	7443597	496059	133	up, NCvsOV, t13	0.0010847	0.0612922
RABAC1	743	7443597	496059	72	up, NCvsOV, t13	0.00108663	0.0612922
SH3RF3	608	7443597	496059	61	up, NCvsOV, t13	0.00109141	0.0612922
AQP1	818	7443597	496059	78	up, NCvsOV, t13	0.00109919	0.0612922
[truncated: 223 more rows]

## Sheet: CVGvsNC_t13
Differentially targeted genes based on hypergeometric test with FDR adjusted p <0.10.
Group column: "up" indicates more targeting of gene by miRNA in CVG as compared to NC at Stage 13
Genes identified with GO term "transcription factor" are highlighted
Gene Symbol	Gene Success States (K)	Total miR-Genes (N)	Filtered miR-Genes (n)	Observed miR-genes (k)	Group	P-value	Adjusted P-value
MUC19	1904	7443597	424034	164	down, CVGvsNC, t13	1.72829e-07	0.00333768
ZNF213	358	7443597	424034	44	down, CVGvsNC, t13	1.6983e-06	0.0163988
JARID2	290	7443597	424034	36	down, CVGvsNC, t13	1.1218e-05	0.0722137
ZNF138	451	7443597	322847	46	up, CVGvsNC, t13	1.10431e-07	0.00213265
ZNF99	1059	7443597	322847	83	up, CVGvsNC, t13	2.8083e-07	0.00234687
EXOC3	865	7443597	322847	71	up, CVGvsNC, t13	3.64571e-07	0.00234687
LMLN	1044	7443597	322847	78	up, CVGvsNC, t13	3.67869e-06	0.0177607
GOLGA6L9	1068	7443597	322847	78	up, CVGvsNC, t13	8.23689e-06	0.0299011
ZNF117	1107	7443597	322847	80	up, CVGvsNC, t13	9.2899e-06	0.0299011
B3GNT2	234	7443597	322847	26	up, CVGvsNC, t13	1.29284e-05	0.0356676

## Sheet: CVGvsNC_t14
Differentially targeted genes based on hypergeometric test with FDR adjusted p <0.10.
Group column: "up" indicates more targeting of gene by miRNA in CVG as compared to NC at Stage 14
Genes identified with GO term "transcription factor" are highlighted
Gene Symbol	Gene Success States (K)	Total miR-Genes (N)	Filtered miR-Genes (n)	Observed miR-genes (k)	Group	P-value	Adjusted P-value
KYNU	228	7443597	637861	51	down, CVGvsNC, t14	1.95375e-10	3.77309e-06
HERPUD2	1034	7443597	637861	143	down, CVGvsNC, t14	1.34558e-08	0.000109602
HHIP	1449	7443597	637861	187	down, CVGvsNC, t14	1.96179e-08	0.000109602
BDKRB2	651	7443597	637861	99	down, CVGvsNC, t14	2.27013e-08	0.000109602
PTP4A2	516	7443597	637861	82	down, CVGvsNC, t14	5.09514e-08	0.000196795
IL20RA	326	7443597	637861	58	down, CVGvsNC, t14	9.34436e-08	0.000291707
PIK3R1	868	7443597	637861	121	down, CVGvsNC, t14	1.05735e-07	0.000291707
PYHIN1	110	7443597	637861	28	down, CVGvsNC, t14	1.26745e-07	0.000305962
LRRC63	134	7443597	637861	31	down, CVGvsNC, t14	2.85269e-07	0.000612125
TRPM6	455	7443597	637861	71	down, CVGvsNC, t14	7.52853e-07	0.00145391
MMP16	1796	7443597	637861	213	down, CVGvsNC, t14	1.26547e-06	0.0022217
SMIM18	78	7443597	637861	21	down, CVGvsNC, t14	1.6991e-06	0.00273441
HACE1	940	7443597	637861	123	down, CVGvsNC, t14	2.2605e-06	0.00335806
EVI5	981	7443597	637861	127	down, CVGvsNC, t14	2.69461e-06	0.00371702
C15orf59	40	7443597	637861	14	down, CVGvsNC, t14	3.09501e-06	0.00398472
HIATL2	626	7443597	637861	88	down, CVGvsNC, t14	3.64689e-06	0.00440179
RC3H1	1396	7443597	637861	169	down, CVGvsNC, t14	4.51938e-06	0.00513402
SHOX2	439	7443597	637861	66	down, CVGvsNC, t14	6.37145e-06	0.00683586
DHX40	772	7443597	637861	102	down, CVGvsNC, t14	1.0229e-05	0.010397
RNF168	580	7443597	637861	81	down, CVGvsNC, t14	1.09144e-05	0.010539
KLHL23	1030	7443597	637861	129	down, CVGvsNC, t14	1.14969e-05	0.0105728
PI15	1063	7443597	637861	132	down, CVGvsNC, t14	1.38799e-05	0.0118895
AP000708.1	512	7443597	637861	73	down, CVGvsNC, t14	1.41601e-05	0.0118895
MGAT4C	1464	7443597	637861	172	down, CVGvsNC, t14	2.0227e-05	0.0156701
ITPRIPL2	1159	7443597	637861	141	down, CVGvsNC, t14	2.02854e-05	0.0156701
PURG	1044	7443597	637861	128	down, CVGvsNC, t14	3.30085e-05	0.023552
CTLA4	255	7443597	637861	42	down, CVGvsNC, t14	3.41297e-05	0.023552
AGPS	1123	7443597	637861	136	down, CVGvsNC, t14	3.45597e-05	0.023552
PHTF2	472	7443597	637861	67	down, CVGvsNC, t14	3.53671e-05	0.023552
RABGAP1	332	7443597	637861	51	down, CVGvsNC, t14	3.73564e-05	0.023864
MTMR12	564	7443597	637861	77	down, CVGvsNC, t14	3.8307e-05	0.023864
KCNJ1	603	7443597	637861	81	down, CVGvsNC, t14	4.34979e-05	0.0257249
ADH1B	604	7443597	637861	81	down, CVGvsNC, t14	4.60501e-05	0.0257249
NAA25	604	7443597	637861	81	down, CVGvsNC, t14	4.60501e-05	0.0257249
SOCS5	1209	7443597	637861	144	down, CVGvsNC, t14	4.66953e-05	0.0257249
NEDD4	577	7443597	637861	78	down, CVGvsNC, t14	4.79545e-05	0.0257249
PABPC5	353	7443597	637861	53	down, CVGvsNC, t14	4.98918e-05	0.0260408
FRMD6	533	7443597	637861	73	down, CVGvsNC, t14	5.37191e-05	0.0273006
IL1RAP	589	7443597	637861	79	down, CVGvsNC, t14	5.62316e-05	0.0278447
SEC14L1	547	7443597	637861	74	down, CVGvsNC, t14	7.15143e-05	0.0345271
C4orf29	735	7443597	637861	94	down, CVGvsNC, t14	7.45579e-05	0.0351186
TMEM106C	822	7443597	637861	103	down, CVGvsNC, t14	7.85337e-05	0.0352636
KIAA2022	1213	7443597	637861	143	down, CVGvsNC, t14	7.95941e-05	0.0352636
MBTD1	614	7443597	637861	81	down, CVGvsNC, t14	8.03438e-05	0.0352636
BCL6	207	7443597	637861	35	down, CVGvsNC, t14	8.53204e-05	0.0366157
ZDHHC2	863	7443597	637861	107	down, CVGvsNC, t14	8.80604e-05	0.03697
NFE2L3	903	7443597	637861	111	down, CVGvsNC, t14	9.33119e-05	0.0383413
EIF2B1	294	7443597	637861	45	down, CVGvsNC, t14	0.000111439	0.0442192
PRKD3	472	7443597	637861	65	down, CVGvsNC, t14	0.000112303	0.0442192
SUCNR1	630	7443597	637861	82	down, CVGvsNC, t14	0.000114486	0.0442192
SREK1IP1	1117	7443597	637861	132	down, CVGvsNC, t14	0.000130194	0.0486257
SENP8	680	7443597	637861	87	down, CVGvsNC, t14	0.000131757	0.0486257
LRRC31	163	7443597	637861	29	down, CVGvsNC, t14	0.000133449	0.0486257
ASXL3	903	7443597	637861	110	down, CVGvsNC, t14	0.000141934	0.0507599
KALRN	156	7443597	637861	28	down, CVGvsNC, t14	0.000147679	0.051854
CSNK1A1	811	7443597	637861	100	down, CVGvsNC, t14	0.000177353	0.0611615
PELP1	958	7443597	637861	115	down, CVGvsNC, t14	0.000182786	0.0619292
DCP2	1500	7443597	637861	169	down, CVGvsNC, t14	0.000196113	0.0643615
MBNL1	641	7443597	637861	82	down, CVGvsNC, t14	0.00020104	0.0643615
PAQR9	183	7443597	637861	31	down, CVGvsNC, t14	0.000201616	0.0643615
AGBL3	436	7443597	637861	60	down, CVGvsNC, t14	0.000203296	0.0643615
GLRB	276	7443597	637861	42	down, CVGvsNC, t14	0.00020899	0.065097
UGT2B4	1042	7443597	637861	123	down, CVGvsNC, t14	0.00022331	0.0678357
SGIP1	1484	7443597	637861	167	down, CVGvsNC, t14	0.000224808	0.0678357
ZBBX	84	7443597	637861	18	down, CVGvsNC, t14	0.000233609	0.0694069
SRP72	357	7443597	637861	51	down, CVGvsNC, t14	0.000237442	0.0694769
HAPLN1	683	7443597	637861	86	down, CVGvsNC, t14	0.000242641	0.0699385
PRMT6	986	7443597	637861	117	down, CVGvsNC, t14	0.000254199	0.0721926
ANKFY1	1724	7443597	637861	190	down, CVGvsNC, t14	0.000262119	0.0733629
RGS7	115	7443597	637861	22	down, CVGvsNC, t14	0.000287036	0.0791891
PDE3A	1575	7443597	637861	175	down, CVGvsNC, t14	0.000301025	0.0818788
E2F7	462	7443597	637861	62	down, CVGvsNC, t14	0.000319938	0.0858145
CCT4	248	7443597	637861	38	down, CVGvsNC, t14	0.000352442	0.0932379
CD55	1665	7443597	637861	183	down, CVGvsNC, t14	0.000380291	0.0992457
AL627309.1	387	7443597	45995	27	up, CVGvsNC, t14	7.03507e-20	1.35861e-15
C10orf91	292	7443597	45995	15	up, CVGvsNC, t14	7.44722e-10	7.19104e-06
C19orf26	399	7443597	45995	16	up, CVGvsNC, t14	7.08823e-09	4.56293e-05
REPIN1	523	7443597	45995	15	up, CVGvsNC, t14	1.45493e-06	0.00702441
MMP17	614	7443597	45995	16	up, CVGvsNC, t14	2.26084e-06	0.00873225
GNG13	194	7443597	45995	9	up, CVGvsNC, t14	4.17974e-06	0.0132341
VWA1	808	7443597	45995	18	up, CVGvsNC, t14	4.79695e-06	0.0132341
TMEM184A	1069	7443597	45995	21	up, CVGvsNC, t14	5.63839e-06	0.0136111
CACNA1H	159	7443597	45995	8	up, CVGvsNC, t14	7.86931e-06	0.0168858
SCRT1	544	7443597	45995	14	up, CVGvsNC, t14	1.08688e-05	0.0197042
SCLY	221	7443597	45995	9	up, CVGvsNC, t14	1.19125e-05	0.0197042
TOR4A	551	7443597	45995	14	up, CVGvsNC, t14	1.2519e-05	0.0197042
PANK4	789	7443597	45995	17	up, CVGvsNC, t14	1.3264e-05	0.0197042
C15orf37	423	7443597	45995	12	up, CVGvsNC, t14	1.75798e-05	0.02425
HDAC10	56	7443597	45995	5	up, CVGvsNC, t14	2.64658e-05	0.0335893
GNG7	756	7443597	45995	16	up, CVGvsNC, t14	2.90095e-05	0.0335893
NCAPH2	310	7443597	45995	10	up, CVGvsNC, t14	2.95681e-05	0.0335893
SKI	683	7443597	45995	15	up, CVGvsNC, t14	3.35245e-05	0.0357161
NAT8L	945	7443597	45995	18	up, CVGvsNC, t14	3.75403e-05	0.0357161
TBX1	99	7443597	45995	6	up, CVGvsNC, t14	3.81522e-05	0.0357161
XIRP1	692	7443597	45995	15	up, CVGvsNC, t14	3.88379e-05	0.0357161
CACNA1A	324	7443597	45995	10	up, CVGvsNC, t14	4.28304e-05	0.0375973
NLRP6	271	7443597	45995	9	up, CVGvsNC, t14	5.85165e-05	0.0481756
SMPD3	637	7443597	45995	14	up, CVGvsNC, t14	5.98702e-05	0.0481756
MGRN1	1000	7443597	45995	18	up, CVGvsNC, t14	7.64431e-05	0.0590508
CERS1	229	7443597	45995	8	up, CVGvsNC, t14	0.00010529	0.0782064
PITX1	174	7443597	45995	7	up, CVGvsNC, t14	0.000118703	0.0849033
C9orf37	78	7443597	45995	5	up, CVGvsNC, t14	0.000130706	0.0896252
SLC12A4	304	7443597	45995	9	up, CVGvsNC, t14	0.000139415	0.0896252
YKT6	450	7443597	45995	11	up, CVGvsNC, t14	0.000143953	0.0896252
TSSK6	182	7443597	45995	7	up, CVGvsNC, t14	0.000156655	0.0896252
BRSK2	380	7443597	45995	10	up, CVGvsNC, t14	0.000158033	0.0896252
EFHD2	380	7443597	45995	10	up, CVGvsNC, t14	0.000158033	0.0896252
CMTM1	44	7443597	45995	4	up, CVGvsNC, t14	0.000162432	0.0896252
HPD	44	7443597	45995	4	up, CVGvsNC, t14	0.000162432	0.0896252
WNT6	83	7443597	45995	5	up, CVGvsNC, t14	0.000175234	0.0940033

## Sheet: CVGvsNC_t15
Differentially targeted genes based on hypergeometric test with FDR adjusted p <0.10.
Group column: "up" indicates more targeting of gene by miRNA in CVG as compared to NC at Stage 15
Genes identified with GO term "transcription factor" are highlighted
Gene Symbol	Gene Success States (K)	Total miR-Genes (N)	Filtered miR-Genes (n)	Observed miR-genes (k)	Group	P-value	Adjusted P-value
MUC19	1904	7443597	144938	117	down, CVGvsNC, t15	1.93161e-26	3.73032e-22
FAM230A	904	7443597	144938	53	down, CVGvsNC, t15	3.99082e-12	3.85354e-08
MACC1	1210	7443597	144938	51	down, CVGvsNC, t15	4.75088e-07	0.0030583
GRIK2	359	7443597	144938	23	down, CVGvsNC, t15	9.27593e-07	0.00447842
CLDN3	81	7443597	144938	10	down, CVGvsNC, t15	4.16937e-06	0.0142206
ZNF709	1064	7443597	144938	44	down, CVGvsNC, t15	4.41817e-06	0.0142206
SKOR1	131	7443597	144938	12	down, CVGvsNC, t15	1.10507e-05	0.0304873
YME1L1	761	7443597	144938	33	down, CVGvsNC, t15	2.55938e-05	0.0617833
PTPRB	948	7443597	144938	38	down, CVGvsNC, t15	3.64761e-05	0.0737926
ZC2HC1C	514	7443597	144938	25	down, CVGvsNC, t15	3.82108e-05	0.0737926
VPS53	2104	7443597	698381	287	up, CVGvsNC, t15	1.55642e-10	3.00576e-06
CDR1as	430	7443597	698381	81	up, CVGvsNC, t15	1.32434e-09	1.27878e-05
ITGB1BP1	733	7443597	698381	113	up, CVGvsNC, t15	1.39973e-07	0.000901052

## Sheet: CVGvsOV_t13
Differentially targeted genes based on hypergeometric test with FDR adjusted p <0.10.
Group column: "up" indicates more targeting of gene by miRNA in CVG as compared to OV at Stage 13
Genes identified with GO term "transcription factor" are highlighted
Gene Symbol	Gene Success States (K)	Total miR-Genes (N)	Filtered miR-Genes (n)	Observed miR-genes (k)	Group	P-value	Adjusted P-value
PTP4A2	516	7443597	457553	77	down, CVGvsOV, t13	8.83001e-13	1.70525e-08
HERPUD2	1034	7443597	457553	123	down, CVGvsOV, t13	4.01181e-12	3.10487e-08
HHIP	1449	7443597	457553	158	down, CVGvsOV, t13	4.82323e-12	3.10487e-08
KYNU	228	7443597	457553	42	down, CVGvsOV, t13	1.89411e-10	9.10822e-07
MUC19	1904	7443597	457553	188	down, CVGvsOV, t13	2.35818e-10	9.10822e-07
PYHIN1	110	7443597	457553	27	down, CVGvsOV, t13	4.64797e-10	1.49603e-06
CTLA4	255	7443597	457553	43	down, CVGvsOV, t13	2.00518e-09	5.32311e-06
HACE1	940	7443597	457553	106	down, CVGvsOV, t13	2.2051e-09	5.32311e-06
MIER1	677	7443597	457553	82	down, CVGvsOV, t13	5.71225e-09	1.22572e-05
KIAA0825	155	7443597	457553	30	down, CVGvsOV, t13	2.13083e-08	4.11505e-05
C15orf59	40	7443597	457553	14	down, CVGvsOV, t13	5.52198e-08	9.69458e-05
UGT2B4	1042	7443597	457553	108	down, CVGvsOV, t13	1.27099e-07	0.000204544
ZNF121	70	7443597	457553	18	down, CVGvsOV, t13	1.63286e-07	0.000242568
C4orf29	735	7443597	457553	82	down, CVGvsOV, t13	2.02302e-07	0.000279061
SENP3	111	7443597	457553	23	down, CVGvsOV, t13	2.49531e-07	0.000321263
CNRIP1	411	7443597	457553	53	down, CVGvsOV, t13	3.61223e-07	0.000435996
ALG10B	1496	7443597	457553	141	down, CVGvsOV, t13	5.15566e-07	0.000585683
QKI	2753	7443597	457553	234	down, CVGvsOV, t13	6.1515e-07	0.000608246
METTL15	964	7443597	457553	99	down, CVGvsOV, t13	6.15982e-07	0.000608246
LRRC63	134	7443597	457553	25	down, CVGvsOV, t13	6.29915e-07	0.000608246
FKBP14	806	7443597	457553	86	down, CVGvsOV, t13	6.86201e-07	0.000631043
RC3H1	1396	7443597	457553	132	down, CVGvsOV, t13	9.74467e-07	0.000855405
ZC3H6	1542	7443597	457553	143	down, CVGvsOV, t13	1.04869e-06	0.000880533
KIF27	555	7443597	457553	64	down, CVGvsOV, t13	1.33594e-06	0.00104163
MBTD1	614	7443597	457553	69	down, CVGvsOV, t13	1.34842e-06	0.00104163
VAMP4	883	7443597	457553	91	down, CVGvsOV, t13	1.45764e-06	0.00108269
RABGAP1	332	7443597	457553	44	down, CVGvsOV, t13	1.60957e-06	0.00115126
ZNF614	478	7443597	457553	57	down, CVGvsOV, t13	1.72452e-06	0.00118943
TRIM13	1017	7443597	457553	101	down, CVGvsOV, t13	2.12314e-06	0.00141386
LRRC31	163	7443597	457553	27	down, CVGvsOV, t13	2.57595e-06	0.00165822
DDX55	339	7443597	457553	44	down, CVGvsOV, t13	2.80444e-06	0.00174707
RNF217	1761	7443597	457553	157	down, CVGvsOV, t13	3.09657e-06	0.00186878
ZNF846	287	7443597	457553	39	down, CVGvsOV, t13	3.2992e-06	0.00193073
ROCK2	679	7443597	457553	73	down, CVGvsOV, t13	3.41461e-06	0.0019395
KCNT2	432	7443597	457553	52	down, CVGvsOV, t13	3.61655e-06	0.00199551
PDCD10	186	7443597	457553	29	down, CVGvsOV, t13	3.91134e-06	0.00209822
CXCL6	188	7443597	457553	29	down, CVGvsOV, t13	4.85196e-06	0.00253246
PAPD5	1078	7443597	457553	104	down, CVGvsOV, t13	5.37295e-06	0.00273059
SENP8	680	7443597	457553	72	down, CVGvsOV, t13	6.70426e-06	0.00324094
PLRG1	754	7443597	457553	78	down, CVGvsOV, t13	6.7128e-06	0.00324094
MED6	526	7443597	457553	59	down, CVGvsOV, t13	7.82818e-06	0.00363385
CD2AP	574	7443597	457553	63	down, CVGvsOV, t13	7.93172e-06	0.00363385
HTR1F	387	7443597	457553	47	down, CVGvsOV, t13	8.0911e-06	0.00363385
VCAM1	886	7443597	457553	88	down, CVGvsOV, t13	9.0015e-06	0.00388876
TANC1	366	7443597	457553	45	down, CVGvsOV, t13	9.06141e-06	0.00388876
ZDHHC21	1426	7443597	457553	129	down, CVGvsOV, t13	1.1004e-05	0.00456513
SEMA3D	815	7443597	457553	82	down, CVGvsOV, t13	1.11103e-05	0.00456513
AGMO	347	7443597	457553	43	down, CVGvsOV, t13	1.16121e-05	0.00467194
ZNF781	283	7443597	457553	37	down, CVGvsOV, t13	1.39346e-05	0.00549195
ITGA1	1395	7443597	457553	126	down, CVGvsOV, t13	1.47691e-05	0.00570442
KLHL23	1030	7443597	457553	98	down, CVGvsOV, t13	1.6919e-05	0.00640667
C2orf69	517	7443597	457553	57	down, CVGvsOV, t13	1.81119e-05	0.00672649
SRP72	357	7443597	457553	43	down, CVGvsOV, t13	2.32076e-05	0.00845634
LARP1B	225	7443597	457553	31	down, CVGvsOV, t13	2.39094e-05	0.00855072
NR1D2	584	7443597	457553	62	down, CVGvsOV, t13	2.54779e-05	0.00894599
MPP6	1242	7443597	457553	113	down, CVGvsOV, t13	2.87242e-05	0.00974154
GK	850	7443597	457553	83	down, CVGvsOV, t13	2.87525e-05	0.00974154
FBXO9	637	7443597	457553	66	down, CVGvsOV, t13	3.06111e-05	0.0101924
NRIP1	651	7443597	457553	67	down, CVGvsOV, t13	3.29928e-05	0.010715
BRMS1L	918	7443597	457553	88	down, CVGvsOV, t13	3.32903e-05	0.010715
2016-03-06	1287	7443597	457553	116	down, CVGvsOV, t13	3.38838e-05	0.0107254
SLC8A1	3482	7443597	457553	273	down, CVGvsOV, t13	3.47471e-05	0.0107254
HIST1H3B	251	7443597	457553	33	down, CVGvsOV, t13	3.49886e-05	0.0107254
HOOK1	591	7443597	457553	62	down, CVGvsOV, t13	3.61834e-05	0.0107928
MGAT4C	1464	7443597	457553	129	down, CVGvsOV, t13	3.63264e-05	0.0107928
ZMAT1	241	7443597	457553	32	down, CVGvsOV, t13	3.74599e-05	0.010961
TBCEL	1000	7443597	457553	94	down, CVGvsOV, t13	3.87485e-05	0.0110739
CLVS2	1739	7443597	457553	149	down, CVGvsOV, t13	3.89926e-05	0.0110739
NCAM2	978	7443597	457553	92	down, CVGvsOV, t13	4.51392e-05	0.0126337
CCDC47	277	7443597	457553	35	down, CVGvsOV, t13	4.76845e-05	0.0131555
SHOX2	439	7443597	457553	49	down, CVGvsOV, t13	4.87667e-05	0.0132646
EVI5	981	7443597	457553	92	down, CVGvsOV, t13	5.04185e-05	0.0133431
NLGN1	942	7443597	457553	89	down, CVGvsOV, t13	5.07471e-05	0.0133431
FAM13C	234	7443597	457553	31	down, CVGvsOV, t13	5.1188e-05	0.0133431
SPG20	464	7443597	457553	51	down, CVGvsOV, t13	5.18194e-05	0.0133431
PCNX	983	7443597	457553	92	down, CVGvsOV, t13	5.42489e-05	0.0137477
DNAJB14	905	7443597	457553	86	down, CVGvsOV, t13	5.48142e-05	0.0137477
PELP1	958	7443597	457553	90	down, CVGvsOV, t13	5.66314e-05	0.0139544
LNPEP	1602	7443597	457553	138	down, CVGvsOV, t13	5.70836e-05	0.0139544
PRKACB	715	7443597	457553	71	down, CVGvsOV, t13	6.12162e-05	0.0147776
TTC39B	1661	7443597	457553	142	down, CVGvsOV, t13	6.40136e-05	0.0152621
BMP2	679	7443597	457553	68	down, CVGvsOV, t13	6.67507e-05	0.0155428
DDI2	1842	7443597	457553	155	down, CVGvsOV, t13	6.68007e-05	0.0155428
HOXC4	362	7443597	457553	42	down, CVGvsOV, t13	6.78432e-05	0.0155975
2016-03-07	680	7443597	457553	68	down, CVGvsOV, t13	6.97534e-05	0.015848
ZXDA	951	7443597	457553	89	down, CVGvsOV, t13	7.0821e-05	0.0159034
EXOC1	96	7443597	457553	17	down, CVGvsOV, t13	7.36701e-05	0.0163531
PABPC5	353	7443597	457553	41	down, CVGvsOV, t13	8.01137e-05	0.0174397
STRN	2283	7443597	457553	186	down, CVGvsOV, t13	8.03713e-05	0.0174397
RAB8B	698	7443597	457553	69	down, CVGvsOV, t13	8.78029e-05	0.0188405
SULT1B1	1157	7443597	457553	104	down, CVGvsOV, t13	9.09852e-05	0.0193089
PAPSS1	98	7443597	457553	17	down, CVGvsOV, t13	9.61183e-05	0.0201765
ZNF140	392	7443597	457553	44	down, CVGvsOV, t13	0.000100131	0.0204834
SCIN	1080	7443597	457553	98	down, CVGvsOV, t13	0.000100757	0.0204834
PHIP	1187	7443597	457553	106	down, CVGvsOV, t13	0.000100762	0.0204834
IRS1	951	7443597	457553	88	down, CVGvsOV, t13	0.000113656	0.0228637
CREBRF	1032	7443597	457553	94	down, CVGvsOV, t13	0.000120045	0.0239001
ARL5B	1126	7443597	457553	101	down, CVGvsOV, t13	0.00012235	0.0241104
TENM1	875	7443597	457553	82	down, CVGvsOV, t13	0.00012585	0.0243654
DCUN1D5	2176	7443597	457553	177	down, CVGvsOV, t13	0.000126167	0.0243654
HCN1	1291	7443597	457553	113	down, CVGvsOV, t13	0.000134796	0.0257741
ZNF675	422	7443597	457553	46	down, CVGvsOV, t13	0.000140768	0.0266521
FSBP	840	7443597	457553	79	down, CVGvsOV, t13	0.000147251	0.0276088
MAP3K2	1652	7443597	457553	139	down, CVGvsOV, t13	0.000151418	0.0276496
VWDE	946	7443597	457553	87	down, CVGvsOV, t13	0.000151636	0.0276496
SSPN	724	7443597	457553	70	down, CVGvsOV, t13	0.000151764	0.0276496
CSGALNACT1	294	7443597	457553	35	down, CVGvsOV, t13	0.000157379	0.0284046
ADAM10	510	7443597	457553	53	down, CVGvsOV, t13	0.000158892	0.0284123
PCGF5	1068	7443597	457553	96	down, CVGvsOV, t13	0.00016349	0.0289662
TMEM33	1464	7443597	457553	125	down, CVGvsOV, t13	0.000174279	0.030597
SPRED1	1017	7443597	457553	92	down, CVGvsOV, t13	0.000177198	0.0308293
PHACTR2	1550	7443597	457553	131	down, CVGvsOV, t13	0.000190217	0.0327988
DAZ4	416	7443597	457553	45	down, CVGvsOV, t13	0.000195759	0.0334558
ENPP4	515	7443597	457553	53	down, CVGvsOV, t13	0.000202103	0.0342369
CHORDC1	405	7443597	457553	44	down, CVGvsOV, t13	0.000207833	0.0346573
FAM26E	1818	7443597	457553	150	down, CVGvsOV, t13	0.000208174	0.0346573
ADH1B	604	7443597	457553	60	down, CVGvsOV, t13	0.000211044	0.0347766
COLEC12	124	7443597	457553	19	down, CVGvsOV, t13	0.000212492	0.0347766
SUCNR1	630	7443597	457553	62	down, CVGvsOV, t13	0.000216063	0.0349341
MANEA	529	7443597	457553	54	down, CVGvsOV, t13	0.000217072	0.0349341
ZNF470	931	7443597	457553	85	down, CVGvsOV, t13	0.00022554	0.0359969
ANKRD44	543	7443597	457553	55	down, CVGvsOV, t13	0.000232246	0.036567
G3BP2	696	7443597	457553	67	down, CVGvsOV, t13	0.000232899	0.036567
VPS37A	933	7443597	457553	85	down, CVGvsOV, t13	0.000241448	0.0376035
PIK3R1	868	7443597	457553	80	down, CVGvsOV, t13	0.000252219	0.0389668
PIK3CA	1055	7443597	457553	94	down, CVGvsOV, t13	0.000254825	0.039057
RP11-766F14.2	882	7443597	457553	81	down, CVGvsOV, t13	0.000259168	0.0391293
ZBTB44	1355	7443597	457553	116	down, CVGvsOV, t13	0.000261017	0.0391293
ANG	699	7443597	457553	67	down, CVGvsOV, t13	0.000262352	0.0391293
CPVL	189	7443597	457553	25	down, CVGvsOV, t13	0.000263622	0.0391293
PLXNC1	434	7443597	457553	46	down, CVGvsOV, t13	0.000265428	0.0391293
PPIP5K2	2126	7443597	457553	171	down, CVGvsOV, t13	0.00027352	0.0400168
BMP2K	831	7443597	457553	77	down, CVGvsOV, t13	0.000276405	0.0401348
SMARCAD1	303	7443597	457553	35	down, CVGvsOV, t13	0.000280642	0.0403855
ZNF347	1126	7443597	457553	99	down, CVGvsOV, t13	0.000284144	0.0403855
CPOX	460	7443597	457553	48	down, CVGvsOV, t13	0.000284405	0.0403855
ERCC4	793	7443597	457553	74	down, CVGvsOV, t13	0.000291301	0.0410538
PDZK1	88	7443597	457553	15	down, CVGvsOV, t13	0.000294582	0.0410538
GAB1	939	7443597	457553	85	down, CVGvsOV, t13	0.000295489	0.0410538
ZBTB10	1156	7443597	457553	101	down, CVGvsOV, t13	0.000309691	0.0427196
DERA	108	7443597	457553	17	down, CVGvsOV, t13	0.000322657	0.0441925
PRDM5	653	7443597	457553	63	down, CVGvsOV, t13	0.000328916	0.0447325
ACER3	1309	7443597	457553	112	down, CVGvsOV, t13	0.000334332	0.0451512
YAF2	629	7443597	457553	61	down, CVGvsOV, t13	0.000353215	0.0471464
CREBZF	958	7443597	457553	86	down, CVGvsOV, t13	0.000355724	0.0471464
PTPRD	707	7443597	457553	67	down, CVGvsOV, t13	0.000358097	0.0471464
C4orf33	1012	7443597	457553	90	down, CVGvsOV, t13	0.000358871	0.0471464
TTC14	604	7443597	457553	59	down, CVGvsOV, t13	0.000363164	0.0471835
SLC25A27	331	7443597	457553	37	down, CVGvsOV, t13	0.000365297	0.0471835
PRRC2C	343	7443597	457553	38	down, CVGvsOV, t13	0.000366483	0.0471835
LRP6	960	7443597	457553	86	down, CVGvsOV, t13	0.000379566	0.0485442
CLEC1B	429	7443597	457553	45	down, CVGvsOV, t13	0.000384104	0.0488014
SPIN4	479	7443597	457553	49	down, CVGvsOV, t13	0.000390285	0.0492627
SLC7A11	1523	7443597	457553	127	down, CVGvsOV, t13	0.000396556	0.0497291
NUDCD2	1357	7443597	457553	115	down, CVGvsOV, t13	0.00040095	0.0498666
FBXO42	802	7443597	457553	74	down, CVGvsOV, t13	0.000402816	0.0498666
TSPAN2	543	7443597	457553	54	down, CVGvsOV, t13	0.000408632	0.0499934
PSD3	1594	7443597	457553	132	down, CVGvsOV, t13	0.000409018	0.0499934
HSPA13	909	7443597	457553	82	down, CVGvsOV, t13	0.000412644	0.0501194
STYX	698	7443597	457553	66	down, CVGvsOV, t13	0.000417681	0.050414
FSD1L	1004	7443597	457553	89	down, CVGvsOV, t13	0.000426264	0.0510877
INO80D	1948	7443597	457553	157	down, CVGvsOV, t13	0.000428552	0.0510877
TMF1	660	7443597	457553	63	down, CVGvsOV, t13	0.000434327	0.0514584
GORAB	252	7443597	457553	30	down, CVGvsOV, t13	0.000441936	0.0520407
USP6NL	1682	7443597	457553	138	down, CVGvsOV, t13	0.000449738	0.0525441
PAGE4	24	7443597	457553	7	down, CVGvsOV, t13	0.000451653	0.0525441
CHIC1	1101	7443597	457553	96	down, CVGvsOV, t13	0.000455318	0.0526043
FAM46A	766	7443597	457553	71	down, CVGvsOV, t13	0.000457619	0.0526043
ERMN	508	7443597	457553	51	down, CVGvsOV, t13	0.000466322	0.0532876
RPL23A	122	7443597	457553	18	down, CVGvsOV, t13	0.000491646	0.0558073
PRRX1	716	7443597	457553	67	down, CVGvsOV, t13	0.000502624	0.0558073
ZNF667	716	7443597	457553	67	down, CVGvsOV, t13	0.000502624	0.0558073
CTD-2140B24.4	1118	7443597	457553	97	down, CVGvsOV, t13	0.00050282	0.0558073
ZNF268	1118	7443597	457553	97	down, CVGvsOV, t13	0.00050282	0.0558073
DMXL1	677	7443597	457553	64	down, CVGvsOV, t13	0.000506857	0.0559338
COPS8	1745	7443597	457553	142	down, CVGvsOV, t13	0.00052578	0.0576924
EPHA5	810	7443597	457553	74	down, CVGvsOV, t13	0.000532852	0.058138
ZBED3	1134	7443597	457553	98	down, CVGvsOV, t13	0.000538151	0.0581882
GBAS	232	7443597	457553	28	down, CVGvsOV, t13	0.000539338	0.0581882
RBM12	640	7443597	457553	61	down, CVGvsOV, t13	0.000548247	0.0587601
CARF	851	7443597	457553	77	down, CVGvsOV, t13	0.000552534	0.0587601
DGKH	2591	7443597	457553	201	down, CVGvsOV, t13	0.000553767	0.0587601
PRKG1	799	7443597	457553	73	down, CVGvsOV, t13	0.000576395	0.060827
MTMR12	564	7443597	457553	55	down, CVGvsOV, t13	0.000581011	0.0609809
BTAF1	463	7443597	457553	47	down, CVGvsOV, t13	0.000595645	0.0621116
AASDHPPT	292	7443597	457553	33	down, CVGvsOV, t13	0.000603669	0.0621116
AP1AR	827	7443597	457553	75	down, CVGvsOV, t13	0.000604488	0.0621116
ARHGAP5	774	7443597	457553	71	down, CVGvsOV, t13	0.000607767	0.0621116
CPNE8	304	7443597	457553	34	down, CVGvsOV, t13	0.000607865	0.0621116
POGZ	389	7443597	457553	41	down, CVGvsOV, t13	0.000613332	0.0623403
TMEM168	868	7443597	457553	78	down, CVGvsOV, t13	0.00062319	0.0630108
RAB3GAP2	515	7443597	457553	51	down, CVGvsOV, t13	0.000635338	0.0635319
KCNK1	1099	7443597	457553	95	down, CVGvsOV, t13	0.000639844	0.0635319
AZI2	528	7443597	457553	52	down, CVGvsOV, t13	0.000642468	0.0635319
ZNF45	528	7443597	457553	52	down, CVGvsOV, t13	0.000642468	0.0635319
POT1	736	7443597	457553	68	down, CVGvsOV, t13	0.000644793	0.0635319
PPARGC1A	697	7443597	457553	65	down, CVGvsOV, t13	0.000656627	0.0643695
MBL2	1046	7443597	457553	91	down, CVGvsOV, t13	0.00067011	0.0653594
IMPAD1	1019	7443597	457553	89	down, CVGvsOV, t13	0.00067447	0.0653846
EIF2B1	294	7443597	457553	33	down, CVGvsOV, t13	0.000679714	0.0653846
NEMF	247	7443597	457553	29	down, CVGvsOV, t13	0.000680525	0.0653846
LRIG3	778	7443597	457553	71	down, CVGvsOV, t13	0.00069829	0.0667593
ALG13	430	7443597	457553	44	down, CVGvsOV, t13	0.000738402	0.0702464
TMEM106B	2032	7443597	457553	161	down, CVGvsOV, t13	0.000761717	0.0721092
NR4A3	597	7443597	457553	57	down, CVGvsOV, t13	0.000777758	0.0731066
PCF11	507	7443597	457553	50	down, CVGvsOV, t13	0.000779824	0.0731066
BIRC6	170	7443597	457553	22	down, CVGvsOV, t13	0.000800497	0.0740959
WBP2NL	238	7443597	457553	28	down, CVGvsOV, t13	0.000806171	0.0740959
AP5M1	1892	7443597	457553	151	down, CVGvsOV, t13	0.000806798	0.0740959
NFE2L3	903	7443597	457553	80	down, CVGvsOV, t13	0.000808532	0.0740959
SHC4	432	7443597	457553	44	down, CVGvsOV, t13	0.000811335	0.0740959
ADAMTS18	370	7443597	457553	39	down, CVGvsOV, t13	0.000816198	0.0740959
WDR72	756	7443597	457553	69	down, CVGvsOV, t13	0.00081756	0.0740959
IMPG2	890	7443597	457553	79	down, CVGvsOV, t13	0.000821072	0.0740959
ZNF213	358	7443597	457553	38	down, CVGvsOV, t13	0.000828211	0.0743926
EFCAB6	877	7443597	457553	78	down, CVGvsOV, t13	0.000833527	0.0745235
AGPS	1123	7443597	457553	96	down, CVGvsOV, t13	0.000856462	0.0762211
TTC17	216	7443597	457553	26	down, CVGvsOV, t13	0.000864888	0.0765668
HIATL2	626	7443597	457553	59	down, CVGvsOV, t13	0.00087224	0.0765668
KLHL8	626	7443597	457553	59	down, CVGvsOV, t13	0.00087224	0.0765668
DHX40	772	7443597	457553	70	down, CVGvsOV, t13	0.000896353	0.0783275
ACTN1	139	7443597	457553	19	down, CVGvsOV, t13	0.000909675	0.0791336
AGO3	3249	7443597	457553	244	down, CVGvsOV, t13	0.000938383	0.081184
SLC30A1	707	7443597	457553	65	down, CVGvsOV, t13	0.000941653	0.081184
IVNS1ABP	276	7443597	457553	31	down, CVGvsOV, t13	0.000956577	0.082104
PTBP2	1787	7443597	457553	143	down, CVGvsOV, t13	0.000976084	0.0827264
DMD	629	7443597	457553	59	down, CVGvsOV, t13	0.000976904	0.0827264
SULT2A1	195	7443597	457553	24	down, CVGvsOV, t13	0.00097928	0.0827264
ZSCAN23	349	7443597	457553	37	down, CVGvsOV, t13	0.000980962	0.0827264
SH3BGRL2	923	7443597	457553	81	down, CVGvsOV, t13	0.00098787	0.0828084
PKIA	2565	7443597	457553	197	down, CVGvsOV, t13	0.000990511	0.0828084
BEND4	1295	7443597	457553	108	down, CVGvsOV, t13	0.00100201	0.0834084
ZZZ3	643	7443597	457553	60	down, CVGvsOV, t13	0.00100964	0.0836485
CCNE2	301	7443597	457553	33	down, CVGvsOV, t13	0.00101629	0.0836485
RFESD	475	7443597	457553	47	down, CVGvsOV, t13	0.00102117	0.0836485
TRPC4	843	7443597	457553	75	down, CVGvsOV, t13	0.00102222	0.0836485
RUNX1T1	1034	7443597	457553	89	down, CVGvsOV, t13	0.00104571	0.085044
C18orf32	1089	7443597	457553	93	down, CVGvsOV, t13	0.00104808	0.085044
ZNF354B	966	7443597	457553	84	down, CVGvsOV, t13	0.00105573	0.0853069
DDX18	314	7443597	457553	34	down, CVGvsOV, t13	0.00106854	0.085982
SLC25A5	70	7443597	457553	12	down, CVGvsOV, t13	0.00108949	0.087304
MLF1IP	208	7443597	457553	25	down, CVGvsOV, t13	0.00109624	0.0874819
DEPTOR	376	7443597	457553	39	down, CVGvsOV, t13	0.00110225	0.0875995
TTC30A	712	7443597	457553	65	down, CVGvsOV, t13	0.0011218	0.0882493
DNM3	846	7443597	457553	75	down, CVGvsOV, t13	0.00112441	0.0882493
CCDC71L	646	7443597	457553	60	down, CVGvsOV, t13	0.00112732	0.0882493
C2orf49	739	7443597	457553	67	down, CVGvsOV, t13	0.00113647	0.0882493
FOCAD	739	7443597	457553	67	down, CVGvsOV, t13	0.00113647	0.0882493
CCNT2	860	7443597	457553	76	down, CVGvsOV, t13	0.0011421	0.0882493
NEUROD4	529	7443597	457553	51	down, CVGvsOV, t13	0.00114438	0.0882493
GPR22	594	7443597	457553	56	down, CVGvsOV, t13	0.00114698	0.0882493
CXCL5	377	7443597	457553	39	down, CVGvsOV, t13	0.00115763	0.0884608
ZNF131	232	7443597	457553	27	down, CVGvsOV, t13	0.00116054	0.0884608
LPAR3	440	7443597	457553	44	down, CVGvsOV, t13	0.00117072	0.0884608
MMP16	1796	7443597	457553	143	down, CVGvsOV, t13	0.0011825	0.0884608
SGIP1	1484	7443597	457553	121	down, CVGvsOV, t13	0.00118343	0.0884608
TMEM170B	1470	7443597	457553	120	down, CVGvsOV, t13	0.00118589	0.0884608
C8orf34	153	7443597	457553	20	down, CVGvsOV, t13	0.00119012	0.0884608
SENP7	316	7443597	457553	34	down, CVGvsOV, t13	0.00119068	0.0884608
MMS22L	902	7443597	457553	79	down, CVGvsOV, t13	0.00119096	0.0884608
CRYBG3	304	7443597	457553	33	down, CVGvsOV, t13	0.00120025	0.0888092
SEC31A	121	7443597	457553	17	down, CVGvsOV, t13	0.00121369	0.0894607
SLC25A46	635	7443597	457553	59	down, CVGvsOV, t13	0.00122019	0.0894637
NIT2	492	7443597	457553	48	down, CVGvsOV, t13	0.00122315	0.0894637
CNOT2	903	7443597	457553	79	down, CVGvsOV, t13	0.00122762	0.0894637
KDM6A	245	7443597	457553	28	down, CVGvsOV, t13	0.00125701	0.0912611
TRAPPC3L	404	7443597	457553	41	down, CVGvsOV, t13	0.00127355	0.091841
ABCA6	1041	7443597	457553	89	down, CVGvsOV, t13	0.00127451	0.091841
CHRM2	783	7443597	457553	70	down, CVGvsOV, t13	0.00129131	0.0923603
YIPF5	571	7443597	457553	54	down, CVGvsOV, t13	0.00129211	0.0923603
PON3	455	7443597	457553	45	down, CVGvsOV, t13	0.00129607	0.0923603
SMCHD1	481	7443597	457553	47	down, CVGvsOV, t13	0.00132087	0.0937819
YWHAG	494	7443597	457553	48	down, CVGvsOV, t13	0.00132982	0.0940714
C18orf63	559	7443597	457553	53	down, CVGvsOV, t13	0.00134489	0.09479
SLC35E3	418	7443597	457553	42	down, CVGvsOV, t13	0.00135848	0.0953999
CCDC73	599	7443597	457553	56	down, CVGvsOV, t13	0.00138516	0.0965009
LIG4	166	7443597	457553	21	down, CVGvsOV, t13	0.00138675	0.0965009
PITHD1	144	7443597	457553	19	down, CVGvsOV, t13	0.00139271	0.0965009
GABRA4	1761	7443597	457553	140	down, CVGvsOV, t13	0.00139415	0.0965009
OR52K1	9	7443597	457553	4	down, CVGvsOV, t13	0.00139956	0.0965296
CREG2	1086	7443597	457553	92	down, CVGvsOV, t13	0.0014091	0.0968418
FAM135B	509	7443597	457553	49	down, CVGvsOV, t13	0.00145024	0.0993156
FIG4	693	7443597	457553	63	down, CVGvsOV, t13	0.00145829	0.0995143
HADHB	92	7443597	457553	14	down, CVGvsOV, t13	0.00146531	0.0995314
TECTB	320	7443597	457553	34	down, CVGvsOV, t13	0.00147191	0.0995314
NRP1	720	7443597	457553	65	down, CVGvsOV, t13	0.001474	0.0995314
ST8SIA1	201	7443597	457553	24	down, CVGvsOV, t13	0.00148838	0.0998696
RORA	1636	7443597	457553	131	down, CVGvsOV, t13	0.00149511	0.0998696
ADD3	370	7443597	457553	38	down, CVGvsOV, t13	0.0015087	0.0998696
RNF180	562	7443597	457553	53	down, CVGvsOV, t13	0.00150992	0.0998696
ASAP1	536	7443597	457553	51	down, CVGvsOV, t13	0.00151383	0.0998696
OPA1	536	7443597	457553	51	down, CVGvsOV, t13	0.00151383	0.0998696
SLC39A8	272	7443597	457553	30	down, CVGvsOV, t13	0.00151875	0.0998696
GUCY1A2	2575	7443597	457553	196	down, CVGvsOV, t13	0.00152038	0.0998696
FAM199X	1089	7443597	457553	92	down, CVGvsOV, t13	0.00152784	0.0999833
C8orf59	113	7443597	457553	16	down, CVGvsOV, t13	0.00153247	0.0999833
MUC19	1904	7443597	70901	114	up, CVGvsOV, t13	1.48039e-52	2.85893e-48
RNF168	580	7443597	70901	34	up, CVGvsOV, t13	1.37358e-16	1.32633e-12
SPANXN1	99	7443597	70901	14	up, CVGvsOV, t13	9.00333e-13	5.79574e-09
F10	1122	7443597	70901	32	up, CVGvsOV, t13	8.72869e-08	0.000421421
MRPS17	530	7443597	70901	20	up, CVGvsOV, t13	3.25371e-07	0.00125671
RBMS2	1496	7443597	70901	34	up, CVGvsOV, t13	5.43216e-06	0.0174843
SPANXN5	80	7443597	70901	7	up, CVGvsOV, t13	1.23012e-05	0.0339373
NOL9	856	7443597	70901	22	up, CVGvsOV, t13	3.93458e-05	0.0786823
ATP8B3	170	7443597	70901	9	up, CVGvsOV, t13	4.29487e-05	0.0786823
NPW	21	7443597	70901	4	up, CVGvsOV, t13	4.32694e-05	0.0786823
DOHH	134	7443597	70901	8	up, CVGvsOV, t13	4.87169e-05	0.0786823
SHOX	407	7443597	70901	14	up, CVGvsOV, t13	4.88912e-05	0.0786823

## Sheet: CVGvsOV_t14
Differentially targeted genes based on hypergeometric test with FDR adjusted p <0.10.
Group column: "up" indicates more targeting of gene by miRNA in CVG as compared to OV at Stage 14
Genes identified with GO term "transcription factor" are highlighted
Gene Symbol	Gene Success States (K)	Total miR-Genes (N)	Filtered miR-Genes (n)	Observed miR-genes (k)	Group	P-value	Adjusted P-value
BDKRB2	651	7443597	356897	61	down, CVGvsOV, t14	7.51252e-07	0.0145082
INF2	642	7443597	356897	59	down, CVGvsOV, t14	2.0767e-06	0.0200526
NDUFB9	279	7443597	356897	31	down, CVGvsOV, t14	1.47127e-05	0.0947104
FAM230A	904	7443597	76192	53	up, CVGvsOV, t14	1.50143e-23	2.89956e-19

## Sheet: CVGvsOV_t15
Differentially targeted genes based on hypergeometric test with FDR adjusted p <0.10.
Group column: "up" indicates more targeting of gene by miRNA in CVG as compared to OV at Stage 15
Genes identified with GO term "transcription factor" are highlighted
Gene Symbol	Gene Success States (K)	Total miR-Genes (N)	Filtered miR-Genes (n)	Observed miR-genes (k)	Group	P-value	Adjusted P-value
MTO1	1738	7443597	94802	49	down, CVGvsOV, t15	4.65883e-07	0.00899713
CDR1as	430	7443597	479338	94	up, CVGvsOV, t15	1.48955e-25	2.87663e-21
CADM2	1309	7443597	479338	150	up, CVGvsOV, t15	1.1792e-11	1.13863e-07
BRWD3	1300	7443597	479338	148	up, CVGvsOV, t15	2.5657e-11	1.65163e-07
PVRL3	516	7443597	479338	72	up, CVGvsOV, t15	7.9402e-10	3.83353e-06
GLS	455	7443597	479338	65	up, CVGvsOV, t15	1.96103e-09	6.85652e-06
QSER1	731	7443597	479338	91	up, CVGvsOV, t15	2.13024e-09	6.85652e-06
ATP13A3	552	7443597	479338	74	up, CVGvsOV, t15	2.76428e-09	7.62626e-06
CREBRF	1032	7443597	479338	117	up, CVGvsOV, t15	3.48999e-09	8.42483e-06
SLC5A3	3180	7443597	479338	288	up, CVGvsOV, t15	7.32966e-09	1.57278e-05
SSX2IP	603	7443597	479338	77	up, CVGvsOV, t15	1.15425e-08	2.22908e-05
AP5M1	1892	7443597	479338	185	up, CVGvsOV, t15	1.96201e-08	3.36927e-05
LRP12	536	7443597	479338	70	up, CVGvsOV, t15	2.09358e-08	3.36927e-05
CA8	853	7443597	479338	98	up, CVGvsOV, t15	3.16431e-08	4.4637e-05
FSD1L	1004	7443597	479338	111	up, CVGvsOV, t15	3.2359e-08	4.4637e-05
EIF5A2	951	7443597	479338	106	up, CVGvsOV, t15	4.2897e-08	5.52285e-05
C21orf91	799	7443597	479338	92	up, CVGvsOV, t15	7.31551e-08	8.82982e-05
FEM1C	746	7443597	479338	87	up, CVGvsOV, t15	9.24014e-08	0.000104968
PI15	1063	7443597	479338	114	up, CVGvsOV, t15	1.05179e-07	0.000111061
PABPC4L	614	7443597	479338	75	up, CVGvsOV, t15	1.09267e-07	0.000111061
EPHA7	650	7443597	479338	78	up, CVGvsOV, t15	1.29098e-07	0.000121881
PURG	1044	7443597	479338	112	up, CVGvsOV, t15	1.32535e-07	0.000121881
RORA	1636	7443597	479338	160	up, CVGvsOV, t15	1.63165e-07	0.000143229
MIER1	677	7443597	479338	80	up, CVGvsOV, t15	1.70779e-07	0.000143395
CNN3	129	7443597	479338	26	up, CVGvsOV, t15	1.89666e-07	0.000152618
NUDCD2	1357	7443597	479338	137	up, CVGvsOV, t15	2.09346e-07	0.000161116
ETNK1	971	7443597	479338	105	up, CVGvsOV, t15	2.16913e-07	0.000161116
YOD1	975	7443597	479338	105	up, CVGvsOV, t15	2.63862e-07	0.00018873
PURA	906	7443597	479338	99	up, CVGvsOV, t15	2.90969e-07	0.000200686
ZIC5	461	7443597	479338	59	up, CVGvsOV, t15	4.96455e-07	0.000330605
EBNA1BP2	285	7443597	479338	42	up, CVGvsOV, t15	5.39236e-07	0.000342761
ZNF148	1184	7443597	479338	121	up, CVGvsOV, t15	5.50207e-07	0.000342761
NFAT5	1591	7443597	479338	153	up, CVGvsOV, t15	7.84971e-07	0.00047373
LCOR	1597	7443597	479338	153	up, CVGvsOV, t15	9.71309e-07	0.000529693
RNASEH2B	661	7443597	479338	76	up, CVGvsOV, t15	9.72271e-07	0.000529693
QKI	2753	7443597	479338	242	up, CVGvsOV, t15	9.99053e-07	0.000529693
MRPL19	1260	7443597	479338	126	up, CVGvsOV, t15	1.00298e-06	0.000529693
DCUN1D5	2176	7443597	479338	198	up, CVGvsOV, t15	1.01484e-06	0.000529693
CLVS2	1739	7443597	479338	164	up, CVGvsOV, t15	1.04977e-06	0.000532133
CREBZF	958	7443597	479338	101	up, CVGvsOV, t15	1.13902e-06	0.000532133
LRRC8B	887	7443597	479338	95	up, CVGvsOV, t15	1.18225e-06	0.000532133
ZC2HC1A	335	7443597	479338	46	up, CVGvsOV, t15	1.23341e-06	0.000532133
REEP3	758	7443597	479338	84	up, CVGvsOV, t15	1.23514e-06	0.000532133
TRIM36	284	7443597	479338	41	up, CVGvsOV, t15	1.25187e-06	0.000532133
PGAP1	1478	7443597	479338	143	up, CVGvsOV, t15	1.25608e-06	0.000532133
PARP8	782	7443597	479338	86	up, CVGvsOV, t15	1.2719e-06	0.000532133
PPP1R2	431	7443597	479338	55	up, CVGvsOV, t15	1.28751e-06	0.000532133
AIMP1	346	7443597	479338	47	up, CVGvsOV, t15	1.29506e-06	0.000532133
SNX13	598	7443597	479338	70	up, CVGvsOV, t15	1.33491e-06	0.000537079
NAA38	2147	7443597	479338	195	up, CVGvsOV, t15	1.36761e-06	0.000539007
LBR	296	7443597	479338	42	up, CVGvsOV, t15	1.48121e-06	0.000572104
PTAR1	1575	7443597	479338	150	up, CVGvsOV, t15	1.70128e-06	0.000644217
ZBTB20	4934	7443597	479338	401	up, CVGvsOV, t15	1.78424e-06	0.000655214
FRS2	872	7443597	479338	93	up, CVGvsOV, t15	1.80811e-06	0.000655214
ZNF680	268	7443597	479338	39	up, CVGvsOV, t15	1.8321e-06	0.000655214
PLEKHA3	2252	7443597	479338	202	up, CVGvsOV, t15	2.03016e-06	0.000712845
PRPF40A	851	7443597	479338	91	up, CVGvsOV, t15	2.07425e-06	0.00071532
HNRNPR	984	7443597	479338	102	up, CVGvsOV, t15	2.14109e-06	0.000725415
EPM2AIP1	962	7443597	479338	100	up, CVGvsOV, t15	2.36514e-06	0.000783807
PRKAA1	654	7443597	479338	74	up, CVGvsOV, t15	2.3946e-06	0.000783807
MZT1	302	7443597	479338	42	up, CVGvsOV, t15	2.49819e-06	0.000797229
KBTBD8	507	7443597	479338	61	up, CVGvsOV, t15	2.52971e-06	0.000797229
PDS5B	541	7443597	479338	64	up, CVGvsOV, t15	2.57874e-06	0.000797229
FAM76B	441	7443597	479338	55	up, CVGvsOV, t15	2.60074e-06	0.000797229
BRWD1	2001	7443597	479338	182	up, CVGvsOV, t15	2.72313e-06	0.000821705
POU3F4	58	7443597	479338	15	up, CVGvsOV, t15	2.8213e-06	0.000836958
EPHA5	810	7443597	479338	87	up, CVGvsOV, t15	2.86036e-06	0.000836958
GPM6A	433	7443597	479338	54	up, CVGvsOV, t15	3.18663e-06	0.000918509
RFX3	1254	7443597	479338	123	up, CVGvsOV, t15	3.40313e-06	0.000966488
YAP1	650	7443597	479338	73	up, CVGvsOV, t15	3.62937e-06	0.0010158
TAF1A	329	7443597	479338	44	up, CVGvsOV, t15	4.14739e-06	0.0011442
ARHGAP5	774	7443597	479338	83	up, CVGvsOV, t15	5.02975e-06	0.00135945
JHDM1D	1202	7443597	479338	118	up, CVGvsOV, t15	5.06838e-06	0.00135945
EBF3	463	7443597	479338	56	up, CVGvsOV, t15	5.3878e-06	0.00141873
ZNF451	1317	7443597	479338	127	up, CVGvsOV, t15	5.47045e-06	0.00141873
CTDSPL2	764	7443597	479338	82	up, CVGvsOV, t15	5.51799e-06	0.00141873
OTUD4	705	7443597	479338	77	up, CVGvsOV, t15	5.58324e-06	0.00141873
ALG10B	1496	7443597	479338	141	up, CVGvsOV, t15	5.73927e-06	0.00143944
LMBRD2	995	7443597	479338	101	up, CVGvsOV, t15	5.8282e-06	0.001443
TP53INP1	886	7443597	479338	92	up, CVGvsOV, t15	6.0197e-06	0.00145624
NCOA2	754	7443597	479338	81	up, CVGvsOV, t15	6.05342e-06	0.00145624
RC3H1	1396	7443597	479338	133	up, CVGvsOV, t15	6.10789e-06	0.00145624
TENM1	875	7443597	479338	91	up, CVGvsOV, t15	6.32727e-06	0.0014891
SLC25A36	779	7443597	479338	83	up, CVGvsOV, t15	6.39993e-06	0.0014891
CPEB3	1010	7443597	479338	102	up, CVGvsOV, t15	6.52748e-06	0.0015007
GUCY1A2	2575	7443597	479338	223	up, CVGvsOV, t15	6.78843e-06	0.00154233
TMEM33	1464	7443597	479338	138	up, CVGvsOV, t15	7.09533e-06	0.00157308
PPP1CB	593	7443597	479338	67	up, CVGvsOV, t15	7.22275e-06	0.00157308
BAZ1A	128	7443597	479338	23	up, CVGvsOV, t15	7.24384e-06	0.00157308
2016-03-06	1287	7443597	479338	124	up, CVGvsOV, t15	7.26231e-06	0.00157308
PTBP2	1787	7443597	479338	163	up, CVGvsOV, t15	7.33105e-06	0.00157308
FUBP1	867	7443597	479338	90	up, CVGvsOV, t15	7.60723e-06	0.0016144
ZMAT3	1404	7443597	479338	133	up, CVGvsOV, t15	8.05523e-06	0.00166787
IPMK	760	7443597	479338	81	up, CVGvsOV, t15	8.09047e-06	0.00166787
GREB1L	492	7443597	479338	58	up, CVGvsOV, t15	8.11826e-06	0.00166787
FMR1	414	7443597	479338	51	up, CVGvsOV, t15	8.24186e-06	0.00167544
AKAP11	761	7443597	479338	81	up, CVGvsOV, t15	8.48661e-06	0.00170722
MATN3	205	7443597	479338	31	up, CVGvsOV, t15	9.0039e-06	0.00178965
ZNF45	528	7443597	479338	61	up, CVGvsOV, t15	9.08167e-06	0.00178965
PPP2R2A	449	7443597	479338	54	up, CVGvsOV, t15	9.19014e-06	0.00179273
EEA1	933	7443597	479338	95	up, CVGvsOV, t15	9.48862e-06	0.00183244
RASSF9	752	7443597	479338	80	up, CVGvsOV, t15	9.77353e-06	0.00185201
ALG12	788	7443597	479338	83	up, CVGvsOV, t15	9.78177e-06	0.00185201
RIMKLB	599	7443597	479338	67	up, CVGvsOV, t15	1.00239e-05	0.00187944
LIFR	1197	7443597	479338	116	up, CVGvsOV, t15	1.07555e-05	0.00198626
ZNF404	554	7443597	479338	63	up, CVGvsOV, t15	1.07994e-05	0.00198626
RP11-664D7.4	486	7443597	479338	57	up, CVGvsOV, t15	1.12119e-05	0.00204268
RAG1	649	7443597	479338	71	up, CVGvsOV, t15	1.18306e-05	0.00211555
RUNDC3B	453	7443597	479338	54	up, CVGvsOV, t15	1.1831e-05	0.00211555
TDRD15	228	7443597	479338	33	up, CVGvsOV, t15	1.21204e-05	0.00214655
USP9X	697	7443597	479338	75	up, CVGvsOV, t15	1.22266e-05	0.00214655
COX7A2L	376	7443597	479338	47	up, CVGvsOV, t15	1.23868e-05	0.00215508
RRP15	1315	7443597	479338	125	up, CVGvsOV, t15	1.25052e-05	0.00215625
UFL1	432	7443597	479338	52	up, CVGvsOV, t15	1.2944e-05	0.00221217
MIB1	1153	7443597	479338	112	up, CVGvsOV, t15	1.35644e-05	0.00228681
CLDND1	260	7443597	479338	36	up, CVGvsOV, t15	1.36793e-05	0.00228681
PTPN4	1717	7443597	479338	156	up, CVGvsOV, t15	1.37998e-05	0.00228681
TMEM106B	2032	7443597	479338	180	up, CVGvsOV, t15	1.39911e-05	0.00228681
MAP3K1	411	7443597	479338	50	up, CVGvsOV, t15	1.40767e-05	0.00228681
EIF1AX	688	7443597	479338	74	up, CVGvsOV, t15	1.40913e-05	0.00228681
TPBG	797	7443597	479338	83	up, CVGvsOV, t15	1.47745e-05	0.00236022
C4orf46	525	7443597	479338	60	up, CVGvsOV, t15	1.47881e-05	0.00236022
PBRM1	749	7443597	479338	79	up, CVGvsOV, t15	1.4939e-05	0.00236476
C9orf41	503	7443597	479338	58	up, CVGvsOV, t15	1.56222e-05	0.00245282
C5orf22	424	7443597	479338	51	up, CVGvsOV, t15	1.58642e-05	0.00247072
ABCA1	573	7443597	479338	64	up, CVGvsOV, t15	1.62333e-05	0.00250798
LOX	703	7443597	479338	75	up, CVGvsOV, t15	1.63685e-05	0.0025088
TBL1XR1	1046	7443597	479338	103	up, CVGvsOV, t15	1.68024e-05	0.00255503
MKLN1	1662	7443597	479338	151	up, CVGvsOV, t15	1.86626e-05	0.00278452
CCNG2	778	7443597	479338	81	up, CVGvsOV, t15	1.86909e-05	0.00278452
DNAJC10	3336	7443597	479338	276	up, CVGvsOV, t15	1.87442e-05	0.00278452
SOS1	828	7443597	479338	85	up, CVGvsOV, t15	1.98869e-05	0.00292393
SPAG6	275	7443597	479338	37	up, CVGvsOV, t15	1.99855e-05	0.00292393
IDS	2312	7443597	479338	200	up, CVGvsOV, t15	2.04536e-05	0.00296992
LIN7C	720	7443597	479338	76	up, CVGvsOV, t15	2.07754e-05	0.00299414
WDR36	697	7443597	479338	74	up, CVGvsOV, t15	2.17713e-05	0.00311442
CCDC14	235	7443597	479338	33	up, CVGvsOV, t15	2.27675e-05	0.00323299
CPSF6	795	7443597	479338	82	up, CVGvsOV, t15	2.32251e-05	0.00327246
SEC23A	215	7443597	479338	31	up, CVGvsOV, t15	2.35334e-05	0.00327246
ZNF224	309	7443597	479338	40	up, CVGvsOV, t15	2.35538e-05	0.00327246
TRUB1	431	7443597	479338	51	up, CVGvsOV, t15	2.4619e-05	0.00338583
CLOCK	1425	7443597	479338	132	up, CVGvsOV, t15	2.47205e-05	0.00338583
TRHDE	1019	7443597	479338	100	up, CVGvsOV, t15	2.51275e-05	0.00341734
DMD	629	7443597	479338	68	up, CVGvsOV, t15	2.58416e-05	0.00348988
SRSF2	376	7443597	479338	46	up, CVGvsOV, t15	2.61564e-05	0.00350787
DCLK1	897	7443597	479338	90	up, CVGvsOV, t15	2.74445e-05	0.00365523
HSF5	378	7443597	479338	46	up, CVGvsOV, t15	2.98489e-05	0.0039422
LEMD3	334	7443597	479338	42	up, CVGvsOV, t15	3.00075e-05	0.0039422
PTEN	1049	7443597	479338	102	up, CVGvsOV, t15	3.03051e-05	0.00394607
DCUN1D1	1239	7443597	479338	117	up, CVGvsOV, t15	3.04455e-05	0.00394607
ZFY	446	7443597	479338	52	up, CVGvsOV, t15	3.07506e-05	0.00395904
ATP6V1D	208	7443597	479338	30	up, CVGvsOV, t15	3.1335e-05	0.00400756
FBXO43	78	7443597	479338	16	up, CVGvsOV, t15	3.21562e-05	0.00408553
RAP2C	413	7443597	479338	49	up, CVGvsOV, t15	3.26583e-05	0.00409715
NDFIP2	622	7443597	479338	67	up, CVGvsOV, t15	3.29151e-05	0.00409715
MAP4K3	229	7443597	479338	32	up, CVGvsOV, t15	3.30624e-05	0.00409715
COL19A1	914	7443597	479338	91	up, CVGvsOV, t15	3.30963e-05	0.00409715
IPO8	347	7443597	479338	43	up, CVGvsOV, t15	3.45617e-05	0.00425131
KATNAL1	1129	7443597	479338	108	up, CVGvsOV, t15	3.54834e-05	0.00433706
GABRA1	460	7443597	479338	53	up, CVGvsOV, t15	3.58001e-05	0.00434778
DGKH	2591	7443597	479338	219	up, CVGvsOV, t15	3.60214e-05	0.00434778
MYNN	565	7443597	479338	62	up, CVGvsOV, t15	3.66689e-05	0.00435263
LSM5	337	7443597	479338	42	up, CVGvsOV, t15	3.69952e-05	0.00435263
GNA13	855	7443597	479338	86	up, CVGvsOV, t15	3.71298e-05	0.00435263
SLC30A4	1143	7443597	479338	109	up, CVGvsOV, t15	3.71856e-05	0.00435263
CDCA2	757	7443597	479338	78	up, CVGvsOV, t15	3.71885e-05	0.00435263
ZNF484	283	7443597	479338	37	up, CVGvsOV, t15	3.74387e-05	0.00435552
PIK3CA	1055	7443597	479338	102	up, CVGvsOV, t15	3.78519e-05	0.00437722
ABCA5	782	7443597	479338	80	up, CVGvsOV, t15	3.81845e-05	0.0043894
REV3L	151	7443597	479338	24	up, CVGvsOV, t15	3.86437e-05	0.00441591
UBQLN2	394	7443597	479338	47	up, CVGvsOV, t15	4.06912e-05	0.00462252
FAM83B	591	7443597	479338	64	up, CVGvsOV, t15	4.14012e-05	0.00467568
ARF6	509	7443597	479338	57	up, CVGvsOV, t15	4.19129e-05	0.00470595
CTBS	984	7443597	479338	96	up, CVGvsOV, t15	4.45859e-05	0.00497712
MGAT2	430	7443597	479338	50	up, CVGvsOV, t15	4.60731e-05	0.00511358
CLDN8	233	7443597	479338	32	up, CVGvsOV, t15	4.65509e-05	0.00513709
LNPEP	1602	7443597	479338	144	up, CVGvsOV, t15	4.70769e-05	0.00516562
EXOC8	1265	7443597	479338	118	up, CVGvsOV, t15	4.73949e-05	0.00517113
LPCAT2	678	7443597	479338	71	up, CVGvsOV, t15	4.84158e-05	0.00525284
RNF217	1761	7443597	479338	156	up, CVGvsOV, t15	4.88391e-05	0.00526917
FAT4	213	7443597	479338	30	up, CVGvsOV, t15	4.92098e-05	0.00527967
ZNF345	276	7443597	479338	36	up, CVGvsOV, t15	4.9601e-05	0.00529223
ANGPT1	420	7443597	479338	49	up, CVGvsOV, t15	5.00638e-05	0.00531224
FAM13C	234	7443597	479338	32	up, CVGvsOV, t15	5.06223e-05	0.00531224
GMNC	619	7443597	479338	66	up, CVGvsOV, t15	5.08943e-05	0.00531224
FBXO30	1114	7443597	479338	106	up, CVGvsOV, t15	5.1177e-05	0.00531224
CCNH	298	7443597	479338	38	up, CVGvsOV, t15	5.13342e-05	0.00531224
TNPO1	1371	7443597	479338	126	up, CVGvsOV, t15	5.20034e-05	0.00531224
RBM46	342	7443597	479338	42	up, CVGvsOV, t15	5.20104e-05	0.00531224
ATP6V1G1	224	7443597	479338	31	up, CVGvsOV, t15	5.2298e-05	0.00531224
RGS17	1281	7443597	479338	119	up, CVGvsOV, t15	5.25323e-05	0.00531224
LGR4	704	7443597	479338	73	up, CVGvsOV, t15	5.25393e-05	0.00531224
ITGB8	1041	7443597	479338	100	up, CVGvsOV, t15	5.70026e-05	0.00572191
BTLA	1387	7443597	479338	127	up, CVGvsOV, t15	5.71835e-05	0.00572191
ENPP4	515	7443597	479338	57	up, CVGvsOV, t15	5.78561e-05	0.00575937
SYT10	457	7443597	479338	52	up, CVGvsOV, t15	5.83054e-05	0.00577433
CCDC71L	646	7443597	479338	68	up, CVGvsOV, t15	5.87193e-05	0.00578565
PM20D2	575	7443597	479338	62	up, CVGvsOV, t15	6.09156e-05	0.00597158
FBXL4	1132	7443597	479338	107	up, CVGvsOV, t15	6.14592e-05	0.00599444
DNAJB14	905	7443597	479338	89	up, CVGvsOV, t15	6.1884e-05	0.00600555
EIF4E	1770	7443597	479338	156	up, CVGvsOV, t15	6.24325e-05	0.00601813
C5orf24	806	7443597	479338	81	up, CVGvsOV, t15	6.26369e-05	0.00601813
FUT9	2119	7443597	479338	182	up, CVGvsOV, t15	6.68848e-05	0.00637114
FAR1	577	7443597	479338	62	up, CVGvsOV, t15	6.72564e-05	0.00637114
RNF2	425	7443597	479338	49	up, CVGvsOV, t15	6.73007e-05	0.00637114
GBE1	137	7443597	479338	22	up, CVGvsOV, t15	6.78299e-05	0.00638991
PLOD2	238	7443597	479338	32	up, CVGvsOV, t15	7.03295e-05	0.00658221
PHTF2	472	7443597	479338	53	up, CVGvsOV, t15	7.05529e-05	0.00658221
DOCK10	83	7443597	479338	16	up, CVGvsOV, t15	7.11265e-05	0.00660382
OGFRL1	1214	7443597	479338	113	up, CVGvsOV, t15	7.31523e-05	0.00675345
KIF27	555	7443597	479338	60	up, CVGvsOV, t15	7.34374e-05	0.00675345
CCNT2	860	7443597	479338	85	up, CVGvsOV, t15	7.48424e-05	0.00682306
ZBTB21	798	7443597	479338	80	up, CVGvsOV, t15	7.4901e-05	0.00682306
SEPSECS	848	7443597	479338	84	up, CVGvsOV, t15	7.61632e-05	0.00684945
NXT2	359	7443597	479338	43	up, CVGvsOV, t15	7.62758e-05	0.00684945
RBM25	737	7443597	479338	75	up, CVGvsOV, t15	7.66094e-05	0.00684945
SLC25A12	737	7443597	479338	75	up, CVGvsOV, t15	7.66094e-05	0.00684945
HHIP	1449	7443597	479338	131	up, CVGvsOV, t15	7.73556e-05	0.00688429
ARHGAP42	604	7443597	479338	64	up, CVGvsOV, t15	7.81595e-05	0.00692393
MBNL2	451	7443597	479338	51	up, CVGvsOV, t15	7.97128e-05	0.00702929
ACAP2	800	7443597	479338	80	up, CVGvsOV, t15	8.12804e-05	0.00710762
ZNF207	2451	7443597	479338	206	up, CVGvsOV, t15	8.13372e-05	0.00710762
SIRT4	37	7443597	479338	10	up, CVGvsOV, t15	8.48137e-05	0.00737802
ZNF714	262	7443597	479338	34	up, CVGvsOV, t15	8.7112e-05	0.00754398
EXOC5	1117	7443597	479338	105	up, CVGvsOV, t15	8.80271e-05	0.00758919
ONECUT2	2905	7443597	479338	239	up, CVGvsOV, t15	8.85283e-05	0.00759848
ARID2	631	7443597	479338	66	up, CVGvsOV, t15	8.96367e-05	0.00765958
TNFRSF21	179	7443597	479338	26	up, CVGvsOV, t15	9.01704e-05	0.00767124
PUM2	512	7443597	479338	56	up, CVGvsOV, t15	9.14553e-05	0.00774643
ZNF770	656	7443597	479338	68	up, CVGvsOV, t15	9.28875e-05	0.0078
ASAP1	536	7443597	479338	58	up, CVGvsOV, t15	9.30883e-05	0.0078
SERTAD2	816	7443597	479338	81	up, CVGvsOV, t15	9.39871e-05	0.0078
SLC25A24	489	7443597	479338	54	up, CVGvsOV, t15	9.39871e-05	0.0078
ZNF506	121	7443597	479338	20	up, CVGvsOV, t15	9.43e-05	0.0078
NR1D2	584	7443597	479338	62	up, CVGvsOV, t15	9.45112e-05	0.0078
FAM122B	466	7443597	479338	52	up, CVGvsOV, t15	9.59993e-05	0.0078891
GRIA2	432	7443597	479338	49	up, CVGvsOV, t15	0.000100569	0.00818019
KCNT2	432	7443597	479338	49	up, CVGvsOV, t15	0.000100569	0.00818019
C6orf62	409	7443597	479338	47	up, CVGvsOV, t15	0.000100812	0.00818019
SPAG16	514	7443597	479338	56	up, CVGvsOV, t15	0.000101354	0.00818974
CPEB4	1032	7443597	479338	98	up, CVGvsOV, t15	0.000101959	0.00820217
CAV1	330	7443597	479338	40	up, CVGvsOV, t15	0.000102357	0.00820217
FAM13B	421	7443597	479338	48	up, CVGvsOV, t15	0.000103728	0.00827769
DYNC1LI1	171	7443597	479338	25	up, CVGvsOV, t15	0.000109507	0.00870287
APPBP2	858	7443597	479338	84	up, CVGvsOV, t15	0.000112497	0.00888211
TCEAL1	95	7443597	479338	17	up, CVGvsOV, t15	0.000113243	0.00888211
PHF17	612	7443597	479338	64	up, CVGvsOV, t15	0.000113706	0.00888211
RAB21	959	7443597	479338	92	up, CVGvsOV, t15	0.000113873	0.00888211
ZDBF2	481	7443597	479338	53	up, CVGvsOV, t15	0.000114468	0.00888211
ACTR3	846	7443597	479338	83	up, CVGvsOV, t15	0.000114719	0.00888211
NHLRC2	1568	7443597	479338	139	up, CVGvsOV, t15	0.0001157	0.00888211
URI1	332	7443597	479338	40	up, CVGvsOV, t15	0.000116579	0.00888211
CNOT7	747	7443597	479338	75	up, CVGvsOV, t15	0.000116615	0.00888211
BAG2	1164	7443597	479338	108	up, CVGvsOV, t15	0.000116706	0.00888211
DLGAP5	142	7443597	479338	22	up, CVGvsOV, t15	0.000116822	0.00888211
RAB8B	698	7443597	479338	71	up, CVGvsOV, t15	0.000117713	0.00891479
GNAI3	589	7443597	479338	62	up, CVGvsOV, t15	0.000119792	0.00903682
NADK2	447	7443597	479338	50	up, CVGvsOV, t15	0.000121396	0.0091222
ZDHHC21	1426	7443597	479338	128	up, CVGvsOV, t15	0.00012457	0.00926208
FAM199X	1089	7443597	479338	102	up, CVGvsOV, t15	0.00012494	0.00926208
SUB1	542	7443597	479338	58	up, CVGvsOV, t15	0.000125363	0.00926208
MDM1	133	7443597	479338	21	up, CVGvsOV, t15	0.000125423	0.00926208
GTF2A1	786	7443597	479338	78	up, CVGvsOV, t15	0.000125656	0.00926208
CLIP1	278	7443597	479338	35	up, CVGvsOV, t15	0.000127207	0.00934076
MAP9	874	7443597	479338	85	up, CVGvsOV, t15	0.000128329	0.00938274
EXOC1	96	7443597	479338	17	up, CVGvsOV, t15	0.000129411	0.00938274
DCBLD2	627	7443597	479338	65	up, CVGvsOV, t15	0.000129719	0.00938274
GCA	425	7443597	479338	48	up, CVGvsOV, t15	0.00013001	0.00938274
SELT	519	7443597	479338	56	up, CVGvsOV, t15	0.000130516	0.00938274
STARD4	862	7443597	479338	84	up, CVGvsOV, t15	0.000131038	0.00938274
KIAA1715	1865	7443597	479338	161	up, CVGvsOV, t15	0.00013118	0.00938274
CTNNA3	1520	7443597	479338	135	up, CVGvsOV, t15	0.000131971	0.00940098
PPP1R12A	664	7443597	479338	68	up, CVGvsOV, t15	0.000132408	0.00940098
KIAA1524	484	7443597	479338	53	up, CVGvsOV, t15	0.000133894	0.00947165
MYT1L	508	7443597	479338	55	up, CVGvsOV, t15	0.000136343	0.00960968
GPR88	346	7443597	479338	41	up, CVGvsOV, t15	0.000138916	0.00975544
METAP1	653	7443597	479338	67	up, CVGvsOV, t15	0.000139623	0.00976956
SSR1	1655	7443597	479338	145	up, CVGvsOV, t15	0.000142311	0.00986332
TWISTNB	497	7443597	479338	54	up, CVGvsOV, t15	0.000142327	0.00986332
SRRM1	184	7443597	479338	26	up, CVGvsOV, t15	0.000142495	0.00986332
ABI1	313	7443597	479338	38	up, CVGvsOV, t15	0.000144851	0.00999058
PRPS2	302	7443597	479338	37	up, CVGvsOV, t15	0.000145955	0.0100116
GALNT3	280	7443597	479338	35	up, CVGvsOV, t15	0.000146477	0.0100116
NFIA	1340	7443597	479338	121	up, CVGvsOV, t15	0.000146711	0.0100116
CNOT6L	1249	7443597	479338	114	up, CVGvsOV, t15	0.000147502	0.0100209
CNOT2	903	7443597	479338	87	up, CVGvsOV, t15	0.000147885	0.0100209
ATRX	618	7443597	479338	64	up, CVGvsOV, t15	0.000149446	0.0100912
SGPP1	359	7443597	479338	42	up, CVGvsOV, t15	0.000153934	0.0103581
GMFB	631	7443597	479338	65	up, CVGvsOV, t15	0.000155136	0.0104027
FCRL1	717	7443597	479338	72	up, CVGvsOV, t15	0.000156022	0.0104231
ANGPTL3	1238	7443597	479338	113	up, CVGvsOV, t15	0.000156818	0.0104231
SEL1L	1019	7443597	479338	96	up, CVGvsOV, t15	0.000157058	0.0104231
C18orf63	559	7443597	479338	59	up, CVGvsOV, t15	0.000159641	0.0105582
ZNF805	1462	7443597	479338	130	up, CVGvsOV, t15	0.000164484	0.0108414
GXYLT1	1175	7443597	479338	108	up, CVGvsOV, t15	0.000165994	0.0108548
CREB1	1568	7443597	479338	138	up, CVGvsOV, t15	0.000166174	0.0108548
SYT14	584	7443597	479338	61	up, CVGvsOV, t15	0.000166375	0.0108548
SLC16A7	1915	7443597	479338	164	up, CVGvsOV, t15	0.00016712	0.0108668
PAPOLA	645	7443597	479338	66	up, CVGvsOV, t15	0.000167896	0.0108806
TMPRSS12	465	7443597	479338	51	up, CVGvsOV, t15	0.000169766	0.0109649
RASSF3	501	7443597	479338	54	up, CVGvsOV, t15	0.000174136	0.0112097
ZWINT	757	7443597	479338	75	up, CVGvsOV, t15	0.000174949	0.0112247
SLC26A7	549	7443597	479338	58	up, CVGvsOV, t15	0.000175687	0.0112347
VWDE	946	7443597	479338	90	up, CVGvsOV, t15	0.00017704	0.0112565
SLITRK4	1061	7443597	479338	99	up, CVGvsOV, t15	0.000177194	0.0112565
CHM	671	7443597	479338	68	up, CVGvsOV, t15	0.000178983	0.0113241
CTTNBP2	218	7443597	479338	29	up, CVGvsOV, t15	0.000179431	0.0113241
KLHL11	972	7443597	479338	92	up, CVGvsOV, t15	0.000180478	0.0113531
NAA30	1152	7443597	479338	106	up, CVGvsOV, t15	0.000181794	0.0113987
BNIP2	884	7443597	479338	85	up, CVGvsOV, t15	0.000185924	0.0115566
ATP7A	771	7443597	479338	76	up, CVGvsOV, t15	0.000185981	0.0115566
MARCKS	796	7443597	479338	78	up, CVGvsOV, t15	0.000186108	0.0115566
KTN1	81	7443597	479338	15	up, CVGvsOV, t15	0.000188942	0.011695
SPIN4	479	7443597	479338	52	up, CVGvsOV, t15	0.000190033	0.011725
C15orf43	99	7443597	479338	17	up, CVGvsOV, t15	0.000190645	0.0117253
SRSF1	1600	7443597	479338	140	up, CVGvsOV, t15	0.000192458	0.011783
CNOT6	747	7443597	479338	74	up, CVGvsOV, t15	0.000192803	0.011783
MSR1	409	7443597	479338	46	up, CVGvsOV, t15	0.000194197	0.0118241
KIAA1462	1051	7443597	479338	98	up, CVGvsOV, t15	0.000194701	0.0118241
FAM103A1	157	7443597	479338	23	up, CVGvsOV, t15	0.000195395	0.0118291
BET1	468	7443597	479338	51	up, CVGvsOV, t15	0.000198287	0.0118618
PPP4R2	600	7443597	479338	62	up, CVGvsOV, t15	0.000198393	0.0118618
SETDB2	600	7443597	479338	62	up, CVGvsOV, t15	0.000198393	0.0118618
SLC25A21	600	7443597	479338	62	up, CVGvsOV, t15	0.000198393	0.0118618
PCDHB5	588	7443597	479338	61	up, CVGvsOV, t15	0.000199731	0.011905
SPTSSA	433	7443597	479338	48	up, CVGvsOV, t15	0.000201409	0.0119534
ZNF780A	937	7443597	479338	89	up, CVGvsOV, t15	0.000201782	0.0119534
PAPD5	1078	7443597	479338	100	up, CVGvsOV, t15	0.000203046	0.0119915
TNRC6A	445	7443597	479338	49	up, CVGvsOV, t15	0.000204295	0.0120285
COBLL1	1117	7443597	479338	103	up, CVGvsOV, t15	0.000205033	0.0120353
ZBTB10	1156	7443597	479338	106	up, CVGvsOV, t15	0.000206229	0.0120527
MITF	849	7443597	479338	82	up, CVGvsOV, t15	0.000206579	0.0120527
STAG1	364	7443597	479338	42	up, CVGvsOV, t15	0.000207542	0.0120724
KIAA1432	774	7443597	479338	76	up, CVGvsOV, t15	0.000209114	0.0121274
CXorf57	199	7443597	479338	27	up, CVGvsOV, t15	0.000212329	0.012277
ZNF84	787	7443597	479338	77	up, CVGvsOV, t15	0.000213117	0.0122857
ZC3H12C	1041	7443597	479338	97	up, CVGvsOV, t15	0.000213941	0.0122965
PDE6C	100	7443597	479338	17	up, CVGvsOV, t15	0.000216024	0.0123794
LIN7A	1003	7443597	479338	94	up, CVGvsOV, t15	0.000217459	0.0124248
GOLGA6L9	1068	7443597	479338	99	up, CVGvsOV, t15	0.000223019	0.0127049
NEK10	714	7443597	479338	71	up, CVGvsOV, t15	0.000228905	0.0129813
FBXL17	459	7443597	479338	50	up, CVGvsOV, t15	0.000229217	0.0129813
HMGN5	309	7443597	479338	37	up, CVGvsOV, t15	0.000230941	0.0130407
EOMES	169	7443597	479338	24	up, CVGvsOV, t15	0.000232556	0.0130937
TANC1	366	7443597	479338	42	up, CVGvsOV, t15	0.000233316	0.0130983
ARL6IP6	448	7443597	479338	49	up, CVGvsOV, t15	0.00023901	0.0133435
CBLN4	190	7443597	479338	26	up, CVGvsOV, t15	0.000239758	0.0133435
ESD	190	7443597	479338	26	up, CVGvsOV, t15	0.000239758	0.0133435
SCAPER	74	7443597	479338	14	up, CVGvsOV, t15	0.000242075	0.0134338
SATB1	666	7443597	479338	67	up, CVGvsOV, t15	0.000243508	0.0134746
RAP2B	1358	7443597	479338	121	up, CVGvsOV, t15	0.000247434	0.0136527
AEBP2	741	7443597	479338	73	up, CVGvsOV, t15	0.000248952	0.0136973
RCN2	956	7443597	479338	90	up, CVGvsOV, t15	0.000250639	0.013751
PUM1	322	7443597	479338	38	up, CVGvsOV, t15	0.000257445	0.0140458
EFCAB14	655	7443597	479338	66	up, CVGvsOV, t15	0.000257467	0.0140458
PLEKHA5	160	7443597	479338	23	up, CVGvsOV, t15	0.000259072	0.0140935
PCNX	983	7443597	479338	92	up, CVGvsOV, t15	0.000262828	0.0142425
VCPIP1	1099	7443597	479338	101	up, CVGvsOV, t15	0.000263286	0.0142425
TCF4	996	7443597	479338	93	up, CVGvsOV, t15	0.000264348	0.014251
ARGLU1	403	7443597	479338	45	up, CVGvsOV, t15	0.000264919	0.014251
MTX3	1282	7443597	479338	115	up, CVGvsOV, t15	0.000268117	0.0143462
NDUFB5	718	7443597	479338	71	up, CVGvsOV, t15	0.000268673	0.0143462
ALX1	768	7443597	479338	75	up, CVGvsOV, t15	0.000268916	0.0143462
BBX	1152	7443597	479338	105	up, CVGvsOV, t15	0.000272596	0.0145024
TCEA1	256	7443597	479338	32	up, CVGvsOV, t15	0.00027348	0.0145095
YIPF5	571	7443597	479338	59	up, CVGvsOV, t15	0.000277628	0.0146892
KBTBD3	312	7443597	479338	37	up, CVGvsOV, t15	0.000279306	0.0147098
GPR27	213	7443597	479338	28	up, CVGvsOV, t15	0.000279542	0.0147098
ARMC3	161	7443597	479338	23	up, CVGvsOV, t15	0.000284024	0.0148961
KLHL15	707	7443597	479338	70	up, CVGvsOV, t15	0.000284625	0.0148961
DBR1	151	7443597	479338	22	up, CVGvsOV, t15	0.000287436	0.0149873
NCKAP5	290	7443597	479338	35	up, CVGvsOV, t15	0.000287957	0.0149873
PCDH10	795	7443597	479338	77	up, CVGvsOV, t15	0.000288695	0.0149873
CWC22	182	7443597	479338	25	up, CVGvsOV, t15	0.000294228	0.0152336
SPG20	464	7443597	479338	50	up, CVGvsOV, t15	0.000295408	0.0152538
NANP	585	7443597	479338	60	up, CVGvsOV, t15	0.000300924	0.0154972
ZNF626	1182	7443597	479338	107	up, CVGvsOV, t15	0.000307459	0.0157666
RBPJ	709	7443597	479338	70	up, CVGvsOV, t15	0.000308182	0.0157666
ARL8B	1300	7443597	479338	116	up, CVGvsOV, t15	0.000308604	0.0157666
SLC12A2	525	7443597	479338	55	up, CVGvsOV, t15	0.000311021	0.0158481
ARL6IP5	269	7443597	479338	33	up, CVGvsOV, t15	0.000313294	0.0159219
CALCRL	710	7443597	479338	70	up, CVGvsOV, t15	0.00032061	0.016251
SMARCAD1	303	7443597	479338	36	up, CVGvsOV, t15	0.000322511	0.0163045
BDP1	951	7443597	479338	89	up, CVGvsOV, t15	0.000326624	0.0164694
HCFC2	1421	7443597	479338	125	up, CVGvsOV, t15	0.000328479	0.0165198
ZBTB44	1355	7443597	479338	120	up, CVGvsOV, t15	0.000329425	0.0165243
ADAMTS20	270	7443597	479338	33	up, CVGvsOV, t15	0.000335119	0.0167664
SESTD1	1823	7443597	479338	155	up, CVGvsOV, t15	0.000336438	0.0167745
ABCB1	248	7443597	479338	31	up, CVGvsOV, t15	0.000337019	0.0167745
FAM73A	850	7443597	479338	81	up, CVGvsOV, t15	0.000339232	0.0168413
DLG1	396	7443597	479338	44	up, CVGvsOV, t15	0.000341698	0.0169202
ZDHHC2	863	7443597	479338	82	up, CVGvsOV, t15	0.000342749	0.0169288
RPS6KA5	927	7443597	479338	87	up, CVGvsOV, t15	0.000345057	0.0169653
SPRED1	1017	7443597	479338	94	up, CVGvsOV, t15	0.000345245	0.0169653
CSGALNACT2	576	7443597	479338	59	up, CVGvsOV, t15	0.000346693	0.0169906
PPP3R1	373	7443597	479338	42	up, CVGvsOV, t15	0.000347701	0.0169906
CHAC2	133	7443597	479338	20	up, CVGvsOV, t15	0.000348398	0.0169906
RB1CC1	282	7443597	479338	34	up, CVGvsOV, t15	0.000354482	0.0172437
EFCAB6	877	7443597	479338	83	up, CVGvsOV, t15	0.00035835	0.0173767
FCHO2	456	7443597	479338	49	up, CVGvsOV, t15	0.000359015	0.0173767
FAM204A	967	7443597	479338	90	up, CVGvsOV, t15	0.000362953	0.0175234
NRIP1	651	7443597	479338	65	up, CVGvsOV, t15	0.000364036	0.0175318
ELL2	639	7443597	479338	64	up, CVGvsOV, t15	0.00036977	0.0177637
JAKMIP1	29	7443597	479338	8	up, CVGvsOV, t15	0.00037189	0.0177967
KMT2E	294	7443597	479338	35	up, CVGvsOV, t15	0.000372431	0.0177967
CUL3	802	7443597	479338	77	up, CVGvsOV, t15	0.000373938	0.0177967
DCDC2	529	7443597	479338	55	up, CVGvsOV, t15	0.000374144	0.0177967
CDC7	517	7443597	479338	54	up, CVGvsOV, t15	0.000376061	0.0178005
EVI5	981	7443597	479338	91	up, CVGvsOV, t15	0.000376707	0.0178005
MTMR6	493	7443597	479338	52	up, CVGvsOV, t15	0.000378353	0.0178005
CCDC68	578	7443597	479338	59	up, CVGvsOV, t15	0.0003784	0.0178005
GPC6	917	7443597	479338	86	up, CVGvsOV, t15	0.000379536	0.0178005
CENPK	124	7443597	479338	19	up, CVGvsOV, t15	0.000379803	0.0178005
NAP1L1	615	7443597	479338	62	up, CVGvsOV, t15	0.000380675	0.0178005
GABRA4	1761	7443597	479338	150	up, CVGvsOV, t15	0.000382455	0.0178405
PSMB1	134	7443597	479338	20	up, CVGvsOV, t15	0.000384997	0.01791
ARL14EP	554	7443597	479338	57	up, CVGvsOV, t15	0.000385799	0.01791
HP1BP3	422	7443597	479338	46	up, CVGvsOV, t15	0.000389468	0.0179484
EPHA6	715	7443597	479338	70	up, CVGvsOV, t15	0.000389813	0.0179484
TRPS1	995	7443597	479338	92	up, CVGvsOV, t15	0.000390546	0.0179484
FPGT	591	7443597	479338	60	up, CVGvsOV, t15	0.000390649	0.0179484
THAP2	628	7443597	479338	63	up, CVGvsOV, t15	0.000391274	0.0179484
C5orf28	470	7443597	479338	50	up, CVGvsOV, t15	0.000397201	0.0181771
KCNIP4	284	7443597	479338	34	up, CVGvsOV, t15	0.00040345	0.0184195
PPP1R15B	817	7443597	479338	78	up, CVGvsOV, t15	0.000406867	0.0185316
CHD6	447	7443597	479338	48	up, CVGvsOV, t15	0.000415123	0.0188622
SGMS2	767	7443597	479338	74	up, CVGvsOV, t15	0.000416078	0.0188622
NUDCD1	388	7443597	479338	43	up, CVGvsOV, t15	0.000417376	0.0188767
EIF4E3	1765	7443597	479338	150	up, CVGvsOV, t15	0.000420767	0.0189856
ZNF281	755	7443597	479338	73	up, CVGvsOV, t15	0.000425642	0.0191609
FOXN2	705	7443597	479338	69	up, CVGvsOV, t15	0.000429788	0.0192589
2016-03-07	680	7443597	479338	67	up, CVGvsOV, t15	0.000429815	0.0192589
GFPT1	1128	7443597	479338	102	up, CVGvsOV, t15	0.000431364	0.0192836
DIAPH2	1102	7443597	479338	100	up, CVGvsOV, t15	0.0004325	0.0192897
NAV3	508	7443597	479338	53	up, CVGvsOV, t15	0.000434085	0.0193158
C14orf28	308	7443597	479338	36	up, CVGvsOV, t15	0.000439709	0.0195211
NUS1	656	7443597	479338	65	up, CVGvsOV, t15	0.000445853	0.0197484
BMP4	61	7443597	479338	12	up, CVGvsOV, t15	0.000453938	0.0200605
TMA16	198	7443597	479338	26	up, CVGvsOV, t15	0.000458518	0.0202167
ARHGEF38	595	7443597	479338	60	up, CVGvsOV, t15	0.000463153	0.0203394
NAF1	97	7443597	479338	16	up, CVGvsOV, t15	0.000463408	0.0203394
CHMP2B	309	7443597	479338	36	up, CVGvsOV, t15	0.000467239	0.020453
TAF4	209	7443597	479338	27	up, CVGvsOV, t15	0.000468114	0.020453
GPR180	1408	7443597	479338	123	up, CVGvsOV, t15	0.000472441	0.0205955
TTLL7	924	7443597	479338	86	up, CVGvsOV, t15	0.000480008	0.0207996
MYOT	70	7443597	479338	13	up, CVGvsOV, t15	0.000480537	0.0207996
TNFAIP6	70	7443597	479338	13	up, CVGvsOV, t15	0.000480537	0.0207996
EPC2	450	7443597	479338	48	up, CVGvsOV, t15	0.000481431	0.0207996
TMEM55A	596	7443597	479338	60	up, CVGvsOV, t15	0.00048307	0.0208053
MTFR2	45	7443597	479338	10	up, CVGvsOV, t15	0.000483719	0.0208053
ANKRD32	912	7443597	479338	85	up, CVGvsOV, t15	0.000493854	0.021194
GRID2	415	7443597	479338	45	up, CVGvsOV, t15	0.000499409	0.0213633
ZKSCAN4	772	7443597	479338	74	up, CVGvsOV, t15	0.000500011	0.0213633
NR4A3	597	7443597	479338	60	up, CVGvsOV, t15	0.000503752	0.0214756
PHC3	1746	7443597	479338	148	up, CVGvsOV, t15	0.000508289	0.0216213
SPTY2D1	647	7443597	479338	64	up, CVGvsOV, t15	0.000511891	0.0217267
SLC30A7	1239	7443597	479338	110	up, CVGvsOV, t15	0.000514332	0.0217824
CSNK1A1	811	7443597	479338	77	up, CVGvsOV, t15	0.00051673	0.0218361
ACBD3	357	7443597	479338	40	up, CVGvsOV, t15	0.000520713	0.0219497
STON1	660	7443597	479338	65	up, CVGvsOV, t15	0.000522827	0.0219497
TMF1	660	7443597	479338	65	up, CVGvsOV, t15	0.000522827	0.0219497
PTPLAD2	1479	7443597	479338	128	up, CVGvsOV, t15	0.000529469	0.0221803
MKL2	1018	7443597	479338	93	up, CVGvsOV, t15	0.000537716	0.022477
POLR2M	525	7443597	479338	54	up, CVGvsOV, t15	0.000541008	0.0225658
BMPR2	1480	7443597	479338	128	up, CVGvsOV, t15	0.000543195	0.0226081
CFL2	1136	7443597	479338	102	up, CVGvsOV, t15	0.000547201	0.0227187
CCDC91	179	7443597	479338	24	up, CVGvsOV, t15	0.000548203	0.0227187
WHSC1L1	1097	7443597	479338	99	up, CVGvsOV, t15	0.000551474	0.0227694
USP6NL	1682	7443597	479338	143	up, CVGvsOV, t15	0.000551785	0.0227694
SUZ12	335	7443597	479338	38	up, CVGvsOV, t15	0.000557815	0.0229692
MEI4	637	7443597	479338	63	up, CVGvsOV, t15	0.000564693	0.0231916
ZNF280C	662	7443597	479338	65	up, CVGvsOV, t15	0.000565618	0.0231916
ZNRF2	955	7443597	479338	88	up, CVGvsOV, t15	0.000569063	0.0232833
AFTPH	169	7443597	479338	23	up, CVGvsOV, t15	0.000572134	0.0233595
SOX21	267	7443597	479338	32	up, CVGvsOV, t15	0.000573797	0.023378
SLC35A5	539	7443597	479338	55	up, CVGvsOV, t15	0.000585113	0.0237069
TMEM74	212	7443597	479338	27	up, CVGvsOV, t15	0.000585245	0.0237069
ALG2	245	7443597	479338	30	up, CVGvsOV, t15	0.00058678	0.0237069
MLF1	245	7443597	479338	30	up, CVGvsOV, t15	0.00058678	0.0237069
TAF12	159	7443597	479338	22	up, CVGvsOV, t15	0.000593288	0.0239198
HMGCS1	651	7443597	479338	64	up, CVGvsOV, t15	0.000599904	0.0241362
SNCA	503	7443597	479338	52	up, CVGvsOV, t15	0.000601639	0.0241556
UHMK1	1351	7443597	479338	118	up, CVGvsOV, t15	0.000607564	0.0243374
MYL12A	149	7443597	479338	21	up, CVGvsOV, t15	0.000610552	0.0243374
TDRD6	431	7443597	479338	46	up, CVGvsOV, t15	0.000613055	0.0243374
SRSF12	455	7443597	479338	48	up, CVGvsOV, t15	0.000613149	0.0243374
TMED7	1552	7443597	479338	133	up, CVGvsOV, t15	0.000616229	0.0243374
PCDHB14	63	7443597	479338	12	up, CVGvsOV, t15	0.000616885	0.0243374
FAM126B	1325	7443597	479338	116	up, CVGvsOV, t15	0.000616951	0.0243374
PIK3C2A	602	7443597	479338	60	up, CVGvsOV, t15	0.000619548	0.0243374
SHCBP1	602	7443597	479338	60	up, CVGvsOV, t15	0.000619548	0.0243374
CHIC1	1101	7443597	479338	99	up, CVGvsOV, t15	0.000621179	0.0243374
ZSCAN12	740	7443597	479338	71	up, CVGvsOV, t15	0.000621975	0.0243374
ANKIB1	565	7443597	479338	57	up, CVGvsOV, t15	0.000622055	0.0243374
DMXL1	677	7443597	479338	66	up, CVGvsOV, t15	0.000622551	0.0243374
KAT6B	291	7443597	479338	34	up, CVGvsOV, t15	0.000625422	0.0244003
PRLR	1864	7443597	479338	156	up, CVGvsOV, t15	0.000633708	0.0246737
GPR137C	881	7443597	479338	82	up, CVGvsOV, t15	0.000635365	0.0246885
DERL1	408	7443597	479338	44	up, CVGvsOV, t15	0.000639773	0.0247885
ZNF559	907	7443597	479338	84	up, CVGvsOV, t15	0.000640506	0.0247885
MYBL1	456	7443597	479338	48	up, CVGvsOV, t15	0.000643047	0.0248371
PPM1A	1234	7443597	479338	109	up, CVGvsOV, t15	0.000646969	0.0249196
GHR	1011	7443597	479338	92	up, CVGvsOV, t15	0.000647766	0.0249196
ZNF154	792	7443597	479338	75	up, CVGvsOV, t15	0.000649181	0.0249244
OTUD1	269	7443597	479338	32	up, CVGvsOV, t15	0.000652224	0.0249916
DPP8	818	7443597	479338	77	up, CVGvsOV, t15	0.000659888	0.0252352
INO80D	1948	7443597	479338	162	up, CVGvsOV, t15	0.000666781	0.0254221
POMP	150	7443597	479338	21	up, CVGvsOV, t15	0.00066741	0.0254221
SLCO1C1	171	7443597	479338	23	up, CVGvsOV, t15	0.000675266	0.0256312
FIGN	1395	7443597	479338	121	up, CVGvsOV, t15	0.000675554	0.0256312
RPL17-C18orf32	214	7443597	479338	27	up, CVGvsOV, t15	0.000676912	0.0256324
KITLG	819	7443597	479338	77	up, CVGvsOV, t15	0.000683013	0.0258128
LYPD6	667	7443597	479338	65	up, CVGvsOV, t15	0.000686645	0.025861
ARHGEF12	935	7443597	479338	86	up, CVGvsOV, t15	0.000686965	0.025861
UBE2G1	642	7443597	479338	63	up, CVGvsOV, t15	0.000688312	0.0258612
PRRC1	580	7443597	479338	58	up, CVGvsOV, t15	0.000694888	0.0260576
CAMK2D	655	7443597	479338	64	up, CVGvsOV, t15	0.000701231	0.0262445
KMT2C	316	7443597	479338	36	up, CVGvsOV, t15	0.0007066	0.0263424
ARL13B	410	7443597	479338	44	up, CVGvsOV, t15	0.000707364	0.0263424
SH3BGRL2	923	7443597	479338	85	up, CVGvsOV, t15	0.000707939	0.0263424
SSBP2	1437	7443597	479338	124	up, CVGvsOV, t15	0.000709575	0.0263525
MED14	643	7443597	479338	63	up, CVGvsOV, t15	0.000715757	0.0265311
RBBP5	581	7443597	479338	58	up, CVGvsOV, t15	0.000724168	0.0267914
AGFG1	1225	7443597	479338	108	up, CVGvsOV, t15	0.000727188	0.0268517
TBC1D12	821	7443597	479338	77	up, CVGvsOV, t15	0.000731453	0.0269063
TRIM2	821	7443597	479338	77	up, CVGvsOV, t15	0.000731453	0.0269063
TLR4	1953	7443597	479338	162	up, CVGvsOV, t15	0.000742992	0.0272788
UGT2B4	1042	7443597	479338	94	up, CVGvsOV, t15	0.000752132	0.0274652
CPED1	508	7443597	479338	52	up, CVGvsOV, t15	0.000752335	0.0274652
RFX7	508	7443597	479338	52	up, CVGvsOV, t15	0.000752335	0.0274652
KIF2A	582	7443597	479338	58	up, CVGvsOV, t15	0.000754543	0.0274938
MAP10	364	7443597	479338	40	up, CVGvsOV, t15	0.000760703	0.0276661
GALNT11	121	7443597	479338	18	up, CVGvsOV, t15	0.000763697	0.0276904
VWC2	1818	7443597	479338	152	up, CVGvsOV, t15	0.000764238	0.0276904
DERL2	670	7443597	479338	65	up, CVGvsOV, t15	0.000769911	0.0278437
LNX2	460	7443597	479338	48	up, CVGvsOV, t15	0.000776013	0.027985
CLCC1	1030	7443597	479338	93	up, CVGvsOV, t15	0.000776716	0.027985
ARMC1	341	7443597	479338	38	up, CVGvsOV, t15	0.000780076	0.0280537
SCAI	1860	7443597	479338	155	up, CVGvsOV, t15	0.000784192	0.0281493
RMI1	173	7443597	479338	23	up, CVGvsOV, t15	0.000794168	0.0284545
ZNF804B	914	7443597	479338	84	up, CVGvsOV, t15	0.000803278	0.0286885
SIKE1	927	7443597	479338	85	up, CVGvsOV, t15	0.000804416	0.0286885
HACE1	940	7443597	479338	86	up, CVGvsOV, t15	0.000805156	0.0286885
NDST4	449	7443597	479338	47	up, CVGvsOV, t15	0.000816832	0.0290509
LYSMD3	787	7443597	479338	74	up, CVGvsOV, t15	0.000850813	0.0301889
TDG	378	7443597	479338	41	up, CVGvsOV, t15	0.000852363	0.0301889
CPEB2	635	7443597	479338	62	up, CVGvsOV, t15	0.000853518	0.0301889
ELAVL2	402	7443597	479338	43	up, CVGvsOV, t15	0.000860524	0.0303811
RP11-542P2.1	185	7443597	479338	24	up, CVGvsOV, t15	0.00087999	0.0310042
MORC1	355	7443597	479338	39	up, CVGvsOV, t15	0.000881385	0.0310042
RBM12B	699	7443597	479338	67	up, CVGvsOV, t15	0.000885332	0.0310864
ENAH	1893	7443597	479338	157	up, CVGvsOV, t15	0.000888191	0.0311302
SLC2A2	274	7443597	479338	32	up, CVGvsOV, t15	0.000890867	0.0311674
C16orf72	840	7443597	479338	78	up, CVGvsOV, t15	0.00089967	0.0314185
CACNB4	1114	7443597	479338	99	up, CVGvsOV, t15	0.000905937	0.0315803
NEDD1	263	7443597	479338	31	up, CVGvsOV, t15	0.000911469	0.0317158
RAI2	57	7443597	479338	11	up, CVGvsOV, t15	0.000916086	0.0318192
KRIT1	344	7443597	479338	38	up, CVGvsOV, t15	0.000918023	0.0318292
UBA3	123	7443597	479338	18	up, CVGvsOV, t15	0.000928456	0.0320858
CLIC4	713	7443597	479338	68	up, CVGvsOV, t15	0.000928747	0.0320858
OTUD6B	392	7443597	479338	42	up, CVGvsOV, t15	0.000947911	0.0326592
SLC17A6	298	7443597	479338	34	up, CVGvsOV, t15	0.000948728	0.0326592
GPR63	842	7443597	479338	78	up, CVGvsOV, t15	0.000961066	0.0330251
ZNF460	3020	7443597	479338	238	up, CVGvsOV, t15	0.000966758	0.0331617
LRRK2	264	7443597	479338	31	up, CVGvsOV, t15	0.000969977	0.0331885
TGIF1	727	7443597	479338	69	up, CVGvsOV, t15	0.000972453	0.0331885
PGR	1870	7443597	479338	155	up, CVGvsOV, t15	0.000974821	0.0331885
FAM26F	8	7443597	479338	4	up, CVGvsOV, t15	0.000974924	0.0331885
SCN3A	465	7443597	479338	48	up, CVGvsOV, t15	0.000976134	0.0331885
SIAH1	165	7443597	479338	22	up, CVGvsOV, t15	0.00097981	0.033255
ZNF24	1276	7443597	479338	111	up, CVGvsOV, t15	0.000982397	0.0332843
SEH1L	369	7443597	479338	40	up, CVGvsOV, t15	0.0009874	0.0333952
RPS6KA6	1091	7443597	479338	97	up, CVGvsOV, t15	0.000996799	0.0335676
FAM179B	564	7443597	479338	56	up, CVGvsOV, t15	0.000997712	0.0335676
GDAP1	564	7443597	479338	56	up, CVGvsOV, t15	0.000997712	0.0335676
UBA6	1197	7443597	479338	105	up, CVGvsOV, t15	0.00100306	0.0336889
TMEM30A	527	7443597	479338	53	up, CVGvsOV, t15	0.001005	0.0336954
ESRRG	728	7443597	479338	69	up, CVGvsOV, t15	0.00100758	0.0337232
EYS	577	7443597	479338	57	up, CVGvsOV, t15	0.00102012	0.034084
KCNH5	1519	7443597	479338	129	up, CVGvsOV, t15	0.0010224	0.0341011
ATP2C1	311	7443597	479338	35	up, CVGvsOV, t15	0.00102849	0.0341206
SERBP1	961	7443597	479338	87	up, CVGvsOV, t15	0.00103106	0.0341206
CNIH1	767	7443597	479338	72	up, CVGvsOV, t15	0.00103166	0.0341206
KIDINS220	358	7443597	479338	39	up, CVGvsOV, t15	0.00103177	0.0341206
KDM5A	2161	7443597	479338	176	up, CVGvsOV, t15	0.00103182	0.0341206
WNK3	1066	7443597	479338	95	up, CVGvsOV, t15	0.00103566	0.0341891
DCHS2	406	7443597	479338	43	up, CVGvsOV, t15	0.001047	0.0345044
GOLGA8G	553	7443597	479338	55	up, CVGvsOV, t15	0.00105756	0.0347839
GRIA4	335	7443597	479338	37	up, CVGvsOV, t15	0.00106417	0.0347839
PLAG1	949	7443597	479338	86	up, CVGvsOV, t15	0.00106456	0.0347839
MOSPD1	300	7443597	479338	34	up, CVGvsOV, t15	0.0010646	0.0347839
USP19	58	7443597	479338	11	up, CVGvsOV, t15	0.00106539	0.0347839
VIP	145	7443597	479338	20	up, CVGvsOV, t15	0.00106628	0.0347839
TMEM38B	467	7443597	479338	48	up, CVGvsOV, t15	0.00106815	0.0347862
EPHA3	455	7443597	479338	47	up, CVGvsOV, t15	0.00107745	0.0350299
RSF1	1253	7443597	479338	109	up, CVGvsOV, t15	0.00108148	0.0351001
HOOK1	591	7443597	479338	58	up, CVGvsOV, t15	0.00108325	0.0351001
PLS1	312	7443597	479338	35	up, CVGvsOV, t15	0.00108778	0.035188
TOX3	431	7443597	479338	45	up, CVGvsOV, t15	0.00109162	0.0352532
CCDC126	266	7443597	479338	31	up, CVGvsOV, t15	0.00109689	0.0353312
CD3G	383	7443597	479338	41	up, CVGvsOV, t15	0.0010977	0.0353312
TTC33	924	7443597	479338	84	up, CVGvsOV, t15	0.0011001	0.0353496
CXCL6	188	7443597	479338	24	up, CVGvsOV, t15	0.00110303	0.0353849
SLC44A1	1658	7443597	479338	139	up, CVGvsOV, t15	0.00111226	0.0356219
VAPA	1003	7443597	479338	90	up, CVGvsOV, t15	0.00111985	0.0358056
RBL2	255	7443597	479338	30	up, CVGvsOV, t15	0.00112324	0.0358545
CEP128	834	7443597	479338	77	up, CVGvsOV, t15	0.00112855	0.0359645
FAM135A	278	7443597	479338	32	up, CVGvsOV, t15	0.00113362	0.0360668
GOLGA8F	555	7443597	479338	55	up, CVGvsOV, t15	0.00114727	0.0363972
VDAC1	167	7443597	479338	22	up, CVGvsOV, t15	0.00114962	0.0363972
TMEM170B	1470	7443597	479338	125	up, CVGvsOV, t15	0.00115136	0.0363972
CDKN2C	408	7443597	479338	43	up, CVGvsOV, t15	0.00115292	0.0363972
SLC13A1	384	7443597	479338	41	up, CVGvsOV, t15	0.0011536	0.0363972
ZZZ3	643	7443597	479338	62	up, CVGvsOV, t15	0.00115707	0.0363972
MMP16	1796	7443597	479338	149	up, CVGvsOV, t15	0.00115751	0.0363972
TMEM106C	822	7443597	479338	76	up, CVGvsOV, t15	0.00116275	0.0363972
SAV1	267	7443597	479338	31	up, CVGvsOV, t15	0.00116561	0.0363972
CRYZL1	86	7443597	479338	14	up, CVGvsOV, t15	0.00116623	0.0363972
TAF1D	952	7443597	479338	86	up, CVGvsOV, t15	0.0011663	0.0363972
AGPS	1123	7443597	479338	99	up, CVGvsOV, t15	0.00116663	0.0363972
LANCL3	1701	7443597	479338	142	up, CVGvsOV, t15	0.00116881	0.0364065
ASXL2	1552	7443597	479338	131	up, CVGvsOV, t15	0.00117738	0.0365569
FGD4	1031	7443597	479338	92	up, CVGvsOV, t15	0.00117826	0.0365569
PALLD	457	7443597	479338	47	up, CVGvsOV, t15	0.00117932	0.0365569
TTC37	771	7443597	479338	72	up, CVGvsOV, t15	0.00118243	0.0365948
SPRTN	669	7443597	479338	64	up, CVGvsOV, t15	0.00118699	0.0366632
CEP44	494	7443597	479338	50	up, CVGvsOV, t15	0.0011911	0.0366632
ZEB1	494	7443597	479338	50	up, CVGvsOV, t15	0.0011911	0.0366632
GOLGA6A	606	7443597	479338	59	up, CVGvsOV, t15	0.00119224	0.0366632
NUBPL	421	7443597	479338	44	up, CVGvsOV, t15	0.00120461	0.0369849
TRIM32	373	7443597	479338	40	up, CVGvsOV, t15	0.00120952	0.0370767
GDAP2	1311	7443597	479338	113	up, CVGvsOV, t15	0.0012173	0.0372559
LMAN1	569	7443597	479338	56	up, CVGvsOV, t15	0.00121992	0.0372771
BAG5	582	7443597	479338	57	up, CVGvsOV, t15	0.00124379	0.0379463
TBK1	116	7443597	479338	17	up, CVGvsOV, t15	0.00124805	0.0380162
RP13-996F3.5	520	7443597	479338	52	up, CVGvsOV, t15	0.00125854	0.0382754
PJA2	410	7443597	479338	43	up, CVGvsOV, t15	0.00126813	0.0385066
KIF21A	190	7443597	479338	24	up, CVGvsOV, t15	0.00127745	0.0387285
ZNF548	608	7443597	479338	59	up, CVGvsOV, t15	0.00128723	0.0389188
FRMD6	533	7443597	479338	53	up, CVGvsOV, t15	0.00128973	0.0389188
CDC14A	684	7443597	479338	65	up, CVGvsOV, t15	0.00128977	0.0389188
ACTBL2	246	7443597	479338	29	up, CVGvsOV, t15	0.00130099	0.0391617
ATG12	697	7443597	479338	66	up, CVGvsOV, t15	0.00130188	0.0391617
C4orf32	1489	7443597	479338	126	up, CVGvsOV, t15	0.00131275	0.0393342
ERGIC2	787	7443597	479338	73	up, CVGvsOV, t15	0.00131334	0.0393342
ACSS3	484	7443597	479338	49	up, CVGvsOV, t15	0.00131558	0.0393342
RAB11A	800	7443597	479338	74	up, CVGvsOV, t15	0.00131779	0.0393342
TMX1	800	7443597	479338	74	up, CVGvsOV, t15	0.00131779	0.0393342
PTBP3	1101	7443597	479338	97	up, CVGvsOV, t15	0.00132058	0.0393564
ZDHHC20	878	7443597	479338	80	up, CVGvsOV, t15	0.00132825	0.0395242
MED12L	736	7443597	479338	69	up, CVGvsOV, t15	0.00133169	0.0395656
FAXC	1995	7443597	479338	163	up, CVGvsOV, t15	0.00134117	0.039786
IKZF5	534	7443597	479338	53	up, CVGvsOV, t15	0.00134353	0.0397949
KIF3A	698	7443597	479338	66	up, CVGvsOV, t15	0.00134871	0.039887
AKR1D1	316	7443597	479338	35	up, CVGvsOV, t15	0.00135587	0.0400375
AGPAT5	724	7443597	479338	68	up, CVGvsOV, t15	0.00136937	0.0403746
RNFT1	202	7443597	479338	25	up, CVGvsOV, t15	0.0013727	0.0404109
L3MBTL3	293	7443597	479338	33	up, CVGvsOV, t15	0.00138346	0.0406658
BARD1	510	7443597	479338	51	up, CVGvsOV, t15	0.00139017	0.0408009
HNRNPF	270	7443597	479338	31	up, CVGvsOV, t15	0.00139468	0.0408712
KL	364	7443597	479338	39	up, CVGvsOV, t15	0.00140141	0.0410061
KCNG3	376	7443597	479338	40	up, CVGvsOV, t15	0.00140372	0.0410116
FAM3C	498	7443597	479338	50	up, CVGvsOV, t15	0.00141227	0.0411961
TRIM33	867	7443597	479338	79	up, CVGvsOV, t15	0.0014143	0.0411961
HPS3	282	7443597	479338	32	up, CVGvsOV, t15	0.00143209	0.0416514
BZW1	920	7443597	479338	83	up, CVGvsOV, t15	0.00145069	0.0420878
WDR44	170	7443597	479338	22	up, CVGvsOV, t15	0.00145145	0.0420878
PDE3B	1078	7443597	479338	95	up, CVGvsOV, t15	0.00145422	0.0421048
ANKRD6	536	7443597	479338	53	up, CVGvsOV, t15	0.0014571	0.0421249
MAGT1	662	7443597	479338	63	up, CVGvsOV, t15	0.00145949	0.0421273
TMEM14A	88	7443597	479338	14	up, CVGvsOV, t15	0.00146521	0.0421273
PABPC5	353	7443597	479338	38	up, CVGvsOV, t15	0.00146857	0.0421273
DSC2	389	7443597	479338	41	up, CVGvsOV, t15	0.00147223	0.0421273
PACRGL	389	7443597	479338	41	up, CVGvsOV, t15	0.00147223	0.0421273
TES	248	7443597	479338	29	up, CVGvsOV, t15	0.00147323	0.0421273
HLF	739	7443597	479338	69	up, CVGvsOV, t15	0.00147521	0.0421273
ADAMTS5	1589	7443597	479338	133	up, CVGvsOV, t15	0.00147697	0.0421273
WIF1	128	7443597	479338	18	up, CVGvsOV, t15	0.00147813	0.0421273
RPSAP58	271	7443597	479338	31	up, CVGvsOV, t15	0.00147926	0.0421273
LRP6	960	7443597	479338	86	up, CVGvsOV, t15	0.00148117	0.0421273
SLC30A6	688	7443597	479338	65	up, CVGvsOV, t15	0.00148661	0.0421891
GCOM1	549	7443597	479338	54	up, CVGvsOV, t15	0.00148772	0.0421891
RGS13	149	7443597	479338	20	up, CVGvsOV, t15	0.00149351	0.0422389
ZFHX3	778	7443597	479338	72	up, CVGvsOV, t15	0.00149385	0.0422389
CDK13	843	7443597	479338	77	up, CVGvsOV, t15	0.00150608	0.0424688
PTER	512	7443597	479338	51	up, CVGvsOV, t15	0.00151035	0.0424688
PREX2	1053	7443597	479338	93	up, CVGvsOV, t15	0.00151463	0.0424688
GOPC	537	7443597	479338	53	up, CVGvsOV, t15	0.00151698	0.0424688
EFR3A	475	7443597	479338	48	up, CVGvsOV, t15	0.00151724	0.0424688
PI4K2B	475	7443597	479338	48	up, CVGvsOV, t15	0.00151724	0.0424688
NCEH1	625	7443597	479338	60	up, CVGvsOV, t15	0.00151737	0.0424688
OXR1	330	7443597	479338	36	up, CVGvsOV, t15	0.00152614	0.0426152
EDIL3	676	7443597	479338	64	up, CVGvsOV, t15	0.00152701	0.0426152
RASSF8	753	7443597	479338	70	up, CVGvsOV, t15	0.00153298	0.0427027
EOGT	500	7443597	479338	50	up, CVGvsOV, t15	0.0015358	0.0427027
BTAF1	463	7443597	479338	47	up, CVGvsOV, t15	0.00153751	0.0427027
SLC7A11	1523	7443597	479338	128	up, CVGvsOV, t15	0.00154247	0.0427027
HDAC9	390	7443597	479338	41	up, CVGvsOV, t15	0.00154446	0.0427027
HSPE1-MOB4	525	7443597	479338	52	up, CVGvsOV, t15	0.00154571	0.0427027
MOB4	525	7443597	479338	52	up, CVGvsOV, t15	0.00154571	0.0427027
TRIM23	378	7443597	479338	40	up, CVGvsOV, t15	0.00154784	0.0427027
CTC-241N9.1	79	7443597	479338	13	up, CVGvsOV, t15	0.00155627	0.0428739
PAFAH1B2	588	7443597	479338	57	up, CVGvsOV, t15	0.00156851	0.0431496
GOLGA6L4	513	7443597	479338	51	up, CVGvsOV, t15	0.00157378	0.0432331
CRISPLD1	427	7443597	479338	44	up, CVGvsOV, t15	0.00158843	0.0435736
BACH1	601	7443597	479338	58	up, CVGvsOV, t15	0.00159186	0.0436056
PDE4D	1108	7443597	479338	97	up, CVGvsOV, t15	0.00159991	0.043754
GABPA	576	7443597	479338	56	up, CVGvsOV, t15	0.00160407	0.043754
SGOL1	576	7443597	479338	56	up, CVGvsOV, t15	0.00160407	0.043754
MED6	526	7443597	479338	52	up, CVGvsOV, t15	0.0016096	0.0437815
CDC27	652	7443597	479338	62	up, CVGvsOV, t15	0.00160961	0.0437815
EID2	227	7443597	479338	27	up, CVGvsOV, t15	0.00163858	0.0444369
TBX20	1003	7443597	479338	89	up, CVGvsOV, t15	0.00164061	0.0444369
MON2	911	7443597	479338	82	up, CVGvsOV, t15	0.00164061	0.0444369
PIK3C3	1404	7443597	479338	119	up, CVGvsOV, t15	0.00164846	0.0445689
SATB2	477	7443597	479338	48	up, CVGvsOV, t15	0.00165256	0.0445689
FBXO28	846	7443597	479338	77	up, CVGvsOV, t15	0.00165472	0.0445689
RICTOR	846	7443597	479338	77	up, CVGvsOV, t15	0.00165472	0.0445689
DYNC2H1	119	7443597	479338	17	up, CVGvsOV, t15	0.00165783	0.0445905
RECQL	216	7443597	479338	26	up, CVGvsOV, t15	0.00166629	0.0447558
TET1	465	7443597	479338	47	up, CVGvsOV, t15	0.00167645	0.0449056
DAZ4	416	7443597	479338	43	up, CVGvsOV, t15	0.00167652	0.0449056
GULP1	320	7443597	479338	35	up, CVGvsOV, t15	0.00167974	0.0449295
SNX16	332	7443597	479338	36	up, CVGvsOV, t15	0.00169358	0.0452109
MLLT3	899	7443597	479338	81	up, CVGvsOV, t15	0.00169528	0.0452109
ROCK2	679	7443597	479338	64	up, CVGvsOV, t15	0.00169728	0.0452109
NCOA3	603	7443597	479338	58	up, CVGvsOV, t15	0.00171569	0.045595
ZCWPW2	262	7443597	479338	30	up, CVGvsOV, t15	0.00171642	0.045595
LRRC58	1231	7443597	479338	106	up, CVGvsOV, t15	0.00172766	0.0458247
TM9SF3	718	7443597	479338	67	up, CVGvsOV, t15	0.00172982	0.0458247
PIGK	616	7443597	479338	59	up, CVGvsOV, t15	0.00173734	0.0459611
RAB4A	848	7443597	479338	77	up, CVGvsOV, t15	0.00176087	0.046434
SLC36A4	796	7443597	479338	73	up, CVGvsOV, t15	0.00176106	0.046434
LRRC8C	809	7443597	479338	74	up, CVGvsOV, t15	0.00176244	0.046434
LIN54	953	7443597	479338	85	up, CVGvsOV, t15	0.00177298	0.0466481
FABP2	333	7443597	479338	36	up, CVGvsOV, t15	0.00178311	0.046789
RBMS3	1152	7443597	479338	100	up, CVGvsOV, t15	0.00178318	0.046789
ARL5A	1246	7443597	479338	107	up, CVGvsOV, t15	0.0017988	0.0471349
CPD	888	7443597	479338	80	up, CVGvsOV, t15	0.00180537	0.047243
ARL5B	1126	7443597	479338	98	up, CVGvsOV, t15	0.00181486	0.0474271
CR2	120	7443597	479338	17	up, CVGvsOV, t15	0.00181737	0.0474285
PCDH17	1260	7443597	479338	108	up, CVGvsOV, t15	0.00182504	0.0475642
RBBP6	71	7443597	479338	12	up, CVGvsOV, t15	0.00183628	0.0477926
TUBE1	110	7443597	479338	16	up, CVGvsOV, t15	0.00185005	0.0480863
KB-1980E6.3	62	7443597	479338	11	up, CVGvsOV, t15	0.00187672	0.0486486
SUPT20H	62	7443597	479338	11	up, CVGvsOV, t15	0.00187672	0.0486486
KCNAB1	431	7443597	479338	44	up, CVGvsOV, t15	0.00190015	0.0491898
MLK4	468	7443597	479338	47	up, CVGvsOV, t15	0.00190542	0.0492605
SHOC2	969	7443597	479338	86	up, CVGvsOV, t15	0.00192362	0.0496016
CHPT1	15	7443597	479338	5	up, CVGvsOV, t15	0.00192376	0.0496016
HIPK3	619	7443597	479338	59	up, CVGvsOV, t15	0.00193879	0.0499226
C9orf72	311	7443597	479338	34	up, CVGvsOV, t15	0.00194928	0.0500824
KCNJ2	683	7443597	479338	64	up, CVGvsOV, t15	0.00195018	0.0500824
TRAPPC6B	444	7443597	479338	45	up, CVGvsOV, t15	0.00196097	0.0502344
G3BP2	696	7443597	479338	65	up, CVGvsOV, t15	0.00196131	0.0502344
ARID4B	276	7443597	479338	31	up, CVGvsOV, t15	0.001972	0.0504413
SLC40A1	230	7443597	479338	27	up, CVGvsOV, t15	0.00198085	0.0506006
UXS1	121	7443597	479338	17	up, CVGvsOV, t15	0.00198961	0.0507057
FBXL3	957	7443597	479338	85	up, CVGvsOV, t15	0.00199021	0.0507057
CCSER2	931	7443597	479338	83	up, CVGvsOV, t15	0.00201015	0.0510593
HELLS	931	7443597	479338	83	up, CVGvsOV, t15	0.00201015	0.0510593
SRSF10	1170	7443597	479338	101	up, CVGvsOV, t15	0.00201202	0.0510593
STEAP2	984	7443597	479338	87	up, CVGvsOV, t15	0.00202438	0.0513055
FOXP1	1224	7443597	479338	105	up, CVGvsOV, t15	0.00203195	0.0513315
MPP5	557	7443597	479338	54	up, CVGvsOV, t15	0.00203272	0.0513315
ADRB2	111	7443597	479338	16	up, CVGvsOV, t15	0.00203445	0.0513315
TGFB2	595	7443597	479338	57	up, CVGvsOV, t15	0.00203963	0.0513315
MAP4K5	265	7443597	479338	30	up, CVGvsOV, t15	0.0020436	0.0513315
RPS6KB1	723	7443597	479338	67	up, CVGvsOV, t15	0.00204603	0.0513315
BEND2	396	7443597	479338	41	up, CVGvsOV, t15	0.00204619	0.0513315
DAZ1	312	7443597	479338	34	up, CVGvsOV, t15	0.00205464	0.0513315
DAZ2	312	7443597	479338	34	up, CVGvsOV, t15	0.00205464	0.0513315
DAZ3	312	7443597	479338	34	up, CVGvsOV, t15	0.00205464	0.0513315
ZHX1	312	7443597	479338	34	up, CVGvsOV, t15	0.00205464	0.0513315
EFHC2	153	7443597	479338	20	up, CVGvsOV, t15	0.0020583	0.0513384
VEGFC	814	7443597	479338	74	up, CVGvsOV, t15	0.00206273	0.0513384
ID4	570	7443597	479338	55	up, CVGvsOV, t15	0.00206289	0.0513384
CMTR2	360	7443597	479338	38	up, CVGvsOV, t15	0.0020774	0.0516329
PRSS23	458	7443597	479338	46	up, CVGvsOV, t15	0.00210618	0.0521084
RNF128	231	7443597	479338	27	up, CVGvsOV, t15	0.00210776	0.0521084
RAB14	558	7443597	479338	54	up, CVGvsOV, t15	0.00211182	0.0521084
EBAG9	254	7443597	479338	29	up, CVGvsOV, t15	0.00211311	0.0521084
VWA2	596	7443597	479338	57	up, CVGvsOV, t15	0.00211615	0.0521084
COA5	946	7443597	479338	84	up, CVGvsOV, t15	0.00211908	0.0521084
PAX6	946	7443597	479338	84	up, CVGvsOV, t15	0.00211908	0.0521084
QPCT	289	7443597	479338	32	up, CVGvsOV, t15	0.00211981	0.0521084
PTPRG	737	7443597	479338	68	up, CVGvsOV, t15	0.00212082	0.0521084
FAM45A	243	7443597	479338	28	up, CVGvsOV, t15	0.0021795	0.0534822
TBCEL	1000	7443597	479338	88	up, CVGvsOV, t15	0.00218747	0.0536097
UBE2N	921	7443597	479338	82	up, CVGvsOV, t15	0.00220367	0.0539382
ZC3H12B	908	7443597	479338	81	up, CVGvsOV, t15	0.00221413	0.0541256
RAB28	154	7443597	479338	20	up, CVGvsOV, t15	0.00222475	0.0542666
RCOR3	447	7443597	479338	45	up, CVGvsOV, t15	0.00223143	0.0542666
THSD7B	198	7443597	479338	24	up, CVGvsOV, t15	0.00223254	0.0542666
LAPTM4A	112	7443597	479338	16	up, CVGvsOV, t15	0.00223394	0.0542666
SNRNP40	112	7443597	479338	16	up, CVGvsOV, t15	0.00223394	0.0542666
GCLM	713	7443597	479338	66	up, CVGvsOV, t15	0.00225294	0.0546488
TEX26	92	7443597	479338	14	up, CVGvsOV, t15	0.0022563	0.0546488
CCNB1	522	7443597	479338	51	up, CVGvsOV, t15	0.00225817	0.0546488
EIF4G2	176	7443597	479338	22	up, CVGvsOV, t15	0.00226181	0.0546685
KIAA0408	1148	7443597	479338	99	up, CVGvsOV, t15	0.00227492	0.0549166
ZNF737	675	7443597	479338	63	up, CVGvsOV, t15	0.00230157	0.0554906
MDFIC	844	7443597	479338	76	up, CVGvsOV, t15	0.00232353	0.055893
ZYG11B	1082	7443597	479338	94	up, CVGvsOV, t15	0.00232405	0.055893
TCEB1	448	7443597	479338	45	up, CVGvsOV, t15	0.0023285	0.0559305
LHX9	1149	7443597	479338	99	up, CVGvsOV, t15	0.0023341	0.0559726
CAMK4	2051	7443597	479338	165	up, CVGvsOV, t15	0.00233606	0.0559726
TBX22	144	7443597	479338	19	up, CVGvsOV, t15	0.00235551	0.0563688
JAZF1	387	7443597	479338	40	up, CVGvsOV, t15	0.00236764	0.0565889
CNTN4	536	7443597	479338	52	up, CVGvsOV, t15	0.00238706	0.0569663
BNIP3L	461	7443597	479338	46	up, CVGvsOV, t15	0.00238933	0.0569663
PAPD4	511	7443597	479338	50	up, CVGvsOV, t15	0.00239928	0.0570799
PLAA	702	7443597	479338	65	up, CVGvsOV, t15	0.0024	0.0570799
STX6	793	7443597	479338	72	up, CVGvsOV, t15	0.00241503	0.0573667
GPCPD1	587	7443597	479338	56	up, CVGvsOV, t15	0.00242304	0.0574861
IL1RAPL1	1218	7443597	479338	104	up, CVGvsOV, t15	0.00244637	0.0579056
PRR16	113	7443597	479338	16	up, CVGvsOV, t15	0.00244945	0.0579056
KDM6A	245	7443597	479338	28	up, CVGvsOV, t15	0.00245429	0.0579056
ANO3	562	7443597	479338	54	up, CVGvsOV, t15	0.00245571	0.0579056
FGF14	562	7443597	479338	54	up, CVGvsOV, t15	0.00245571	0.0579056
DCK	280	7443597	479338	31	up, CVGvsOV, t15	0.00246217	0.0579872
DACH1	613	7443597	479338	58	up, CVGvsOV, t15	0.00247024	0.0581064
IWS1	833	7443597	479338	75	up, CVGvsOV, t15	0.00247525	0.0581533
GSTA4	134	7443597	479338	18	up, CVGvsOV, t15	0.00247918	0.0581748
CLHC1	626	7443597	479338	59	up, CVGvsOV, t15	0.00249019	0.0583347
MPDZ	292	7443597	479338	32	up, CVGvsOV, t15	0.00249203	0.0583347
SUV420H1	512	7443597	479338	50	up, CVGvsOV, t15	0.00249549	0.0583389
SLC35G2	30	7443597	479338	7	up, CVGvsOV, t15	0.00250095	0.0583389
CWC27	93	7443597	479338	14	up, CVGvsOV, t15	0.00250127	0.0583389
CKS2	38	7443597	479338	8	up, CVGvsOV, t15	0.00252207	0.0586821
HESX1	38	7443597	479338	8	up, CVGvsOV, t15	0.00252207	0.0586821
CEP97	939	7443597	479338	83	up, CVGvsOV, t15	0.00252886	0.0586937
CLIP4	328	7443597	479338	35	up, CVGvsOV, t15	0.00253292	0.0586937
XRN1	860	7443597	479338	77	up, CVGvsOV, t15	0.00253326	0.0586937
TC2N	601	7443597	479338	57	up, CVGvsOV, t15	0.00253759	0.0586937
C7orf60	525	7443597	479338	51	up, CVGvsOV, t15	0.00253779	0.0586937
C12orf23	500	7443597	479338	49	up, CVGvsOV, t15	0.00254909	0.0586937
PPP2R5C	500	7443597	479338	49	up, CVGvsOV, t15	0.00254909	0.0586937
MSANTD3-TMEFF1	145	7443597	479338	19	up, CVGvsOV, t15	0.00254992	0.0586937
TMEFF1	145	7443597	479338	19	up, CVGvsOV, t15	0.00254992	0.0586937
TACR3	730	7443597	479338	67	up, CVGvsOV, t15	0.00257352	0.0591664
NOL7	189	7443597	479338	23	up, CVGvsOV, t15	0.00258454	0.0593492
SLAIN1	178	7443597	479338	22	up, CVGvsOV, t15	0.0026055	0.0597595
RPL7	167	7443597	479338	21	up, CVGvsOV, t15	0.00260909	0.0597707
SRFBP1	1167	7443597	479338	100	up, CVGvsOV, t15	0.00262222	0.0600003
PHF10	16	7443597	479338	5	up, CVGvsOV, t15	0.00265059	0.0605777
N4BP2	731	7443597	479338	67	up, CVGvsOV, t15	0.00265783	0.0606713
NEDD4	577	7443597	479338	55	up, CVGvsOV, t15	0.00267489	0.0609887
DNAAF2	439	7443597	479338	44	up, CVGvsOV, t15	0.00268633	0.0611774
PDCD6IP	590	7443597	479338	56	up, CVGvsOV, t15	0.00270164	0.0614536
FZD3	2059	7443597	479338	165	up, CVGvsOV, t15	0.00271423	0.0616673
SPIN1	902	7443597	479338	80	up, CVGvsOV, t15	0.00272527	0.0617737
VEZT	810	7443597	479338	73	up, CVGvsOV, t15	0.00272576	0.0617737
AP3B1	427	7443597	479338	43	up, CVGvsOV, t15	0.00272851	0.0617737
MMGT1	797	7443597	479338	72	up, CVGvsOV, t15	0.00273241	0.0617896
UGT2B17	84	7443597	479338	13	up, CVGvsOV, t15	0.00273615	0.0618017
NPM1	146	7443597	479338	19	up, CVGvsOV, t15	0.00275759	0.0622018
RAN	366	7443597	479338	38	up, CVGvsOV, t15	0.00276222	0.0622018
C11orf82	65	7443597	479338	11	up, CVGvsOV, t15	0.00276826	0.0622018
CD9	65	7443597	479338	11	up, CVGvsOV, t15	0.00276826	0.0622018
CSNK2B	23	7443597	479338	6	up, CVGvsOV, t15	0.00276996	0.0622018
STK38L	578	7443597	479338	55	up, CVGvsOV, t15	0.00277407	0.0622217
LCORL	850	7443597	479338	76	up, CVGvsOV, t15	0.0027797	0.0622716
TMEM65	1413	7443597	479338	118	up, CVGvsOV, t15	0.00278354	0.0622716
ITGB1	306	7443597	479338	33	up, CVGvsOV, t15	0.0027871	0.0622716
PPAT	342	7443597	479338	36	up, CVGvsOV, t15	0.00279119	0.0622716
XPO1	179	7443597	479338	22	up, CVGvsOV, t15	0.00279323	0.0622716
ZNF80	318	7443597	479338	34	up, CVGvsOV, t15	0.00279573	0.0622716
ATXN3	1049	7443597	479338	91	up, CVGvsOV, t15	0.00279887	0.0622716
SPICE1	465	7443597	479338	46	up, CVGvsOV, t15	0.00281782	0.0626211
NAA25	604	7443597	479338	57	up, CVGvsOV, t15	0.00282405	0.0626874
GDA	759	7443597	479338	69	up, CVGvsOV, t15	0.0028317	0.062785
ANKRD26	391	7443597	479338	40	up, CVGvsOV, t15	0.00283846	0.0628628
EPB41L2	236	7443597	479338	27	up, CVGvsOV, t15	0.00285172	0.063084
SLC38A2	503	7443597	479338	49	up, CVGvsOV, t15	0.00286823	0.0633766
TTC39B	1661	7443597	479338	136	up, CVGvsOV, t15	0.00288545	0.0636797
ALG10	957	7443597	479338	84	up, CVGvsOV, t15	0.00288854	0.0636797
MOB1A	786	7443597	479338	71	up, CVGvsOV, t15	0.00291153	0.0641135
RNLS	248	7443597	479338	28	up, CVGvsOV, t15	0.00292162	0.0642623
RANBP2	343	7443597	479338	36	up, CVGvsOV, t15	0.00292873	0.0643455
KLF5	307	7443597	479338	33	up, CVGvsOV, t15	0.00293331	0.0643728
LRP1B	331	7443597	479338	35	up, CVGvsOV, t15	0.00293743	0.0643901
PLCB1	618	7443597	479338	58	up, CVGvsOV, t15	0.00294586	0.0644287
ZNF260	618	7443597	479338	58	up, CVGvsOV, t15	0.00294586	0.0644287
SMAD1	191	7443597	479338	23	up, CVGvsOV, t15	0.00295504	0.0645563
TROVE2	1105	7443597	479338	95	up, CVGvsOV, t15	0.00298473	0.065106
ZFX	892	7443597	479338	79	up, CVGvsOV, t15	0.00298695	0.065106
TRIM43	39	7443597	479338	8	up, CVGvsOV, t15	0.00299607	0.0652128
PCDH20	380	7443597	479338	39	up, CVGvsOV, t15	0.00300118	0.0652128
FRA10AC1	787	7443597	479338	71	up, CVGvsOV, t15	0.00300197	0.0652128
NEK2	105	7443597	479338	15	up, CVGvsOV, t15	0.00301505	0.0654231
TRAM1	272	7443597	479338	30	up, CVGvsOV, t15	0.00302127	0.0654846
SLC25A3	85	7443597	479338	13	up, CVGvsOV, t15	0.00304293	0.0658203
KLF7	1458	7443597	479338	121	up, CVGvsOV, t15	0.00304946	0.0658203
HS3ST3A1	840	7443597	479338	75	up, CVGvsOV, t15	0.00305005	0.0658203
TMEM185A	31	7443597	479338	7	up, CVGvsOV, t15	0.00305282	0.0658203
FAM133A	356	7443597	479338	37	up, CVGvsOV, t15	0.0030538	0.0658203
MAP2K6	2261	7443597	479338	179	up, CVGvsOV, t15	0.00306376	0.0658592
DPP10	632	7443597	479338	59	up, CVGvsOV, t15	0.00306693	0.0658592
FBXO8	126	7443597	479338	17	up, CVGvsOV, t15	0.00306925	0.0658592
LRRC39	126	7443597	479338	17	up, CVGvsOV, t15	0.00306925	0.0658592
COL11A1	296	7443597	479338	32	up, CVGvsOV, t15	0.00307439	0.0658965
PPP1R3A	645	7443597	479338	60	up, CVGvsOV, t15	0.00308122	0.0659262
EED	308	7443597	479338	33	up, CVGvsOV, t15	0.00308602	0.0659262
ZNF334	308	7443597	479338	33	up, CVGvsOV, t15	0.00308602	0.0659262
SPIC	658	7443597	479338	61	up, CVGvsOV, t15	0.00309297	0.0660017
ALG13	430	7443597	479338	43	up, CVGvsOV, t15	0.00309941	0.0660661
ANKRD44	543	7443597	479338	52	up, CVGvsOV, t15	0.00310936	0.066205
ZC3H13	480	7443597	479338	47	up, CVGvsOV, t15	0.00311564	0.0662656
TRIM64B	226	7443597	479338	26	up, CVGvsOV, t15	0.00312294	0.0663479
NKIRAS1	261	7443597	479338	29	up, CVGvsOV, t15	0.00314776	0.0667285
WBP4	261	7443597	479338	29	up, CVGvsOV, t15	0.00314776	0.0667285
IL15	192	7443597	479338	23	up, CVGvsOV, t15	0.00315646	0.0668394
DNER	137	7443597	479338	18	up, CVGvsOV, t15	0.00316154	0.0668736
PREPL	633	7443597	479338	59	up, CVGvsOV, t15	0.00317354	0.0670227
PRICKLE1	569	7443597	479338	54	up, CVGvsOV, t15	0.00317553	0.0670227
NF1	646	7443597	479338	60	up, CVGvsOV, t15	0.00318709	0.0671625
TCF24	273	7443597	479338	30	up, CVGvsOV, t15	0.0031891	0.0671625
METTL10	406	7443597	479338	41	up, CVGvsOV, t15	0.00319791	0.0672746
BLZF1	238	7443597	479338	27	up, CVGvsOV, t15	0.00320624	0.0673764
GLRA3	1297	7443597	479338	109	up, CVGvsOV, t15	0.003218	0.0674862
GPR125	285	7443597	479338	31	up, CVGvsOV, t15	0.00321845	0.0674862
ADAMTS3	431	7443597	479338	43	up, CVGvsOV, t15	0.00323232	0.0675728
PPP6R3	431	7443597	479338	43	up, CVGvsOV, t15	0.00323232	0.0675728
NBEAL1	1447	7443597	479338	120	up, CVGvsOV, t15	0.00323308	0.0675728
PCGF5	1068	7443597	479338	92	up, CVGvsOV, t15	0.00324116	0.0676685
BICC1	456	7443597	479338	45	up, CVGvsOV, t15	0.00324583	0.0676928
CSMD1	608	7443597	479338	57	up, CVGvsOV, t15	0.00324941	0.0676944
INPP4B	1122	7443597	479338	96	up, CVGvsOV, t15	0.0032669	0.0679854
TRERF1	634	7443597	479338	59	up, CVGvsOV, t15	0.00328334	0.068254
PRSS16	570	7443597	479338	54	up, CVGvsOV, t15	0.00329197	0.0683596
ANO5	660	7443597	479338	61	up, CVGvsOV, t15	0.00330623	0.0685178
TTC8	106	7443597	479338	15	up, CVGvsOV, t15	0.00330668	0.0685178
LYPLA1	962	7443597	479338	84	up, CVGvsOV, t15	0.00331251	0.068542
NEK1	227	7443597	479338	26	up, CVGvsOV, t15	0.00331495	0.068542
MIOS	370	7443597	479338	38	up, CVGvsOV, t15	0.00331965	0.0685659
FRRS1L	1340	7443597	479338	112	up, CVGvsOV, t15	0.00338755	0.0698217
ARHGAP12	395	7443597	479338	40	up, CVGvsOV, t15	0.00338768	0.0698217
ZNF681	765	7443597	479338	69	up, CVGvsOV, t15	0.00340942	0.0701948
ZNF367	420	7443597	479338	42	up, CVGvsOV, t15	0.00342907	0.0704767
ERBB2IP	700	7443597	479338	64	up, CVGvsOV, t15	0.00343041	0.0704767
TRIM13	1017	7443597	479338	88	up, CVGvsOV, t15	0.00346182	0.0709298
OTOGL	171	7443597	479338	21	up, CVGvsOV, t15	0.00346429	0.0709298
SCAMP1	884	7443597	479338	78	up, CVGvsOV, t15	0.00346468	0.0709298
CNOT11	149	7443597	479338	19	up, CVGvsOV, t15	0.00346716	0.0709298
JMY	1071	7443597	479338	92	up, CVGvsOV, t15	0.00350019	0.0715297
CCNG1	433	7443597	479338	43	up, CVGvsOV, t15	0.00351288	0.0716423
SCOC	911	7443597	479338	80	up, CVGvsOV, t15	0.00351345	0.0716423
CXCL14	228	7443597	479338	26	up, CVGvsOV, t15	0.00351682	0.0716423
CXorf30	40	7443597	479338	8	up, CVGvsOV, t15	0.00353656	0.0718744
RNPC3	40	7443597	479338	8	up, CVGvsOV, t15	0.00353656	0.0718744
XK	701	7443597	479338	64	up, CVGvsOV, t15	0.00354183	0.0718744
SRP9	275	7443597	479338	30	up, CVGvsOV, t15	0.00354863	0.0718744
DEFA6	17	7443597	479338	5	up, CVGvsOV, t15	0.00355729	0.0718744
PLBD1	17	7443597	479338	5	up, CVGvsOV, t15	0.00355729	0.0718744
NCAM2	978	7443597	479338	85	up, CVGvsOV, t15	0.00356025	0.0718744
EPB41L4B	335	7443597	479338	35	up, CVGvsOV, t15	0.00356184	0.0718744
COL4A4	885	7443597	479338	78	up, CVGvsOV, t15	0.0035638	0.0718744
PAQR3	1699	7443597	479338	138	up, CVGvsOV, t15	0.00356721	0.0718744
ELK4	1575	7443597	479338	129	up, CVGvsOV, t15	0.00356916	0.0718744
ZNF518B	598	7443597	479338	56	up, CVGvsOV, t15	0.0035846	0.0721103
UBE2K	780	7443597	479338	70	up, CVGvsOV, t15	0.0036114	0.0725738
ZNF26	217	7443597	479338	25	up, CVGvsOV, t15	0.00363079	0.0728507
CNTLN	637	7443597	479338	59	up, CVGvsOV, t15	0.00363273	0.0728507
COMMD10	409	7443597	479338	41	up, CVGvsOV, t15	0.00363716	0.0728639
EMC2	650	7443597	479338	60	up, CVGvsOV, t15	0.00364274	0.0729001
RNGTT	522	7443597	479338	50	up, CVGvsOV, t15	0.0036569	0.0729892
MED4	252	7443597	479338	28	up, CVGvsOV, t15	0.00366058	0.0729892
PIWIL1	183	7443597	479338	22	up, CVGvsOV, t15	0.00366197	0.0729892
PEX7	459	7443597	479338	45	up, CVGvsOV, t15	0.00366231	0.0729892
LAMA1	58	7443597	479338	10	up, CVGvsOV, t15	0.00368655	0.0733966
ZNF222	32	7443597	479338	7	up, CVGvsOV, t15	0.00369307	0.0734507
UBN2	1895	7443597	479338	152	up, CVGvsOV, t15	0.00370993	0.07371
CRIPT	1249	7443597	479338	105	up, CVGvsOV, t15	0.00372507	0.0739347
FSIP1	150	7443597	479338	19	up, CVGvsOV, t15	0.00373498	0.0740553
GABRG3	87	7443597	479338	13	up, CVGvsOV, t15	0.00374052	0.0740795
ZNF546	1020	7443597	479338	88	up, CVGvsOV, t15	0.00374387	0.0740795
ZNF654	510	7443597	479338	49	up, CVGvsOV, t15	0.00375004	0.0741256
FAM117B	729	7443597	479338	66	up, CVGvsOV, t15	0.0037644	0.0743335
HIAT1	410	7443597	479338	41	up, CVGvsOV, t15	0.0037946	0.0747893
PRKCI	523	7443597	479338	50	up, CVGvsOV, t15	0.00379523	0.0747893
NR4A2	241	7443597	479338	27	up, CVGvsOV, t15	0.00380754	0.0748699
CPOX	460	7443597	479338	45	up, CVGvsOV, t15	0.00381095	0.0748699
TCERG1	460	7443597	479338	45	up, CVGvsOV, t15	0.00381095	0.0748699
ZNF326	1675	7443597	479338	136	up, CVGvsOV, t15	0.00383482	0.075204
DCTN4	536	7443597	479338	51	up, CVGvsOV, t15	0.00383575	0.075204
CTAGE8	218	7443597	479338	25	up, CVGvsOV, t15	0.00385521	0.0753646
CTAGE9	218	7443597	479338	25	up, CVGvsOV, t15	0.00385521	0.0753646
CDH7	981	7443597	479338	85	up, CVGvsOV, t15	0.00385565	0.0753646
CITED2	549	7443597	479338	52	up, CVGvsOV, t15	0.00387177	0.0756033
ATAD2B	730	7443597	479338	66	up, CVGvsOV, t15	0.00388277	0.0757415
SOX30	448	7443597	479338	44	up, CVGvsOV, t15	0.00389259	0.0758563
ABCD2	1224	7443597	479338	103	up, CVGvsOV, t15	0.00391563	0.0762285
RIF1	1197	7443597	479338	101	up, CVGvsOV, t15	0.00392536	0.076341
MAN1A1	486	7443597	479338	47	up, CVGvsOV, t15	0.00393721	0.076432
GJD2	277	7443597	479338	30	up, CVGvsOV, t15	0.00394191	0.076432
GPR50	277	7443597	479338	30	up, CVGvsOV, t15	0.00394191	0.076432
GLUD1	313	7443597	479338	33	up, CVGvsOV, t15	0.00395534	0.0765417
TMEM161B	289	7443597	479338	31	up, CVGvsOV, t15	0.00395799	0.0765417
CETN1	108	7443597	479338	15	up, CVGvsOV, t15	0.00395946	0.0765417
KRT12	68	7443597	479338	11	up, CVGvsOV, t15	0.00397305	0.0767275
ARHGAP29	1320	7443597	479338	110	up, CVGvsOV, t15	0.00399054	0.0769538
BCOR	140	7443597	479338	18	up, CVGvsOV, t15	0.00399304	0.0769538
HS2ST1	969	7443597	479338	84	up, CVGvsOV, t15	0.00399672	0.0769538
CTSS	550	7443597	479338	52	up, CVGvsOV, t15	0.00401332	0.0771965
STIM2	692	7443597	479338	63	up, CVGvsOV, t15	0.00402353	0.0772608
BMP2	679	7443597	479338	62	up, CVGvsOV, t15	0.00402515	0.0772608
OSBPL10	810	7443597	479338	72	up, CVGvsOV, t15	0.00402867	0.0772608
SRSF6	563	7443597	479338	53	up, CVGvsOV, t15	0.00404426	0.0774829
NUP37	784	7443597	479338	70	up, CVGvsOV, t15	0.00406902	0.07788
HORMAD1	98	7443597	479338	14	up, CVGvsOV, t15	0.00407655	0.0779468
PLSCR4	387	7443597	479338	39	up, CVGvsOV, t15	0.00408956	0.0781182
PCDHB2	338	7443597	479338	35	up, CVGvsOV, t15	0.00410133	0.078153
WNT16	338	7443597	479338	35	up, CVGvsOV, t15	0.00410133	0.078153
KCTD16	2278	7443597	479338	179	up, CVGvsOV, t15	0.00410352	0.078153
NUP107	78	7443597	479338	12	up, CVGvsOV, t15	0.00411048	0.0782085
DEK	326	7443597	479338	34	up, CVGvsOV, t15	0.00413099	0.0785185
IBSP	88	7443597	479338	13	up, CVGvsOV, t15	0.00413491	0.0785185
WAC	628	7443597	479338	58	up, CVGvsOV, t15	0.00413968	0.078532
TTC5	654	7443597	479338	60	up, CVGvsOV, t15	0.00415359	0.0787185
ITPRIPL2	1159	7443597	479338	98	up, CVGvsOV, t15	0.0041775	0.079094
AGO4	785	7443597	479338	70	up, CVGvsOV, t15	0.00419096	0.0792711
TRMT10A	400	7443597	479338	40	up, CVGvsOV, t15	0.00420005	0.0793653
ACVR1C	1309	7443597	479338	109	up, CVGvsOV, t15	0.00423402	0.079929
ABCC9	130	7443597	479338	17	up, CVGvsOV, t15	0.0042481	0.0799997
BEX4	130	7443597	479338	17	up, CVGvsOV, t15	0.0042481	0.0799997
DSC3	958	7443597	479338	83	up, CVGvsOV, t15	0.00425433	0.0799997
OPHN1	958	7443597	479338	83	up, CVGvsOV, t15	0.00425433	0.0799997
CYP1B1	616	7443597	479338	57	up, CVGvsOV, t15	0.0042687	0.0800541
TMEM64	616	7443597	479338	57	up, CVGvsOV, t15	0.0042687	0.0800541
PHIP	1187	7443597	479338	100	up, CVGvsOV, t15	0.00426966	0.0800541
CLDN12	463	7443597	479338	45	up, CVGvsOV, t15	0.00428828	0.0802182
CEP85L	799	7443597	479338	71	up, CVGvsOV, t15	0.0042934	0.0802182
TBC1D9	413	7443597	479338	41	up, CVGvsOV, t15	0.00430232	0.0802182
UBR3	413	7443597	479338	41	up, CVGvsOV, t15	0.00430232	0.0802182
MRPL42	501	7443597	479338	48	up, CVGvsOV, t15	0.00430334	0.0802182
SLC35F5	501	7443597	479338	48	up, CVGvsOV, t15	0.00430334	0.0802182
TTK	255	7443597	479338	28	up, CVGvsOV, t15	0.00431326	0.0803257
TNIK	1945	7443597	479338	155	up, CVGvsOV, t15	0.00432054	0.0803564
ITM2A	109	7443597	479338	15	up, CVGvsOV, t15	0.00432323	0.0803564
MPP6	1242	7443597	479338	104	up, CVGvsOV, t15	0.00433959	0.0805829
CFH	25	7443597	479338	6	up, CVGvsOV, t15	0.00434974	0.0806937
HNRNPK	476	7443597	479338	46	up, CVGvsOV, t15	0.00435395	0.0806943
ZNF800	303	7443597	479338	32	up, CVGvsOV, t15	0.00437339	0.0809629
SYNPR	291	7443597	479338	31	up, CVGvsOV, t15	0.00437864	0.0809629
AGL	401	7443597	479338	40	up, CVGvsOV, t15	0.00438102	0.0809629
TRMT2B	721	7443597	479338	65	up, CVGvsOV, t15	0.00440221	0.0812768
CTNNAL1	33	7443597	479338	7	up, CVGvsOV, t15	0.00443033	0.0815753
CYP24A1	232	7443597	479338	26	up, CVGvsOV, t15	0.004431	0.0815753
RGS7BP	1040	7443597	479338	89	up, CVGvsOV, t15	0.00443105	0.0815753
PKN2	464	7443597	479338	45	up, CVGvsOV, t15	0.00445833	0.0819993
CHML	960	7443597	479338	83	up, CVGvsOV, t15	0.00448479	0.0824075
ZNF678	1230	7443597	479338	103	up, CVGvsOV, t15	0.00450226	0.0826499
NFYB	477	7443597	479338	46	up, CVGvsOV, t15	0.0045237	0.0829645
RPS6KA3	1041	7443597	479338	89	up, CVGvsOV, t15	0.00454408	0.0831803
TNKS	1041	7443597	479338	89	up, CVGvsOV, t15	0.00454408	0.0831803
RAP1B	256	7443597	479338	28	up, CVGvsOV, t15	0.00455146	0.0832366
CAMSAP2	452	7443597	479338	44	up, CVGvsOV, t15	0.00456222	0.0833469
CYP26A1	79	7443597	479338	12	up, CVGvsOV, t15	0.00456795	0.0833469
VPS26A	316	7443597	479338	33	up, CVGvsOV, t15	0.00457044	0.0833469
SOX6	1258	7443597	479338	105	up, CVGvsOV, t15	0.00458374	0.0835105
CPNE8	304	7443597	479338	32	up, CVGvsOV, t15	0.00459222	0.0835507
SUCLA2	131	7443597	479338	17	up, CVGvsOV, t15	0.00459459	0.0835507
HNRNPA3	828	7443597	479338	73	up, CVGvsOV, t15	0.00462229	0.0839751
ZBTB41	988	7443597	479338	85	up, CVGvsOV, t15	0.00462889	0.084016
PDZRN3	153	7443597	479338	19	up, CVGvsOV, t15	0.00464318	0.0841964
SYNCRIP	948	7443597	479338	82	up, CVGvsOV, t15	0.00464992	0.0842395
ZSWIM6	415	7443597	479338	41	up, CVGvsOV, t15	0.00467202	0.0845605
FZD6	233	7443597	479338	26	up, CVGvsOV, t15	0.00468829	0.0847755
GOLGA6D	606	7443597	479338	56	up, CVGvsOV, t15	0.00470615	0.0850189
RALGPS2	1110	7443597	479338	94	up, CVGvsOV, t15	0.00472325	0.0852481
BUB1B	60	7443597	479338	10	up, CVGvsOV, t15	0.00473958	0.0854629
SUCLG2	187	7443597	479338	22	up, CVGvsOV, t15	0.00474573	0.0854647
EXO1	245	7443597	479338	27	up, CVGvsOV, t15	0.00475462	0.0854647
PPIG	829	7443597	479338	73	up, CVGvsOV, t15	0.00475483	0.0854647
KIAA1217	491	7443597	479338	47	up, CVGvsOV, t15	0.00475738	0.0854647
FAM98A	428	7443597	479338	42	up, CVGvsOV, t15	0.00476692	0.0855565
2016-09-10	257	7443597	479338	28	up, CVGvsOV, t15	0.0048006	0.086081
RWDD4	305	7443597	479338	32	up, CVGvsOV, t15	0.00482021	0.0863524
RBM7	896	7443597	479338	78	up, CVGvsOV, t15	0.00482744	0.0864018
ZNF124	281	7443597	479338	30	up, CVGvsOV, t15	0.00483962	0.0865396
MIPOL1	963	7443597	479338	83	up, CVGvsOV, t15	0.0048507	0.0865442
DYNLL1	176	7443597	479338	21	up, CVGvsOV, t15	0.00485076	0.0865442
STYX	698	7443597	479338	63	up, CVGvsOV, t15	0.00485332	0.0865442
CD164	416	7443597	479338	41	up, CVGvsOV, t15	0.00486677	0.0867039
CTAGE4	51	7443597	479338	9	up, CVGvsOV, t15	0.00489889	0.0871957
BTBD7	870	7443597	479338	76	up, CVGvsOV, t15	0.00491148	0.0873173
LPPR1	199	7443597	479338	23	up, CVGvsOV, t15	0.00491476	0.0873173
CDC42SE2	492	7443597	479338	47	up, CVGvsOV, t15	0.00493781	0.0876461
ERO1L	738	7443597	479338	66	up, CVGvsOV, t15	0.00495105	0.0878004
B3GNT2	234	7443597	479338	26	up, CVGvsOV, t15	0.00495795	0.0878421
RRM1	404	7443597	479338	40	up, CVGvsOV, t15	0.00496422	0.0878725
ZFR	246	7443597	479338	27	up, CVGvsOV, t15	0.00501996	0.0887716
CTSK	90	7443597	479338	13	up, CVGvsOV, t15	0.0050242	0.0887716
PDE12	1317	7443597	479338	109	up, CVGvsOV, t15	0.00505722	0.0892165
CAST	392	7443597	479338	39	up, CVGvsOV, t15	0.00505862	0.0892165
RTKN2	925	7443597	479338	80	up, CVGvsOV, t15	0.00513279	0.0904419
MBL2	1046	7443597	479338	89	up, CVGvsOV, t15	0.0051474	0.0906167
CNTN1	430	7443597	479338	42	up, CVGvsOV, t15	0.0051634	0.0908157
PLAC1L	177	7443597	479338	21	up, CVGvsOV, t15	0.00517683	0.0909691
SP4	635	7443597	479338	58	up, CVGvsOV, t15	0.0052046	0.0913738
ERCC6	740	7443597	479338	66	up, CVGvsOV, t15	0.00525452	0.0920268
DMRTA1	714	7443597	479338	64	up, CVGvsOV, t15	0.00530104	0.0920268
OSBPL8	714	7443597	479338	64	up, CVGvsOV, t15	0.00530104	0.0920268
PCDHA1	456	7443597	479338	44	up, CVGvsOV, t15	0.00532757	0.0920268
PCDHA10	456	7443597	479338	44	up, CVGvsOV, t15	0.00532757	0.0920268
PCDHA11	456	7443597	479338	44	up, CVGvsOV, t15	0.00532757	0.0920268
PCDHA12	456	7443597	479338	44	up, CVGvsOV, t15	0.00532757	0.0920268
PCDHA13	456	7443597	479338	44	up, CVGvsOV, t15	0.00532757	0.0920268
PCDHA2	456	7443597	479338	44	up, CVGvsOV, t15	0.00532757	0.0920268
PCDHA3	456	7443597	479338	44	up, CVGvsOV, t15	0.00532757	0.0920268
PCDHA4	456	7443597	479338	44	up, CVGvsOV, t15	0.00532757	0.0920268
PCDHA5	456	7443597	479338	44	up, CVGvsOV, t15	0.00532757	0.0920268
PCDHA6	456	7443597	479338	44	up, CVGvsOV, t15	0.00532757	0.0920268
PCDHA7	456	7443597	479338	44	up, CVGvsOV, t15	0.00532757	0.0920268
PCDHA8	456	7443597	479338	44	up, CVGvsOV, t15	0.00532757	0.0920268
PCDHA9	456	7443597	479338	44	up, CVGvsOV, t15	0.00532757	0.0920268
PCDHAC1	456	7443597	479338	44	up, CVGvsOV, t15	0.00532757	0.0920268
PCDHAC2	456	7443597	479338	44	up, CVGvsOV, t15	0.00532757	0.0920268
ZNF93	155	7443597	479338	19	up, CVGvsOV, t15	0.00534416	0.0922309
DOCK5	940	7443597	479338	81	up, CVGvsOV, t15	0.00535443	0.0922433
PELO	940	7443597	479338	81	up, CVGvsOV, t15	0.00535443	0.0922433
CCSAP	754	7443597	479338	67	up, CVGvsOV, t15	0.00538335	0.0926588
FKBP7	394	7443597	479338	39	up, CVGvsOV, t15	0.0054973	0.0944107
ALG6	559	7443597	479338	52	up, CVGvsOV, t15	0.00549979	0.0944107
GPALPP1	559	7443597	479338	52	up, CVGvsOV, t15	0.00549979	0.0944107
PSMD12	495	7443597	479338	47	up, CVGvsOV, t15	0.00551442	0.0944955
EGLN3	320	7443597	479338	33	up, CVGvsOV, t15	0.00551452	0.0944955
UQCRC2	91	7443597	479338	13	up, CVGvsOV, t15	0.00552299	0.0945567
SPTLC1	236	7443597	479338	26	up, CVGvsOV, t15	0.00553616	0.0946983
SMURF2	650	7443597	479338	59	up, CVGvsOV, t15	0.00554257	0.0947239
SRP72	357	7443597	479338	36	up, CVGvsOV, t15	0.00555333	0.0948241
KDSR	848	7443597	479338	74	up, CVGvsOV, t15	0.00557357	0.095082
SREK1IP1	1117	7443597	479338	94	up, CVGvsOV, t15	0.00558445	0.095082
IL17F	52	7443597	479338	9	up, CVGvsOV, t15	0.00559177	0.095082
IL4	12	7443597	479338	4	up, CVGvsOV, t15	0.00559504	0.095082
PLCH1	12	7443597	479338	4	up, CVGvsOV, t15	0.00559504	0.095082
C1D	296	7443597	479338	31	up, CVGvsOV, t15	0.00559798	0.095082
DYNC1I2	470	7443597	479338	45	up, CVGvsOV, t15	0.00560409	0.0951021
BBS7	260	7443597	479338	28	up, CVGvsOV, t15	0.00561751	0.0952461
ATRNL1	782	7443597	479338	69	up, CVGvsOV, t15	0.00563338	0.0953753
DUSP10	345	7443597	479338	35	up, CVGvsOV, t15	0.00563501	0.0953753
MMS22L	902	7443597	479338	78	up, CVGvsOV, t15	0.00566715	0.0958119
INTS6	769	7443597	479338	68	up, CVGvsOV, t15	0.00567072	0.0958119
KDM3A	370	7443597	479338	37	up, CVGvsOV, t15	0.0057037	0.0962008
USP53	370	7443597	479338	37	up, CVGvsOV, t15	0.0057037	0.0962008
RPS27L	123	7443597	479338	16	up, CVGvsOV, t15	0.00571507	0.0963026
TARDBP	651	7443597	479338	59	up, CVGvsOV, t15	0.00571971	0.0963026
ZNF724P	612	7443597	479338	56	up, CVGvsOV, t15	0.00573333	0.0964478
PTPN12	145	7443597	479338	18	up, CVGvsOV, t15	0.00577483	0.0969832
AKIRIN2	134	7443597	479338	17	up, CVGvsOV, t15	0.0057752	0.0969832
B4GALT4	997	7443597	479338	85	up, CVGvsOV, t15	0.00581725	0.0976044
DUT	309	7443597	479338	32	up, CVGvsOV, t15	0.00582974	0.097729
XRCC4	102	7443597	479338	14	up, CVGvsOV, t15	0.00584787	0.0979481
IMPG2	890	7443597	479338	77	up, CVGvsOV, t15	0.00587709	0.0983521
CISD2	1011	7443597	479338	86	up, CVGvsOV, t15	0.00589272	0.0985283
RAC1	273	7443597	479338	29	up, CVGvsOV, t15	0.00591746	0.0987913
DUSP19	797	7443597	479338	70	up, CVGvsOV, t15	0.00591868	0.0987913
LGSN	864	7443597	479338	75	up, CVGvsOV, t15	0.0059916	0.0999221

## Sheet: NCvsOV_t13
Differentially targeted genes based on hypergeometric test with FDR adjusted p <0.10.
Group column: "up" indicates more targeting of gene by miRNA in NC as compared to OV at Stage 13
Genes identified with GO term "transcription factor" are highlighted
Gene Symbol	Gene Success States (K)	Total miR-Genes (N)	Filtered miR-Genes (n)	Observed miR-genes (k)	Group	P-value	Adjusted P-value
HERPUD2	1034	7443597	570534	172	down, NCvsOV, t13	1.33621e-21	2.58048e-17
LMLN	1044	7443597	570534	150	down, NCvsOV, t13	1.45272e-13	1.40275e-09
HHIP	1449	7443597	570534	189	down, NCvsOV, t13	1.08899e-12	7.01019e-09
PYHIN1	110	7443597	570534	32	down, NCvsOV, t13	2.64817e-11	1.27854e-07
LRRC63	134	7443597	570534	32	down, NCvsOV, t13	6.23023e-09	2.40636e-05
KLHL23	1030	7443597	570534	130	down, NCvsOV, t13	2.18543e-08	7.03417e-05
PTP4A2	516	7443597	570534	76	down, NCvsOV, t13	4.1518e-08	0.000114542
HACE1	940	7443597	570534	119	down, NCvsOV, t13	7.00774e-08	0.000169167
KYNU	228	7443597	570534	42	down, NCvsOV, t13	1.07783e-07	0.000231279
ADCY9	675	7443597	570534	91	down, NCvsOV, t13	1.43498e-07	0.000277122
SRP72	357	7443597	570534	56	down, NCvsOV, t13	2.96101e-07	0.000519845
C15orf59	40	7443597	570534	14	down, NCvsOV, t13	8.21164e-07	0.00132153
MTMR12	564	7443597	570534	76	down, NCvsOV, t13	1.44548e-06	0.00214731
C4orf33	1012	7443597	570534	120	down, NCvsOV, t13	1.78967e-06	0.0023319
RABGAP1	332	7443597	570534	51	down, NCvsOV, t13	1.81123e-06	0.0023319
LRRC31	163	7443597	570534	31	down, NCvsOV, t13	2.31328e-06	0.00279212
SENP3	111	7443597	570534	24	down, NCvsOV, t13	3.08559e-06	0.00350523
CNOT2	903	7443597	570534	108	down, NCvsOV, t13	3.82526e-06	0.00410408
PIK3R1	868	7443597	570534	103	down, NCvsOV, t13	8.74296e-06	0.00870888
CD55	1665	7443597	570534	177	down, NCvsOV, t13	9.01914e-06	0.00870888
SHOX2	439	7443597	570534	60	down, NCvsOV, t13	1.10228e-05	0.0101367
WDR17	612	7443597	570534	77	down, NCvsOV, t13	1.52369e-05	0.0133753
EIF2B1	294	7443597	570534	44	down, NCvsOV, t13	1.70449e-05	0.0143118
CALCRL	710	7443597	570534	86	down, NCvsOV, t13	2.14083e-05	0.0172266
TRIM13	1017	7443597	570534	115	down, NCvsOV, t13	2.40701e-05	0.0185936
MAST4	133	7443597	570534	25	down, NCvsOV, t13	2.57249e-05	0.0191077
GLRX2	940	7443597	570534	107	down, NCvsOV, t13	3.42262e-05	0.0244806
ASB11	419	7443597	570534	56	down, NCvsOV, t13	3.9578e-05	0.0272975
ROCK2	679	7443597	570534	81	down, NCvsOV, t13	6.08312e-05	0.0405094
DEPTOR	376	7443597	570534	50	down, NCvsOV, t13	0.000111459	0.0694603
MPP6	1242	7443597	570534	132	down, NCvsOV, t13	0.000111499	0.0694603
PRRX1	716	7443597	570534	83	down, NCvsOV, t13	0.000130822	0.0789511
CTLA4	255	7443597	570534	37	down, NCvsOV, t13	0.000144032	0.0842895
UBE2D3	1859	7443597	570534	186	down, NCvsOV, t13	0.000154163	0.0875646
HOXC4	362	7443597	570534	48	down, NCvsOV, t13	0.000161076	0.0887703
FAM86C1	392	7443597	570534	51	down, NCvsOV, t13	0.000165479	0.0887703
KIF27	555	7443597	570534	67	down, NCvsOV, t13	0.000174729	0.0900513
SULT1B1	1157	7443597	570534	123	down, NCvsOV, t13	0.000182756	0.0900513
EMC2	650	7443597	570534	76	down, NCvsOV, t13	0.000186436	0.0900513
FAM19A2	384	7443597	570534	50	down, NCvsOV, t13	0.000186519	0.0900513
ZXDA	951	7443597	570534	104	down, NCvsOV, t13	0.000197983	0.0911991
CCDC73	599	7443597	570534	71	down, NCvsOV, t13	0.000198341	0.0911991
ATP5L	142	7443597	570534	24	down, NCvsOV, t13	0.000207536	0.0922823
PDP1	376	7443597	570534	49	down, NCvsOV, t13	0.000210254	0.0922823
ZNF117	1107	7443597	570534	118	down, NCvsOV, t13	0.000218523	0.0927019
HIST1H3B	251	7443597	570534	36	down, NCvsOV, t13	0.00022081	0.0927019
SLC7A11	1523	7443597	570534	155	down, NCvsOV, t13	0.000239604	0.0984519
MUC19	1904	7443597	496059	334	up, NCvsOV, t13	4.34006e-58	8.38153e-54
CCNB1IP1	654	7443597	496059	89	up, NCvsOV, t13	1.93693e-10	1.8703e-06
NAT8L	945	7443597	496059	112	up, NCvsOV, t13	4.0293e-09	2.07519e-05
SNX8	696	7443597	496059	89	up, NCvsOV, t13	4.29824e-09	2.07519e-05
SP6	540	7443597	496059	72	up, NCvsOV, t13	2.21643e-08	7.46293e-05
WTIP	1333	7443597	496059	143	up, NCvsOV, t13	2.31864e-08	7.46293e-05
ELFN2	1210	7443597	496059	132	up, NCvsOV, t13	2.96242e-08	8.17289e-05
GPR26	1968	7443597	496059	195	up, NCvsOV, t13	3.71861e-08	8.78296e-05
PCDH1	874	7443597	496059	102	up, NCvsOV, t13	4.09314e-08	8.78296e-05
RXRA	784	7443597	496059	93	up, NCvsOV, t13	7.37564e-08	0.000142438
FUZ	63	7443597	496059	18	up, NCvsOV, t13	9.3737e-08	0.000164568
TBC1D16	1949	7443597	496059	189	up, NCvsOV, t13	2.55641e-07	0.000383713
PARVG	479	7443597	496059	63	up, NCvsOV, t13	2.58299e-07	0.000383713
FBXL18	1323	7443597	496059	137	up, NCvsOV, t13	3.30509e-07	0.000455913
SSTR3	548	7443597	496059	69	up, NCvsOV, t13	3.7782e-07	0.00048643
GNB1L	1245	7443597	496059	129	up, NCvsOV, t13	6.85238e-07	0.000827083
IFITM10	650	7443597	496059	77	up, NCvsOV, t13	9.49723e-07	0.00103951
RP4-758J18.2	362	7443597	496059	50	up, NCvsOV, t13	9.92946e-07	0.00103951
EPHA10	332	7443597	496059	47	up, NCvsOV, t13	1.02271e-06	0.00103951
CCDC127	1721	7443597	496059	167	up, NCvsOV, t13	1.15058e-06	0.001111
CD82	265	7443597	496059	40	up, NCvsOV, t13	1.23907e-06	0.00113947
CAPZB	1123	7443597	496059	117	up, NCvsOV, t13	1.66129e-06	0.00145831
SLC8A2	475	7443597	496059	60	up, NCvsOV, t13	1.85303e-06	0.0015559
OR5C1	8	7443597	496059	6	up, NCvsOV, t13	2.18069e-06	0.00175473
FZR1	793	7443597	496059	88	up, NCvsOV, t13	2.61064e-06	0.00194928
PQLC1	736	7443597	496059	83	up, NCvsOV, t13	2.64793e-06	0.00194928
NDST1	1112	7443597	496059	115	up, NCvsOV, t13	2.85235e-06	0.00194928
ERCC2	428	7443597	496059	55	up, NCvsOV, t13	2.87192e-06	0.00194928
FAM53A	355	7443597	496059	48	up, NCvsOV, t13	2.9317e-06	0.00194928
LHFPL4	854	7443597	496059	93	up, NCvsOV, t13	3.0513e-06	0.00194928
FAM171A2	110	7443597	496059	22	up, NCvsOV, t13	3.19218e-06	0.00194928
SPOCK2	856	7443597	496059	93	up, NCvsOV, t13	3.35747e-06	0.00194928
CDHR2	162	7443597	496059	28	up, NCvsOV, t13	3.3685e-06	0.00194928
BHLHA15	583	7443597	496059	69	up, NCvsOV, t13	3.43184e-06	0.00194928
ADAMTS13	663	7443597	496059	76	up, NCvsOV, t13	3.74566e-06	0.00206675
MFRP	369	7443597	496059	49	up, NCvsOV, t13	3.88016e-06	0.00208149
IQCE	990	7443597	496059	104	up, NCvsOV, t13	4.17227e-06	0.00212768
SNX33	1242	7443597	496059	125	up, NCvsOV, t13	4.18661e-06	0.00212768
FAM83F	3082	7443597	496059	270	up, NCvsOV, t13	4.44001e-06	0.0021537
MARK2	413	7443597	496059	53	up, NCvsOV, t13	4.46086e-06	0.0021537
C1orf170	233	7443597	496059	35	up, NCvsOV, t13	6.12263e-06	0.00271473
OR52W1	9	7443597	496059	6	up, NCvsOV, t13	6.16932e-06	0.00271473
IL34	106	7443597	496059	21	up, NCvsOV, t13	6.17886e-06	0.00271473
MEX3A	1023	7443597	496059	106	up, NCvsOV, t13	6.18517e-06	0.00271473
F10	1122	7443597	496059	114	up, NCvsOV, t13	6.97913e-06	0.00298645
BSND	1941	7443597	496059	180	up, NCvsOV, t13	7.11353e-06	0.00298645
SUN2	326	7443597	496059	44	up, NCvsOV, t13	7.69284e-06	0.00316094
SLC16A3	1287	7443597	496059	127	up, NCvsOV, t13	9.05516e-06	0.00364319
CCL24	209	7443597	496059	32	up, NCvsOV, t13	1.00124e-05	0.00394613
PTPRN2	351	7443597	496059	46	up, NCvsOV, t13	1.05674e-05	0.00408154
FAM129B	341	7443597	496059	45	up, NCvsOV, t13	1.09532e-05	0.00414762
ZNF512B	730	7443597	496059	80	up, NCvsOV, t13	1.12125e-05	0.00416416
SLC39A7	147	7443597	496059	25	up, NCvsOV, t13	1.46013e-05	0.00532039
GNG13	194	7443597	496059	30	up, NCvsOV, t13	1.5276e-05	0.00546313
KCNAB2	657	7443597	496059	73	up, NCvsOV, t13	1.65531e-05	0.00581226
PLIN4	555	7443597	496059	64	up, NCvsOV, t13	1.70115e-05	0.00586655
ZNF593	285	7443597	496059	39	up, NCvsOV, t13	1.7696e-05	0.00599553
LRFN1	189	7443597	496059	29	up, NCvsOV, t13	2.43211e-05	0.00809807
SDC1	374	7443597	496059	47	up, NCvsOV, t13	2.53826e-05	0.0083083
PITPNM3	950	7443597	496059	97	up, NCvsOV, t13	2.60678e-05	0.00839035
TBC1D10B	429	7443597	496059	52	up, NCvsOV, t13	2.65287e-05	0.00839873
PABPN1	375	7443597	496059	47	up, NCvsOV, t13	2.71591e-05	0.00844726
ZNF205	45	7443597	496059	12	up, NCvsOV, t13	2.75568e-05	0.00844726
EXOC7	611	7443597	496059	68	up, NCvsOV, t13	2.97188e-05	0.00896764
HNF4A	1064	7443597	496059	106	up, NCvsOV, t13	3.15853e-05	0.00925877
PHB2	967	7443597	496059	98	up, NCvsOV, t13	3.17647e-05	0.00925877
IBA57	1574	7443597	496059	147	up, NCvsOV, t13	3.21219e-05	0.00925877
AMZ1	765	7443597	496059	81	up, NCvsOV, t13	3.34246e-05	0.00938851
ARFRP1	389	7443597	496059	48	up, NCvsOV, t13	3.35443e-05	0.00938851
BAHD1	478	7443597	496059	56	up, NCvsOV, t13	3.52026e-05	0.00971189
RAPGEF3	501	7443597	496059	58	up, NCvsOV, t13	3.63701e-05	0.00976006
SGSM2	1068	7443597	496059	106	up, NCvsOV, t13	3.66864e-05	0.00976006
SSTR5	358	7443597	496059	45	up, NCvsOV, t13	3.68934e-05	0.00976006
C19orf25	391	7443597	496059	48	up, NCvsOV, t13	3.81926e-05	0.00996724
CACNG8	1631	7443597	496059	151	up, NCvsOV, t13	3.89203e-05	0.0100217
TRAFD1	156	7443597	496059	25	up, NCvsOV, t13	4.10129e-05	0.0104216
FAM53B	806	7443597	496059	84	up, NCvsOV, t13	4.24161e-05	0.010561
BCL9L	1011	7443597	496059	101	up, NCvsOV, t13	4.26551e-05	0.010561
GLRA1	40	7443597	496059	11	up, NCvsOV, t13	4.33437e-05	0.0105956
LPHN1	713	7443597	496059	76	up, NCvsOV, t13	4.57582e-05	0.011046
CBX6	1001	7443597	496059	100	up, NCvsOV, t13	4.63411e-05	0.0110486
CHST10	309	7443597	496059	40	up, NCvsOV, t13	5.00621e-05	0.0117902
RCVRN	429	7443597	496059	51	up, NCvsOV, t13	5.21925e-05	0.0119679
MTHFR	1090	7443597	496059	107	up, NCvsOV, t13	5.24171e-05	0.0119679
XKR7	1464	7443597	496059	137	up, NCvsOV, t13	5.26756e-05	0.0119679
NUTM2E	321	7443597	496059	41	up, NCvsOV, t13	5.52422e-05	0.0124051
C19orf68	79	7443597	496059	16	up, NCvsOV, t13	5.71009e-05	0.0126751
NRXN2	228	7443597	496059	32	up, NCvsOV, t13	5.80671e-05	0.0127431
AGPAT2	141	7443597	496059	23	up, NCvsOV, t13	6.15648e-05	0.0133589
SCUBE1	270	7443597	496059	36	up, NCvsOV, t13	6.2614e-05	0.0134326
SH3GLB2	388	7443597	496059	47	up, NCvsOV, t13	6.32959e-05	0.0134326
IFFO2	876	7443597	496059	89	up, NCvsOV, t13	6.43305e-05	0.0135038
B4GALT7	1047	7443597	496059	103	up, NCvsOV, t13	6.54866e-05	0.0135987
SLC4A2	35	7443597	496059	10	up, NCvsOV, t13	6.72345e-05	0.0136668
GPR68	400	7443597	496059	48	up, NCvsOV, t13	6.73232e-05	0.0136668
C19orf47	501	7443597	496059	57	up, NCvsOV, t13	6.79375e-05	0.0136668
KIF26A	200	7443597	496059	29	up, NCvsOV, t13	6.97413e-05	0.013885
AQP6	368	7443597	496059	45	up, NCvsOV, t13	7.14097e-05	0.0140721
CD248	641	7443597	496059	69	up, NCvsOV, t13	7.32959e-05	0.0141435
CYTH2	641	7443597	496059	69	up, NCvsOV, t13	7.32959e-05	0.0141435
KCNJ5	1075	7443597	496059	105	up, NCvsOV, t13	7.39693e-05	0.0141435
MXRA8	263	7443597	496059	35	up, NCvsOV, t13	8.14639e-05	0.0154238
SAMD14	667	7443597	496059	71	up, NCvsOV, t13	8.23754e-05	0.015445
SOX13	338	7443597	496059	42	up, NCvsOV, t13	8.4773e-05	0.0155687
TEX22	1005	7443597	496059	99	up, NCvsOV, t13	8.48459e-05	0.0155687
ADAMTS15	668	7443597	496059	71	up, NCvsOV, t13	8.62213e-05	0.0155687
DOK7	393	7443597	496059	47	up, NCvsOV, t13	8.62597e-05	0.0155687
SYT12	506	7443597	496059	57	up, NCvsOV, t13	8.88031e-05	0.0158793
GPR78	564	7443597	496059	62	up, NCvsOV, t13	9.10991e-05	0.0159585
ARRB1	1457	7443597	496059	135	up, NCvsOV, t13	9.16353e-05	0.0159585
ANKRD52	1218	7443597	496059	116	up, NCvsOV, t13	9.21768e-05	0.0159585
TMEM184A	1069	7443597	496059	104	up, NCvsOV, t13	9.25511e-05	0.0159585
SERPINA3	741	7443597	496059	77	up, NCvsOV, t13	9.35288e-05	0.0159843
MMP25	373	7443597	496059	45	up, NCvsOV, t13	9.79642e-05	0.0165955
FPGS	440	7443597	496059	51	up, NCvsOV, t13	9.92402e-05	0.0166654
DGCR14	803	7443597	496059	82	up, NCvsOV, t13	0.000101959	0.0169744
C20orf27	127	7443597	496059	21	up, NCvsOV, t13	0.000102948	0.0169927
PALD1	374	7443597	496059	45	up, NCvsOV, t13	0.000104246	0.0170609
HSD17B8	277	7443597	496059	36	up, NCvsOV, t13	0.000105993	0.0171274
GNG7	756	7443597	496059	78	up, NCvsOV, t13	0.000106426	0.0171274
POLR3H	817	7443597	496059	83	up, NCvsOV, t13	0.00011029	0.0176026
C17orf72	557	7443597	496059	61	up, NCvsOV, t13	0.000114364	0.0181032
SRRM3	365	7443597	496059	44	up, NCvsOV, t13	0.000118156	0.018225
P2RY2	1683	7443597	496059	152	up, NCvsOV, t13	0.000118344	0.018225
SLC6A13	110	7443597	496059	19	up, NCvsOV, t13	0.000119074	0.018225
C6orf89	1251	7443597	496059	118	up, NCvsOV, t13	0.000119118	0.018225
LDLRAD2	711	7443597	496059	74	up, NCvsOV, t13	0.000119852	0.018225
NCS1	893	7443597	496059	89	up, NCvsOV, t13	0.000124821	0.0188324
CYP2A6	52	7443597	496059	12	up, NCvsOV, t13	0.000127742	0.0191237
UBALD2	177	7443597	496059	26	up, NCvsOV, t13	0.000129372	0.0192187
FOXA3	120	7443597	496059	20	up, NCvsOV, t13	0.000132996	0.0194467
COL1A1	468	7443597	496059	53	up, NCvsOV, t13	0.000133432	0.0194467
DNMT3A	1343	7443597	496059	125	up, NCvsOV, t13	0.000133927	0.0194467
VAV2	457	7443597	496059	52	up, NCvsOV, t13	0.000136187	0.0196272
PTTG1IP	390	7443597	496059	46	up, NCvsOV, t13	0.000140437	0.0199502
TMEM179	515	7443597	496059	57	up, NCvsOV, t13	0.000141626	0.0199502
TSPAN11	1119	7443597	496059	107	up, NCvsOV, t13	0.000143217	0.0199502
FAM219A	585	7443597	496059	63	up, NCvsOV, t13	0.000143484	0.0199502
COL20A1	995	7443597	496059	97	up, NCvsOV, t13	0.000143594	0.0199502
RIMS3	1295	7443597	496059	121	up, NCvsOV, t13	0.000144733	0.0199649
TRIM25	922	7443597	496059	91	up, NCvsOV, t13	0.000147916	0.0202593
NAT10	1021	7443597	496059	99	up, NCvsOV, t13	0.000150198	0.0203016
HIC2	947	7443597	496059	93	up, NCvsOV, t13	0.000150327	0.0203016
CCDC9	425	7443597	496059	49	up, NCvsOV, t13	0.000151869	0.0203549
CXCR5	741	7443597	496059	76	up, NCvsOV, t13	0.000154805	0.0203549
PLCH2	448	7443597	496059	51	up, NCvsOV, t13	0.000154882	0.0203549
NYAP1	199	7443597	496059	28	up, NCvsOV, t13	0.000155078	0.0203549
MISP	189	7443597	496059	27	up, NCvsOV, t13	0.000155993	0.0203549
ONECUT3	1235	7443597	496059	116	up, NCvsOV, t13	0.000158992	0.0206071
SLC35C2	986	7443597	496059	96	up, NCvsOV, t13	0.000161661	0.0208133
FAM155B	647	7443597	496059	68	up, NCvsOV, t13	0.000165201	0.0211173
PRX	1136	7443597	496059	108	up, NCvsOV, t13	0.000166209	0.0211173
CHD2	695	7443597	496059	72	up, NCvsOV, t13	0.000167907	0.0211935
CLDN4	190	7443597	496059	27	up, NCvsOV, t13	0.000170399	0.0212306
TMEM198	190	7443597	496059	27	up, NCvsOV, t13	0.000170399	0.0212306
TSSC4	46	7443597	496059	11	up, NCvsOV, t13	0.000172457	0.02124
TMEM151B	648	7443597	496059	68	up, NCvsOV, t13	0.000172674	0.02124
ZBTB7B	383	7443597	496059	45	up, NCvsOV, t13	0.000179511	0.0219412
FGF22	161	7443597	496059	24	up, NCvsOV, t13	0.000182982	0.0222248
ADAP1	638	7443597	496059	67	up, NCvsOV, t13	0.000187541	0.0225236
C21orf59	579	7443597	496059	62	up, NCvsOV, t13	0.000187774	0.0225236
HCN4	1266	7443597	496059	118	up, NCvsOV, t13	0.000190121	0.0226643
MLLT6	967	7443597	496059	94	up, NCvsOV, t13	0.000197773	0.0234319
SPEG	233	7443597	496059	31	up, NCvsOV, t13	0.000200864	0.023653
ELP6	419	7443597	496059	48	up, NCvsOV, t13	0.000204195	0.0238995
TNFSF12-TNFSF13	143	7443597	496059	22	up, NCvsOV, t13	0.000210361	0.0243263
TNFSF13	143	7443597	496059	22	up, NCvsOV, t13	0.000210361	0.0243263
H6PD	1487	7443597	496059	135	up, NCvsOV, t13	0.000217368	0.024987
SERPINA5	183	7443597	496059	26	up, NCvsOV, t13	0.000222953	0.0254774
ASB1	1158	7443597	496059	109	up, NCvsOV, t13	0.000225362	0.0256011
DCAF8	848	7443597	496059	84	up, NCvsOV, t13	0.000228938	0.0257529
KLF16	376	7443597	496059	44	up, NCvsOV, t13	0.000229365	0.0257529
MED16	1059	7443597	496059	101	up, NCvsOV, t13	0.000234717	0.0260847
SLC19A1	691	7443597	496059	71	up, NCvsOV, t13	0.000235022	0.0260847
SOX8	267	7443597	496059	34	up, NCvsOV, t13	0.000238117	0.0262772
PBXIP1	194	7443597	496059	27	up, NCvsOV, t13	0.000240576	0.0263978
BCL2L2-PABPN1	174	7443597	496059	25	up, NCvsOV, t13	0.000244301	0.0265515
NUDT16	1249	7443597	496059	116	up, NCvsOV, t13	0.000244727	0.0265515
HNF1A	311	7443597	496059	38	up, NCvsOV, t13	0.000250213	0.026995
FAM109A	469	7443597	496059	52	up, NCvsOV, t13	0.0002566	0.0275304
CTIF	766	7443597	496059	77	up, NCvsOV, t13	0.00026036	0.0277346
LENG1	126	7443597	496059	20	up, NCvsOV, t13	0.000261376	0.0277346
TERT	658	7443597	496059	68	up, NCvsOV, t13	0.000266217	0.0278385
DDIT4	165	7443597	496059	24	up, NCvsOV, t13	0.00026668	0.0278385
RP11-849H4.2	165	7443597	496059	24	up, NCvsOV, t13	0.00026668	0.0278385
PRSS45	56	7443597	496059	12	up, NCvsOV, t13	0.000269459	0.0279774
AC010536.1	413	7443597	496059	47	up, NCvsOV, t13	0.00027406	0.0283029
SIX5	564	7443597	496059	60	up, NCvsOV, t13	0.000278779	0.0286372
PHYHIP	346	7443597	496059	41	up, NCvsOV, t13	0.00028182	0.0287964
RGP1	1242	7443597	496059	115	up, NCvsOV, t13	0.000290307	0.0295074
C11orf21	530	7443597	496059	57	up, NCvsOV, t13	0.000295628	0.0298909
PTGDR2	347	7443597	496059	41	up, NCvsOV, t13	0.000299245	0.0300231
TNFRSF13C	1888	7443597	496059	165	up, NCvsOV, t13	0.000300044	0.0300231
P2RX6	531	7443597	496059	57	up, NCvsOV, t13	0.000309935	0.0308529
KIAA1875	404	7443597	496059	46	up, NCvsOV, t13	0.000311934	0.0308927
NIPAL3	783	7443597	496059	78	up, NCvsOV, t13	0.000313703	0.0309093
DHH	109	7443597	496059	18	up, NCvsOV, t13	0.000315905	0.0309683
FIBCD1	956	7443597	496059	92	up, NCvsOV, t13	0.000319238	0.0311273
AL162389.1	57	7443597	496059	12	up, NCvsOV, t13	0.00032075	0.0311273
KLHL30	1107	7443597	496059	104	up, NCvsOV, t13	0.000328391	0.0317094
KHNYN	871	7443597	496059	85	up, NCvsOV, t13	0.000338792	0.032551
CLSPN	896	7443597	496059	87	up, NCvsOV, t13	0.000342281	0.0327234
NAA60	810	7443597	496059	80	up, NCvsOV, t13	0.00034509	0.0328294
MTSS1L	557	7443597	496059	59	up, NCvsOV, t13	0.000347262	0.0328741
SLC35A2	230	7443597	496059	30	up, NCvsOV, t13	0.000354426	0.0333886
TMEM82	92	7443597	496059	16	up, NCvsOV, t13	0.000366098	0.0343208
SLC25A11	654	7443597	496059	67	up, NCvsOV, t13	0.00037238	0.0346984
SEMA7A	252	7443597	496059	32	up, NCvsOV, t13	0.000373719	0.0346984
NTRK3	465	7443597	496059	51	up, NCvsOV, t13	0.000376151	0.0347571
GRHL2	691	7443597	496059	70	up, NCvsOV, t13	0.00038491	0.0353971
GBX2	1050	7443597	496059	99	up, NCvsOV, t13	0.000395922	0.0359869
HYAL2	75	7443597	496059	14	up, NCvsOV, t13	0.000396324	0.0359869
ZNF48	221	7443597	496059	29	up, NCvsOV, t13	0.000397637	0.0359869
NXN	704	7443597	496059	71	up, NCvsOV, t13	0.000398778	0.0359869
SRCIN1	668	7443597	496059	68	up, NCvsOV, t13	0.000403517	0.0362452
SLC39A2	180	7443597	496059	25	up, NCvsOV, t13	0.000412203	0.0365443
NKX6-3	319	7443597	496059	38	up, NCvsOV, t13	0.000413391	0.0365443
NEURL1B	1014	7443597	496059	96	up, NCvsOV, t13	0.000417627	0.0365443
NUTM2A	398	7443597	496059	45	up, NCvsOV, t13	0.000418086	0.0365443
KMT2D	573	7443597	496059	60	up, NCvsOV, t13	0.000418269	0.0365443
DPYSL5	754	7443597	496059	75	up, NCvsOV, t13	0.000419587	0.0365443
RNF135	243	7443597	496059	31	up, NCvsOV, t13	0.000421375	0.0365443
FAM53C	902	7443597	496059	87	up, NCvsOV, t13	0.000421986	0.0365443
PPP2R4	353	7443597	496059	41	up, NCvsOV, t13	0.000425558	0.0366314
WWP2	387	7443597	496059	44	up, NCvsOV, t13	0.000427106	0.0366314
TIFAB	1268	7443597	496059	116	up, NCvsOV, t13	0.000428681	0.0366314
PPFIA3	131	7443597	496059	20	up, NCvsOV, t13	0.000440731	0.0374951
ODF3L2	112	7443597	496059	18	up, NCvsOV, t13	0.000443787	0.0375896
TSPAN9	719	7443597	496059	72	up, NCvsOV, t13	0.000445972	0.0376097
CTD-2021H9.3	59	7443597	496059	12	up, NCvsOV, t13	0.000448398	0.0376498
NDST2	103	7443597	496059	17	up, NCvsOV, t13	0.000460211	0.0383244
CSDC2	377	7443597	496059	43	up, NCvsOV, t13	0.000460401	0.0383244
RPL35	29	7443597	496059	8	up, NCvsOV, t13	0.000468337	0.0388177
CHRNB2	968	7443597	496059	92	up, NCvsOV, t13	0.000477616	0.0394176
ISY1-RAB43	906	7443597	496059	87	up, NCvsOV, t13	0.000484076	0.0397807
NUDT16L1	256	7443597	496059	32	up, NCvsOV, t13	0.000492894	0.0403338
TNFRSF25	172	7443597	496059	24	up, NCvsOV, t13	0.00049614	0.0403994
FEV	142	7443597	496059	21	up, NCvsOV, t13	0.00049788	0.0403994
KIF13B	662	7443597	496059	67	up, NCvsOV, t13	0.000516198	0.0417106
SRF	531	7443597	496059	56	up, NCvsOV, t13	0.000533934	0.0429639
NDOR1	724	7443597	496059	72	up, NCvsOV, t13	0.000540607	0.0432578
MMP14	380	7443597	496059	43	up, NCvsOV, t13	0.000542461	0.0432578
KCTD17	163	7443597	496059	23	up, NCvsOV, t13	0.000547432	0.0432578
C3orf18	369	7443597	496059	42	up, NCvsOV, t13	0.000554102	0.0432578
VPS39	438	7443597	496059	48	up, NCvsOV, t13	0.000555522	0.0432578
RAB35	473	7443597	496059	51	up, NCvsOV, t13	0.000556373	0.0432578
SPTBN4	194	7443597	496059	26	up, NCvsOV, t13	0.000557561	0.0432578
KIAA1522	532	7443597	496059	56	up, NCvsOV, t13	0.000558531	0.0432578
SCAMP5	556	7443597	496059	58	up, NCvsOV, t13	0.000564219	0.0432578
NAT9	269	7443597	496059	33	up, NCvsOV, t13	0.000568443	0.0432578
RRP7A	1049	7443597	496059	98	up, NCvsOV, t13	0.000570855	0.0432578
PDE4A	427	7443597	496059	47	up, NCvsOV, t13	0.000572292	0.0432578
GOLT1A	69	7443597	496059	13	up, NCvsOV, t13	0.000574819	0.0432578
LRFN4	69	7443597	496059	13	up, NCvsOV, t13	0.000574819	0.0432578
RAB5C	226	7443597	496059	29	up, NCvsOV, t13	0.000574867	0.0432578
SLC7A8	462	7443597	496059	50	up, NCvsOV, t13	0.000575305	0.0432578
PSKH1	509	7443597	496059	54	up, NCvsOV, t13	0.000575665	0.0432578
ASAP3	521	7443597	496059	55	up, NCvsOV, t13	0.000580315	0.0434335
RAB43	899	7443597	496059	86	up, NCvsOV, t13	0.000582502	0.0434335
PDLIM2	96	7443597	496059	16	up, NCvsOV, t13	0.000597216	0.0443052
CDC37	78	7443597	496059	14	up, NCvsOV, t13	0.000599623	0.0443052
TINAGL1	144	7443597	496059	21	up, NCvsOV, t13	0.000601075	0.0443052
FZD2	405	7443597	496059	45	up, NCvsOV, t13	0.000605399	0.0444542
CTDNEP1	281	7443597	496059	34	up, NCvsOV, t13	0.000607801	0.0444616
PDXK	1268	7443597	496059	115	up, NCvsOV, t13	0.000616186	0.0447842
ARF3	606	7443597	496059	62	up, NCvsOV, t13	0.00061685	0.0447842
MARK4	667	7443597	496059	67	up, NCvsOV, t13	0.000629695	0.0455456
SEC31B	535	7443597	496059	56	up, NCvsOV, t13	0.000638513	0.046011
APLN	595	7443597	496059	61	up, NCvsOV, t13	0.000643928	0.0462288
TMED1	217	7443597	496059	28	up, NCvsOV, t13	0.000647458	0.04631
C11orf68	155	7443597	496059	22	up, NCvsOV, t13	0.000657954	0.0468871
MGAT3	705	7443597	496059	70	up, NCvsOV, t13	0.000665223	0.0472308
SCARF1	384	7443597	496059	43	up, NCvsOV, t13	0.000671995	0.0475369
KSR1	1004	7443597	496059	94	up, NCvsOV, t13	0.000677523	0.047753
LRRC47	501	7443597	496059	53	up, NCvsOV, t13	0.000685571	0.0481445
DDX31	385	7443597	496059	43	up, NCvsOV, t13	0.000708382	0.0495662
DLGAP3	1031	7443597	496059	96	up, NCvsOV, t13	0.000715112	0.0497327
LCE2B	38	7443597	496059	9	up, NCvsOV, t13	0.000715912	0.0497327
AQP7	491	7443597	496059	52	up, NCvsOV, t13	0.000745184	0.0515806
NACC2	907	7443597	496059	86	up, NCvsOV, t13	0.000760146	0.0519564
TOR4A	551	7443597	496059	57	up, NCvsOV, t13	0.000762459	0.0519564
TGFB3	230	7443597	496059	29	up, NCvsOV, t13	0.000763226	0.0519564
GATAD2B	1186	7443597	496059	108	up, NCvsOV, t13	0.000765126	0.0519564
HOXC5	167	7443597	496059	23	up, NCvsOV, t13	0.000770235	0.0519564
RP11-834C11.12	167	7443597	496059	23	up, NCvsOV, t13	0.000770235	0.0519564
CALCOCO1	709	7443597	496059	70	up, NCvsOV, t13	0.000773517	0.0519564
COMMD5	89	7443597	496059	15	up, NCvsOV, t13	0.000774321	0.0519564
LETMD1	1021	7443597	496059	95	up, NCvsOV, t13	0.000775965	0.0519564
MLC1	492	7443597	496059	52	up, NCvsOV, t13	0.000780018	0.0519564
VWA1	808	7443597	496059	78	up, NCvsOV, t13	0.000780731	0.0519564
MIEF2	996	7443597	496059	93	up, NCvsOV, t13	0.000782898	0.0519564
CACNG2	858	7443597	496059	82	up, NCvsOV, t13	0.000786426	0.0520119
SNN	564	7443597	496059	58	up, NCvsOV, t13	0.000796024	0.052467
TMEM235	242	7443597	496059	30	up, NCvsOV, t13	0.000827836	0.054372
GTF3C1	168	7443597	496059	23	up, NCvsOV, t13	0.000836894	0.054372
KRT86	118	7443597	496059	18	up, NCvsOV, t13	0.000837904	0.054372
RASA4	699	7443597	496059	69	up, NCvsOV, t13	0.00084204	0.054372
CLUH	210	7443597	496059	27	up, NCvsOV, t13	0.000843693	0.054372
PRRC2B	948	7443597	496059	89	up, NCvsOV, t13	0.000845829	0.054372
ARRDC2	614	7443597	496059	62	up, NCvsOV, t13	0.000854875	0.054372
AGAP1	1644	7443597	496059	143	up, NCvsOV, t13	0.000855078	0.054372
AMIGO1	724	7443597	496059	71	up, NCvsOV, t13	0.000855177	0.054372
NXPH3	1075	7443597	496059	99	up, NCvsOV, t13	0.000855783	0.054372
ZNF397	128	7443597	496059	19	up, NCvsOV, t13	0.000858051	0.054372
C1orf115	506	7443597	496059	53	up, NCvsOV, t13	0.000858821	0.054372
SORCS2	786	7443597	496059	76	up, NCvsOV, t13	0.000861528	0.054372
SMUG1	837	7443597	496059	80	up, NCvsOV, t13	0.000898824	0.056541
ALS2CL	460	7443597	496059	49	up, NCvsOV, t13	0.000913619	0.0572851
AGFG2	726	7443597	496059	71	up, NCvsOV, t13	0.000919982	0.0573166
SRCRB4D	190	7443597	496059	25	up, NCvsOV, t13	0.000920058	0.0573166
OAF	616	7443597	496059	62	up, NCvsOV, t13	0.000925894	0.0574947
CRTC3	714	7443597	496059	70	up, NCvsOV, t13	0.000930881	0.0575277
CRTC1	989	7443597	496059	92	up, NCvsOV, t13	0.000932461	0.0575277
SLC22A11	437	7443597	496059	47	up, NCvsOV, t13	0.000935996	0.0575277
AGAP2	508	7443597	496059	53	up, NCvsOV, t13	0.00093834	0.0575277
SLC8B1	244	7443597	496059	30	up, NCvsOV, t13	0.000945758	0.057799
ZNF500	914	7443597	496059	86	up, NCvsOV, t13	0.000953918	0.0579419
AGO1	2125	7443597	496059	179	up, NCvsOV, t13	0.000954735	0.0579419
ENGASE	461	7443597	496059	49	up, NCvsOV, t13	0.000957097	0.0579419
PHRF1	64	7443597	496059	12	up, NCvsOV, t13	0.000965033	0.0582397
ATG9A	212	7443597	496059	27	up, NCvsOV, t13	0.000974262	0.058369
TOMM40	827	7443597	496059	79	up, NCvsOV, t13	0.000977361	0.058369
SLC43A2	1285	7443597	496059	115	up, NCvsOV, t13	0.000980304	0.058369
STK24	569	7443597	496059	58	up, NCvsOV, t13	0.000980771	0.058369
GNA11	557	7443597	496059	57	up, NCvsOV, t13	0.000982899	0.058369
ATP8B3	170	7443597	496059	23	up, NCvsOV, t13	0.000985309	0.058369
SFXN5	679	7443597	496059	67	up, NCvsOV, t13	0.000998104	0.0589461
RPL11	82	7443597	496059	14	up, NCvsOV, t13	0.00100269	0.0590366
PIM1	267	7443597	496059	32	up, NCvsOV, t13	0.00100978	0.0592733
SESN2	369	7443597	496059	41	up, NCvsOV, t13	0.00102248	0.0598268
PPDPF	729	7443597	496059	71	up, NCvsOV, t13	0.00102541	0.0598268
DVL1	150	7443597	496059	21	up, NCvsOV, t13	0.00102925	0.05987
TSGA13	56	7443597	496059	11	up, NCvsOV, t13	0.00103912	0.0602627
INPP5K	290	7443597	496059	34	up, NCvsOV, t13	0.00105599	0.0610577
SRL	583	7443597	496059	59	up, NCvsOV, t13	0.00106042	0.0611311
ULK3	279	7443597	496059	33	up, NCvsOV, t13	0.00106689	0.0612922
RPS24	880	7443597	496059	83	up, NCvsOV, t13	0.00107551	0.0612922
PDZD4	246	7443597	496059	30	up, NCvsOV, t13	0.00107807	0.0612922
CDK2	257	7443597	496059	31	up, NCvsOV, t13	0.00107842	0.0612922
LDOC1L	855	7443597	496059	81	up, NCvsOV, t13	0.00107923	0.0612922
BTBD9	1523	7443597	496059	133	up, NCvsOV, t13	0.0010847	0.0612922
RABAC1	743	7443597	496059	72	up, NCvsOV, t13	0.00108663	0.0612922
SH3RF3	608	7443597	496059	61	up, NCvsOV, t13	0.00109141	0.0612922
AQP1	818	7443597	496059	78	up, NCvsOV, t13	0.00109919	0.0612922
RNF220	203	7443597	496059	26	up, NCvsOV, t13	0.00109978	0.0612922
NUTM2B	417	7443597	496059	45	up, NCvsOV, t13	0.00110398	0.0612922
BCAR1	302	7443597	496059	35	up, NCvsOV, t13	0.00110448	0.0612922
TBC1D28	302	7443597	496059	35	up, NCvsOV, t13	0.00110448	0.0612922
CD99L2	536	7443597	496059	55	up, NCvsOV, t13	0.00111758	0.0618144
JAG2	291	7443597	496059	34	up, NCvsOV, t13	0.00112029	0.0618144
C10orf54	819	7443597	496059	78	up, NCvsOV, t13	0.00113667	0.0625394
IP6K1	573	7443597	496059	58	up, NCvsOV, t13	0.00115498	0.0633663
JPH2	870	7443597	496059	82	up, NCvsOV, t13	0.00116871	0.0639379
HIF1AN	2511	7443597	496059	207	up, NCvsOV, t13	0.00117636	0.0641656
PRKCB	1292	7443597	496059	115	up, NCvsOV, t13	0.00117952	0.0641656
CTSD	162	7443597	496059	22	up, NCvsOV, t13	0.00119184	0.0645913
PANK2	783	7443597	496059	75	up, NCvsOV, t13	0.00119403	0.0645913
ARHGAP40	215	7443597	496059	27	up, NCvsOV, t13	0.00120293	0.0648908
CYP2A13	57	7443597	496059	11	up, NCvsOV, t13	0.0012109	0.0651392
NCOR2	194	7443597	496059	25	up, NCvsOV, t13	0.00124058	0.0665504
SNX1	1385	7443597	496059	122	up, NCvsOV, t13	0.00124428	0.0665636
VMAC	373	7443597	496059	41	up, NCvsOV, t13	0.001256	0.0669136
VPS37B	327	7443597	496059	37	up, NCvsOV, t13	0.00125775	0.0669136
FAM78A	649	7443597	496059	64	up, NCvsOV, t13	0.00128899	0.0683873
TMEM55B	184	7443597	496059	24	up, NCvsOV, t13	0.00129755	0.068653
MED22	1026	7443597	496059	94	up, NCvsOV, t13	0.00132024	0.0696624
HDLBP	492	7443597	496059	51	up, NCvsOV, t13	0.00132433	0.0696879
CTD-2267D19.3	351	7443597	496059	39	up, NCvsOV, t13	0.00133067	0.0698311
RNF126	774	7443597	496059	74	up, NCvsOV, t13	0.0013439	0.0703344
ANKMY1	712	7443597	496059	69	up, NCvsOV, t13	0.00135246	0.0705909
SAP30BP	363	7443597	496059	40	up, NCvsOV, t13	0.00136174	0.0708838
FAT2	340	7443597	496059	38	up, NCvsOV, t13	0.00136683	0.0709576
CDC25A	352	7443597	496059	39	up, NCvsOV, t13	0.00140176	0.0723739
ADORA1	329	7443597	496059	37	up, NCvsOV, t13	0.0014018	0.0723739
PLOD3	58	7443597	496059	11	up, NCvsOV, t13	0.00140535	0.0723739
HOXC8	458	7443597	496059	48	up, NCvsOV, t13	0.0014325	0.0729932
[truncated: 70 more rows]

## Sheet: NCvsOV_t14
Differentially targeted genes based on hypergeometric test with FDR adjusted p <0.10.
[truncated: 111 more rows]

[truncated: 1 more sheets: NCvsOV_t15]
