# Supplementary material for: Developmental profiling of microRNAs in the human embryonic inner ear
Source: PLoS One. 2018 Jan 26;13(1):e0191452. doi: 10.1371/journal.pone.0191452 (PMC5786302; doi:10.1371/journal.pone.0191452)
Supplement: S5 Dataset — Complete gene set analysis results for each tissue comparison and time point (separate tabs), analyzed using the R Bioconductor mdgsa package. All results are included in each tab. (XLSX) [file pone.0191452.s012.xlsx]

## Sheet: CVG_NC_t13
Comparison: CVG vs NC at Stage 13. Positive log odds ratio indicates more targeting of pathway in CVG as compared to NC tissue.
Pathway Name	miRNA in Pathway	Log Odds Ratio	Raw p-value	Adjusted p-value
dicer pathway	446	-0.324265	4.06226e-09	0.000135315
Mitotic Anaphase	285	-0.305117	2.5563e-06	0.0342735
Trafficking of myristoylated proteins to the cilium	433	-0.256433	3.08675e-06	0.0342735
inhibition of cellular proliferation by gleevec	375	-0.259511	7.61378e-06	0.0634042
Metastatic brain tumor	105	-0.429677	2.34475e-05	0.156209
Zinc efflux and compartmentalization by the SLC30 family	466	-0.208984	8.61192e-05	0.465168
A tetrasaccharide linker sequence is required for GAG synthesis	395	-0.220401	9.80713e-05	0.465168
Teniposide Action Pathway	242	-0.264734	0.000131612	0.465168
Teniposide Metabolism Pathway	242	-0.264734	0.000131612	0.465168
Butanoate metabolism	244	-0.262812	0.000139647	0.465168
igf-1 signaling pathway	434	-0.20464	0.000176409	0.511377
Prostaglandin formation from arachidonate	244	-0.256248	0.000197287	0.511377
RIG-I-like receptor signaling pathway - Homo sapiens (human)	282	-0.240551	0.000206715	0.511377
Constitutive Signaling by AKT1 E17K in Cancer	384	-0.211586	0.000214927	0.511377
Hyaluronan biosynthesis and export	205	-0.271549	0.000261478	0.580659
<i>S</i>-methyl-5-thio-&alpha;-D-ribose 1-phosphate degradation	245	-0.245473	0.000353283	0.686472
Heme biosynthesis	341	-0.213515	0.000358812	0.686472
Transport of connexins along the secretory pathway	221	-0.252169	0.00045661	0.686472
Oligomerization of connexins into connexons	221	-0.252169	0.00045661	0.686472
Gap junction assembly	221	-0.252169	0.00045661	0.686472
Integrin-linked kinase signaling	322	-0.214347	0.000471264	0.686472
Sialic acid metabolism	342	-0.207353	0.000520391	0.686472
Incretin synthesis, secretion, and inactivation	201	-0.259569	0.000528287	0.686472
Zinc transporters	322	-0.211644	0.00054548	0.686472
Transport of connexons to the plasma membrane	240	-0.239633	0.000553498	0.686472
Beta5 beta6 beta7 and beta8 integrin cell surface interactions	314	-0.212911	0.00057312	0.686472
role of erk5 in neuronal survival pathway	417	-0.189392	0.000613687	0.686472
ceramide signaling pathway	339	-0.205196	0.000621956	0.686472
ALK1 signaling events	456	-0.182897	0.000627709	0.686472
thiamin salvage III	448	-0.183802	0.000640762	0.686472
Downstream TCR signaling	297	-0.215149	0.000665978	0.686472
methionine degradation	433	-0.184402	0.000715781	0.686472
Role of LAT2/NTAL/LAB on calcium mobilization	313	-0.209518	0.00072182	0.686472
Mercaptopurine Metabolism Pathway	294	-0.214451	0.000724319	0.686472
Senescence-Associated Secretory Phenotype (SASP)	194	-0.254783	0.000805032	0.686472
Synthesis of PE	371	-0.193081	0.000830374	0.686472
RNA interference	366	-0.194203	0.000831933	0.686472
Conjugation of carboxylic acids	381	-0.191069	0.000839718	0.686472
Amino Acid conjugation	381	-0.191069	0.000839718	0.686472
Atypical NF-kappaB pathway	470	-0.176442	0.000846049	0.686472
Aurora C signaling	190	-0.256663	0.000859724	0.686472
DNA Damage Response	333	-0.201045	0.000865554	0.686472
Highly calcium permeable nicotinic acetylcholine receptors	285	-0.213796	0.000901632	0.698455
Lysine catabolism	330	-0.200011	0.000969468	0.702391
carm1 and regulation of the estrogen receptor	392	-0.186268	0.000985472	0.702391
Apoptosis induced DNA fragmentation	300	-0.207428	0.000992634	0.702391
Activation of DNA fragmentation factor	300	-0.207428	0.000992634	0.702391
Effects of PIP2 hydrolysis	384	-0.186884	0.00104169	0.702391
heme biosynthesis from uroporphyrinogen-III I	363	-0.190671	0.00107709	0.702391
Signaling of Hepatocyte Growth Factor Receptor	412	-0.181127	0.00109327	0.702391
AMPK inhibits chREBP transcriptional activation activity	447	-0.175678	0.00109699	0.702391
dTMP <i>de novo</i> biosynthesis (mitochondrial)	383	-0.186014	0.00111701	0.702391
TLR NFkB	283	-0.210321	0.00112405	0.702391
Alpha9 beta1 integrin signaling events	325	-0.197707	0.00117176	0.702391
Circadian rhythm - Homo sapiens (human)	450	-0.17405	0.00119547	0.702391
Tristetraprolin (TTP) destabilizes mRNA	380	-0.185472	0.00120331	0.702391
Activation of IRF3/IRF7 mediated by TBK1/IKK epsilon	386	-0.183996	0.00122055	0.702391
Thyroid hormone signaling pathway - Homo sapiens (human)	389	-0.183457	0.00122301	0.702391
IL8- and CXCR1-mediated signaling events	395	-0.180861	0.00133366	0.752523
Integrated Cancer pathway	340	-0.191552	0.00135765	0.752523
wnt signaling pathway	344	-0.190183	0.00140556	0.752523
Staphylococcus aureus infection - Homo sapiens (human)	231	-0.224088	0.0014339	0.752523
Peroxisomal lipid metabolism	233	-0.223513	0.00144383	0.752523
methionine salvage cycle III	408	-0.176535	0.00151137	0.752523
Leucine Stimulation on Insulin Signaling	434	-0.172164	0.00153724	0.752523
Leptin	454	-0.169394	0.00154243	0.752523
Deadenylation of mRNA	319	-0.194043	0.0015507	0.752523
Excitatory Neural Signalling Through 5-HTR 7 and Serotonin	404	-0.176782	0.00155943	0.752523
Negative regulators of RIG-I/MDA5 signaling	307	-0.197158	0.001562	0.752523
Norepinephrine Neurotransmitter Release Cycle	297	-0.199576	0.00158139	0.752523
VEGFR2 mediated vascular permeability	371	-0.181407	0.00168094	0.788629
Nanoparticle triggered regulated necrosis	215	-0.227172	0.00176462	0.816385
Losartan Pathway, Pharmacokinetics	119	-0.295712	0.00182735	0.833829
IL-7 signaling	421	-0.170764	0.00190411	0.855534
Artemether Metabolism Pathway	207	-0.228826	0.00194454	0.855534
Intracellular Signalling Through LHCGR Receptor and Luteinizing Hormone/Choriogonadotropin	348	-0.183506	0.00195197	0.855534
IL-10 signaling	282	-0.199252	0.00202423	0.859996
Cyclin A:Cdk2-associated events at S phase entry	309	-0.191111	0.0021036	0.859996
Chagas disease (American trypanosomiasis) - Homo sapiens (human)	358	-0.179925	0.00211477	0.859996
Gastrin	407	-0.171003	0.00213816	0.859996
PI3K-Akt signaling pathway - Homo sapiens (human)	294	-0.194517	0.00217023	0.859996
Hypoxia-mediated EMT and Stemness	214	-0.222824	0.00221731	0.859996
ketogenesis	236	-0.213146	0.0022259	0.859996
Synthesis, secretion, and inactivation of Glucose-dependent Insulinotropic Polypeptide (GIP)	261	-0.203631	0.00226538	0.859996
Ardeparin Action Pathway	295	-0.193283	0.00227196	0.859996
Heparin Action Pathway	295	-0.193283	0.00227196	0.859996
Fondaparinux Action Pathway	295	-0.193283	0.00227196	0.859996
Enoxaparin Action Pathway	295	-0.193283	0.00227196	0.859996
cxcr4 signaling pathway	342	-0.181651	0.00232817	0.866365
Focal Adhesion	351	-0.179294	0.00236707	0.866365
Circadian rhythm pathway	321	-0.185474	0.00241924	0.866365
Mitotic G1-G1/S phases	324	-0.184509	0.00244902	0.866365
Regulation by c-FLIP	294	-0.191431	0.00252794	0.866365
CASP8 activity is inhibited	294	-0.191431	0.00252794	0.866365
Regulation of necroptotic cell death	294	-0.191431	0.00252794	0.866365
Dimerization of procaspase-8	294	-0.191431	0.00252794	0.866365
activated TAK1 mediates p38 MAPK activation	500	-0.155867	0.00254879	0.866365
miR-targeted genes in leukocytes - TarBase	275	-0.196319	0.00260095	0.866365
Artemisinin and Derivatives Pathway, Pharmacokinetics	230	-0.211871	0.00264181	0.866365
Estrogen Metabolism Pathway	154	-0.252924	0.00273632	0.866365
Constitutive Signaling by EGFRvIII	458	-0.159625	0.00274571	0.866365
Signaling by EGFRvIII in Cancer	458	-0.159625	0.00274571	0.866365
Butyrate Metabolism	132	-0.272835	0.00275621	0.866365
Ion channel transport	303	-0.187009	0.00280053	0.866365
Transport of glucose and other sugars, bile salts and organic acids, metal ions and amine compounds	320	-0.18256	0.00285343	0.866365
Assembly of the primary cilium	268	-0.1964	0.00285598	0.866365
Chondroitin sulfate/dermatan sulfate metabolism	419	-0.164147	0.00286388	0.866365
HTLV-I infection - Homo sapiens (human)	316	-0.183441	0.0028964	0.866365
Rheumatoid arthritis - Homo sapiens (human)	223	-0.21204	0.00298785	0.866365
Insulin processing	366	-0.172076	0.00299237	0.866365
Constitutive Signaling by NOTCH1 PEST Domain Mutants	331	-0.178861	0.00302751	0.866365
Signaling by NOTCH1 PEST Domain Mutants in Cancer	331	-0.178861	0.00302751	0.866365
Signaling by NOTCH1 HD+PEST Domain Mutants in Cancer	331	-0.178861	0.00302751	0.866365
Signaling by NOTCH1 in Cancer	331	-0.178861	0.00302751	0.866365
Constitutive Signaling by NOTCH1 HD+PEST Domain Mutants	331	-0.178861	0.00302751	0.866365
il12 and stat4 dependent signaling pathway in th1 development	440	-0.160072	0.00307019	0.866365
NGF	389	-0.16749	0.0030881	0.866365
SHC-mediated cascade:FGFR4	308	-0.183907	0.00308952	0.866365
Vitamin A (retinol) metabolism	210	-0.2168	0.00312149	0.866365
Activation of gene expression by SREBF (SREBP)	355	-0.173525	0.00312292	0.866365
Interleukin-6 signaling	459	-0.157197	0.00314709	0.866365
mtor signaling pathway	414	-0.162328	0.00332066	0.906656
Receptor-ligand binding initiates the second proteolytic cleavage of Notch receptor	322	-0.179015	0.00336489	0.911262
Tenofovir/Adefovir Pathway, Pharmacodynamics	315	-0.180262	0.00343608	0.921674
erythropoietin mediated neuroprotection through nf-kb	443	-0.157297	0.00352994	0.921674
acyl carrier protein metabolism	231	-0.205111	0.00356409	0.921674
Transport to the Golgi and subsequent modification	440	-0.157045	0.00365592	0.921674
FGFR2b ligand binding and activation	338	-0.173689	0.00369666	0.921674
G-protein mediated events	346	-0.172122	0.00370354	0.921674
IL1-mediated signaling events	405	-0.16184	0.0037108	0.921674
Mycophenolic acid Pathway, Pharmacokinetics/Pharmacodynamics	195	-0.22032	0.00372663	0.921674
cholesterol biosynthesis II (via 24,25-dihydrolanosterol)	257	-0.194632	0.00373087	0.921674
cholesterol biosynthesis III (via desmosterol)	257	-0.194632	0.00373087	0.921674
cholesterol biosynthesis I	257	-0.194632	0.00373087	0.921674
T cell receptor signaling pathway - Homo sapiens (human)	367	-0.167719	0.00377716	0.921674
Neurophilin interactions with VEGF and VEGFR	429	-0.157884	0.00379815	0.921674
Synthesis of DNA	288	-0.185048	0.00380774	0.921674
Lipid storage and perilipins in skeletal muscle	453	-0.15454	0.00385049	0.921674
Trans-sulfuration pathway	424	-0.158265	0.0038696	0.921674
zymosterol biosynthesis	189	-0.221793	0.00387371	0.921674
Interconversion of 2-oxoglutarate and 2-hydroxyglutarate	382	-0.164087	0.00398897	0.935013
Type III interferon signaling	228	-0.203255	0.00398948	0.935013
eukaryotic protein translation	313	-0.177621	0.00401399	0.935013
protein ubiquitylation	382	-0.163947	0.00404775	0.93633
Tramadol Pharmacokinetics	223	-0.204769	0.00410608	0.936812
Tramadol Metabolism Pathway	223	-0.204769	0.00410608	0.936812
superpathway of cholesterol biosynthesis	246	-0.195503	0.00423687	0.954475
Caspase-mediated cleavage of cytoskeletal proteins	326	-0.173492	0.00425598	0.954475
Tacrolimus/Cyclosporine Pathway, Pharmacokinetics	299	-0.179759	0.00426946	0.954475
SLBP Dependent Processing of Replication-Dependent Histone Pre-mRNAs	338	-0.170164	0.00443138	0.973588
Chromatin organization	279	-0.184314	0.00444264	0.973588
Chromatin modifying enzymes	279	-0.184314	0.00444264	0.973588
Serotonin Receptor 4-6-7 and NR3C Signaling	448	-0.152479	0.0044984	0.979365
TGF-beta receptor signaling	395	-0.159483	0.0045997	0.983486
Melanoma - Homo sapiens (human)	418	-0.15587	0.00464243	0.983486
Excitatory Neural Signalling Through 5-HTR 4 and Serotonin	385	-0.160695	0.00468674	0.983486
One Carbon Metabolism	388	-0.160005	0.0047209	0.983486
DNA Damage Recognition in GG-NER	243	-0.194514	0.00473724	0.983486
Complement and Coagulation Cascades	250	-0.191656	0.00473908	0.983486
AMPK signaling pathway - Homo sapiens (human)	390	-0.159674	0.00474913	0.983486
Signal amplification	318	-0.17313	0.00477759	0.983486
Nucleotide GPCRs	316	-0.173344	0.00482634	0.983486
flavin biosynthesis	179	-0.222051	0.00483096	0.983486
FGFR1 ligand binding and activation	299	-0.177173	0.00484211	0.983486
HH-Core	299	-0.17578	0.00519487	1
Signaling by NODAL	422	-0.153236	0.00522167	1
Microtubule-dependent trafficking of connexons from Golgi to the plasma membrane	237	-0.193876	0.00530619	1
Signaling pathways regulating pluripotency of stem cells - Homo sapiens (human)	420	-0.152965	0.00537061	1
Signaling by FGFR4 in disease	467	-0.147069	0.00539856	1
sodd/tnfr1 signaling pathway	220	-0.199789	0.00541018	1
Cell-Cell communication	333	-0.16733	0.00543351	1
Electric Transmission Across Gap Junctions	416	-0.153316	0.00543782	1
Transmission across Electrical Synapses	416	-0.153316	0.00543782	1
Imipramine Action Pathway	324	-0.16908	0.00547596	1
Malaria - Homo sapiens (human)	222	-0.198485	0.00549636	1
ATM Signaling Pathway	350	-0.163346	0.0055947	1
TNF signaling	309	-0.171686	0.0056676	1
mTOR signaling pathway	375	-0.158696	0.00568149	1
Nitric oxide stimulates guanylate cyclase	494	-0.143134	0.00574413	1
Dopamine Activation of Neurological Reward System	385	-0.156519	0.00585292	1
role of parkin in ubiquitin-proteasomal pathway	389	-0.155724	0.00593252	1
Sphingolipid de novo biosynthesis	400	-0.154005	0.00594454	1
Signaling by FGFR in disease	409	-0.152609	0.0059542	1
Iron uptake and transport	290	-0.175038	0.00599953	1
FGFR1b ligand binding and activation	439	-0.148509	0.00601035	1
sumoylation by ranbp2 regulates transcriptional repression	368	-0.158826	0.00601837	1
SLBP independent Processing of Histone Pre-mRNAs	326	-0.166336	0.00610412	1
Arf1 pathway	274	-0.17852	0.00625466	1
Leukotriene receptors	302	-0.170699	0.00644408	1
Transcriptional regulation by small RNAs	232	-0.191012	0.00648332	1
Measles - Homo sapiens (human)	307	-0.169311	0.00650727	1
Inositol phosphate metabolism - Homo sapiens (human)	358	-0.158731	0.00656072	1
Inositol transporters	450	-0.145421	0.00661835	1
Serotonin Neurotransmitter Release Cycle	279	-0.175556	0.00665784	1
caspase cascade in apoptosis	283	-0.174319	0.00670063	1
Heart Development	385	-0.153824	0.0067557	1
PI3K Cascade	376	-0.15496	0.00685443	1
Sperm:Oocyte Membrane Binding	31	-0.502751	0.00686971	1
Regulation of Ras family activation	362	-0.157177	0.00689588	1
Phospholipid metabolism	303	-0.168693	0.00695781	1
nfat and hypertrophy of the heart	357	-0.157647	0.00702601	1
Synthesis, secretion, and deacylation of Ghrelin	252	-0.182148	0.00704489	1
Endometrial cancer - Homo sapiens (human)	428	-0.146944	0.00705361	1
BCR	377	-0.154226	0.00705832	1
Lamivudine Metabolism Pathway	320	-0.164666	0.00706397	1
3-oxo-10R-octadecatrienoate beta-oxidation	275	-0.175282	0.00708301	1
protein <i>O</i>-[<i>N</i>-acetyl]-glucosylation	275	-0.175213	0.00712303	1
ER Quality Control Compartment (ERQC)	387	-0.152199	0.00727289	1
RNA Polymerase II Transcription	257	-0.179882	0.00730689	1
SCF(Skp2)-mediated degradation of p27/p21	315	-0.164849	0.00739023	1
Intestinal immune network for IgA production - Homo sapiens (human)	252	-0.180946	0.00751002	1
GPCRs, Class B Secretin-like	246	-0.182232	0.00765777	1
Estrogen signaling pathway - Homo sapiens (human)	396	-0.149759	0.00767794	1
Retinol metabolism - Homo sapiens (human)	196	-0.201072	0.00772065	1
Primary bile acid biosynthesis - Homo sapiens (human)	217	-0.192164	0.00786024	1
Epigenetic regulation of gene expression	260	-0.177009	0.00792772	1
Synthesis of very long-chain fatty acyl-CoAs	322	-0.161868	0.0079425	1
Regulation of signaling by NODAL	420	-0.145795	0.0079629	1
Taste transduction - Homo sapiens (human)	162	-0.21789	0.00807507	1
Platelet sensitization by LDL	397	-0.148599	0.00809856	1
Synthesis of UDP-N-acetyl-glucosamine	459	-0.140722	0.00809989	1
UDP-<i>N</i>-acetyl-D-glucosamine biosynthesis II	459	-0.140722	0.00809989	1
insulin Mam	378	-0.151393	0.0081004	1
The citric acid (TCA) cycle and respiratory electron transport	261	-0.176174	0.00810482	1
Conjugation of benzoate with glycine	444	-0.142175	0.00820068	1
Nicotinamide salvaging	366	-0.153069	0.00820855	1
Excitatory Neural Signalling Through 5-HTR 6 and Serotonin	412	-0.14579	0.00840003	1
Amino acid conjugation of benzoic acid	447	-0.141331	0.00844576	1
Phosphorylation of proteins involved in G1/S transition by active Cyclin E:Cdk2 complexes	194	-0.199278	0.00860642	1
regulation of bad phosphorylation	402	-0.146541	0.00865717	1
Signalling to RAS	369	-0.151387	0.00871451	1
Sympathetic Nerve Pathway (Pre- and Post- Ganglionic Junction)	434	-0.142195	0.00873614	1
NOTCH1 Intracellular Domain Regulates Transcription	340	-0.156317	0.00875941	1
Cocaine addiction - Homo sapiens (human)	360	-0.152752	0.00877828	1
CDT1 association with the CDC6:ORC:origin complex	344	-0.155265	0.00884845	1
threonine degradation	454	-0.139634	0.00887022	1
aspirin triggered resolvin E biosynthesis	214	-0.189956	0.00889726	1
aspirin-triggered lipoxin biosynthesis	214	-0.189956	0.00889726	1
aspirin triggered resolvin D biosynthesis	214	-0.189956	0.00889726	1
icosapentaenoate biosynthesis II (metazoa)	285	-0.167579	0.00898124	1
Downstream signaling of activated FGFR1	404	-0.145532	0.00899954	1
Downstream signaling of activated FGFR3	404	-0.145532	0.00899954	1
Downstream signaling of activated FGFR4	404	-0.145532	0.00899954	1
Downstream signaling of activated FGFR2	404	-0.145532	0.00899954	1
Nuclear Receptors Meta-Pathway	308	-0.16217	0.00900831	1
Displacement of DNA glycosylase by APEX1	195	-0.197046	0.00910012	1
Intracellular Signalling Through Histamine H2 Receptor and Histamine	403	-0.145335	0.00917777	1
IL-1 signaling pathway	429	-0.14189	0.0091861	1
Clathrin derived vesicle budding	336	-0.156072	0.00919902	1
trans-Golgi Network Vesicle Budding	336	-0.156072	0.00919902	1
Riboflavin Metabolism	321	-0.158573	0.0093845	1
N-glycan antennae elongation in the medial/trans-Golgi	483	-0.135408	0.00947133	1
NR1D1 (REV-ERBA) represses gene expression	407	-0.144149	0.00948706	1
Mtb iron assimilation by chelation	305	-0.161523	0.00953741	1
Response of Mtb to phagocytosis	305	-0.161523	0.00953741	1
Neurotransmitter Receptor Binding And Downstream Transmission In The Postsynaptic Cell	414	-0.142739	0.00970547	1
Pravastatin Pathway, Pharmacokinetics	417	-0.142282	0.0097566	1
Miscellaneous transport and binding events	414	-0.142278	0.00994596	1
Signaling events mediated by TCPTP	403	-0.143725	0.00996727	1
Synthesis of glycosylphosphatidylinositol (GPI)	347	-0.152347	0.00996843	1
miRNA targets in ECM and membrane receptors	171	-0.20671	0.00998189	1
Semaphorin interactions	393	-0.14483	0.0101017	1
ISG15 antiviral mechanism	335	-0.153943	0.010242	1
Antiviral mechanism by IFN-stimulated genes	335	-0.153943	0.010242	1
D-galactose degradation V (Leloir pathway)	139	-0.22671	0.0102493	1
adp-ribosylation factor	311	-0.158308	0.0104166	1
AGE-RAGE pathway	387	-0.144931	0.0104685	1
Porphyrin metabolism	271	-0.167656	0.0104935	1
D-Glutamine and D-glutamate metabolism - Homo sapiens (human)	231	-0.17958	0.0105182	1
Influenza A virus infection	419	-0.140407	0.0106061	1
Protein processing in endoplasmic reticulum - Homo sapiens (human)	302	-0.15972	0.0107206	1
Class II GLUTs	299	-0.160349	0.0107288	1
IL-6 signaling	475	-0.133835	0.010756	1
rna polymerase iii transcription	398	-0.142892	0.0107887	1
Gaucher Disease	376	-0.146023	0.010795	1
Globoid Cell Leukodystrophy	376	-0.146023	0.010795	1
Metachromatic Leukodystrophy (MLD)	376	-0.146023	0.010795	1
Fabry disease	376	-0.146023	0.010795	1
Krabbe disease	376	-0.146023	0.010795	1
Etoposide Pathway, Pharmacokinetics/Pharmacodynamics	234	-0.177711	0.0108991	1
EGFR-dependent Endothelin signaling events	386	-0.144265	0.0109521	1
LGI-ADAM interactions	422	-0.139287	0.0110169	1
Codeine and Morphine Pathway, Pharmacokinetics	111	-0.248312	0.0112966	1
Codeine and Morphine Metabolism	111	-0.248312	0.0112966	1
Ammonia Recycling	282	-0.163027	0.0113545	1
Taxane Pathway, Pharmacokinetics	397	-0.14196	0.0113563	1
Histone Modifications	294	-0.159204	0.0118461	1
Wnt Canonical	317	-0.154297	0.0118569	1
Wnt Mammals	317	-0.154297	0.0118569	1
ID	434	-0.136282	0.0119593	1
p53 signaling pathway - Homo sapiens (human)	368	-0.144963	0.0120545	1
RalA downstream regulated genes	323	-0.152728	0.0120674	1
Processing of Intronless Pre-mRNAs	293	-0.15898	0.0121143	1
LPA receptor mediated events	323	-0.152682	0.012127	1
TCF dependent signaling in response to WNT	275	-0.163381	0.0121381	1
Selenoamino acid metabolism	309	-0.155304	0.0122161	1
Regulation of RAC1 activity	308	-0.155358	0.0123114	1
Melatonin metabolism and effects	350	-0.147426	0.0123426	1
Signal regulatory protein (SIRP) family interactions	305	-0.15589	0.0123451	1
Hydroxycarboxylic acid-binding receptors	211	-0.181848	0.0127041	1
Integrins in angiogenesis	388	-0.140734	0.0128472	1
RhoA signaling pathway	352	-0.146027	0.0129914	1
cardiac protection against ros	484	-0.129421	0.0130527	1
Transport of nucleotide sugars	413	-0.136995	0.013129	1
Glutamate Neurotransmitter Release Cycle	333	-0.14902	0.0131477	1
GDP-mannose biosynthesis	318	-0.151671	0.0132303	1
C-MYC pathway	252	-0.167015	0.0133861	1
RHO GTPases regulate CFTR trafficking	372	-0.142188	0.0134119	1
Mitochondrial Gene Expression	427	-0.13442	0.0137127	1
Amiodarone Action Pathway	365	-0.142682	0.013764	1
spermine biosynthesis	489	-0.12755	0.014038	1
Methionine Cysteine metabolism	281	-0.158223	0.0141249	1
Diuretics Pathway, Pharmacodynamics	406	-0.136374	0.0141446	1
Methionine and cysteine metabolism	313	-0.151159	0.0141971	1
Vinka Alkaloid Pathway, Pharmacokinetics	291	-0.155655	0.0142789	1
L-cysteine degradation I	107	-0.244429	0.0142795	1
miR-targeted genes in lymphocytes - TarBase	321	-0.149419	0.0142926	1
CDP-diacylglycerol biosynthesis	429	-0.133158	0.014424	1
Vitamin D Receptor Pathway	285	-0.156766	0.0144793	1
Signaling by NOTCH3	235	-0.169985	0.0146319	1
COPI Mediated Transport	170	-0.196249	0.0147449	1
Golgi to ER Retrograde Transport	170	-0.196249	0.0147449	1
FSH signaling pathway	430	-0.132627	0.0147565	1
RANKL-RANK Signaling Pathway	448	-0.13057	0.0147655	1
Intracellular Signalling Through FSH Receptor and Follicle Stimulating Hormone	341	-0.144962	0.0148391	1
Regulation of PAK-2p34 activity by PS-GAP/RHG10	357	-0.142196	0.0149957	1
Regulation of Apoptosis	357	-0.142196	0.0149957	1
Recognition and association of DNA glycosylase with site containing an affected pyrimidine	204	-0.180262	0.0150132	1
Cleavage of the damaged pyrimidine	204	-0.180262	0.0150132	1
Depyrimidination	204	-0.180262	0.0150132	1
control of skeletal myogenesis by hdac and calcium/calmodulin-dependent kinase (camk)	410	-0.134464	0.0151613	1
arsenate detoxification I (glutaredoxin)	437	-0.131047	0.0153617	1
Trk receptor signaling mediated by PI3K and PLC-gamma	407	-0.134511	0.0154309	1
ucalpain and friends in cell spread	296	-0.152514	0.0155457	1
Cysteine and methionine metabolism - Homo sapiens (human)	295	-0.152769	0.0155708	1
glycoaminoglycan-protein linkage region biosynthesis	487	-0.125162	0.0160581	1
Cytosolic tRNA aminoacylation	195	-0.181977	0.0160611	1
Desipramine Metabolism Pathway	316	-0.147661	0.0161628	1
Dermatan sulfate biosynthesis	388	-0.135943	0.016195	1
Erlotinib Pathway, Pharmacokinetics	384	-0.136445	0.0162483	1
Cytokine Signaling in Immune system	348	-0.14164	0.0163772	1
Betaine Metabolism	443	-0.129084	0.0163945	1
TRAIL signaling pathway	348	-0.141572	0.0164118	1
p38MAPK events	404	-0.133595	0.0164148	1
MAPK6-MAPK4 signaling	256	-0.160847	0.0164612	1
FoxO signaling pathway - Homo sapiens (human)	422	-0.131143	0.0166266	1
Fibronectin matrix formation	250	-0.162343	0.0166638	1
Gap junction - Homo sapiens (human)	334	-0.143431	0.0168102	1
Adipogenesis	358	-0.139356	0.0169547	1
Prostate cancer - Homo sapiens (human)	390	-0.134437	0.0171631	1
Circadian entrainment - Homo sapiens (human)	437	-0.128756	0.0172014	1
Ribosomal scanning and start codon recognition	186	-0.183982	0.0172118	1
urate biosynthesis/inosine 5,-phosphate degradation	354	-0.13964	0.0172285	1
Ras activation uopn Ca2+ infux through NMDA receptor	478	-0.124594	0.0172698	1
Urokinase-type plasminogen activator (uPA) and uPAR-mediated signaling	292	-0.150872	0.0173341	1
Adaptive Immune System	314	-0.146399	0.0173379	1
Conjugation of phenylacetate with glutamine	357	-0.138977	0.017353	1
MASTL Facilitates Mitotic Progression	429	-0.129462	0.0173595	1
Osteoblast Signaling	283	-0.152726	0.0174576	1
Canonical NF-kappaB pathway	423	-0.130017	0.0174706	1
Ascorbate and aldarate metabolism - Homo sapiens (human)	164	-0.19422	0.0174707	1
Notch-HLH transcription pathway	327	-0.143547	0.0177102	1
NICD traffics to nucleus	327	-0.143547	0.0177102	1
pdgf signaling pathway	429	-0.128984	0.0177816	1
Notch signaling pathway	327	-0.143402	0.017801	1
Liver X Receptor Pathway	372	-0.136103	0.017888	1
fatty acid activation	311	-0.146234	0.0179375	1
Early Phase of HIV Life Cycle	342	-0.140486	0.0180809	1
tnf/stress related signaling	406	-0.131188	0.0182126	1
C-type lectin receptors (CLRs)	346	-0.139658	0.0182288	1
Downregulation of ERBB4 signaling	438	-0.127325	0.0183725	1
Sema4D in semaphorin signaling	301	-0.147533	0.0184596	1
RIPK1-mediated regulated necrosis	289	-0.15	0.0184883	1
Regulated Necrosis	289	-0.15	0.0184883	1
purine nucleotides <i>de novo</i> biosynthesis	288	-0.150107	0.0185907	1
Bopindolol Action Pathway	367	-0.135961	0.0186021	1
Timolol Action Pathway	367	-0.135961	0.0186021	1
Carteolol Action Pathway	367	-0.135961	0.0186021	1
Bevantolol Action Pathway	367	-0.135961	0.0186021	1
Practolol Action Pathway	367	-0.135961	0.0186021	1
Dobutamine Action Pathway	367	-0.135961	0.0186021	1
Isoprenaline Action Pathway	367	-0.135961	0.0186021	1
Arbutamine Action Pathway	367	-0.135961	0.0186021	1
Levobunolol Action Pathway	367	-0.135961	0.0186021	1
Metipranolol Action Pathway	367	-0.135961	0.0186021	1
Sotalol Action Pathway	367	-0.135961	0.0186021	1
Epinephrine Action Pathway	367	-0.135961	0.0186021	1
Betaxolol Action Pathway	367	-0.135961	0.0186021	1
Atenolol Action Pathway	367	-0.135961	0.0186021	1
Alprenolol Action Pathway	367	-0.135961	0.0186021	1
Acebutolol Action Pathway	367	-0.135961	0.0186021	1
Muscle/Heart Contraction	367	-0.135961	0.0186021	1
Diltiazem Action Pathway	367	-0.135961	0.0186021	1
Propranolol Action Pathway	367	-0.135961	0.0186021	1
Pindolol Action Pathway	367	-0.135961	0.0186021	1
Penbutolol Action Pathway	367	-0.135961	0.0186021	1
Oxprenolol Action Pathway	367	-0.135961	0.0186021	1
Metoprolol Action Pathway	367	-0.135961	0.0186021	1
Esmolol Action Pathway	367	-0.135961	0.0186021	1
Bisoprolol Action Pathway	367	-0.135961	0.0186021	1
Bupranolol Action Pathway	367	-0.135961	0.0186021	1
Nebivolol Action Pathway	367	-0.135961	0.0186021	1
Amlodipine Action Pathway	367	-0.135961	0.0186021	1
Verapamil Action Pathway	367	-0.135961	0.0186021	1
Nitrendipine Action Pathway	367	-0.135961	0.0186021	1
Nisoldipine Action Pathway	367	-0.135961	0.0186021	1
Nimodipine Action Pathway	367	-0.135961	0.0186021	1
Ibutilide Action Pathway	367	-0.135961	0.0186021	1
Isradipine Action Pathway	367	-0.135961	0.0186021	1
Nifedipine Action Pathway	367	-0.135961	0.0186021	1
Felodipine Action Pathway	367	-0.135961	0.0186021	1
Nadolol Action Pathway	367	-0.135961	0.0186021	1
Morphine Metabolism Pathway	161	-0.193657	0.0186499	1
Translation	217	-0.169651	0.0186554	1
Imipramine Metabolism Pathway	314	-0.144525	0.0188472	1
Signaling events mediated by focal adhesion kinase	367	-0.135549	0.0189755	1
Import of palmitoyl-CoA into the mitochondrial matrix	360	-0.136501	0.0190083	1
Crosslinking of collagen fibrils	281	-0.151056	0.0191075	1
fatty acid &beta;-oxidation	204	-0.173477	0.01914	1
akap95 role in mitosis and chromosome dynamics	315	-0.143976	0.0191414	1
antigen processing and presentation	339	-0.139626	0.0191664	1
alpha-synuclein and parkin-mediated proteolysis in parkinson`s disease	436	-0.126613	0.0192352	1
Vitamin A and Carotenoid Metabolism	240	-0.161249	0.0192764	1
Inhibition of TSC complex formation by PKB	455	-0.12455	0.0193349	1
Fluoxetine Pathway, Pharmacokinetics	324	-0.142062	0.0194254	1
Fluoxetine Metabolism Pathway	324	-0.142062	0.0194254	1
Purine catabolism	406	-0.129654	0.0196048	1
Small interfering RNA (siRNA) biogenesis	262	-0.154845	0.0196722	1
Host Interactions with Influenza Factors	374	-0.133682	0.0197319	1
BDNF	428	-0.126831	0.0198785	1
Phosphate bond hydrolysis by NUDT proteins	363	-0.135076	0.0198836	1
Cholesterol Biosynthesis	315	-0.143033	0.0198939	1
Metal ion SLC transporters	322	-0.141317	0.0202749	1
Effects of Botulinum toxin	357	-0.135543	0.0202879	1
Mitochondrial Beta-Oxidation of Short Chain Saturated Fatty Acids	193	-0.176287	0.0203152	1
Short-chain 3-hydroxyacyl-CoA dehydrogenase deficiency (SCHAD)	193	-0.176287	0.0203152	1
Inositol Metabolism	368	-0.133953	0.0203218	1
Heparan sulfate/heparin (HS-GAG) metabolism	407	-0.128747	0.0203457	1
HIV-1 Nef: Negative effector of Fas and TNF-alpha	320	-0.141593	0.0203775	1
Formation of transcription-coupled NER (TC-NER) repair complex	246	-0.157952	0.0205971	1
Dual incision reaction in TC-NER	246	-0.157952	0.0205971	1
Lysine biosynthesis - Homo sapiens (human)	338	-0.138207	0.0206073	1
superpathway of D-<i>myo</i>-inositol (1,4,5)-trisphosphate metabolism	332	-0.139138	0.0206608	1
hiv-1 nef: negative effector of fas and tnf	298	-0.145369	0.0207043	1
Omega-6 fatty acid metabolism	247	-0.157377	0.020721	1
tRNA splicing	131	-0.20971	0.020818	1
Regulation of Glucokinase by Glucokinase Regulatory Protein	306	-0.14364	0.0208505	1
the co-stimulatory signal during t-cell activation	363	-0.134104	0.0208774	1
Butyrate Response Factor 1 (BRF1) destabilizes mRNA	392	-0.130103	0.020887	1
Serotonin and melatonin biosynthesis	153	-0.195074	0.0209153	1
serotonin and melatonin biosynthesis	153	-0.195074	0.0209153	1
e2f1 destruction pathway	291	-0.146378	0.0211052	1
taurine biosynthesis	319	-0.140942	0.0211096	1
TSLP	448	-0.123453	0.0211626	1
Nevirapine Pathway, Pharmacokinetics	226	-0.162983	0.0213184	1
Prion diseases - Homo sapiens (human)	282	-0.148162	0.0213188	1
RNA degradation - Homo sapiens (human)	294	-0.145502	0.021382	1
FAS pathway and Stress induction of HSP regulation	300	-0.144235	0.0214176	1
Ticlopidine Metabolism Pathway	139	-0.202917	0.0214405	1
Ticlopidine Action Pathway	139	-0.202917	0.0214405	1
tsp-1 induced apoptosis in microvascular endothelial cell	406	-0.127762	0.0214462	1
tetrapyrrole biosynthesis	249	-0.156099	0.0214476	1
Gastric cancer network 2	281	-0.14812	0.0214796	1
negative regulation of TCF-dependent signaling by WNT ligand antagonists	329	-0.13873	0.0215277	1
Axonal growth stimulation	213	-0.166836	0.0215363	1
Amodiaquine Pathway, Pharmacokinetics	345	-0.136041	0.0215689	1
Olfactory transduction - Homo sapiens (human)	34	-0.39794	0.0215819	1
Recruitment of NuMA to mitotic centrosomes	196	-0.173629	0.0215844	1
S1P3 pathway	411	-0.126896	0.0216855	1
Molybdenum cofactor biosynthesis	421	-0.125702	0.0217834	1
Cyclophosphamide Pathway, Pharmacokinetics	315	-0.140781	0.0218915	1
Hormone ligand-binding receptors	93	-0.24413	0.0219497	1
Valproic Acid Pathway, Pharmacokinetics	207	-0.16876	0.0219499	1
TRAF6 mediated NF-kB activation	326	-0.138701	0.0220152	1
UTP and CTP dephosphorylation I	466	-0.120863	0.0220228	1
triacylglycerol biosynthesis	336	-0.13688	0.0221894	1
Prolactin signaling pathway - Homo sapiens (human)	416	-0.125842	0.0222228	1
Structural Pathway of Interleukin 1 (IL-1)	436	-0.123537	0.0223471	1
TFs Regulate miRNAs related to cardiac hypertrophy	237	-0.158312	0.022378	1
eumelanin biosynthesis	414	-0.125861	0.0224224	1
Calcium signaling pathway - Homo sapiens (human)	361	-0.132672	0.0224908	1
Transcriptional activity of SMAD2/SMAD3:SMAD4 heterotrimer	452	-0.121746	0.0225405	1
Wnt Signaling Pathway and Pluripotency	366	-0.131857	0.0225771	1
miRNA Biogenesis	338	-0.136125	0.0225817	1
isoleucine degradation	418	-0.125239	0.0226427	1
thrombin signaling and protease-activated receptors	480	-0.119005	0.0227111	1
PDGF Pathway	453	-0.121365	0.0228897	1
mRNA Capping	254	-0.152949	0.0230051	1
TNFalpha	372	-0.130534	0.0230842	1
Globo Sphingolipid Metabolism	454	-0.120991	0.023142	1
glutamine degradation/glutamate biosynthesis	166	-0.184463	0.0231947	1
Thrombin signalling through proteinase activated receptors (PARs)	359	-0.132285	0.0231958	1
Cobalamin (Cbl, vitamin B12) transport and metabolism	346	-0.13421	0.0232223	1
Regulation of actin dynamics for phagocytic cup formation	236	-0.157505	0.0233691	1
Breakdown of the nuclear lamina	96	-0.237921	0.0234667	1
Post-translational modification: synthesis of GPI-anchored proteins	310	-0.140076	0.0235179	1
Lipoic acid metabolism - Homo sapiens (human)	224	-0.160775	0.0236897	1
Signaling by FGFR2 amplification mutants	226	-0.160005	0.0237714	1
Carbamazepine Metabolism Pathway	284	-0.144995	0.0237934	1
role of pi3k subunit p85 in regulation of actin organization and cell migration	334	-0.135481	0.0239173	1
yaci and bcma stimulation of b cell immune responses	368	-0.130168	0.0240907	1
Glycosaminoglycan metabolism	383	-0.127914	0.0242937	1
Asthma - Homo sapiens (human)	171	-0.180609	0.0243192	1
WNT5A-dependent internalization of FZD2, FZD5 and ROR2	426	-0.122555	0.0246483	1
SHC-mediated cascade:FGFR3	344	-0.132998	0.0247559	1
Attachment of GPI anchor to uPAR	287	-0.143248	0.0248248	1
adenine and adenosine salvage II	270	-0.146934	0.0248386	1
Purine Nucleoside Phosphorylase Deficiency	384	-0.127269	0.0248902	1
Xanthine Dehydrogenase Deficiency (Xanthinuria)	384	-0.127269	0.0248902	1
Adenylosuccinate Lyase Deficiency	384	-0.127269	0.0248902	1
AICA-Ribosiduria	384	-0.127269	0.0248902	1
Adenine phosphoribosyltransferase deficiency (APRT)	384	-0.127269	0.0248902	1
Mitochondrial DNA depletion syndrome	384	-0.127269	0.0248902	1
Myoadenylate deaminase deficiency	384	-0.127269	0.0248902	1
Purine Metabolism	384	-0.127269	0.0248902	1
Molybdenum Cofactor Deficiency	384	-0.127269	0.0248902	1
Adenosine Deaminase Deficiency	384	-0.127269	0.0248902	1
Gout or Kelley-Seegmiller Syndrome	384	-0.127269	0.0248902	1
Lesch-Nyhan Syndrome (LNS)	384	-0.127269	0.0248902	1
Xanthinuria type I	384	-0.127269	0.0248902	1
Xanthinuria type II	384	-0.127269	0.0248902	1
EGF-Core	459	-0.119029	0.0249018	1
Homologous recombination - Homo sapiens (human)	266	0.147903	0.0249505	1
Prostanoid ligand receptors	350	-0.131952	0.0249695	1
Phosphatidylinositol Phosphate Metabolism	369	-0.129078	0.0251172	1
Joubert syndrome	369	-0.129078	0.0251172	1
Signaling by SCF-KIT	401	-0.124929	0.0251579	1
Glycogenosis, Type IA. Von gierke disease	288	-0.142743	0.0251747	1
Glycogenosis, Type IC	288	-0.142743	0.0251747	1
Glycogen Storage Disease Type 1A (GSD1A) or Von Gierke Disease	288	-0.142743	0.0251747	1
Triosephosphate isomerase	288	-0.142743	0.0251747	1
Fructose-1,6-diphosphatase deficiency	288	-0.142743	0.0251747	1
Phosphoenolpyruvate carboxykinase deficiency 1 (PEPCK1)	288	-0.142743	0.0251747	1
Glycogenosis, Type IB	288	-0.142743	0.0251747	1
Mitochondrial ABC transporters	216	-0.161565	0.0251953	1
Leptin signaling pathway	442	-0.120379	0.0252213	1
Acetylcholine Neurotransmitter Release Cycle	285	-0.143315	0.0252436	1
5-aminoimidazole ribonucleotide biosynthesis	320	-0.136526	0.0252609	1
Endogenous sterols	307	-0.13873	0.0254435	1
Histidine Metabolism	215	-0.161682	0.0254871	1
Histidinemia	215	-0.161682	0.0254871	1
Cross-presentation of soluble exogenous antigens (endosomes)	163	-0.183397	0.0255444	1
angiotensin ii mediated activation of jnk pathway via pyk2 dependent signaling	431	-0.121166	0.0256317	1
&gamma;-linolenate biosynthesis	255	-0.149739	0.0256517	1
role of brca1 brca2 and atr in cancer susceptibility	308	-0.138183	0.0258422	1
bcr signaling pathway	387	-0.126034	0.0258768	1
Notch signaling pathway - Homo sapiens (human)	292	-0.141273	0.025877	1
Unwinding of DNA	344	-0.13188	0.0260105	1
Arachidonic acid metabolism	221	-0.159003	0.0260234	1
Ghrelin	435	-0.120406	0.0260631	1
Diseases of signal transduction	407	-0.123388	0.0261147	1
Na+/Cl- dependent neurotransmitter transporters	324	-0.134977	0.0261883	1
Carnitine synthesis	346	-0.131432	0.0261894	1
Signaling by NOTCH4	215	-0.160789	0.0262086	1
formation of the beta-catenin:TCF transactivating complex	209	-0.162892	0.0262092	1
IGF signaling	470	-0.116953	0.026211	1
BMP2 signaling TGF-beta MV	416	-0.122257	0.0262638	1
PIWI-interacting RNA (piRNA) biogenesis	152	-0.188263	0.0262961	1
Synthesis of CL	377	-0.126894	0.0263589	1
glycine betaine degradation	420	-0.121431	0.02673	1
<i>myo</i>-inositol <i>de novo</i> biosynthesis	452	-0.118192	0.026763	1
Sumoylation by RanBP2 regulates transcriptional repression	360	-0.128875	0.0268286	1
Apoptotic cleavage of cell adhesion proteins	330	-0.133282	0.0269692	1
Signaling by Retinoic Acid	300	-0.138554	0.0270174	1
Serotonin HTR1 Group and FOS Pathway	459	-0.117305	0.0270642	1
guanine and guanosine salvage	491	-0.114456	0.0271631	1
PAR1-mediated thrombin signaling events	402	-0.123045	0.0272586	1
Fatty Acid Beta Oxidation	204	-0.163254	0.0274576	1
Homologous DNA Pairing and Strand Exchange	342	-0.13085	0.0275467	1
Cyclin A/B1 associated events during G2/M transition	243	-0.151007	0.0275626	1
LPA4-mediated signaling events	356	-0.128747	0.0275997	1
Stimulation of the cell death response by PAK-2p34	405	-0.122403	0.0276506	1
AlphaE beta7 integrin cell surface interactions	248	-0.14961	0.0276564	1
signaling pathway from g-protein families	420	-0.120586	0.0278211	1
Nicotine addiction - Homo sapiens (human)	486	-0.114354	0.0278346	1
Activation of RAS in B cells	377	-0.125528	0.0279754	1
Growth hormone receptor signaling	319	-0.134276	0.0279786	1
Chemokine receptors bind chemokines	193	-0.166551	0.0280214	1
Transport of glycerol from adipocytes to the liver by Aquaporins	353	-0.128683	0.0281966	1
Regulation of mRNA stability by proteins that bind AU-rich elements	340	-0.130513	0.0283032	1
Spermidine and Spermine Biosynthesis	383	-0.124461	0.0283526	1
Nucleotide-like (purinergic) receptors	259	-0.146085	0.028465	1
Signaling by EGFR	378	-0.125005	0.0285674	1
Negative regulation of FGFR2 signaling	374	-0.125366	0.0286646	1
SREBF and miR33 in cholesterol and lipid homeostasis	368	-0.1262	0.028679	1
Osteopontin-mediated events	326	-0.132317	0.0288289	1
Differentiation of white and brown adipocyte	392	-0.122832	0.029019	1
Intrinsic Pathway of Fibrin Clot Formation	214	-0.158234	0.0291343	1
Hypoxic and oxygen homeostasis regulation of HIF-1-alpha	355	-0.127534	0.0291668	1
VEGFR1 specific signals	468	-0.11487	0.029198	1
Drug metabolism - other enzymes - Homo sapiens (human)	197	-0.163722	0.0293141	1
Vesicle-mediated transport	315	-0.133786	0.0293181	1
guanosine ribonucleotides <i>de novo</i> biosynthesis	214	-0.157982	0.029348	1
Signaling by GPCR	209	-0.15958	0.0293736	1
TGF-beta signaling pathway - Homo sapiens (human)	409	-0.120611	0.0294096	1
Aldosterone-regulated sodium reabsorption - Homo sapiens (human)	401	-0.121506	0.0294351	1
Irinotecan Pathway	251	-0.147154	0.0294502	1
Validated transcriptional targets of deltaNp63 isoforms	384	-0.123463	0.0294981	1
west nile virus	419	-0.119372	0.0295247	1
Reactions specific to the complex N-glycan synthesis pathway	349	-0.128062	0.0297008	1
RANKL	461	-0.115036	0.0298593	1
Translesion synthesis by Y family DNA polymerases bypasses lesions on DNA template	274	-0.14132	0.0299164	1
Ifosfamide Action Pathway	239	-0.149889	0.0299989	1
Ifosfamide Metabolism Pathway	239	-0.149889	0.0299989	1
Triglyceride Biosynthesis	320	-0.132303	0.030091	1
Internalization of ErbB1	415	-0.119381	0.0301435	1
Lamivudine Pathway, Pharmacokinetics/Pharmacodynamics	320	-0.132197	0.0302265	1
role of ran in mitotic spindle regulation	225	-0.153668	0.0302374	1
FOXM1 transcription factor network	292	-0.137256	0.0302963	1
Aflatoxin activation and detoxification	203	-0.160517	0.030483	1
Constitutive Signaling by Aberrant PI3K in Cancer	393	-0.121617	0.0305525	1
S-Adenosylhomocysteine (SAH) Hydrolase Deficiency	466	-0.113909	0.0308345	1
Methionine Metabolism	466	-0.113909	0.0308345	1
Methionine Adenosyltransferase Deficiency	466	-0.113909	0.0308345	1
Glycine N-methyltransferase Deficiency	466	-0.113909	0.0308345	1
Hypermethioninemia	466	-0.113909	0.0308345	1
Homocystinuria-megaloblastic anemia due to defect in cobalamin metabolism, cblG complementation type	466	-0.113909	0.0308345	1
Cystathionine Beta-Synthase Deficiency	466	-0.113909	0.0308345	1
IL6-mediated signaling events	387	-0.12209	0.0308603	1
Platelet activation, signaling and aggregation	310	-0.133335	0.0309776	1
Downregulation of ERBB2:ERBB3 signaling	481	-0.112521	0.0310268	1
Pre-NOTCH Processing in the Endoplasmic Reticulum	396	-0.12084	0.0311063	1
Methadone Action Pathway	330	-0.129867	0.0311188	1
Hepatitis C - Homo sapiens (human)	339	-0.128318	0.0312565	1
Beta-mercaptolactate-cysteine disulfiduria	287	-0.137419	0.0312724	1
Cysteine Metabolism	287	-0.137419	0.0312724	1
Cystinosis, ocular nonnephropathic	287	-0.137419	0.0312724	1
regulators of bone mineralization	322	-0.130862	0.0314975	1
NGF signalling via TRKA from the plasma membrane	394	-0.120766	0.0315002	1
pyrimidine ribonucleosides salvage I	277	-0.13936	0.0315139	1
3-phosphoinositide degradation	373	-0.123301	0.0316102	1
Phosphatidylinositol signaling system - Homo sapiens (human)	409	-0.118978	0.031646	1
Constitutive Signaling by NOTCH1 t(7;9)(NOTCH1:M1580_K2555) Translocation Mutant	301	-0.134397	0.0316725	1
Signaling by NOTCH1 t(7;9)(NOTCH1:M1580_K2555) Translocation Mutant	301	-0.134397	0.0316725	1
EPHB-mediated forward signaling	344	-0.126963	0.0320331	1
Trafficking of dietary sterols	391	-0.120704	0.0320925	1
Mitochondrial LC-Fatty Acid Beta-Oxidation	205	-0.158335	0.0321407	1
degradation of AXIN	374	-0.122745	0.0321921	1
Phospholipase C-mediated cascade; FGFR4	335	-0.128201	0.0322616	1
superpathway of melatonin degradation	218	-0.153728	0.0324528	1
acyl-CoA hydrolysis	272	-0.139584	0.0324952	1
Aminocaproic Acid Action Pathway	299	-0.134006	0.0326509	1
Tranexamic Acid Action Pathway	299	-0.134006	0.0326509	1
Urokinase Action Pathway	299	-0.134006	0.0326509	1
Reteplase Action Pathway	299	-0.134006	0.0326509	1
Streptokinase Action Pathway	299	-0.134006	0.0326509	1
Tenecteplase Action Pathway	299	-0.134006	0.0326509	1
Alteplase Action Pathway	299	-0.134006	0.0326509	1
Anistreplase Action Pathway	299	-0.134006	0.0326509	1
Aprotinin Action Pathway	299	-0.134006	0.0326509	1
Phenindione Action Pathway	299	-0.134006	0.0326509	1
Dicoumarol Action Pathway	299	-0.134006	0.0326509	1
Warfarin Action Pathway	299	-0.134006	0.0326509	1
Acenocoumarol Action Pathway	299	-0.134006	0.0326509	1
Coagulation	299	-0.134006	0.0326509	1
Bivalirudin Action Pathway	299	-0.134006	0.0326509	1
Argatroban Action Pathway	299	-0.134006	0.0326509	1
Phenprocoumon Action Pathway	299	-0.134006	0.0326509	1
Dicumarol Action Pathway	299	-0.134006	0.0326509	1
Ximelagatran Action Pathway	299	-0.134006	0.0326509	1
Lepirudin Action Pathway	299	-0.134006	0.0326509	1
PAOs oxidise polyamines to amines	296	-0.134419	0.0328434	1
GDP-L-fucose biosynthesis II (from L-fucose)	305	-0.132671	0.0328998	1
Dual incision reaction in GG-NER	245	-0.145632	0.0330345	1
Formation of incision complex in GG-NER	245	-0.145632	0.0330345	1
2-oxobutanoate degradation	406	-0.11833	0.0330584	1
TRAF6 mediated IRF7 activation	390	-0.120157	0.0330678	1
hypusine biosynthesis	62	-0.274603	0.0330795	1
KitReceptor	391	-0.119957	0.0331835	1
Hypophosphatasia	374	-0.121991	0.0332622	1
Vitamin B6 Metabolism	374	-0.121991	0.0332622	1
role of ppar-gamma coactivators in obesity and thermogenesis	400	-0.118862	0.0332719	1
proteolysis and signaling pathway of notch	354	-0.124606	0.0333005	1
Cellular responses to stress	329	-0.128231	0.0335354	1
Collagen degradation	252	-0.143312	0.0336206	1
CDC6 association with the ORC:origin complex	408	-0.117687	0.0336221	1
Ifosfamide Pathway, Pharmacokinetics	265	-0.140293	0.0336526	1
regulation of p27 phosphorylation during cell cycle progression	279	-0.137068	0.0337881	1
HIF-2-alpha transcription factor network	396	-0.118831	0.0340667	1
LDL-mediated lipid transport	243	-0.145167	0.0342152	1
G13 Signaling Pathway	314	-0.130193	0.0342681	1
Activation of Ca-permeable Kainate Receptor	346	-0.125001	0.0343587	1
Ionotropic activity of Kainate Receptors	346	-0.125001	0.0343587	1
Pre-NOTCH Expression and Processing	497	-0.108788	0.0348976	1
GPCR Adenosine A2A receptor	374	-0.120825	0.0349822	1
insulin	389	-0.118744	0.0352958	1
cd40l signaling pathway	429	-0.114386	0.0353619	1
Bladder cancer - Homo sapiens (human)	332	-0.126431	0.0353636	1
Interleukin receptor SHC signaling	369	-0.121039	0.0355945	1
Negative regulation of FGFR3 signaling	378	-0.119861	0.035662	1
A third proteolytic cleavage releases NICD	300	-0.131413	0.0359044	1
ChREBP activates metabolic gene expression	283	-0.134723	0.0359064	1
SMAC binds to IAPs	388	-0.118433	0.0359746	1
SMAC-mediated dissociation of IAP:caspase complexes	388	-0.118433	0.0359746	1
SMAC-mediated apoptotic response	388	-0.118433	0.0359746	1
Thiopurine Pathway, Pharmacokinetics/Pharmacodynamics	326	-0.126885	0.0360978	1
MyD88 dependent cascade initiated on endosome	391	-0.117972	0.036159	1
Toll Like Receptor 7/8 (TLR7/8) Cascade	391	-0.117972	0.036159	1
Proton Pump Inhibitor Pathway, Pharmacokinetics	332	-0.125836	0.0361872	1
glutaryl-CoA degradation	100	-0.214871	0.0363963	1
Formation of the active cofactor, UDP-glucuronate	338	-0.124749	0.036513	1
Amyotrophic lateral sclerosis (ALS) - Homo sapiens (human)	425	-0.114067	0.0365404	1
ALKBH3 mediated reversal of alkylation damage	291	-0.132604	0.0366418	1
Ligand-gated ion channel transport	364	-0.120964	0.0366897	1
Nucleotide Metabolism	283	-0.133969	0.0368341	1
MAPK Cascade	440	-0.112392	0.0368755	1
superpathway of geranylgeranyldiphosphate biosynthesis I (via mevalonate)	240	-0.14375	0.0369821	1
Signaling Pathways in Glioblastoma	432	-0.113086	0.0369873	1
Signaling events mediated by PTP1B	333	-0.125132	0.037006	1
regulation of spermatogenesis by crem	265	-0.137645	0.0371089	1
BMI1	200	-0.155623	0.037115	1
AUF1 (hnRNP D0) destabilizes mRNA	180	-0.163228	0.0371284	1
HS-GAG biosynthesis	421	-0.113983	0.0372926	1
Establishment of Sister Chromatid Cohesion	380	-0.118559	0.0373567	1
Anti-diabetic Drug Potassium Channel Inhibitors Pathway, Pharmacodynamics	406	-0.115532	0.0373568	1
Cell-cell junction organization	308	-0.128899	0.0374787	1
Defective CFTR causes cystic fibrosis	251	-0.140532	0.0375484	1
ABC transporter disorders	251	-0.140532	0.0375484	1
Disorders of transmembrane transporters	251	-0.140532	0.0375484	1
E-cadherin signaling in keratinocytes	399	-0.116165	0.0375873	1
Hypertrophic cardiomyopathy (HCM) - Homo sapiens (human)	341	-0.123576	0.0375969	1
Cyanoamino acid metabolism - Homo sapiens (human)	192	-0.157927	0.0376984	1
Hedgehog Signaling Pathway	267	-0.136666	0.0377013	1
Riboflavin metabolism - Homo sapiens (human)	115	-0.199517	0.0380817	1
Corticotropin Activation of Cortisol Production	372	-0.118914	0.03828	1
Nuclear Receptor transcription pathway	379	-0.118056	0.038285	1
Beta2 integrin cell surface interactions	254	-0.13928	0.0382987	1
Influenza A - Homo sapiens (human)	316	-0.126883	0.0384346	1
GPCR signaling-cholera toxin	249	-0.140328	0.0384375	1
GABA receptor activation	394	-0.116181	0.0385027	1
RNA Polymerase II Pre-transcription Events	236	-0.143168	0.0390009	1
Signaling events mediated by Hepatocyte Growth Factor Receptor (c-Met)	398	-0.115411	0.0390284	1
TP53 Regulates Metabolic Genes	308	-0.127813	0.0391323	1
Utilization of Ketone Bodies	255	-0.13833	0.0391797	1
O-linked glycosylation of mucins	307	-0.12792	0.0392142	1
Class A/1 (Rhodopsin-like receptors)	214	-0.149431	0.0392826	1
Downstream signaling in naive CD8+ T cells	287	-0.131477	0.0393612	1
Toll-like receptor signaling pathway - Homo sapiens (human)	308	-0.127594	0.0394382	1
hypoxia and p53 in the cardiovascular system	332	-0.123581	0.0396523	1
Biogenic amines are oxidatively deaminated to aldehydes by MAOA and MAOB	270	-0.134579	0.039869	1
Viral carcinogenesis - Homo sapiens (human)	282	-0.132057	0.0399687	1
wybutosine biosynthesis	319	-0.125276	0.0401257	1
GAB1 signalosome	429	-0.111531	0.0402111	1
Activation of Rac	419	-0.112316	0.0405345	1
Kit receptor signaling pathway	418	-0.112391	0.0405497	1
Mesodermal Commitment Pathway	320	-0.124832	0.040653	1
Cytosolic sulfonation of small molecules	216	-0.147599	0.0406971	1
FGFR1 mutant receptor activation	443	-0.109788	0.0409777	1
Arachidonate production from DAG	355	0.119495	0.0410018	1
Notch	307	-0.12684	0.0410049	1
egf signaling pathway	491	-0.105807	0.0410288	1
Ephrin A reverse signaling	475	-0.106895	0.0412825	1
MAPK targets/ Nuclear events mediated by MAP kinases	481	-0.106301	0.0414948	1
Assembly of the ORC complex at the origin of replication	356	-0.118945	0.0416435	1
Activated point mutants of FGFR2	300	-0.127565	0.0416818	1
Glycosphingolipid metabolism	306	-0.126385	0.0418589	1
Lidocaine (Local Anaesthetic) Action Pathway	320	-0.124053	0.041987	1
IL23-mediated signaling events	234	-0.141643	0.0419938	1
Presenilin action in Notch and Wnt signaling	347	-0.119953	0.042136	1
Lysosomal glycogen catabolism	195	-0.153432	0.0421821	1
RNA Polymerase I Promoter Clearance	233	-0.141841	0.0422154	1
SRF and miRs in Smooth Muscle Differentiation and Proliferation	396	-0.113791	0.0422205	1
Nephrin interactions	351	-0.119146	0.0425176	1
Extracellular vesicle-mediated signaling in recipient cells	430	-0.110081	0.0426375	1
Phenytoin (Antiarrhythmic) Action Pathway	318	-0.123912	0.0427312	1
Long-term potentiation - Homo sapiens (human)	440	-0.1091	0.0427457	1
POU5F1 (OCT4), SOX2, NANOG activate genes related to proliferation	308	-0.125407	0.0428935	1
Signaling by FGFR1 fusion mutants	493	-0.104639	0.0429633	1
roles of arrestin dependent recruitment of src kinases in gpcr signaling	319	-0.123474	0.0431281	1
Nuclear signaling by ERBB4	377	-0.115393	0.043241	1
Pathways in cancer - Homo sapiens (human)	361	-0.117355	0.0433606	1
Small Ligand GPCRs	360	-0.117459	0.0433993	1
Notch Signaling Pathway	320	-0.123123	0.04351	1
Cleavage of Growing Transcript in the Termination Region	299	-0.126505	0.0436255	1
RNA Polymerase II Transcription Termination	299	-0.126505	0.0436255	1
Post-Elongation Processing of the Transcript	299	-0.126505	0.0436255	1
Mitotic Metaphase and Anaphase	288	-0.128453	0.0438008	1
T-Cell Receptor and Co-stimulatory Signaling	417	-0.110595	0.0440625	1
Death Receptor Signalling	326	-0.121804	0.0441229	1
Sterols are 12-hydroxylated by CYP8B1	494	-0.103949	0.0442167	1
<i>N</i>-acetylglucosamine degradation II	371	-0.115584	0.0442281	1
Pentose phosphate pathway	352	-0.117972	0.0443179	1
Osteoclast Signaling	325	-0.121856	0.0443548	1
multiple antiapoptotic pathways from igf-1r signaling lead to bad phosphorylation	446	-0.107692	0.0444256	1
Infectious disease	313	-0.123542	0.0446711	1
insulin signaling pathway	422	-0.109774	0.0447119	1
Apoptosis	348	-0.118183	0.044845	1
DNA-PK pathway in nonhomologous end joining	456	-0.106602	0.0448607	1
Toxicity of botulinum toxin type G (BoNT/G)	367	-0.115543	0.0452552	1
heparan sulfate biosynthesis	420	-0.109652	0.0453458	1
Lysine Degradation	321	-0.121815	0.0454606	1
Hyperlysinemia I, Familial	321	-0.121815	0.0454606	1
2-aminoadipic 2-oxoadipic aciduria	321	-0.121815	0.0454606	1
Pyridoxine dependency with seizures	321	-0.121815	0.0454606	1
Saccharopinuria/Hyperlysinemia II	321	-0.121815	0.0454606	1
Hyperlysinemia II or Saccharopinuria	321	-0.121815	0.0454606	1
adenine and adenosine salvage III	349	-0.117744	0.045481	1
transcription regulation by methyltransferase of carm1	424	-0.10917	0.0455224	1
Synthesis of PIPs at the late endosome membrane	378	-0.114041	0.0455632	1
p75NTR negatively regulates cell cycle via SC1	355	-0.116876	0.0456235	1
Regulation of Commissural axon pathfinding by Slit and Robo	362	-0.115874	0.0457835	1
nfkb activation by nontypeable hemophilus influenzae	409	-0.110491	0.0458362	1
Antimetabolite Pathway - Folate Cycle, Pharmacodynamics	432	-0.108223	0.0458767	1
JAK-STAT	391	-0.112254	0.0461181	1
Homocysteine Degradation	477	-0.104101	0.0464825	1
Gamma-cystathionase deficiency (CTH)	477	-0.104101	0.0464825	1
Homocystinuria, cystathionine beta-synthase deficiency	477	-0.104101	0.0464825	1
cysteine biosynthesis/homocysteine degradation (trans-sulfuration)	477	-0.104101	0.0464825	1
Cysteine formation from homocysteine	477	-0.104101	0.0464825	1
hydrogen sulfide biosynthesis (trans-sulfuration)	477	-0.104101	0.0464825	1
IL-5 Signaling Pathway	426	-0.108462	0.0465078	1
Glucuronidation	160	-0.164314	0.0467898	1
vitamin D<sub>3</sub> biosynthesis	261	-0.132043	0.0468342	1
Assembly of Viral Components at the Budding Site	375	-0.113672	0.0469078	1
Virus Assembly and Release	375	-0.113672	0.0469078	1
TNF	230	-0.139412	0.0469447	1
Nucleotide excision repair - Homo sapiens (human)	239	-0.137041	0.0469871	1
PKA activation	320	-0.121034	0.047088	1
Pancreatic cancer - Homo sapiens (human)	413	-0.109405	0.0471724	1
Transcriptional misregulation in cancer - Homo sapiens (human)	317	-0.121432	0.0472309	1
DAG and IP3 signaling	384	-0.112442	0.0472704	1
RORA activates gene expression	309	-0.122627	0.0475925	1
Presynaptic phase of homologous DNA pairing and strand exchange	324	-0.120138	0.0476313	1
FGFR1c ligand binding and activation	308	-0.122703	0.047634	1
Mucin type O-Glycan biosynthesis - Homo sapiens (human)	377	-0.112782	0.0481739	1
PLCG1 events in ERBB2 signaling	396	-0.110543	0.0484426	1
RIG-I/MDA5 mediated induction of IFN-alpha/beta pathways	293	-0.124791	0.0484449	1
ERKs are inactivated	452	-0.105172	0.0484892	1
Antagonism of Activin by Follistatin	335	-0.117939	0.0487362	1
SCF-beta-TrCP mediated degradation of Emi1	433	-0.106665	0.0488808	1
Signaling by WNT in cancer	446	-0.1055	0.0489001	1
Integrin alphaIIb beta3 signaling	353	-0.11539	0.048919	1
mTOR signaling pathway - Homo sapiens (human)	456	-0.104595	0.0490005	1
cystic fibrosis transmembrane conductance regulator (cftr) and beta 2 adrenergic receptor (b2ar) pathway	246	-0.134122	0.0490802	1
Eicosanoid ligand-binding receptors	308	-0.121892	0.0491249	1
pentose phosphate pathway (oxidative branch)	421	-0.107609	0.0492434	1
Regulation of Microtubule Cytoskeleton	435	-0.106273	0.049312	1
Thioguanine Metabolism Pathway	122	-0.184089	0.0493168	1
ketolysis	220	-0.140618	0.0494977	1
Mycophenolic Acid Metabolism Pathway	227	-0.138599	0.0495222	1
Gastrin-CREB signalling pathway via PKC and MAPK	329	-0.118372	0.0495623	1
N-cadherin signaling events	353	-0.115043	0.0496392	1
N-Glycan biosynthesis	360	-0.113963	0.0499589	1
TRAF6 mediated IRF7 activation in TLR7/8 or 9 signaling	354	-0.114727	0.049967	1
CDC42 signaling events	404	-0.108941	0.05	1
Glycerophospholipid metabolism	296	-0.123381	0.0500319	1
HIV Infection	301	-0.122533	0.0500618	1
Adherens junctions interactions	367	-0.11308	0.0500694	1
Innate Immune System	350	-0.115156	0.0501835	1
Glucagon signaling pathway - Homo sapiens (human)	320	-0.119256	0.0504236	1
Inactivation, recovery and regulation of the phototransduction cascade	295	-0.123168	0.0506711	1
Mercaptopurine Action Pathway	353	-0.114437	0.0506854	1
Azathioprine Action Pathway	353	-0.114437	0.0506854	1
Thioguanine Action Pathway	353	-0.114437	0.0506854	1
p53 pathway	392	-0.109859	0.0507394	1
Fanconi anemia pathway - Homo sapiens (human)	239	-0.13478	0.0507486	1
Dissolution of Fibrin Clot	155	-0.163575	0.051161	1
Retinoid cycle disease events	445	-0.104534	0.0511702	1
Diseases associated with visual transduction	445	-0.104534	0.0511702	1
Biosynthesis of A2E, implicated in retinal degradation	445	-0.104534	0.0511702	1
stearate biosynthesis	334	-0.116824	0.051177	1
Ubiquitin Mediated Degradation of Phosphorylated Cdc25A	358	-0.113546	0.0513191	1
p53-Independent DNA Damage Response	358	-0.113546	0.0513191	1
p53-Independent G1/S DNA damage checkpoint	358	-0.113546	0.0513191	1
Transcriptional activation by NRF2	380	-0.110889	0.0513215	1
glycerol degradation	450	-0.103981	0.0514485	1
Beta Oxidation of Very Long Chain Fatty Acids	258	-0.129962	0.0515142	1
Adrenoleukodystrophy, X-linked	258	-0.129962	0.0515142	1
Carnitine-acylcarnitine translocase deficiency	258	-0.129962	0.0515142	1
nerve growth factor pathway (ngf)	373	-0.111635	0.0515486	1
2-oxoglutarate decarboxylation to succinyl-CoA	371	-0.111825	0.0515795	1
EPO Receptor Signaling	446	-0.104173	0.0517935	1
EPHA forward signaling	353	-0.113922	0.0518173	1
cdc25 and chk1 regulatory pathway in response to dna damage	403	-0.108186	0.0518191	1
DNA Replication	263	-0.128588	0.052018	1
Intracellular Signalling Through Adenosine Receptor A2a and Adenosine	374	-0.111251	0.052058	1
role of erbb2 in signal transduction and oncology	420	-0.106393	0.0520824	1
Non-homologous end-joining - Homo sapiens (human)	458	-0.103028	0.0521368	1
glycogen biosynthesis	173	-0.154372	0.0524343	1
Apoptosis Modulation by HSP70	334	-0.116117	0.052593	1
Trafficking of AMPA receptors	378	-0.110493	0.0526346	1
Glutamate Binding, Activation of AMPA Receptors and Synaptic Plasticity	378	-0.110493	0.0526346	1
Pyruvate dehydrogenase deficiency (E3)	219	-0.138829	0.052741	1
Pyruvate dehydrogenase deficiency (E2)	219	-0.138829	0.052741	1
2-ketoglutarate dehydrogenase complex deficiency	219	-0.138829	0.052741	1
Mitochondrial complex II deficiency	219	-0.138829	0.052741	1
Fumarase deficiency	219	-0.138829	0.052741	1
Congenital lactic acidosis	219	-0.138829	0.052741	1
Citric Acid Cycle	219	-0.138829	0.052741	1
lysine degradation I (saccharopine pathway)	402	-0.107862	0.0527503	1
7-(3-amino-3-carboxypropyl)-wyosine biosynthesis	301	-0.120966	0.0529948	1
Nucleotide Excision Repair	316	-0.118537	0.0530184	1
Anchoring of the basal body to the plasma membrane	282	-0.124133	0.0533835	1
C-MYB transcription factor network	294	-0.121788	0.0536728	1
Bacterial invasion of epithelial cells - Homo sapiens (human)	314	-0.118465	0.0538557	1
Anchoring fibril formation	223	-0.137044	0.0539641	1
noradrenaline and adrenaline degradation	261	-0.127942	0.0540542	1
rho cell motility signaling pathway	337	-0.114962	0.0540554	1
the visual cycle I (vertebrates)	190	-0.147032	0.0541678	1
purine deoxyribonucleosides degradation	463	-0.101707	0.0542676	1
Conjugation of salicylate with glycine	422	-0.105192	0.0543017	1
granzyme a mediated apoptosis pathway	235	-0.13374	0.0543105	1
Hedgehog	269	-0.126113	0.0543419	1
Cell death signalling via NRAGE, NRIF and NADE	300	-0.120383	0.0544916	1
fas signaling pathway (cd95)	306	-0.119398	0.0545268	1
Signaling by VEGF	393	-0.107912	0.0546945	1
atm signaling pathway	330	-0.115595	0.0547701	1
Farnesoid X Receptor Pathway	363	-0.11125	0.0548066	1
SUMO is conjugated to E1 (UBA2:SAE1)	348	-0.113119	0.0548745	1
Hedgehog signaling events mediated by Gli proteins	355	-0.11215	0.0550161	1
Phospholipase C-mediated cascade: FGFR1	354	-0.112301	0.0550198	1
Insulin Signalling	429	-0.104238	0.0550302	1
Vasopressin Regulation of Water Homeostasis	327	-0.115854	0.055142	1
Ubiquitin mediated proteolysis - Homo sapiens (human)	355	-0.111996	0.0553168	1
glutamate dependent acid resistance	415	-0.105331	0.0555188	1
Neural Crest Differentiation	316	-0.117347	0.0555444	1
Ubiquinone and other terpenoid-quinone biosynthesis - Homo sapiens (human)	335	-0.114461	0.0557207	1
Mismatch Repair	234	-0.133056	0.0559759	1
Irinotecan Action Pathway	195	-0.144289	0.0560401	1
Irinotecan Metabolism Pathway	195	-0.144289	0.0560401	1
E2F-enabled inhibition of pre-replication complex formation	379	-0.108834	0.0560526	1
Squalene and cholesterol biosynthesis	307	-0.118473	0.0560597	1
IL12-mediated signaling events	237	-0.132213	0.0562066	1
Chondroitin sulfate biosynthesis	331	-0.114727	0.056295	1
Prefoldin mediated transfer of substrate to CCT/TriC	114	-0.184366	0.0563029	1
Export of Viral Ribonucleoproteins from Nucleus	308	-0.11819	0.0563508	1
Proteoglycan biosynthesis	408	-0.105405	0.056947	1
p73 transcription factor network	334	-0.113984	0.0570428	1
BMP signaling Dro	437	-0.10263	0.0571554	1
Insulin secretion - Homo sapiens (human)	345	-0.11245	0.0572101	1
Respiratory electron transport	227	-0.13405	0.057472	1
Transport of Mature mRNAs Derived from Intronless Transcripts	329	-0.114459	0.0575199	1
NOTCH-Ncore	317	-0.11617	0.0575319	1
PLC beta mediated events	365	-0.109686	0.0577635	1
fatty acid &beta;-oxidation (peroxisome)	245	-0.129176	0.0582723	1
Translation Factors	326	-0.114342	0.058744	1
Dopamine metabolism	212	-0.137435	0.0587818	1
Complement and coagulation cascades - Homo sapiens (human)	271	-0.123449	0.0588331	1
Peptide ligand-binding receptors	215	0.136572	0.0588777	1
p38 MAPK Signaling Pathway	437	-0.10191	0.0588989	1
Alzheimers Disease	199	-0.141313	0.0590102	1
Activation of the pre-replicative complex	293	-0.119306	0.0591514	1
NOTCH2 Activation and Transmission of Signal to the Nucleus	317	-0.115436	0.0591608	1
Stabilization and expansion of the E-cadherin adherens junction	445	-0.100945	0.0596612	1
Interleukin-11 Signaling Pathway	366	-0.108693	0.059792	1
Aurora B signaling	316	-0.115149	0.0601386	1
RNA Polymerase I Transcription Initiation	348	-0.110714	0.0601682	1
Signaling by FGFR1	392	-0.105494	0.0605103	1
serine and glycine biosynthesis	265	-0.123699	0.0606357	1
metabolism of anandamide an endogenous cannabinoid	375	-0.107257	0.0607171	1
Long-chain-3-hydroxyacyl-coa dehydrogenase deficiency (LCHAD)	166	-0.152239	0.0607834	1
Fatty Acid Elongation In Mitochondria	166	-0.152239	0.0607834	1
Xenobiotics metabolism	175	-0.148389	0.0612172	1
Caspase activation via extrinsic apoptotic signalig pathway	341	-0.111149	0.0612547	1
tpo signaling pathway	416	-0.102788	0.0614136	1
Warfarin Pathway, Pharmacokinetics	264	-0.123472	0.0615478	1
mechanism of protein import into the nucleus	293	-0.118169	0.0615876	1
Human Complement System	298	-0.117257	0.0617453	1
Cyclin B2 mediated events	193	-0.141609	0.061779	1
Energy dependent regulation of mTOR by LKB1-AMPK	336	-0.111592	0.0617853	1
Oxytocin signaling pathway - Homo sapiens (human)	377	-0.106471	0.0620394	1
beta-catenin independent WNT signaling	321	-0.113514	0.062241	1
NEP/NS2 Interacts with the Cellular Export Machinery	302	-0.116353	0.0622643	1
Alanine, aspartate and glutamate metabolism - Homo sapiens (human)	336	-0.111398	0.0622661	1
G2/M Checkpoints	254	-0.125185	0.0622722	1
RHO GTPase Effectors	320	-0.113384	0.0627679	1
Long-term depression - Homo sapiens (human)	414	-0.102454	0.0627725	1
Signaling by Interleukins	392	-0.104578	0.0628484	1
G alpha (12/13) signalling events	298	-0.116749	0.0628789	1
Xenobiotics	197	-0.139732	0.0630033	1
Activation of AMPA receptors	285	-0.118845	0.0630953	1
WNT ligand biogenesis and trafficking	362	-0.107741	0.0631829	1
pelp1 modulation of estrogen receptor activity	441	-0.0998585	0.0633262	1
Glycosaminoglycan biosynthesis - chondroitin sulfate / dermatan sulfate - Homo sapiens (human)	450	-0.0990832	0.063395	1
ARL13B-mediated ciliary trafficking of INPP5E	210	-0.135495	0.0634209	1
Imatinib Pathway, Pharmacokinetics/Pharmacodynamics	315	-0.113781	0.0635679	1
Pyrimidine salvage reactions	251	-0.12517	0.0637209	1
Synthesis of IPs in the nucleus	400	-0.103222	0.0642208	1
NADH repair	109	-0.182703	0.0643966	1
Mitotic Prophase	266	0.121729	0.0645208	1
Vitamin B5 - CoA biosynthesis from pantothenate	346	-0.109129	0.0645645	1
DAP12 signaling	399	-0.103148	0.0646636	1
eNOS activation	384	-0.104645	0.0647578	1
Vemurafenib Pathway, Pharmacodynamics	341	-0.109663	0.0648561	1
update your name in edit mode	341	-0.109663	0.0648561	1
EGF-EGFR Signaling Pathway	380	-0.105009	0.0649285	1
Type II diabetes mellitus	378	-0.105212	0.0649753	1
cAMP signaling pathway - Homo sapiens (human)	356	-0.107698	0.0650025	1
G1/S DNA Damage Checkpoints	318	-0.112679	0.0651426	1
M Phase	286	-0.117583	0.0655098	1
Signaling by FGFR1 amplification mutants	397	-0.102995	0.0655624	1
superpathway of conversion of glucose to acetyl CoA and entry into the TCA cycle	212	-0.13379	0.0655925	1
acetyl-CoA biosynthesis from citrate	151	0.156211	0.0656679	1
Phosphorylation of CD3 and TCR zeta chains	213	-0.133485	0.0657487	1
IRS-mediated signalling	372	-0.105504	0.0657921	1
Protein folding	170	-0.147639	0.0659078	1
Trk receptor signaling mediated by the MAPK pathway	442	-0.0988054	0.0659307	1
Oncogene Induced Senescence	495	-0.0947171	0.0663791	1
HATs acetylate histones	208	-0.134597	0.0663949	1
Vibrio cholerae infection - Homo sapiens (human)	280	-0.11823	0.0665529	1
VxPx cargo-targeting to cilium	381	-0.104236	0.0665863	1
no2-dependent il-12 pathway in nk cells	234	-0.12759	0.0668135	1
Endocytosis - Homo sapiens (human)	350	-0.107701	0.0668702	1
Serotonin Receptor 2 and STAT3 Signaling	464	-0.096712	0.0668868	1
Syndecan-2-mediated signaling events	301	-0.114439	0.0670114	1
Organic cation/anion/zwitterion transport	292	-0.115828	0.0672392	1
Peptide hormone metabolism	197	-0.137517	0.0672878	1
Tight junction - Homo sapiens (human)	295	-0.115206	0.0675157	1
superpathway of pyrimidine ribonucleotides <i>de novo</i> biosynthesis	268	-0.12001	0.067539	1
DEx/H-box helicases activate type I IFN and inflammatory cytokines production	279	-0.117888	0.0676961	1
il 6 signaling pathway	342	-0.108304	0.067814	1
Deadenylation-dependent mRNA decay	314	-0.112045	0.0680376	1
inactivation of gsk3 by akt causes accumulation of b-catenin in alveolar macrophages	405	-0.101273	0.0680667	1
CD28 co-stimulation	413	-0.100451	0.0682911	1
Thromboxane A2 receptor signaling	355	-0.106515	0.0682944	1
calcium signaling by hbx of hepatitis b virus	321	-0.110922	0.0683586	1
RHO GTPases Activate Formins	334	-0.109143	0.0683627	1
Mitotic Telophase/Cytokinesis	298	-0.114408	0.0683814	1
Keratan sulfate biosynthesis	338	-0.108594	0.0683866	1
c-src mediated regulation of Cx43 function and closure of gap junctions	351	-0.10687	0.0686565	1
Regulation of gap junction activity	351	-0.10687	0.0686565	1
Fluvastatin Pathway, Pharmacokinetics	224	-0.128971	0.0690639	1
TRAF6 mediated induction of TAK1 complex	495	-0.0937823	0.0690952	1
Vasopressin regulates renal water homeostasis via Aquaporins	283	-0.116432	0.0693462	1
attenuation of gpcr signaling	472	-0.0952728	0.069363	1
Hypertrophy Model	304	-0.113017	0.0693921	1
Lysine metabolism	337	-0.10834	0.0694159	1
Angiopoietin receptor Tie2-mediated signaling	363	-0.104799	0.0703126	1
Hydrolysis of LPC	171	-0.145033	0.0703769	1
Intracellular Signalling Through Adenosine Receptor A2b and Adenosine	373	-0.103664	0.0704373	1
Doxorubicin Metabolism Pathway	204	-0.133705	0.0705493	1
Fluoxetine Action Pathway	328	-0.108988	0.0707972	1
Copper homeostasis	371	-0.103741	0.0708109	1
Oxidative phosphorylation	227	-0.127395	0.0709615	1
Pyruvate metabolism and Citric Acid (TCA) cycle	362	-0.104664	0.0709862	1
tumor suppressor arf inhibits ribosomal biogenesis	353	-0.105598	0.0713319	1
adenosine nucleotides degradation	388	-0.101757	0.0713385	1
One carbon pool by folate - Homo sapiens (human)	394	-0.101124	0.0713865	1
FoxO family signaling	385	-0.10201	0.0714319	1
Adefovir Dipivoxil Metabolism Pathway	244	-0.123222	0.071432	1
Tenofovir Metabolism Pathway	244	-0.123222	0.071432	1
Bile Acid Biosynthesis	222	-0.128241	0.0719354	1
27-Hydroxylase Deficiency	222	-0.128241	0.0719354	1
Congenital Bile Acid Synthesis Defect Type II	222	-0.128241	0.0719354	1
Cerebrotendinous Xanthomatosis (CTX)	222	-0.128241	0.0719354	1
Zellweger Syndrome	222	-0.128241	0.0719354	1
Familial Hypercholanemia (FHCA)	222	-0.128241	0.0719354	1
Congenital Bile Acid Synthesis Defect Type III	222	-0.128241	0.0719354	1
Cholinergic synapse - Homo sapiens (human)	380	-0.102316	0.0720857	1
Mitochondrial Beta-Oxidation of Long Chain Saturated Fatty Acids	194	-0.135845	0.0722861	1
apoptotic signaling in response to dna damage	379	-0.102152	0.0727834	1
DNA Damage Bypass	306	-0.111335	0.0728678	1
Neurotransmitter Release Cycle	334	-0.107377	0.0729208	1
Doxepin Metabolism Pathway	212	-0.130344	0.0729735	1
nuclear receptors coordinate the activities of chromatin remodeling complexes and coactivators to facilitate initiation of transcription in carcinoma cells	381	-0.101865	0.0730043	1
Physiological and Pathological Hypertrophy of the Heart	469	-0.0942339	0.0730845	1
MGMT-mediated DNA damage reversal	187	-0.137692	0.0734088	1
estradiol biosynthesis II	250	-0.121096	0.0734927	1
Folate biosynthesis - Homo sapiens (human)	301	-0.111821	0.0735208	1
G Protein Signaling Pathways	333	-0.107127	0.0738609	1
Proteoglycans in cancer - Homo sapiens (human)	393	-0.100227	0.074174	1
Fc-epsilon receptor I signaling in mast cells	365	-0.103179	0.0741992	1
dolichyl-diphosphooligosaccharide biosynthesis	222	-0.127048	0.0744749	1
Simvastatin Action Pathway	275	-0.115741	0.0746501	1
Pravastatin Action Pathway	275	-0.115741	0.0746501	1
Atorvastatin Action Pathway	275	-0.115741	0.0746501	1
Hyper-IgD syndrome	275	-0.115741	0.0746501	1
Cholesteryl ester storage disease	275	-0.115741	0.0746501	1
Lysosomal Acid Lipase Deficiency (Wolman Disease)	275	-0.115741	0.0746501	1
Alendronate Action Pathway	275	-0.115741	0.0746501	1
Rosuvastatin Action Pathway	275	-0.115741	0.0746501	1
Lovastatin Action Pathway	275	-0.115741	0.0746501	1
Mevalonic aciduria	275	-0.115741	0.0746501	1
Wolman disease	275	-0.115741	0.0746501	1
Risedronate Action Pathway	275	-0.115741	0.0746501	1
Cerivastatin Action Pathway	275	-0.115741	0.0746501	1
Pamidronate Action Pathway	275	-0.115741	0.0746501	1
Fluvastatin Action Pathway	275	-0.115741	0.0746501	1
Smith-Lemli-Opitz Syndrome (SLOS)	275	-0.115741	0.0746501	1
Chondrodysplasia Punctata II, X Linked Dominant (CDPX2)	275	-0.115741	0.0746501	1
CHILD Syndrome	275	-0.115741	0.0746501	1
Desmosterolosis	275	-0.115741	0.0746501	1
Hypercholesterolemia	275	-0.115741	0.0746501	1
Zoledronate Action Pathway	275	-0.115741	0.0746501	1
Ibandronate Action Pathway	275	-0.115741	0.0746501	1
il-7 signal transduction	292	-0.112776	0.0747658	1
Valine, leucine and isoleucine degradation - Homo sapiens (human)	265	-0.117497	0.0747971	1
Insulin Pathway	383	-0.101022	0.0748171	1
TNFR1-induced proapoptotic signaling	297	-0.111866	0.0750708	1
role of mal in rho-mediated activation of srf	369	-0.102385	0.0751569	1
Influenza Viral RNA Transcription and Replication	288	-0.113228	0.0752353	1
Signaling events mediated by HDAC Class II	295	-0.112091	0.0752666	1
regulation of transcriptional activity by pml	250	-0.120278	0.0752891	1
Signaling by Hedgehog	352	-0.104072	0.0758151	1
Ribosome - Homo sapiens (human)	209	-0.129783	0.0760262	1
SMAD2/SMAD3:SMAD4 heterotrimer regulates transcription	427	-0.0965032	0.0760662	1
Degradation of cysteine and homocysteine	222	-0.126143	0.076426	1
Thyroid hormone synthesis	274	0.115143	0.0765472	1
Mitotic G2-G2-M phases	309	-0.109459	0.0765655	1
alk in cardiac myocytes	413	-0.0975417	0.0765917	1
Dorso-ventral axis formation - Homo sapiens (human)	413	-0.0975374	0.0766051	1
Fc gamma R-mediated phagocytosis - Homo sapiens (human)	333	-0.106157	0.0766492	1
IL-1 NFkB	273	-0.115188	0.0767121	1
B cell receptor signaling pathway - Homo sapiens (human)	337	-0.105552	0.0768971	1
STING mediated induction of host immune responses	274	-0.114985	0.0769029	1
O-glycosylation of TSR domain-containing proteins	340	-0.105096	0.0770435	1
spermine and spermidine degradation I	205	-0.130441	0.0770583	1
Glucagon-like Peptide-1 (GLP1) regulates insulin secretion	326	-0.106919	0.0770708	1
Transport of organic anions	297	-0.111067	0.0771673	1
Nef and signal transduction	246	-0.120229	0.0775812	1
Pyrimidine nucleotides nucleosides metabolism	319	-0.107631	0.0776328	1
phosphoinositides and their downstream targets	341	-0.104759	0.0776548	1
Beta-catenin phosphorylation cascade	371	-0.10126	0.0777115	1
MicroRNAs in cardiomyocyte hypertrophy	356	-0.102927	0.0778149	1
TPO signaling	350	-0.103549	0.0779543	1
Plasmalogen biosynthesis	435	-0.095216	0.0779771	1
Glycosylphosphatidylinositol(GPI)-anchor biosynthesis - Homo sapiens (human)	343	-0.104295	0.0782907	1
Influenza Infection	282	-0.112918	0.0786957	1
Proteoglycan syndecan-mediated signaling events	476	-0.09188	0.0789272	1
Regulation of RAS by GAPs	412	-0.0967645	0.0792261	1
Signal attenuation	472	-0.0920243	0.0793248	1
Downstream signaling events of B Cell Receptor (BCR)	435	-0.094653	0.0797196	1
Fluoropyrimidine Pathway, Pharmacodynamics	386	-0.0989691	0.0799606	1
internal ribosome entry pathway	362	-0.101377	0.0802806	1
Regulation of signaling by CBL	423	-0.0954719	0.0802961	1
Citrate cycle (TCA cycle) - Homo sapiens (human)	212	-0.126999	0.0804597	1
Stimuli-sensing channels	306	-0.108412	0.0807127	1
Separation of Sister Chromatids	309	-0.107879	0.0807979	1
Regulation of IFNA signaling	199	-0.130448	0.0808843	1
Carnosinuria, carnosinemia	302	-0.108918	0.0809005	1
Ureidopropionase deficiency	302	-0.108918	0.0809005	1
GABA-Transaminase Deficiency	302	-0.108918	0.0809005	1
Beta-Alanine Metabolism	302	-0.108918	0.0809005	1
PLK1 signaling events	288	-0.111079	0.0809163	1
Propionyl-CoA catabolism	264	-0.115234	0.081048	1
Energy Metabolism	439	-0.0939248	0.0811082	1
reversal of insulin resistance by leptin	422	-0.0951635	0.0815241	1
NOTCH-Core	314	-0.106928	0.0815772	1
Tryptophan metabolism	233	-0.121276	0.0819036	1
Glutamatergic synapse - Homo sapiens (human)	380	-0.0988877	0.0820339	1
SRP-dependent cotranslational protein targeting to membrane	187	-0.133626	0.0820747	1
Budding and maturation of HIV virion	309	-0.107427	0.0821992	1
RIP-mediated NFkB activation via ZBP1	262	-0.115111	0.0822147	1
Prostaglandin formation from dihomo gama-linoleic acid	333	-0.104106	0.0824206	1
Doxorubicin Pathway (Cardiomyocyte Cell), Pharmacodynamics	286	-0.110869	0.0824652	1
gamma-aminobutyric acid receptor life cycle pathway	310	-0.107182	0.0825144	1
Fructose and mannose metabolism	373	-0.0994295	0.0826234	1
oleate biosynthesis	473	-0.0909392	0.0826872	1
Fluoropyrimidine Activity	297	-0.109023	0.0826958	1
Signaling events mediated by the Hedgehog family	377	-0.0989581	0.082787	1
CTLA4 inhibitory signaling	376	-0.0988934	0.0833235	1
Aryl Hydrocarbon Receptor	349	-0.10187	0.08333	1
ATF6-alpha activates chaperone genes	255	-0.116074	0.0834062	1
Metapathway biotransformation	296	-0.108895	0.0834389	1
Interactions of Rev with host cellular proteins	304	-0.107703	0.0834537	1
Oxidative Stress Induced Senescence	308	-0.107109	0.083459	1
Prednisolone Action Pathway	362	-0.100296	0.0835512	1
Prednisolone Metabolism Pathway	362	-0.100296	0.0835512	1
beta-Alanine metabolism - Homo sapiens (human)	248	-0.117333	0.0837475	1
Nucleotide Excision Repair	224	-0.12267	0.0837716	1
Tryptophan Metabolism	189	-0.132362	0.0838477	1
Glycine Serine metabolism	238	-0.11911	0.084577	1
thyroid hormone metabolism II (via conjugation and/or degradation)	216	-0.124225	0.0846779	1
Release of Hh-Np from the secreting cell	247	-0.117062	0.0849331	1
formaldehyde oxidation	439	-0.092741	0.0849786	1
Salivary secretion - Homo sapiens (human)	288	-0.109553	0.085213	1
Glycosaminoglycan biosynthesis - heparan sulfate / heparin - Homo sapiens (human)	450	-0.0918247	0.085244	1
SHC-mediated cascade:FGFR2	339	-0.10238	0.0853646	1
Localization of the PINCH-ILK-PARVIN complex to focal adhesions	454	-0.0913414	0.0858502	1
Signaling mediated by p38-alpha and p38-beta	399	-0.0958356	0.0858999	1
Sulfation Biotransformation Reaction	200	-0.128069	0.0861009	1
ABC transporters in lipid homeostasis	384	-0.0971544	0.0862338	1
PI3K/AKT activation	417	-0.0941039	0.0863624	1
Alpha6Beta4Integrin	385	-0.0969307	0.0866836	1
Ethanol oxidation	187	-0.13161	0.0868466	1
Activation, myristolyation of BID and translocation to mitochondria	402	-0.09527	0.0868776	1
Synthesis of PIPs at the early endosome membrane	472	-0.0897773	0.0869154	1
Nuclear Pore Complex (NPC) Disassembly	320	-0.104312	0.0869506	1
repression of pain sensation by the transcriptional regulator dream	382	-0.0971371	0.0869934	1
segmentation clock	311	-0.105451	0.0870986	1
Activation of ATR in response to replication stress	275	-0.110852	0.0875203	1
Degradation of beta-catenin by the destruction complex	371	-0.0980551	0.0876	1
Nevirapine Metabolism Pathway	194	-0.129112	0.0877407	1
Cell-extracellular matrix interactions	299	-0.106769	0.0883245	1
Endosomal/Vacuolar pathway	355	-0.0993883	0.0888306	1
S1P2 pathway	445	-0.09112	0.0889276	1
ABC transporters - Homo sapiens (human)	309	-0.104963	0.0894408	1
role of egf receptor transactivation by gpcrs in cardiac hypertrophy	385	-0.0960465	0.0895222	1
effects of calcineurin in keratinocyte differentiation	495	-0.0874548	0.0899322	1
Sphingolipid metabolism - Homo sapiens (human)	352	-0.0993655	0.0899769	1
Downregulation of TGF-beta receptor signaling	448	-0.0905705	0.0901086	1
CDO in myogenesis	368	-0.0974877	0.0904758	1
Myogenesis	368	-0.0974877	0.0904758	1
Release of apoptotic factors from the mitochondria	438	-0.0911916	0.0905418	1
Sulfur relay system - Homo sapiens (human)	394	-0.0948801	0.0905815	1
Platelet calcium homeostasis	437	-0.0912247	0.0906974	1
Sphingosine 1-phosphate (S1P) pathway	327	-0.10205	0.0910302	1
<i>trans, trans</i>-farnesyl diphosphate biosynthesis	132	-0.152336	0.0911752	1
Lipoprotein metabolism	245	-0.115135	0.0914121	1
tetrahydrofolate salvage from 5,10-methenyltetrahydrofolate	485	-0.0876524	0.0914671	1
Carbamazepine Pathway, Pharmacokinetics	241	-0.115859	0.0916011	1
Glypican 3 network	401	-0.0939481	0.0916491	1
Glycosphingolipid biosynthesis - lacto and neolacto series - Homo sapiens (human)	375	-0.0963398	0.0919724	1
stathmin and breast cancer resistance to antimicrotubule agents	313	-0.103564	0.0920717	1
GABA shunt	377	-0.0960884	0.0920844	1
NLR Proteins	335	-0.100719	0.0921028	1
<i>N</i>-acetylglucosamine degradation I	420	-0.0921476	0.0922302	1
multi-drug resistance factors	344	-0.0995937	0.0922564	1
Assembly of the RAD51-ssDNA nucleoprotein complex	353	-0.0985425	0.0922912	1
FOXA1 transcription factor network	348	-0.0990877	0.0923483	1
Antiarrhythmic Pathway, Pharmacodynamics	350	-0.0988327	0.0924351	1
Linoleic acid (LA) metabolism	340	-0.0999722	0.0925439	1
Arrhythmogenic Right Ventricular Cardiomyopathy	358	-0.0978978	0.0926085	1
IL-7	385	-0.0951422	0.0926464	1
Transport of gamma-carboxylated protein precursors from the endoplasmic reticulum to the Golgi apparatus	266	-0.110603	0.0929936	1
Validated targets of C-MYC transcriptional activation	274	-0.109157	0.0930715	1
Capecitabine Action Pathway	127	-0.154193	0.0931429	1
Capecitabine Metabolism Pathway	127	-0.154193	0.0931429	1
Interactome of polycomb repressive complex 2 (PRC2)	322	-0.101928	0.0934102	1
Steroids metabolism	285	-0.107133	0.0937204	1
Androgen receptor signaling pathway	381	-0.0951595	0.0938762	1
CD28 dependent PI3K/Akt signaling	379	-0.0952488	0.0942299	1
APC/C-mediated degradation of cell cycle proteins	229	-0.117393	0.0946314	1
Regulation of mitotic cell cycle	229	-0.117393	0.0946314	1
Diurnally Regulated Genes with Circadian Orthologs	356	-0.0974843	0.094677	1
nicotine degradation IV	179	-0.130986	0.0947949	1
[2Fe-2S] iron-sulfur cluster biosynthesis	238	-0.115377	0.0948145	1
Gap junction degradation	235	-0.115969	0.0949266	1
Aromatase Inhibitor Pathway (Breast Cell), Pharmacodynamics	426	-0.0908645	0.0950878	1
Vincristine Action Pathway	207	-0.122494	0.0952964	1
Vindesine Action Pathway	207	-0.122494	0.0952964	1
PPAR signaling pathway - Homo sapiens (human)	278	-0.107679	0.0954854	1
Putative anti-Inflammatory metabolites formation from EPA	291	-0.105607	0.0955239	1
Vitamins	232	-0.116325	0.0957041	1
Regulation of Telomerase	393	-0.0934829	0.0957442	1
Linoleate metabolism	216	-0.119931	0.095914	1
Processing of DNA double-strand break ends	274	-0.108148	0.0961206	1
CXCR3-mediated signaling events	440	-0.0894858	0.096152	1
MFAP5-mediated ovarian cancer cell motility and invasiveness	438	-0.089623	0.0962246	1
Developmental Biology	371	-0.0954715	0.0962541	1
Prednisone Metabolism Pathway	221	-0.118586	0.0963241	1
Prednisone Action Pathway	221	-0.118586	0.0963241	1
Citric acid cycle (TCA cycle)	212	-0.120787	0.0963835	1
superpathway of methionine degradation	377	-0.0946483	0.0969952	1
overview of telomerase rna component gene hterc transcriptional regulation	478	-0.0866291	0.0970004	1
NRIF signals cell death from the nucleus	328	-0.100018	0.0971269	1
Proximal tubule bicarbonate reclamation - Homo sapiens (human)	265	-0.10936	0.0971599	1
glutamate biosynthesis/degradation	170	-0.133218	0.0972197	1
Venlafaxine Metabolism Pathway	298	-0.104064	0.0972233	1
Trehalose Degradation	240	-0.114097	0.0972678	1
eicosanoid metabolism	292	-0.104823	0.0975764	1
Homologous recombination repair of replication-independent double-strand breaks	355	-0.0965786	0.0981564	1
Homologous Recombination Repair	355	-0.0965786	0.0981564	1
PERK regulates gene expression	307	-0.102419	0.0983785	1
Pantoprazole Action Pathway	177	-0.130185	0.0984897	1
Rabeprazole Action Pathway	177	-0.130185	0.0984897	1
Esomeprazole Action Pathway	177	-0.130185	0.0984897	1
Omeprazole Action Pathway	177	-0.130185	0.0984897	1
Lansoprazole Action Pathway	177	-0.130185	0.0984897	1
Gastric Acid Production	177	-0.130185	0.0984897	1
Nizatidine Action Pathway	177	-0.130185	0.0984897	1
Cimetidine Action Pathway	177	-0.130185	0.0984897	1
Famotidine Action Pathway	177	-0.130185	0.0984897	1
Ranitidine Action Pathway	177	-0.130185	0.0984897	1
Betazole Action Pathway	177	-0.130185	0.0984897	1
Roxatidine acetate Action Pathway	177	-0.130185	0.0984897	1
Metiamide Action Pathway	177	-0.130185	0.0984897	1
Pirenzepine Action Pathway	177	-0.130185	0.0984897	1
APC-Cdc20 mediated degradation of Nek2A	197	-0.123835	0.0990615	1
Calcineurin-regulated NFAT-dependent transcription in lymphocytes	265	-0.108721	0.0991833	1
Fatty acid, triacylglycerol, and ketone body metabolism	311	-0.101588	0.0992866	1
Shigellosis - Homo sapiens (human)	307	-0.102053	0.0995425	1
il 4 signaling pathway	223	-0.116852	0.0999925	1
CD4 T cell receptor signaling-JNK cascade	320	-0.100168	0.100065	1
Renin secretion - Homo sapiens (human)	376	-0.0938774	0.100069	1
Free fatty acid receptors	222	-0.117073	0.100159	1
CDK-mediated phosphorylation and removal of Cdc6	354	-0.0959979	0.100553	1
Post NMDA receptor activation events	468	-0.0863206	0.100723	1
Association of TriC/CCT with target proteins during biosynthesis	242	-0.112424	0.100995	1
the 41bb-dependent immune response	444	-0.0879117	0.10105	1
Branched-chain amino acid catabolism	378	-0.0933886	0.101183	1
purine nucleotides degradation	361	-0.0951203	0.101198	1
Disulfiram Action Pathway	161	-0.134815	0.101258	1
Fatty acid biosynthesis - Homo sapiens (human)	304	-0.101889	0.10144	1
Activation of BAD and translocation to mitochondria	379	-0.0931144	0.101818	1
L-glutamine tRNA biosynthesis	229	-0.114882	0.101866	1
PKMTs methylate histone lysines	255	-0.10951	0.102196	1
IRS activation	428	-0.088702	0.102578	1
S1P1 pathway	359	-0.0948854	0.102618	1
Signaling by PDGF	387	-0.0921323	0.102692	1
Lipid digestion, mobilization, and transport	205	-0.120293	0.102695	1
Formation of the ternary complex, and subsequently, the 43S complex	175	-0.129104	0.103028	1
Irinotecan Pathway, Pharmacokinetics	224	-0.115625	0.103028	1
Atorvastatin/Lovastatin/Simvastatin Pathway, Pharmacokinetics	232	-0.113842	0.103168	1
Angiogenesis	486	-0.0845318	0.103306	1
Acyl chain remodelling of PI	267	-0.106718	0.104333	1
Gene regulatory network modelling somitogenesis	173	-0.129222	0.104411	1
Ephrin B reverse signaling	303	-0.101091	0.10459	1
VEGFR3 signaling in lymphatic endothelium	445	-0.0869081	0.104653	1
mitochondrial fatty acid beta-oxidation of unsaturated fatty acids	183	-0.12574	0.10499	1
Tamoxifen metabolism	195	-0.122245	0.105074	1
Regulation of PLK1 Activity at G2/M Transition	306	-0.100511	0.105123	1
Ceramide signaling pathway	374	-0.0927013	0.105168	1
Synthesis of diphthamide-EEF2	233	-0.112821	0.105482	1
mcalpain and friends in cell motility	401	-0.0901282	0.10554	1
Metabolism of nucleotides	306	-0.100354	0.105676	1
Retinoblastoma (RB) in Cancer	323	-0.0980353	0.106014	1
Busulfan Pathway, Pharmacodynamics	216	-0.116376	0.106225	1
p75(NTR)-mediated signaling	273	-0.104998	0.10668	1
TAK1 activates NFkB by phosphorylation and activation of IKKs complex	323	-0.097887	0.106696	1
Visual phototransduction	268	-0.105767	0.106847	1
IL9	344	-0.095325	0.106998	1
Celecoxib Metabolism Pathway	223	-0.114429	0.107189	1
Mitochondrial iron-sulfur cluster biogenesis	441	-0.0865395	0.107252	1
Integrated Breast Cancer Pathway	343	-0.0952746	0.107506	1
Bladder Cancer	343	-0.09528	0.107539	1
lissencephaly gene (lis1) in neuronal migration and development	340	-0.0955791	0.107751	1
Signaling by NOTCH2	306	-0.0996626	0.108134	1
Prolonged ERK activation events	390	-0.0903072	0.108602	1
Pentose phosphate pathway (hexose monophosphate shunt)	193	-0.121444	0.10881	1
Signalling by NGF	373	-0.0917879	0.108943	1
Gamma carboxylation, hypusine formation and arylsulfatase activation	314	-0.0983204	0.109205	1
Pantothenate and CoA biosynthesis - Homo sapiens (human)	362	-0.0927813	0.109306	1
TWIK-related alkaline pH activated K+ channel (TALK)	112	-0.155668	0.109391	1
Fatty acid elongation - Homo sapiens (human)	283	-0.102597	0.109448	1
Interleukin-7 signaling	330	-0.096257	0.10953	1
RNA Polymerase III Chain Elongation	371	-0.0917457	0.109891	1
cGMP effects	463	-0.0843768	0.109955	1
Peptide hormone biosynthesis	168	-0.128881	0.110049	1
Glypican 1 network	380	-0.0908462	0.110073	1
S1P5 pathway	286	-0.101965	0.110149	1
Plasma membrane estrogen receptor signaling	414	-0.0878628	0.110215	1
Lidocaine metabolism	240	-0.109831	0.110235	1
Biological oxidations	243	-0.109233	0.110274	1
Plasmalogen Synthesis	274	-0.103781	0.110344	1
Neurotrophin signaling pathway - Homo sapiens (human)	374	-0.0913395	0.110368	1
Processive synthesis on the C-strand of the telomere	185	-0.123225	0.110601	1
Mono-unsaturated fatty acid beta-oxidation	242	-0.109277	0.110952	1
Fat digestion and absorption - Homo sapiens (human)	234	-0.110868	0.110994	1
Regulation of lipid metabolism by Peroxisome proliferator-activated receptor alpha (PPARalpha)	335	-0.0952519	0.111003	1
Hedgehog signaling pathway - Homo sapiens (human)	369	-0.0916146	0.11115	1
DNA methylation	145	-0.137554	0.11128	1
ifn gamma signaling pathway	231	-0.111303	0.111531	1
TLR ECSIT MEKK1 JNK	400	-0.088676	0.111582	1
RHO GTPases activate PAKs	411	-0.0877206	0.111739	1
GPVI-mediated activation cascade	325	-0.0962578	0.111751	1
TCR	379	-0.0904692	0.111835	1
Nef mediated downregulation of MHC class I complex cell surface expression	388	-0.0896416	0.11196	1
Sema3A PAK dependent Axon repulsion	479	-0.0828902	0.111994	1
Doxepin Pathway, Pharmacokinetics	223	-0.112786	0.112363	1
Etoposide Action Pathway	178	-0.124506	0.112856	1
Etoposide Metabolism Pathway	178	-0.124506	0.112856	1
Post-translational protein modification	333	-0.0949678	0.112936	1
Cohesin Loading onto Chromatin	328	-0.0955178	0.113059	1
ATM mediated phosphorylation of repair proteins	345	-0.0935668	0.113145	1
ATM mediated response to DNA double-strand break	345	-0.0935668	0.113145	1
Scavenging by Class B Receptors	332	-0.0949395	0.113532	1
Osteopontin Signaling	322	-0.0961047	0.113657	1
role of -arrestins in the activation and targeting of map kinases	328	-0.0952456	0.114054	1
Lidocaine (Antiarrhythmic) Action Pathway	356	-0.0921385	0.114204	1
MyD88:Mal cascade initiated on plasma membrane	395	-0.088444	0.11422	1
Toll Like Receptor TLR1:TLR2 Cascade	395	-0.088444	0.11422	1
Toll Like Receptor TLR6:TLR2 Cascade	395	-0.088444	0.11422	1
Toll Like Receptor 2 (TLR2) Cascade	395	-0.088444	0.11422	1
Programmed Cell Death	340	-0.0938282	0.114296	1
erk1/erk2 mapk signaling pathway	369	-0.0907442	0.114531	1
FGFR2 ligand binding and activation	272	-0.102826	0.114574	1
Selenocompound metabolism - Homo sapiens (human)	305	-0.0979533	0.114775	1
deregulation of cdk5 in alzheimers disease	395	-0.088283	0.114941	1
il22 soluble receptor signaling pathway	310	-0.0972444	0.11498	1
Intrinsic Pathway for Apoptosis	408	-0.0871672	0.115042	1
superpathway of tryptophan utilization	246	-0.107222	0.115091	1
IL-13 signaling	238	-0.108751	0.115233	1
TSH signaling pathway	388	-0.0887258	0.115603	1
2-LTR circle formation	482	-0.0818707	0.115658	1
GLUT-1 deficiency syndrome	312	-0.0967826	0.115662	1
Congenital disorder of glycosylation CDG-IId	312	-0.0967826	0.115662	1
Lactose Synthesis	312	-0.0967826	0.115662	1
Pyrimidine Metabolism	327	-0.0949129	0.115764	1
UMP Synthase Deiciency (Orotic Aciduria)	327	-0.0949129	0.115764	1
MNGIE (Mitochondrial Neurogastrointestinal Encephalopathy)	327	-0.0949129	0.115764	1
Beta Ureidopropionase Deficiency	327	-0.0949129	0.115764	1
Dihydropyrimidinase Deficiency	327	-0.0949129	0.115764	1
inhibition of matrix metalloproteinases	325	-0.095155	0.115773	1
mRNA capping	408	-0.0869543	0.115957	1
folate transformations I	459	-0.0832318	0.115974	1
Ephrin signaling	287	-0.100125	0.11606	1
RXR and RAR heterodimerization with other nuclear receptor	371	-0.0901243	0.116316	1
N-glycan trimming in the ER and Calnexin/Calreticulin cycle	346	-0.0926445	0.116422	1
Integration of provirus	427	-0.0853295	0.116571	1
Mismatch repair	221	-0.111925	0.116772	1
Formation of Fibrin Clot (Clotting Cascade)	229	-0.110117	0.116859	1
EPO signaling pathway	449	-0.0836833	0.116922	1
mRNA Processing	297	-0.0983755	0.117216	1
Degradation of beta catenin	403	-0.0869903	0.117438	1
Aflatoxin B1 metabolism	375	-0.0892099	0.118428	1
Glucose-6-phosphate dehydrogenase deficiency	199	-0.116178	0.119894	1
Ribose-5-phosphate isomerase deficiency	199	-0.116178	0.119894	1
Transaldolase deficiency	199	-0.116178	0.119894	1
Toll-like receptor signaling pathway	315	-0.0953239	0.11993	1
platelet amyloid precursor protein pathway	331	-0.0933446	0.120173	1
PDGFR-alpha signaling pathway	408	-0.0859176	0.120295	1
protein kinase a at the centrosome	270	-0.101347	0.121087	1
PKB-mediated events	387	-0.0874712	0.121148	1
Proton Pump Inhibitor Pathway, Pharmacodynamics	387	-0.0874577	0.121237	1
RHO GTPases activate CIT	242	-0.106188	0.121252	1
stress induction of hsp regulation	340	-0.0919872	0.121467	1
Synthesis of Dolichyl-phosphate	285	-0.09892	0.121585	1
Oxidation of Branched Chain Fatty Acids	242	-0.10596	0.12212	1
Generic Transcription Pathway	383	-0.0875733	0.122243	1
Viral myocarditis - Homo sapiens (human)	283	-0.0989906	0.12242	1
JAK STAT pathway and regulation	342	-0.0914073	0.122996	1
Integrin-mediated Cell Adhesion	374	-0.088211	0.123021	1
Rap1 signalling	366	-0.0889007	0.12329	1
Tryptophan metabolism - Homo sapiens (human)	184	-0.119265	0.123345	1
extrinsic prothrombin activation pathway	360	-0.0894408	0.123473	1
epoxysqualene biosynthesis	132	-0.13859	0.124172	1
Insulin effects increased synthesis of Xylulose-5-Phosphate	147	-0.131807	0.12433	1
Synthesis, secretion, and inactivation of Glucagon-like Peptide-1 (GLP-1)	235	-0.106637	0.124392	1
Inactivation of APC/C via direct inhibition of the APC/C complex	172	-0.122574	0.124444	1
p130Cas linkage to MAPK signaling for integrins	304	0.0955051	0.12471	1
Activated NOTCH1 Transmits Signal to the Nucleus	332	-0.0920358	0.124867	1
y branching of actin filaments	438	-0.0825106	0.125536	1
Thromboxane signalling through TP receptor	300	-0.0956865	0.125933	1
Type II interferon signaling (IFNG)	267	-0.100512	0.125953	1
MAPK3 (ERK1) activation	383	-0.0867093	0.126003	1
fmlp induced chemokine gene expression in hmc-1 cells	445	-0.0817722	0.126727	1
Doxorubicin Pathway (Cancer Cell), Pharmacodynamics	252	-0.102683	0.127349	1
Celecoxib Action Pathway	204	-0.112607	0.127402	1
IFN gamma signaling	231	-0.106557	0.127584	1
Glucocorticoid Receptor Pathway	306	-0.0944688	0.127648	1
Canonical Wnt signaling pathway	373	-0.087121	0.128121	1
Activation of SMO	392	-0.0854077	0.128291	1
Monoamine GPCRs	241	0.104333	0.128606	1
Resolution of Abasic Sites (AP sites)	216	-0.109458	0.128632	1
Base Excision Repair	216	-0.109458	0.128632	1
sulfite oxidation	83	-0.170774	0.128703	1
Dilated cardiomyopathy - Homo sapiens (human)	351	-0.089065	0.128862	1
brca1 dependent ub ligase activity	291	-0.0961749	0.128911	1
Regulation of nuclear SMAD2/3 signaling	397	-0.0848474	0.128973	1
Striated Muscle Contraction	190	-0.115797	0.129026	1
sphingosine and sphingosine-1-phosphate metabolism	293	-0.0958107	0.129308	1
Acetaminophen Metabolism Pathway	142	-0.132088	0.129442	1
superpathway of choline degradation to L-serine	458	-0.0802899	0.129685	1
Synthesis of PIPs at the plasma membrane	410	-0.0836388	0.12973	1
RNA Polymerase I Chain Elongation	204	-0.111861	0.130012	1
Ligand-independent caspase activation via DCC	362	-0.0876879	0.130101	1
lysine degradation II (pipecolate pathway)	315	-0.0927615	0.130127	1
melatonin degradation I	215	-0.109248	0.13016	1
Renin-angiotensin system - Homo sapiens (human)	247	-0.102759	0.130196	1
Nucleotide-binding domain, leucine rich repeat containing receptor (NLR) signaling pathways	401	-0.0842584	0.130231	1
Arachidonate Epoxygenase - Epoxide Hydrolase	208	-0.110785	0.130381	1
The NLRP1 inflammasome	462	-0.0798901	0.130411	1
Statin Pathway, Pharmacodynamics	263	-0.0999667	0.130483	1
Assembly of the pre-replicative complex	312	-0.0929897	0.130641	1
Signaling by ERBB2	389	-0.0851156	0.130731	1
Pathway_PA165959425	369	-0.0868813	0.130762	1
Cell Cycle Checkpoints	254	-0.10135	0.130955	1
Mitotic Metaphase/Anaphase Transition	61	-0.196475	0.130989	1
BH3-only proteins associate with and inactivate anti-apoptotic BCL-2 members	402	-0.0839509	0.131188	1
Central carbon metabolism in cancer - Homo sapiens (human)	380	-0.0857595	0.131304	1
mets affect on macrophage differentiation	356	-0.0879414	0.131528	1
Amine ligand-binding receptors	200	-0.11241	0.131595	1
Meiosis	150	-0.128026	0.131828	1
Hedgehog ligand biogenesis	298	-0.0944632	0.131979	1
Pentose Phosphate Pathway	173	-0.119799	0.13219	1
Aminosugars metabolism	298	-0.0943788	0.132335	1
DNA Double Strand Breaks Response	362	-0.0871395	0.13246	1
Recruitment of repair and signaling proteins to double-strand breaks	362	-0.0871395	0.13246	1
Pyrimidine biosynthesis	394	-0.0842594	0.132703	1
Translation initiation complex formation	178	-0.118051	0.133012	1
Amplification of signal from unattached kinetochores via a MAD2 inhibitory signal	356	-0.0875484	0.13324	1
Amplification of signal from the kinetochores	356	-0.0875484	0.13324	1
PP2A-mediated dephosphorylation of key metabolic factors	310	-0.0925393	0.133528	1
Taurine and Hypotaurine Metabolism	281	-0.0963906	0.133717	1
Late Phase of HIV Life Cycle	285	-0.0957834	0.133794	1
Graft-versus-host disease - Homo sapiens (human)	191	-0.114098	0.133943	1
MyD88 cascade initiated on plasma membrane	403	-0.0832262	0.134176	1
Toll Like Receptor 5 (TLR5) Cascade	403	-0.0832262	0.134176	1
Toll Like Receptor 10 (TLR10) Cascade	403	-0.0832262	0.134176	1
Voltage gated Potassium channels	387	-0.0844958	0.134293	1
EPHA2 forward signaling	330	-0.0899801	0.134497	1
SIRT1 negatively regulates rRNA Expression	175	-0.118351	0.134814	1
Regulation of cytoskeletal remodeling and cell spreading by IPP complex components	414	-0.0821748	0.135116	1
p38 MAPK signaling pathway	411	-0.082401	0.135161	1
PI and PC transport between ER and Golgi membranes	335	-0.0892245	0.135332	1
KSRP destabilizes mRNA	412	-0.0822673	0.135374	1
Tat-mediated elongation of the HIV-1 transcript	227	-0.105163	0.135524	1
HIV Transcription Elongation	227	-0.105163	0.135524	1
tryptophan degradation via tryptamine	182	-0.116009	0.13589	1
STAT6-mediated induction of chemokines	143	-0.129621	0.135899	1
Glucose transport	309	-0.0920885	0.135939	1
DNA Replication Pre-Initiation	282	-0.0956694	0.136027	1
M/G1 Transition	282	-0.0956694	0.136027	1
Phosphorylation of proteins involved in the G2/M transition by Cyclin A:Cdc2 complexes	177	-0.117402	0.136079	1
GPCR GroupI metabotropic glutamate receptor	353	-0.0870849	0.136742	1
Regulation of actin cytoskeleton - Homo sapiens (human)	346	-0.0877245	0.13692	1
Frs2-mediated activation	373	-0.0851316	0.137011	1
stat3 signaling pathway	401	-0.0827419	0.137164	1
TCA cycle	227	-0.104747	0.137185	1
RNA Polymerase III Transcription Initiation	347	-0.0873865	0.137975	1
Oxygen-dependent proline hydroxylation of Hypoxia-inducible Factor Alpha	379	-0.0843278	0.138279	1
MAPK signaling pathway - Homo sapiens (human)	349	-0.0870883	0.13841	1
Signaling by FGFR3 in disease	384	-0.0838345	0.13861	1
Signaling by FGFR3 mutants	384	-0.0838345	0.13861	1
fatty acid biosynthesis initiation	338	-0.0881436	0.138731	1
visceral fat deposits and the metabolic syndrome	393	-0.083036	0.138798	1
Theophylline Pathway, Pharmacokinetics	188	-0.113387	0.139015	1
Neuroactive ligand-receptor interaction - Homo sapiens (human)	312	-0.090841	0.139749	1
GMCSF-mediated signaling events	372	-0.0846011	0.139866	1
Urea cycle	273	-0.0960092	0.140024	1
Condensation of Prometaphase Chromosomes	299	-0.092321	0.140291	1
FCERI mediated NF-kB activation	137	-0.130534	0.140649	1
JAK-STAT-Ncore	313	-0.0905132	0.140673	1
Long chain acyl-CoA dehydrogenase deficiency (LCAD)	204	-0.108728	0.141026	1
Trifunctional protein deficiency	204	-0.108728	0.141026	1
Carnitine palmitoyl transferase deficiency (II)	204	-0.108728	0.141026	1
Very-long-chain acyl coa dehydrogenase deficiency (VLCAD)	204	-0.108728	0.141026	1
Medium chain acyl-coa dehydrogenase deficiency (MCAD)	204	-0.108728	0.141026	1
Short Chain Acyl CoA Dehydrogenase Deficiency (SCAD Deficiency)	204	-0.108728	0.141026	1
Fatty acid Metabolism	204	-0.108728	0.141026	1
Ethylmalonic Encephalopathy	204	-0.108728	0.141026	1
Carnitine palmitoyl transferase deficiency (I)	204	-0.108728	0.141026	1
Telomere Extension By Telomerase	172	-0.117427	0.14112	1
Regulation of p38-alpha and p38-beta	421	-0.0803356	0.141512	1
Cytosolic DNA-sensing pathway - Homo sapiens (human)	205	-0.108368	0.141544	1
Ion transport by P-type ATPases	312	-0.0904188	0.141583	1
Regulation of APC/C activators between G1/S and early anaphase	259	-0.0977762	0.141623	1
glutathione redox reactions II	460	-0.077672	0.142	1
cdk regulation of dna replication	308	-0.0907078	0.142473	1
vRNP Assembly	266	-0.0964198	0.14262	1
actions of nitric oxide in the heart	413	-0.0806786	0.142725	1
MAPK6/MAPK4 signaling	337	-0.0873462	0.142885	1
malate-aspartate shuttle	105	-0.147176	0.142921	1
bioactive peptide induced signaling pathway	457	-0.077655	0.143004	1
Apoptotic cleavage of cellular proteins	311	-0.0901654	0.143293	1
Ribosome biogenesis in eukaryotes - Homo sapiens (human)	277	-0.0946037	0.14333	1
Binding and Uptake of Ligands by Scavenger Receptors	193	-0.11079	0.143397	1
Benzo(a)pyrene metabolism	221	-0.104305	0.143493	1
Apoptosis - Homo sapiens (human)	333	-0.0875912	0.143603	1
ctcf: first multivalent nuclear factor	407	-0.0808953	0.143878	1
FGF	370	-0.0839125	0.143955	1
TGF_beta_Receptor	366	-0.0842764	0.143984	1
TCA Cycle and PDHc	282	-0.0937062	0.144256	1
Caffeine Metabolism	204	-0.107743	0.144837	1
Tuberculosis - Homo sapiens (human)	310	-0.0899165	0.144902	1
IRS-related events triggered by IGF1R	393	-0.0817507	0.145006	1
IGF1R signaling cascade	393	-0.0817507	0.145006	1
Signaling by Type 1 Insulin-like Growth Factor 1 Receptor (IGF1R)	393	-0.0817507	0.145006	1
methylglyoxal degradation VI	303	0.0907116	0.145199	1
ATF-2 transcription factor network	343	-0.0861562	0.14547	1
Purine metabolism	291	-0.0921175	0.145803	1
SHP2 signaling	385	-0.0821853	0.146133	1
Fibroblast growth factor-1	350	-0.0852987	0.146176	1
Neurofascin interactions	496	-0.074831	0.14628	1
Gamma-carboxylation of protein precursors	339	-0.0863851	0.146294	1
Acrosome Reaction	23	0.305704	0.146344	1
terminal <i>O</i>-glycans residues modification	404	-0.0804926	0.146925	1
Cyclin D associated events in G1	390	-0.0815249	0.147312	1
G1 Phase	390	-0.0815249	0.147312	1
methylglyoxal degradation I	231	0.101281	0.147542	1
Interaction With Cumulus Cells	72	-0.173771	0.147831	1
Signaling by activated point mutants of FGFR1	313	-0.0889005	0.147967	1
Glycine, serine, alanine and threonine metabolism	338	-0.0860579	0.148298	1
Transmission across Chemical Synapses	423	-0.0788323	0.148376	1
protein citrullination	220	-0.103207	0.148582	1
signal transduction through il1r	370	-0.0828379	0.149121	1
biotin-carboxyl carrier protein assembly	417	-0.079104	0.149168	1
Scavenging of heme from plasma	171	-0.115331	0.149263	1
EGFR interacts with phospholipase C-gamma	418	-0.0789243	0.149716	1
LKB1 signaling events	325	-0.0871171	0.149881	1
Indomethacin Action Pathway	216	-0.103625	0.150128	1
chondroitin sulfate degradation (metazoa)	244	-0.0982241	0.150195	1
Potassium transport channels	467	-0.0756721	0.150296	1
Cellular Senescence	288	-0.091458	0.150409	1
Leishmaniasis - Homo sapiens (human)	298	-0.0900618	0.150887	1
Regulation of cholesterol biosynthesis by SREBP (SREBF)	335	-0.0858124	0.15091	1
GnRH signaling pathway - Homo sapiens (human)	368	-0.0826203	0.15109	1
Nicotinate Nicotinamide metabolism	338	-0.0853968	0.151433	1
PI Metabolism	402	-0.0797498	0.15154	1
Insulin-mediated glucose transport	363	-0.0829613	0.151625	1
Ectoderm Differentiation	361	-0.0831215	0.151665	1
Intracellular Signalling Through Prostacyclin Receptor and Prostacyclin	349	-0.0842403	0.151716	1
Alternative NF-kappaB pathway	203	-0.106112	0.151732	1
Translesion synthesis by POLK	234	-0.0995323	0.152162	1
NOTCH2 intracellular domain regulates transcription	395	-0.0801427	0.152239	1
keratinocyte differentiation	408	-0.0791074	0.15249	1
Histidine degradation	214	-0.103444	0.152715	1
SNARE interactions in vesicular transport - Homo sapiens (human)	430	-0.0774801	0.152943	1
Estrogen signaling pathway	487	-0.0740744	0.152965	1
glycine cleavage	329	-0.0859821	0.153121	1
Activation of G protein gated Potassium channels	435	-0.0770614	0.15341	1
G protein gated Potassium channels	435	-0.0770614	0.15341	1
Inhibition of voltage gated Ca2+ channels via Gbeta/gamma subunits	435	-0.0770614	0.15341	1
N-Glycan biosynthesis - Homo sapiens (human)	371	-0.081812	0.153749	1
Synthesis of IPs in the ER lumen	344	-0.0842506	0.15408	1
phosphatidylethanolamine biosynthesis II	458	-0.0754747	0.154243	1
cyclins and cell cycle regulation	314	-0.0873673	0.154388	1
Cytochrome P450 - arranged by substrate type	243	-0.0973831	0.154395	1
HIF-1 signaling pathway - Homo sapiens (human)	383	-0.0805413	0.155066	1
Glutathione conjugation	158	-0.117717	0.15578	1
Interleukin-3, 5 and GM-CSF signaling	363	-0.0820965	0.155836	1
Vitamin B2 (riboflavin) metabolism	347	-0.0835391	0.156157	1
SUMOylation	312	-0.0871729	0.156418	1
Anti-diabetic Drug Repaglinide Pathway, Pharmacokinetics	247	-0.0962453	0.15646	1
Epithelial cell signaling in Helicobacter pylori infection - Homo sapiens (human)	322	-0.0860221	0.156475	1
Transport of Ribonucleoproteins into the Host Nucleus	333	-0.0848407	0.156598	1
Serotonin Receptor 2 and ELK-SRF-GATA4 signaling	445	-0.0757734	0.156921	1
Serotonin receptors	241	-0.0971594	0.156926	1
Influenza Life Cycle	294	-0.0891565	0.157281	1
Sphingolipid signaling pathway - Homo sapiens (human)	366	-0.0815466	0.157318	1
regulation of ck1/cdk5 by type 1 glutamate receptors	285	-0.0903243	0.157322	1
mechanism of gene regulation by peroxisome proliferators via ppara	352	-0.0827982	0.157487	1
Fas	344	-0.0835224	0.157575	1
acetylation and deacetylation of rela in nucleus	255	-0.0945891	0.157897	1
Cation-coupled Chloride cotransporters	362	-0.0817799	0.157961	1
Transport of Mature mRNA derived from an Intron-Containing Transcript	324	-0.0854745	0.15805	1
ZBP1(DAI) mediated induction of type I IFNs	257	-0.0942333	0.158078	1
DNA Damage Reversal	241	-0.0968692	0.158144	1
Signaling events mediated by Stem cell factor receptor (c-Kit)	429	-0.076563	0.158204	1
TRAF6 Mediated Induction of proinflammatory cytokines	416	-0.0774203	0.158336	1
G2/M DNA replication checkpoint	271	-0.0919866	0.158595	1
fructose 2,6-bisphosphate synthesis	328	-0.0848908	0.158888	1
PLC-gamma1 signalling	387	-0.0793857	0.159377	1
Syndecan interactions	393	-0.0788235	0.159898	1
Antigen processing-Cross presentation	271	-0.0916551	0.160048	1
guanosine deoxyribonucleotides <i>de novo</i> biosynthesis	242	-0.0961362	0.160569	1
adenosine deoxyribonucleotides <i>de novo</i> biosynthesis	242	-0.0961362	0.160569	1
Visual signal transduction: Rods	234	-0.0975193	0.160572	1
AndrogenReceptor	337	-0.0836095	0.160595	1
Peptide GPCRs	266	-0.0922306	0.160881	1
CD40/CD40L signaling	404	-0.0776113	0.16193	1
Cellular roles of Anthrax toxin	445	-0.0748475	0.162068	1
POU5F1 (OCT4), SOX2, NANOG repress genes related to differentiation	344	-0.0825034	0.162758	1
Hematopoietic cell lineage - Homo sapiens (human)	271	-0.0910479	0.162979	1
rho-selective guanine exchange factor akap13 mediates stress fiber formation	398	-0.0778364	0.163137	1
Arginine biosynthesis - Homo sapiens (human)	285	-0.0890626	0.163179	1
Endogenous TLR signaling	302	-0.0868346	0.163654	1
Phase 1 - Functionalization of compounds	246	-0.094762	0.163669	1
Cargo trafficking to the periciliary membrane	320	-0.0847261	0.163949	1
Amino acid and oligopeptide SLC transporters	386	-0.0785736	0.164127	1
Axon guidance	376	-0.0793718	0.164151	1
L-carnitine biosynthesis	205	-0.102485	0.164443	1
Hedgehog ,off, state	340	-0.0825524	0.164452	1
UTP and CTP <i>de novo</i> biosynthesis	197	-0.104284	0.164634	1
thioredoxin pathway	233	-0.0967076	0.164917	1
LIF signaling	482	-0.0722344	0.164938	1
Creation of C4 and C2 activators	60	-0.181739	0.16533	1
Celecoxib Pathway, Pharmacokinetics	164	-0.113063	0.165375	1
Anti-diabetic Drug Nateglinide Pathway, Pharmacokinetics	123	-0.129168	0.165473	1
Glutaric Aciduria Type I	263	-0.0916494	0.165561	1
Rac1-Pak1-p38-MMP-2 pathway	380	-0.0787436	0.165774	1
Synthesis and interconversion of nucleotide di- and triphosphates	259	-0.0920941	0.166236	1
Ovarian steroidogenesis - Homo sapiens (human)	253	-0.0929226	0.166726	1
Polythiazide Action Pathway	278	-0.0891385	0.167261	1
Methyclothiazide Action Pathway	278	-0.0891385	0.167261	1
Bumetanide Action Pathway	278	-0.0891385	0.167261	1
Ethacrynic Acid Action Pathway	278	-0.0891385	0.167261	1
Quinethazone Action Pathway	278	-0.0891385	0.167261	1
Bendroflumethiazide Action Pathway	278	-0.0891385	0.167261	1
Chlorthalidone Action Pathway	278	-0.0891385	0.167261	1
Trichlormethiazide Action Pathway	278	-0.0891385	0.167261	1
Iminoglycinuria	278	-0.0891385	0.167261	1
Lysinuric Protein Intolerance	278	-0.0891385	0.167261	1
Blue diaper syndrome	278	-0.0891385	0.167261	1
Lysinuric protein intolerance (LPI)	278	-0.0891385	0.167261	1
Cystinuria	278	-0.0891385	0.167261	1
Indapamide Action Pathway	278	-0.0891385	0.167261	1
Furosemide Action Pathway	278	-0.0891385	0.167261	1
Torsemide Action Pathway	278	-0.0891385	0.167261	1
Hartnup Disorder	278	-0.0891385	0.167261	1
Glucose Transporter Defect (SGLT2)	278	-0.0891385	0.167261	1
Kidney Function	278	-0.0891385	0.167261	1
Metolazone Action Pathway	278	-0.0891385	0.167261	1
Hydrochlorothiazide Action Pathway	278	-0.0891385	0.167261	1
Cyclothiazide Action Pathway	278	-0.0891385	0.167261	1
Hydroflumethiazide Action Pathway	278	-0.0891385	0.167261	1
Chlorothiazide Action Pathway	278	-0.0891385	0.167261	1
Platelet Aggregation (Plug Formation)	298	-0.0865247	0.167483	1
Phase I biotransformations, non P450	219	-0.0985817	0.168351	1
Validated nuclear estrogen receptor beta network	305	-0.0855141	0.168369	1
BMAL1:CLOCK,NPAS2 activates circadian gene expression	394	-0.0770063	0.169305	1
Muscarinic acetylcholine receptors	395	-0.0768994	0.169514	1
Elastic fibre formation	284	-0.0877698	0.169963	1
Plexin-D1 Signaling	403	-0.0762119	0.170021	1
Morphine addiction - Homo sapiens (human)	409	-0.0757574	0.170187	1
tnfr1 signaling pathway	242	-0.0938831	0.170504	1
thiosulfate disproportionation III (rhodanese)	13	-0.383222	0.170544	1
Regulation of thyroid hormone activity	404	-0.0760261	0.170605	1
thyroid hormone metabolism I (via deiodination)	404	-0.0760261	0.170605	1
thyronamine and iodothyronamine metabolism	404	-0.0760261	0.170605	1
B cell receptor signaling	256	-0.0915604	0.170745	1
#NAME?	323	0.0830356	0.170815	1
Translesion Synthesis by POLH	309	-0.0845645	0.170826	1
RAF activation	317	-0.08367	0.170859	1
EBV LMP1 signaling	342	-0.0811238	0.170879	1
BMP Signalling and Regulation	481	-0.0712095	0.17131	1
Transcriptional Regulation by TP53	329	-0.0823141	0.171325	1
Removal of licensing factors from origins	292	-0.0864163	0.171545	1
Regulation of DNA replication	292	-0.0864163	0.171545	1
Urea cycle and metabolism of amino groups	222	-0.0971604	0.172094	1
RHO GTPases activate PKNs	227	-0.0961643	0.172157	1
Orc1 removal from chromatin	310	-0.0841822	0.172262	1
Switching of origins to a post-replicative state	310	-0.0841822	0.172262	1
Biopterin metabolism	482	-0.0709821	0.17234	1
Fcgamma receptor (FCGR) dependent phagocytosis	251	-0.0920172	0.172363	1
Alpha6 beta4 integrin-ligand interactions	138	-0.120384	0.172607	1
ALK2 signaling events	402	-0.0757783	0.172886	1
Activation of NF-kappaB in B cells	451	-0.0725647	0.173045	1
Folate-Alcohol and Cancer Pathway	441	-0.0730481	0.173711	1
Gemcitabine Pathway, Pharmacodynamics	326	-0.0821298	0.173858	1
Apoptotic execution phase	306	-0.0842761	0.173993	1
Oxidative phosphorylation - Homo sapiens (human)	224	-0.0963102	0.174082	1
methylglyoxal degradation III	69	0.166634	0.174516	1
superpathway of pyrimidine deoxyribonucleotides <i>de novo</i> biosynthesis	282	-0.0870892	0.174596	1
negative regulation of TCF-dependent signaling by DVL-interacting proteins	305	-0.0842658	0.174597	1
Mitochondrial Beta-Oxidation of Medium Chain Saturated Fatty Acids	129	-0.123667	0.174856	1
Class I PI3K signaling events mediated by Akt	352	-0.0794359	0.174894	1
Progesterone-mediated oocyte maturation - Homo sapiens (human)	350	-0.0795844	0.175089	1
EGFR Transactivation by Gastrin	462	-0.0715807	0.175172	1
aspartate biosynthesis	54	-0.187409	0.17518	1
Glycerophospholipid biosynthesis	317	-0.0826901	0.175985	1
Negative feedback regulation of MAPK pathway	429	-0.0733689	0.176263	1
Fc Epsilon Receptor I Signaling in Mast Cells	441	-0.0725983	0.176373	1
Translocation of GLUT4 to the plasma membrane	406	-0.0748211	0.176704	1
RNA Polymerase III Transcription Initiation From Type 1 Promoter	339	-0.0802842	0.176878	1
uracil degradation	135	0.120376	0.177255	1
thymine degradation	135	0.120376	0.177255	1
pregnenolone biosynthesis	43	0.208274	0.177585	1
Sorafenib Pharmacokinetics	246	-0.091496	0.178584	1
IL11	417	-0.0737267	0.178733	1
FAS (CD95) signaling pathway	407	-0.0744031	0.178734	1
Removal of aminoterminal propeptides from gamma-carboxylated proteins	282	-0.0862204	0.178965	1
Arylhydrocarbon receptor (AhR) signaling pathway	222	-0.0955724	0.179045	1
NHR	443	-0.0719613	0.179461	1
Sphingolipid metabolism	355	-0.0783328	0.179526	1
ER-Phagosome pathway	250	-0.0905303	0.180129	1
Thyroid cancer - Homo sapiens (human)	359	-0.0778484	0.180265	1
NFG and proNGF binds to p75NTR	209	-0.097905	0.180323	1
Lipoate metabolism	376	-0.0763883	0.180515	1
Dual hijack model of Vif in HIV infection	318	-0.0817	0.180558	1
FGFR2 mutant receptor activation	307	-0.0828567	0.180814	1
Serotonergic synapse - Homo sapiens (human)	321	-0.0812986	0.181055	1
Regulation of retinoblastoma protein	314	-0.0820296	0.181056	1
Synthesis of (16-20)-hydroxyeicosatetraenoic acids (HETE)	303	-0.0832523	0.181122	1
Citalopram Metabolism Pathway	241	-0.091777	0.181128	1
Mitotic G2-G2/M phases	281	-0.0858413	0.181509	1
Basigin interactions	368	-0.0768359	0.181683	1
Type I diabetes mellitus - Homo sapiens (human)	210	-0.0973517	0.181874	1
Vitamin B5 (pantothenate) metabolism	440	-0.0717248	0.181985	1
FGFR4 mutant receptor activation	110	-0.131039	0.182025	1
TGF-Ncore	354	-0.0779377	0.182166	1
Growth hormone signaling	312	-0.0820314	0.182269	1
Retinoid metabolism and transport	307	-0.0823977	0.183234	1
VEGFR2 mediated cell proliferation	381	-0.0754596	0.183628	1
Urea cycle and metabolism of arginine, proline, glutamate, aspartate and asparagine	295	-0.0835681	0.184334	1
Non-small cell lung cancer - Homo sapiens (human)	417	-0.0726951	0.184807	1
Presynaptic function of Kainate receptors	331	-0.0795967	0.18482	1
NCAM1 interactions	353	-0.0775052	0.185135	1
3, -UTR-mediated translational regulation	195	-0.0996565	0.185911	1
L13a-mediated translational silencing of Ceruloplasmin expression	195	-0.0996565	0.185911	1
Endoderm Differentiation	356	-0.0770909	0.185976	1
ErbB signaling pathway - Homo sapiens (human)	432	-0.0715252	0.186198	1
Class I MHC mediated antigen processing & presentation	317	-0.0806516	0.186839	1
Regulation of toll-like receptor signaling pathway	336	-0.0787082	0.187016	1
map kinase inactivation of smrt corepressor	444	-0.0706702	0.187037	1
Androgen and estrogen biosynthesis and metabolism	244	-0.0900151	0.187248	1
RHO GTPases activate IQGAPs	265	-0.0867845	0.187532	1
Steroid biosynthesis - Homo sapiens (human)	271	-0.085939	0.187762	1
aspirin blocks signaling pathway involved in platelet activation	410	-0.0726401	0.187959	1
Sorafenib Pharmacodynamics	377	-0.0750105	0.188085	1
Nifedipine Activity	364	-0.0759929	0.188389	1
Membrane Trafficking	352	-0.0769595	0.188781	1
AKT phosphorylates targets in the cytosol	382	-0.0744986	0.188836	1
Proteasome Degradation	200	-0.0979211	0.188841	1
sphingomyelin metabolism/ceramide salvage	329	-0.0790478	0.188879	1
Valine, leucine and isoleucine biosynthesis - Homo sapiens (human)	363	-0.0759877	0.188914	1
Synthesis of PC	286	-0.0837584	0.18903	1
Classical antibody-mediated complement activation	32	-0.234845	0.189086	1
androgen biosynthesis	192	-0.0993636	0.190275	1
Glutamate Glutamine metabolism	300	-0.081857	0.190294	1
Cytochrome c-mediated apoptotic response	438	-0.0703962	0.190952	1
Multifunctional anion exchangers	340	-0.077584	0.191282	1
PRPP biosynthesis	292	-0.0825933	0.191323	1
5-Phosphoribose 1-diphosphate biosynthesis	292	-0.0825933	0.191323	1
activation of pkc through g-protein coupled receptors	354	-0.0763102	0.191414	1
Caffeine Pathway, Pharmacokinetics	183	-0.101281	0.191452	1
Prolactin Signaling Pathway	381	-0.0741058	0.191644	1
Nicotine Activity on Chromaffin Cells	437	-0.0703043	0.191912	1
CD28 dependent Vav1 pathway	352	-0.076386	0.191985	1
HuR stabilizes mRNA	356	-0.076047	0.192	1
Nephrin/Neph1 signaling in the kidney podocyte	351	-0.0764734	0.192051	1
WNT-Core	434	-0.0703147	0.192933	1
visual signal transduction	327	-0.0783029	0.194302	1
IL-5 signaling	378	-0.0738736	0.194363	1
Interleukin-1 signaling	381	-0.0735923	0.194691	1
NAD biosynthesis from 2-amino-3-carboxymuconate semialdehyde	382	-0.0734553	0.195111	1
G alpha (z) signalling events	310	-0.0798617	0.195187	1
Post-Elongation Processing of Intronless pre-mRNA	310	-0.079797	0.19553	1
Processing of Capped Intronless Pre-mRNA	310	-0.079797	0.19553	1
AP-1 transcription factor network	296	-0.0813437	0.195576	1
acetate conversion to acetyl-CoA	284	-0.0827519	0.195729	1
Notch-mediated HES/HEY network	339	-0.076879	0.195933	1
Cyclophosphamide Pathway, Pharmacodynamics	255	-0.0865845	0.195975	1
Leukotriene metabolism	243	-0.0883794	0.196016	1
Hormone-sensitive lipase (HSL)-mediated triacylglycerol hydrolysis	229	-0.0907028	0.196108	1
Butirosin and neomycin biosynthesis - Homo sapiens (human)	184	-0.099853	0.196863	1
Nucleosome assembly	255	-0.086339	0.197224	1
Deposition of new CENPA-containing nucleosomes at the centromere	255	-0.086339	0.197224	1
ATR signaling pathway	289	-0.0818366	0.197295	1
NIK-->noncanonical NF-kB signaling	351	-0.0755148	0.197651	1
Dectin-1 mediated noncanonical NF-kB signaling	351	-0.0755148	0.197651	1
GABA A (rho) receptor activation	258	-0.0858142	0.197743	1
Class C/3 (Metabotropic glutamate/pheromone receptors)	137	-0.113867	0.198446	1
Erythrocytes take up oxygen and release carbon dioxide	171	-0.102847	0.198515	1
Erythrocytes take up carbon dioxide and release oxygen	171	-0.102847	0.198515	1
O2/CO2 exchange in erythrocytes	171	-0.102847	0.198515	1
Glucagon-type ligand receptors	289	-0.0816195	0.19856	1
Mitochondrial protein import	282	-0.0824003	0.198944	1
Antigen activates B Cell Receptor (BCR) leading to generation of second messengers	208	-0.0940138	0.199077	1
hemoglobins chaperone	213	-0.0929142	0.199668	1
purine ribonucleosides degradation to ribose-1-phosphate	393	-0.0718499	0.200043	1
Protein digestion and absorption - Homo sapiens (human)	266	-0.0841127	0.200762	1
Vitamins B6 activation to pyridoxal phosphate	476	-0.066812	0.200846	1
tryptophan degradation to 2-amino-3-carboxymuconate semialdehyde	219	-0.0914317	0.201373	1
Nicotinate and Nicotinamide Metabolism	412	-0.0703357	0.201484	1
Synthesis of bile acids and bile salts via 7alpha-hydroxycholesterol	321	-0.0776035	0.201629	1
ethanol degradation II	279	-0.0822163	0.20197	1
Integrin cell surface interactions	326	-0.077006	0.202218	1
Arf6 trafficking events	342	-0.0754053	0.202945	1
Keratan sulfate/keratin metabolism	342	-0.0753944	0.203042	1
Galactosemia III	114	-0.122761	0.203165	1
Galactosemia II (GALK)	114	-0.122761	0.203165	1
Nucleotide Sugars Metabolism	114	-0.122761	0.203165	1
Galactose metabolism - Homo sapiens (human)	206	-0.0934793	0.203601	1
Gap junction trafficking	221	-0.0905514	0.20394	1
BDNF signaling pathway	404	-0.070476	0.203942	1
RNA polymerase - Homo sapiens (human)	305	-0.0788313	0.203981	1
Spinal Cord Injury	298	-0.0795048	0.204529	1
Serine biosynthesis	160	-0.104501	0.20473	1
Interaction between L1 and Ankyrins	445	-0.0678397	0.204874	1
Signaling events regulated by Ret tyrosine kinase	430	-0.0686645	0.205118	1
FMO oxidises nucleophiles	325	-0.0765457	0.205557	1
Jak-STAT signaling pathway - Homo sapiens (human)	289	-0.0803331	0.205748	1
Fatty Acyl-CoA Biosynthesis	293	-0.0798317	0.205942	1
MicroRNA (miRNA) biogenesis	273	-0.0822662	0.205968	1
Downstream signal transduction	394	-0.0708116	0.206151	1
Synthesis of Ketone Bodies	200	-0.0941265	0.206281	1
Synthesis of Lipoxins (LX)	146	-0.108684	0.206284	1
Glycosaminoglycan degradation - Homo sapiens (human)	323	-0.0765957	0.206334	1
Fructose Mannose metabolism	292	-0.079828	0.206498	1
Vatalanib Action Pathway	253	0.0847506	0.207091	1
Arrhythmogenic right ventricular cardiomyopathy (ARVC) - Homo sapiens (human)	354	-0.0736762	0.207178	1
Antigen Presentation: Folding, assembly and peptide loading of class I MHC	292	-0.0797152	0.207316	1
Hair Follicle Development- Induction (Part 1 of 3)	309	-0.0778447	0.207343	1
RHO GTPases Activate Rhotekin and Rhophilins	181	0.0981732	0.207675	1
S1P4 pathway	406	-0.0696859	0.208233	1
Histamine receptors	303	-0.0782809	0.208457	1
Adrenoceptors	209	-0.0917746	0.209156	1
Vitamin B3 (nicotinate and nicotinamide) metabolism	325	-0.0759194	0.209269	1
Wnt Signaling Pathway	385	-0.0709266	0.209433	1
Lysine degradation	219	-0.0896961	0.210134	1
pyrimidine deoxyribonucleosides salvage	241	-0.0859452	0.210346	1
miR-targeted genes in epithelium - TarBase	333	-0.0749489	0.21059	1
Transcriptional regulation of pluripotent stem cells	349	-0.0734992	0.210821	1
PRC2 methylates histones and DNA	195	-0.0942669	0.210825	1
serine biosynthesis (phosphorylated route)	180	-0.0977425	0.210905	1
IL-3 Signaling Pathway	348	-0.0735419	0.211134	1
TRIF-mediated programmed cell death	319	-0.0761821	0.211138	1
ATM pathway	306	-0.0774222	0.211628	1
dermatan sulfate degradation (metazoa)	162	-0.102376	0.211647	1
phenylalanine degradation/tyrosine biosynthesis	488	-0.0646583	0.211729	1
GABA synthesis, release, reuptake and degradation	330	-0.0748817	0.212697	1
Dimethyl-branched-chain fatty acid mitochondrial beta-oxidation	231	-0.0870661	0.213017	1
phosphatidylcholine biosynthesis	296	-0.0782347	0.213208	1
Ether lipid metabolism - Homo sapiens (human)	296	-0.0781618	0.213589	1
Citalopram Action Pathway	294	-0.0783353	0.213832	1
Posttranslational regulation of adherens junction stability and dissassembly	369	-0.0714114	0.213922	1
O-linked glycosylation	341	-0.0736215	0.214375	1
Differentiation Pathway	327	-0.0748713	0.214406	1
Reversible hydration of carbon dioxide	247	-0.0842756	0.214439	1
cysteine biosynthesis	453	-0.0659353	0.214851	1
Pancreatic secretion - Homo sapiens (human)	265	-0.0816708	0.21491	1
GLI proteins bind promoters of Hh responsive genes to promote transcription	371	-0.0711008	0.214955	1
g-protein signaling through tubby proteins	280	-0.079754	0.214994	1
pyridoxal 5,-phosphate salvage	367	-0.0713815	0.215086	1
Glycogen Metabolism	280	0.0796819	0.215467	1
Pertussis - Homo sapiens (human)	280	-0.0796574	0.215602	1
IL-6 signaling pathway	378	-0.0704673	0.215731	1
homocarnosine biosynthesis	204	0.0913276	0.216092	1
carnosine biosynthesis	204	0.0913276	0.216092	1
Thiamine Metabolism	475	-0.0645868	0.216529	1
EPH-Ephrin signaling	350	-0.072447	0.216956	1
ID signaling pathway	417	-0.0676769	0.216966	1
Endothelin Pathways	315	-0.0756029	0.217004	1
Insulin receptor signalling cascade	396	-0.0689999	0.217059	1
DNA Repair	280	0.079334	0.217537	1
Docetaxel Action Pathway	327	-0.0743602	0.21754	1
Paclitaxel Action Pathway	327	-0.0743602	0.21754	1
Integration of energy metabolism	348	-0.0724441	0.218107	1
Vitamin B12 Metabolism	292	-0.0777525	0.218568	1
Vitamin C (ascorbate) metabolism	412	0.0676865	0.218968	1
cadmium induces dna synthesis and proliferation in macrophages	393	-0.0688982	0.219127	1
Reversal of alkylation damage by DNA dioxygenases	248	-0.0831755	0.219551	1
Methylation	425	-0.0667693	0.219851	1
b cell survival pathway	470	-0.0643615	0.21987	1
PI3K/AKT Signaling in Cancer	379	-0.069748	0.219929	1
Saturated fatty acids beta-oxidation	184	-0.0947733	0.220373	1
Melanin biosynthesis	230	-0.0857716	0.220654	1
Mitochondrial translation	252	-0.0823197	0.221212	1
rac1 cell motility signaling pathway	354	-0.0714159	0.221442	1
Other types of O-glycan biosynthesis - Homo sapiens (human)	394	-0.0683903	0.222081	1
Activation of BH3-only proteins	409	-0.0674065	0.222149	1
double stranded rna induced gene expression	362	-0.0706274	0.222502	1
Noncanonical Wnt signaling pathway	336	-0.0727425	0.222657	1
superpathway of inositol phosphate compounds	352	-0.0713359	0.223032	1
NF-kappa B signaling pathway - Homo sapiens (human)	324	-0.0737499	0.223131	1
The NLRP3 inflammasome	414	-0.0669077	0.22345	1
PI-3K cascade:FGFR1	425	-0.0661581	0.224101	1
PI-3K cascade:FGFR3	425	-0.0661581	0.224101	1
PI-3K cascade:FGFR4	425	-0.0661581	0.224101	1
PI3K events in ERBB4 signaling	425	-0.0661581	0.224101	1
PI3K events in ERBB2 signaling	425	-0.0661581	0.224101	1
PIP3 activates AKT signaling	425	-0.0661581	0.224101	1
PI-3K cascade:FGFR2	425	-0.0661581	0.224101	1
Purine nucleotides nucleosides metabolism	315	-0.0744382	0.224123	1
Thyroid hormone synthesis - Homo sapiens (human)	326	-0.073403	0.22418	1
Facilitative Na+-independent glucose transporters	289	-0.0769145	0.225647	1
Escitalopram Action Pathway	348	-0.0712268	0.225831	1
Levomethadyl Acetate Action Action Pathway	348	-0.0712268	0.225831	1
Levallorphan Action Pathway	348	-0.0712268	0.225831	1
Dimethylthiambutene Action Pathway	348	-0.0712268	0.225831	1
Ethylmorphine Action Pathway	348	-0.0712268	0.225831	1
Pentazocine Action Pathway	348	-0.0712268	0.225831	1
Naltrexone Action Pathway	348	-0.0712268	0.225831	1
Buprenorphine Action Pathway	348	-0.0712268	0.225831	1
Alvimopan Action Pathway	348	-0.0712268	0.225831	1
Naloxone Action Pathway	348	-0.0712268	0.225831	1
Dihydromorphine Action Pathway	348	-0.0712268	0.225831	1
Ketobemidone Action Pathway	348	-0.0712268	0.225831	1
Mepivacaine Action Pathway	348	-0.0712268	0.225831	1
Chloroprocaine Action Pathway	348	-0.0712268	0.225831	1
Cocaine Action Pathway	348	-0.0712268	0.225831	1
Dibucaine Action Pathway	348	-0.0712268	0.225831	1
Levobupivacaine Action Pathway	348	-0.0712268	0.225831	1
Benzocaine Action Pathway	348	-0.0712268	0.225831	1
Bupivacaine Action Pathway	348	-0.0712268	0.225831	1
Levorphanol Action Pathway	348	-0.0712268	0.225831	1
Propoxyphene Action Pathway	348	-0.0712268	0.225831	1
Tramadol Action Action Pathway	348	-0.0712268	0.225831	1
Diphenoxylate Action Pathway	348	-0.0712268	0.225831	1
Anileridine Action Pathway	348	-0.0712268	0.225831	1
Oxycodone Action Pathway	348	-0.0712268	0.225831	1
Oxybuprocaine Action Pathway	348	-0.0712268	0.225831	1
Prilocaine Action Pathway	348	-0.0712268	0.225831	1
Procaine Action Pathway	348	-0.0712268	0.225831	1
Proparacaine Action Pathway	348	-0.0712268	0.225831	1
Ropivacaine Action Pathway	348	-0.0712268	0.225831	1
Alfentanil Action Pathway	348	-0.0712268	0.225831	1
Oxymorphone Action Pathway	348	-0.0712268	0.225831	1
Hydrocodone Action Pathway	348	-0.0712268	0.225831	1
Hydromorphone Action Pathway	348	-0.0712268	0.225831	1
Sufentanil Action Pathway	348	-0.0712268	0.225831	1
Remifentanil Action Pathway	348	-0.0712268	0.225831	1
Fentanyl Action Pathway	348	-0.0712268	0.225831	1
Carfentanil Action Pathway	348	-0.0712268	0.225831	1
3-Methylthiofentanyl Action Pathway	348	-0.0712268	0.225831	1
Methadyl Acetate Action Pathway	348	-0.0712268	0.225831	1
Dezocine Action Pathway	348	-0.0712268	0.225831	1
proline biosynthesis	240	0.083226	0.225951	1
DCC mediated attractive signaling	359	-0.0703026	0.226122	1
er associated degradation (erad) pathway	348	-0.0711695	0.226159	1
Respiratory electron transport, ATP synthesis by chemiosmotic coupling, and heat production by uncoupling proteins.	239	-0.0833286	0.226184	1
trehalose degradation	180	-0.0945136	0.226402	1
creatine-phosphate biosynthesis	49	0.1752	0.227153	1
putrescine degradation III	189	-0.0922553	0.227301	1
APC/C:Cdc20 mediated degradation of Securin	173	-0.0957813	0.228325	1
Ligand-dependent caspase activation	313	-0.0739581	0.228329	1
Organic anion transporters	227	-0.0848053	0.228441	1
tnfr2 signaling pathway	387	-0.0678976	0.228543	1
DNA Damage-Telomere Stress Induced Senescence	253	-0.0808136	0.229007	1
glycerol-3-phosphate shuttle	406	-0.0665097	0.229634	1
Lysosome - Homo sapiens (human)	292	-0.0759158	0.229653	1
BMP receptor signaling	432	-0.0649052	0.230161	1
cell to cell adhesion signaling	260	-0.0795618	0.230701	1
Spironolactone Action Pathway	271	-0.0781266	0.230961	1
Eplerenone Action Pathway	271	-0.0781266	0.230961	1
Regulation of insulin secretion	344	-0.0707415	0.231158	1
Carnitine Synthesis	407	-0.0662089	0.231334	1
G alpha (q) signalling events	274	-0.0776367	0.231742	1
PCP/CE pathway	364	-0.0690761	0.231762	1
Choline metabolism in cancer - Homo sapiens (human)	404	-0.0663224	0.231841	1
folate polyglutamylation	494	-0.0615875	0.232203	1
Coregulation of Androgen receptor activity	383	-0.0676377	0.232243	1
HDL-mediated lipid transport	243	-0.0815546	0.232819	1
Neurotransmitter Clearance In The Synaptic Cleft	242	-0.0816155	0.233312	1
Peroxisome - Homo sapiens (human)	313	-0.0731676	0.233389	1
sprouty regulation of tyrosine kinase signals	482	-0.0618671	0.234082	1
[truncated: 1,781 more rows]

## Sheet: CVG_NC_t14
Comparison: CVG vs NC at Stage 14. Positive log odds ratio indicates more targeting of pathway in CVG as compared to NC tissue.
Pathway Name	miRNA in Pathway	Log Odds Ratio	Raw p-value	Adjusted p-value
Plasmalogen biosynthesis	435	-0.266161	1.25063e-06	0.0416588
Activated point mutants of FGFR2	300	-0.29309	3.89665e-06	0.0648992
spermine biosynthesis	489	-0.208153	6.943e-05	0.527495
formaldehyde oxidation	439	-0.21486	7.82253e-05	0.527495
Heart Development	385	-0.213878	0.000176194	0.527495
Synthesis of CL	377	-0.214091	0.00019614	0.527495
Copper homeostasis	371	-0.215456	0.000197926	0.527495
NR1D1 (REV-ERBA) represses gene expression	407	-0.207468	0.000202262	0.527495
pyrimidine deoxyribonucleotides <i>de novo</i> biosynthesis	267	-0.246077	0.000202819	0.527495
Ion transport by P-type ATPases	312	-0.229777	0.000215872	0.527495
adenine and adenosine salvage II	270	-0.24323	0.000223548	0.527495
Interleukin-6 signaling	459	-0.196705	0.000230197	0.527495
Synthesis of UDP-N-acetyl-glucosamine	459	-0.196493	0.000234499	0.527495
UDP-<i>N</i>-acetyl-D-glucosamine biosynthesis II	459	-0.196493	0.000234499	0.527495
Regulatory RNA pathways	241	-0.254486	0.000237537	0.527495
Regulation of Commissural axon pathfinding by Slit and Robo	362	-0.213662	0.000254579	0.530004
protein <i>O</i>-[<i>N</i>-acetyl]-glucosylation	275	-0.231751	0.000388311	0.62296
Proton Pump Inhibitor Pathway, Pharmacokinetics	332	-0.213158	0.00041951	0.62296
Hypoxic and oxygen homeostasis regulation of HIF-1-alpha	355	-0.207223	0.000425649	0.62296
Signalling by NGF	373	-0.202365	0.000452452	0.62296
Insulin processing	366	-0.201919	0.000508909	0.62296
FMO oxidises nucleophiles	325	-0.210678	0.00054097	0.62296
DNA Damage Recognition in GG-NER	243	-0.238019	0.000548886	0.62296
Signaling by Hippo	377	-0.197825	0.000571202	0.62296
the co-stimulatory signal during t-cell activation	363	-0.200591	0.000581033	0.62296
Conjugation of carboxylic acids	381	-0.196332	0.000594584	0.62296
Amino Acid conjugation	381	-0.196332	0.000594584	0.62296
Packaging Of Telomere Ends	157	-0.28747	0.000598437	0.62296
FGFR2 mutant receptor activation	307	-0.213378	0.000624901	0.62296
RNA degradation - Homo sapiens (human)	294	-0.21698	0.00064065	0.62296
Sulfur metabolism - Homo sapiens (human)	249	-0.232613	0.000655609	0.62296
Glycosphingolipid biosynthesis - neolactoseries	280	-0.219906	0.000688431	0.62296
Retinoid cycle disease events	445	-0.182579	0.000707259	0.62296
Diseases associated with visual transduction	445	-0.182579	0.000707259	0.62296
Biosynthesis of A2E, implicated in retinal degradation	445	-0.182579	0.000707259	0.62296
EGFR interacts with phospholipase C-gamma	418	-0.187031	0.000707415	0.62296
COPII (Coat Protein 2) Mediated Vesicle Transport	257	-0.227526	0.000710667	0.62296
ER to Golgi Transport	257	-0.227526	0.000710667	0.62296
Excitatory Neural Signalling Through 5-HTR 6 and Serotonin	412	-0.187164	0.000747366	0.638331
AndrogenReceptor	337	-0.201349	0.000800685	0.638512
cardiolipin biosynthesis	288	-0.214615	0.000803711	0.638512
stress induction of hsp regulation	340	-0.200226	0.000816187	0.638512
erythropoietin mediated neuroprotection through nf-kb	443	-0.179892	0.00086282	0.638512
Pancreatic secretion - Homo sapiens (human)	265	-0.22096	0.000865187	0.638512
Inositol transporters	450	-0.177895	0.000914708	0.638512
Downstream TCR signaling	297	-0.209503	0.000925335	0.638512
NCAM signaling for neurite out-growth	399	-0.185778	0.000938236	0.638512
TWIK related potassium channel (TREK)	418	-0.182487	0.000941148	0.638512
Phosphorylation of the APC/C	157	-0.276145	0.00097798	0.638512
overview of telomerase rna component gene hterc transcriptional regulation	478	-0.173134	0.000984105	0.638512
SMAC binds to IAPs	388	-0.186393	0.0010172	0.638512
SMAC-mediated dissociation of IAP:caspase complexes	388	-0.186393	0.0010172	0.638512
SMAC-mediated apoptotic response	388	-0.186393	0.0010172	0.638512
Cyclophosphamide Pathway, Pharmacokinetics	315	-0.20224	0.0010431	0.638512
Leucine Stimulation on Insulin Signaling	434	-0.178093	0.00105428	0.638512
melanocyte development and pigmentation pathway	459	-0.173921	0.00110192	0.64107
Tuberculosis - Homo sapiens (human)	310	-0.202214	0.00111888	0.64107
Ribosome biogenesis in eukaryotes - Homo sapiens (human)	277	-0.211877	0.00112014	0.64107
Activation of APC/C and APC/C:Cdc20 mediated degradation of mitotic proteins	190	-0.249067	0.00116804	0.64107
Docetaxel Action Pathway	327	-0.197197	0.00117397	0.64107
Paclitaxel Action Pathway	327	-0.197197	0.00117397	0.64107
Epigenetic regulation of gene expression	260	-0.215859	0.00122227	0.65009
FoxO signaling pathway - Homo sapiens (human)	422	-0.177422	0.00123476	0.65009
Pravastatin Pathway, Pharmacokinetics	417	-0.178071	0.00124904	0.65009
mRNA Processing	297	-0.203304	0.00129668	0.656031
regulation of FZD by ubiquitination	382	-0.18341	0.00130589	0.656031
Activation of PPARGC1A (PGC-1alpha) by phosphorylation	430	-0.175215	0.00131954	0.656031
Trans-sulfuration and one carbon metabolism	383	-0.182438	0.0013797	0.666537
il-10 anti-inflammatory signaling pathway	401	-0.179197	0.00138069	0.666537
Aldosterone-regulated sodium reabsorption - Homo sapiens (human)	401	-0.178939	0.00140145	0.666896
miR-targeted genes in lymphocytes - TarBase	321	-0.195205	0.001423	0.667613
Displacement of DNA glycosylase by APEX1	195	-0.239858	0.00151961	0.681726
Gefitinib Pathway, Pharmacokinetics	304	-0.198254	0.00152355	0.681726
IL-6 signaling	475	-0.166536	0.00154938	0.681726
Osteopontin-mediated events	326	-0.192288	0.00156075	0.681726
Signaling pathways regulating pluripotency of stem cells - Homo sapiens (human)	420	-0.17392	0.0015758	0.681726
wnt lrp6 signalling	351	-0.186305	0.00157588	0.681726
Nicotinate and Nicotinamide Metabolism	412	-0.174011	0.00168903	0.71754
NHR	443	-0.169171	0.00171278	0.71754
Signaling by FGFR4 mutants	385	-0.177488	0.00180447	0.71754
CDC6 association with the ORC:origin complex	408	-0.173422	0.00181914	0.71754
Assembly of the RAD50-MRE11-NBS1 complex at DNA double-strand breaks	477	-0.163701	0.00182369	0.71754
MRN complex relocalizes to nuclear foci	477	-0.163701	0.00182369	0.71754
hypoxia-inducible factor in the cardivascular system	315	-0.19197	0.00185042	0.71754
Nonsense Mediated Decay (NMD) enhanced by the Exon Junction Complex (EJC)	187	-0.240342	0.00187516	0.71754
Nonsense-Mediated Decay (NMD)	187	-0.240342	0.00187516	0.71754
Desipramine Action Pathway	325	-0.189141	0.0018873	0.71754
GABA synthesis	165	-0.25366	0.00191514	0.71754
Nifedipine Activity	364	-0.180459	0.00191716	0.71754
Aurora B signaling	316	-0.190585	0.0019552	0.723646
toll-like receptor pathway	473	-0.162896	0.00198431	0.726348
EPHA forward signaling	353	-0.181457	0.00203195	0.735702
Nalbuphine Action Pathway	337	-0.184426	0.00210149	0.752701
eNOS activation	384	-0.174534	0.00216142	0.765931
Chagas disease (American trypanosomiasis) - Homo sapiens (human)	358	-0.178124	0.00231982	0.800925
IRS-mediated signalling	372	-0.175326	0.00233802	0.800925
Amodiaquine Pathway, Pharmacokinetics	345	-0.180437	0.00237736	0.800925
Alpha9 beta1 integrin signaling events	325	-0.184638	0.00238629	0.800925
Scavenging by Class H Receptors	231	-0.213123	0.00242262	0.800925
Activated TLR4 signalling	401	-0.169679	0.00243964	0.800925
Omega-3 fatty acid metabolism	300	-0.190379	0.00245081	0.800925
JAK STAT pathway and regulation	342	-0.179762	0.00254104	0.800925
Phosphatidylinositol Phosphate Metabolism	369	-0.174367	0.00254332	0.800925
Joubert syndrome	369	-0.174367	0.00254332	0.800925
Purine metabolism	291	-0.192035	0.00255817	0.800925
polyadenylation of mrna	254	-0.203546	0.00255818	0.800925
fatty acid activation	311	-0.186543	0.00259555	0.800925
dicer pathway	446	-0.161885	0.00260374	0.800925
Valine, leucine and isoleucine degradation	311	-0.186167	0.00262314	0.800925
Warfarin Pathway, Pharmacokinetics	264	-0.19931	0.00265502	0.800925
Excitatory Neural Signalling Through 5-HTR 4 and Serotonin	385	-0.170801	0.00266893	0.800925
PI3K/AKT Signaling in Cancer	379	-0.171415	0.00272621	0.810809
Glutaric Aciduria Type I	263	-0.198439	0.0027989	0.816058
Acetylation	79	-0.346084	0.00280921	0.816058
Ibuprofen Metabolism Pathway	204	-0.221997	0.00282686	0.816058
Insulin Signalling	429	-0.162689	0.00285484	0.816058
Serotonin HTR1 Group and FOS Pathway	459	-0.158468	0.00291101	0.816058
pdgf signaling pathway	429	-0.162287	0.00291798	0.816058
PPAR signaling pathway - Homo sapiens (human)	278	-0.192846	0.0029572	0.816058
Complement and Coagulation Cascades	250	-0.201771	0.00295837	0.816058
IFN-gamma pathway	345	-0.176344	0.00296435	0.816058
Transport and synthesis of PAPS	333	-0.178306	0.00304551	0.820256
signal transduction through il1r	370	-0.170952	0.00306535	0.820256
Downstream signaling events of B Cell Receptor (BCR)	435	-0.16062	0.00307532	0.820256
E-cadherin signaling in keratinocytes	399	-0.165706	0.00310244	0.820256
Lipoic acid metabolism - Homo sapiens (human)	224	-0.210358	0.00310272	0.820256
Constitutive Signaling by EGFRvIII	458	-0.157042	0.00317865	0.827199
Signaling by EGFRvIII in Cancer	458	-0.157042	0.00317865	0.827199
3-oxo-10R-octadecatrienoate beta-oxidation	275	-0.192089	0.00320591	0.827827
eumelanin biosynthesis	414	-0.16233	0.00330481	0.842821
Fc Epsilon Receptor I Signaling in Mast Cells	441	-0.158399	0.00331935	0.842821
Vitamin B2 (riboflavin) metabolism	347	-0.173626	0.00335223	0.842821
Nitric oxide stimulates guanylate cyclase	494	-0.151926	0.00337351	0.842821
Interleukin-1 signaling	381	-0.167175	0.00339049	0.842821
Mycophenolic Acid Metabolism Pathway	227	-0.207089	0.00344645	0.850386
Trk receptor signaling mediated by the MAPK pathway	442	-0.15734	0.00351982	0.862103
Thromboxane A2 receptor signaling	355	-0.170241	0.00370446	0.900704
Basal transcription factors - Homo sapiens (human)	218	-0.207824	0.00389855	0.930477
Interactome of polycomb repressive complex 2 (PRC2)	322	-0.175916	0.00392286	0.930477
calcium signaling by hbx of hepatitis b virus	321	-0.176208	0.00393221	0.930477
CD209 (DC-SIGN) signaling	340	-0.172008	0.00394087	0.930477
FOXA2 and FOXA3 transcription factor networks	330	-0.174015	0.00396658	0.930477
RHO GTPases activate PKNs	227	-0.203467	0.00410118	0.937604
Inactivation of APC/C via direct inhibition of the APC/C complex	172	-0.22907	0.00419768	0.937604
Acyl chain remodelling of PG	260	-0.190884	0.00422639	0.937604
gata3 participate in activating the th2 cytokine genes expression	375	-0.164122	0.00422985	0.937604
Apoptosis induced DNA fragmentation	300	-0.179561	0.0042377	0.937604
Activation of DNA fragmentation factor	300	-0.179561	0.0042377	0.937604
Synthesis of PIPs at the late endosome membrane	378	-0.163503	0.00426083	0.937604
Non-homologous end-joining - Homo sapiens (human)	458	-0.152017	0.00428511	0.937604
the 41bb-dependent immune response	444	-0.15343	0.00434791	0.937604
L-cysteine degradation I	107	-0.285703	0.00436486	0.937604
Regulation of lipolysis in adipocytes - Homo sapiens (human)	343	-0.16924	0.00441809	0.937604
Cobalamin (Cbl, vitamin B12) transport and metabolism	346	-0.168684	0.00442219	0.937604
Downregulation of ERBB4 signaling	438	-0.153867	0.00443467	0.937604
Thiopurine Pathway, Pharmacokinetics/Pharmacodynamics	326	-0.172631	0.00444856	0.937604
Leptin signaling pathway	442	-0.153343	0.00445351	0.937604
Cap-dependent Translation Initiation	188	-0.219166	0.00447547	0.937604
Eukaryotic Translation Initiation	188	-0.219166	0.00447547	0.937604
Regulation of nuclear beta catenin signaling and target gene transcription	335	-0.170465	0.0045049	0.937871
Signaling by Robo receptor	417	-0.156329	0.00455113	0.938992
glycerol degradation	450	-0.151879	0.00456667	0.938992
Noncanonical Wnt signaling pathway	336	-0.169552	0.0046698	0.950029
Toll-Like Receptors Cascades	380	-0.161462	0.00467738	0.950029
IL6-mediated signaling events	387	-0.159995	0.00474949	0.95453
thiamin salvage III	448	-0.151316	0.0047949	0.95453
Intracellular Signalling Through LHCGR Receptor and Luteinizing Hormone/Choriogonadotropin	348	-0.166613	0.00481567	0.95453
4-hydroxy-2-nonenal detoxification	53	-0.401168	0.00485901	0.95453
p38MAPK events	404	-0.156751	0.00490996	0.95453
Methadone Metabolism Pathway	390	-0.158833	0.00493567	0.95453
BARD1 signaling events	377	-0.16093	0.00496123	0.95453
IFN gamma signaling	231	-0.197247	0.00496293	0.95453
EBV LMP1 signaling	342	-0.167194	0.00497766	0.95453
EPH-Ephrin signaling	350	-0.165422	0.00500927	0.95453
ISG15 antiviral mechanism	335	-0.168197	0.00505579	0.95453
Antiviral mechanism by IFN-stimulated genes	335	-0.168197	0.00505579	0.95453
Separation of Sister Chromatids	309	-0.1736	0.00509724	0.95453
Prostate cancer - Homo sapiens (human)	390	-0.158101	0.00514391	0.95453
Glycosylphosphatidylinositol(GPI)-anchor biosynthesis - Homo sapiens (human)	343	-0.166242	0.00517284	0.95453
Glycosaminoglycan metabolism	383	-0.159005	0.00519943	0.95453
Anchoring fibril formation	223	-0.199329	0.00520063	0.95453
ketolysis	220	-0.200222	0.00524483	0.95453
Ubiquinone Biosynthesis	247	-0.190044	0.00533321	0.95453
Acetylcholine Neurotransmitter Release Cycle	285	-0.178681	0.00534553	0.95453
SLC-mediated transmembrane transport	359	-0.162367	0.00540182	0.95453
activation of pkc through g-protein coupled receptors	354	-0.16315	0.00544447	0.95453
Synthesis, secretion, and inactivation of Glucose-dependent Insulinotropic Polypeptide (GIP)	261	-0.184927	0.00544911	0.95453
Ephrin B reverse signaling	303	-0.173653	0.00546531	0.95453
Glucagon signaling pathway - Homo sapiens (human)	320	-0.169712	0.00549432	0.95453
Irinotecan Action Pathway	195	-0.209927	0.00551245	0.95453
Irinotecan Metabolism Pathway	195	-0.209927	0.00551245	0.95453
Iron uptake and transport	290	-0.176683	0.00552247	0.95453
Conjugation of salicylate with glycine	422	-0.152129	0.00553056	0.95453
Nephrin interactions	351	-0.163009	0.00564578	0.969393
Anti-diabetic Drug Repaglinide Pathway, Pharmacokinetics	247	-0.188505	0.0056878	0.971188
p53 signaling pathway - Homo sapiens (human)	368	-0.159515	0.00575849	0.971188
Fas	344	-0.163679	0.00581463	0.971188
Abnormal conversion of 2-oxoglutarate to 2-hydroxyglutarate	119	-0.261777	0.00583117	0.971188
Diseases of metabolism	119	-0.261777	0.00583117	0.971188
NADPH regeneration	119	-0.261777	0.00583117	0.971188
Cytokine Signaling in Immune system	348	-0.162673	0.00589646	0.973389
fas signaling pathway (cd95)	306	-0.171394	0.00590283	0.973389
triacylglycerol biosynthesis	336	-0.164906	0.00593341	0.973612
Cholinergic synapse - Homo sapiens (human)	380	-0.156518	0.00609365	0.98277
Regulation of actin cytoskeleton - Homo sapiens (human)	346	-0.162325	0.00609692	0.98277
HIF-2-alpha transcription factor network	396	-0.154015	0.00609968	0.98277
Focal adhesion - Homo sapiens (human)	375	-0.157248	0.00611923	0.98277
VEGFR3 signaling in lymphatic endothelium	445	-0.147318	0.00613674	0.98277
FGFR2b ligand binding and activation	338	-0.163621	0.00617052	0.983452
Abacavir transmembrane transport	407	-0.152123	0.00620823	0.984478
Wnt Canonical	317	-0.167584	0.00629757	0.984478
Wnt Mammals	317	-0.167584	0.00629757	0.984478
&gamma;-glutamyl cycle	253	-0.184211	0.006312	0.984478
Irinotecan Pathway, Pharmacokinetics	224	-0.194231	0.00635047	0.984478
Inhibition of the proteolytic activity of APC/C required for the onset of anaphase by mitotic spindle checkpoint components	164	-0.223062	0.00637616	0.984478
Amino acid transport across the plasma membrane	420	-0.149749	0.00639661	0.984478
GPCR GroupI metabotropic glutamate receptor	353	-0.160129	0.00641837	0.984478
Developmental Biology	371	-0.15688	0.00644295	0.984478
RNA Polymerase II Pre-transcription Events	236	-0.18892	0.00659535	1
heme biosynthesis from uroporphyrinogen-III I	363	-0.157547	0.00667038	1
Hypertrophy Model	304	-0.169261	0.00667195	1
regulation of bad phosphorylation	402	-0.151352	0.00667777	1
nfkb activation by nontypeable hemophilus influenzae	409	-0.150195	0.0067739	1
repression of pain sensation by the transcriptional regulator dream	382	-0.1541	0.00682617	1
Abacavir transport and metabolism	382	-0.153955	0.00683711	1
Hedgehog	269	-0.177582	0.00685504	1
NLR Proteins	335	-0.162274	0.00686107	1
cardiac protection against ros	484	-0.140902	0.00689371	1
Vitamin E metabolism	311	-0.166989	0.00694264	1
N-Glycan biosynthesis - Homo sapiens (human)	371	-0.15502	0.00708657	1
Beta5 beta6 beta7 and beta8 integrin cell surface interactions	314	-0.165464	0.0071895	1
methionine salvage cycle III	408	-0.149018	0.00724011	1
Hematopoietic cell lineage - Homo sapiens (human)	271	-0.175862	0.00726562	1
cdc25 and chk1 regulatory pathway in response to dna damage	403	-0.149595	0.0072999	1
Structural Pathway of Interleukin 1 (IL-1)	436	-0.145035	0.00738937	1
tsp-1 induced apoptosis in microvascular endothelial cell	406	-0.148889	0.00740762	1
multiple antiapoptotic pathways from igf-1r signaling lead to bad phosphorylation	446	-0.143404	0.00756674	1
TCR signaling in naive CD4+ T cells	416	-0.146741	0.00773873	1
PRPP biosynthesis	292	-0.16893	0.00778416	1
5-Phosphoribose 1-diphosphate biosynthesis	292	-0.16893	0.00778416	1
Cell death signalling via NRAGE, NRIF and NADE	300	-0.166942	0.00780454	1
regulators of bone mineralization	322	-0.16202	0.00786106	1
Influenza A virus infection	419	-0.146048	0.0078763	1
Regulation of signaling by CBL	423	-0.145237	0.00798747	1
RalA downstream regulated genes	323	-0.16125	0.00802732	1
glutathione biosynthesis	281	-0.170762	0.0080469	1
3-phosphoinositide biosynthesis	372	-0.152227	0.00812026	1
Cdc20:Phospho-APC/C mediated degradation of Cyclin A	201	-0.197382	0.00812164	1
Putative anti-Inflammatory metabolites formation from EPA	291	-0.168167	0.00812554	1
Asparagine N-linked glycosylation	351	-0.155502	0.00826026	1
Potassium transport channels	467	-0.139184	0.00841744	1
Inositol Metabolism	368	-0.151785	0.00858453	1
Calcium signaling pathway - Homo sapiens (human)	361	-0.152883	0.00861873	1
APC/C:Cdc20 mediated degradation of mitotic proteins	194	-0.198996	0.00869245	1
Alpha6Beta4Integrin	385	-0.148834	0.00870599	1
Attachment of GPI anchor to uPAR	287	-0.16758	0.00874281	1
MAPK signaling pathway - Homo sapiens (human)	349	-0.154591	0.00875644	1
Downregulation of SMAD2/3:SMAD4 transcriptional activity	479	-0.137008	0.0088387	1
Activation of RAS in B cells	377	-0.149689	0.00887067	1
GTP hydrolysis and joining of the 60S ribosomal subunit	187	-0.20124	0.00892624	1
CREB phosphorylation through the activation of Adenylate Cyclase	337	-0.156408	0.00893929	1
Heme biosynthesis	341	-0.155562	0.00899474	1
FAS (CD95) signaling pathway	407	-0.145054	0.00899909	1
Mismatch Repair	234	-0.182169	0.00900601	1
Regulation of HSF1-mediated heat shock response	307	-0.162085	0.00905165	1
T cell receptor signaling pathway - Homo sapiens (human)	367	-0.150721	0.00912085	1
ALK1 signaling events	456	-0.138845	0.0091434	1
Rosiglitazone Pharmacokinetic Pathway	198	-0.195332	0.00928186	1
Rosiglitazone Metabolism Pathway	198	-0.195332	0.00928186	1
Corticotropin Activation of Cortisol Production	372	-0.149522	0.00931015	1
Apoptotic cleavage of cell adhesion proteins	330	-0.156862	0.00934701	1
Chondroitin sulfate/dermatan sulfate metabolism	419	-0.142772	0.00935949	1
miRNA targets in ECM and membrane receptors	171	-0.208564	0.00939158	1
Signaling by TGF-beta Receptor Complex	404	-0.144441	0.00948485	1
pten dependent cell cycle arrest and apoptosis	411	-0.143316	0.0095822	1
isoleucine degradation	418	-0.142344	0.00963595	1
ABC transporters in lipid homeostasis	384	-0.146858	0.00969249	1
Familial lipoprotein lipase deficiency	275	-0.167767	0.0098985	1
Glycerolipid Metabolism	275	-0.167767	0.0098985	1
Glycerol Kinase Deficiency	275	-0.167767	0.0098985	1
D-glyceric acidura	275	-0.167767	0.0098985	1
Tacrolimus/Cyclosporine Pathway, Pharmacokinetics	299	-0.16186	0.00993947	1
Triglyceride Biosynthesis	320	-0.15729	0.00998784	1
DNA Double Strand Breaks Response	362	-0.149689	0.0100115	1
Recruitment of repair and signaling proteins to double-strand breaks	362	-0.149689	0.0100115	1
Biogenic amines are oxidatively deaminated to aldehydes by MAOA and MAOB	270	-0.168745	0.0100698	1
DNA-PK pathway in nonhomologous end joining	456	-0.136754	0.0102182	1
ahr signal transduction pathway	279	-0.16605	0.0102314	1
PERK regulates gene expression	307	-0.159484	0.0102379	1
LRR FLII-interacting protein 1 (LRRFIP1) activates type I IFN production	215	-0.185791	0.0102552	1
Signalling to RAS	369	-0.147881	0.0103636	1
Deadenylation-dependent mRNA decay	314	-0.157717	0.010366	1
miR-targeted genes in muscle cell - TarBase	341	-0.152526	0.0103827	1
NAD phosphorylation and dephosphorylation	339	-0.152494	0.0105633	1
IL12-mediated signaling events	237	-0.177135	0.0106797	1
fatty acid elongation -- saturated	350	0.150241	0.0107383	1
RAC1 signaling pathway	393	-0.14352	0.0107735	1
Synthesis of IP2, IP, and Ins in the cytosol	398	-0.142669	0.01084	1
Acyl chain remodelling of PE	281	-0.164225	0.010848	1
PLC-mediated hydrolysis of PIP2	448	-0.136478	0.0108836	1
adp-ribosylation factor	311	-0.157364	0.0108896	1
PPAR Alpha Pathway	259	-0.169896	0.0109576	1
d4gdi signaling pathway	240	-0.175542	0.0110086	1
pyrimidine deoxyribonucleotides biosynthesis from CTP	263	-0.16855	0.0110338	1
IL-7 signaling	421	-0.139334	0.0110348	1
Homologous recombination	378	-0.145205	0.0110626	1
Membrane Trafficking	352	-0.149276	0.0110636	1
AMPK inhibits chREBP transcriptional activation activity	447	-0.136167	0.0110797	1
acyl carrier protein metabolism	231	-0.17817	0.0111384	1
actions of nitric oxide in the heart	413	-0.139668	0.0114445	1
Synthesis of diphthamide-EEF2	233	-0.176464	0.0114853	1
hypoxia and p53 in the cardiovascular system	332	-0.151924	0.0115041	1
Transport of Ribonucleoproteins into the Host Nucleus	333	-0.151707	0.0115614	1
pelp1 modulation of estrogen receptor activity	441	-0.136048	0.0115655	1
Cell Cycle Checkpoints	254	-0.169703	0.0117162	1
Phosphatidylinositol phosphate metabolism	304	-0.157267	0.0117185	1
Folate-Alcohol and Cancer Pathway	441	-0.135757	0.0117854	1
BMP receptor signaling	432	-0.136682	0.0118268	1
APC/C:Cdh1 mediated degradation of Cdc20 and other APC/C:Cdh1 targeted proteins in late mitosis/early G1	193	-0.190959	0.0118449	1
PKB-mediated events	387	-0.142221	0.0119922	1
SHC-mediated cascade:FGFR4	308	-0.155506	0.0121634	1
Trehalose Degradation	240	-0.172877	0.0121917	1
POU5F1 (OCT4), SOX2, NANOG activate genes related to proliferation	308	-0.155366	0.0122528	1
Recycling of bile acids and salts	373	-0.143684	0.0123719	1
Recognition of DNA damage by PCNA-containing replication complex	298	-0.15719	0.0124631	1
ZBP1(DAI) mediated induction of type I IFNs	257	-0.167245	0.012508	1
Complement Activation, Classical Pathway	291	-0.158398	0.012689	1
Reactions specific to the complex N-glycan synthesis pathway	349	-0.146897	0.0127146	1
COX reactions	488	-0.129386	0.0127563	1
CD40/CD40L signaling	404	-0.138659	0.0127692	1
TLR NFkB	283	-0.159871	0.0128533	1
Constitutive Signaling by NOTCH1 PEST Domain Mutants	331	-0.149707	0.0129319	1
Signaling by NOTCH1 PEST Domain Mutants in Cancer	331	-0.149707	0.0129319	1
Signaling by NOTCH1 HD+PEST Domain Mutants in Cancer	331	-0.149707	0.0129319	1
Signaling by NOTCH1 in Cancer	331	-0.149707	0.0129319	1
Constitutive Signaling by NOTCH1 HD+PEST Domain Mutants	331	-0.149707	0.0129319	1
the information processing pathway at the ifn beta enhancer	303	-0.155052	0.0130382	1
Downregulation of TGF-beta receptor signaling	448	-0.132933	0.0130712	1
Integrated Breast Cancer Pathway	343	-0.147118	0.0131643	1
Leptin	454	-0.132123	0.0131951	1
Interferon alpha/beta signaling	184	-0.191767	0.0133865	1
Defensins	62	-0.32082	0.0134207	1
CD28 dependent Vav1 pathway	352	-0.14503	0.0135278	1
FoxO family signaling	385	-0.139986	0.0135558	1
Host Interactions with Influenza Factors	374	-0.141572	0.0135645	1
Activation of the phototransduction cascade	233	-0.172397	0.0136375	1
G2/M DNA replication checkpoint	271	-0.161395	0.0136416	1
Synthesis of glycosylphosphatidylinositol (GPI)	347	-0.145591	0.0136952	1
IL-4 Signaling Pathway	359	-0.143673	0.0137311	1
Zinc efflux and compartmentalization by the SLC30 family	466	-0.130085	0.0137709	1
Anchoring of the basal body to the plasma membrane	282	-0.158272	0.0138758	1
the prc2 complex sets long-term gene silencing through modification of histone tails	328	-0.148643	0.01388	1
Plasma membrane estrogen receptor signaling	414	-0.135433	0.014049	1
Telomere Maintenance	175	-0.194826	0.014156	1
Mismatch repair (MMR) directed by MSH2:MSH3 (MutSbeta)	244	-0.167886	0.0141838	1
Nuclear Pore Complex (NPC) Disassembly	320	-0.14933	0.0144289	1
Cargo trafficking to the periciliary membrane	320	-0.149225	0.0145156	1
Apoptosis	348	-0.144189	0.0145301	1
Glycerolipid metabolism - Homo sapiens (human)	356	-0.142809	0.0145918	1
Mercaptopurine Metabolism Pathway	294	-0.154333	0.0146084	1
Transport of connexins along the secretory pathway	221	-0.174262	0.0146318	1
Oligomerization of connexins into connexons	221	-0.174262	0.0146318	1
Gap junction assembly	221	-0.174262	0.0146318	1
TRAF6 mediated induction of NFkB and MAP kinases upon TLR7/8 or 9 activation	395	-0.136954	0.014737	1
Cytochrome c-mediated apoptotic response	438	-0.131639	0.014778	1
Signal amplification	318	-0.149144	0.0147896	1
STING mediated induction of host immune responses	274	-0.158565	0.0148453	1
activated TAK1 mediates p38 MAPK activation	500	-0.125482	0.0148471	1
Platelet activation, signaling and aggregation	310	-0.15048	0.0149767	1
Recycling pathway of L1	368	-0.140304	0.0150614	1
MAP kinase activation in TLR cascade	450	-0.129803	0.0152018	1
guanine and guanosine salvage	491	-0.125497	0.0154749	1
Carvedilol Action Pathway	367	-0.139659	0.0156407	1
Labetalol Action Pathway	367	-0.139659	0.0156407	1
UDP-<i>N</i>-acetyl-D-galactosamine biosynthesis I	85	0.268283	0.015656	1
Eicosanoid ligand-binding receptors	308	-0.149866	0.0156575	1
ifn gamma signaling pathway	231	-0.169346	0.0156586	1
Benzo(a)pyrene metabolism	221	-0.172716	0.0156931	1
taurine biosynthesis	319	-0.147404	0.015898	1
wybutosine biosynthesis	319	-0.147194	0.0159646	1
Amino acid conjugation of benzoic acid	447	-0.128996	0.0160713	1
phenylalanine degradation/tyrosine biosynthesis	488	-0.125022	0.0160749	1
Tamoxifen metabolism	195	-0.181499	0.0162122	1
Phosphorylation of proteins involved in the G2/M transition by Cyclin A:Cdc2 complexes	177	-0.189429	0.0162531	1
aspirin blocks signaling pathway involved in platelet activation	410	-0.132942	0.0162922	1
Prolactin	350	-0.141405	0.0163028	1
Negative regulation of FGFR3 signaling	378	-0.137213	0.0163105	1
Oxidative Stress Pathway (Erythrocyte)	275	-0.155947	0.016423	1
Pathway_PA165980337	275	-0.155947	0.016423	1
Establishment of Sister Chromatid Cohesion	380	-0.136764	0.0164269	1
internal ribosome entry pathway	362	-0.139286	0.0164343	1
Adherens junction - Homo sapiens (human)	414	-0.132247	0.0164919	1
Dilated cardiomyopathy - Homo sapiens (human)	351	-0.1408	0.0166452	1
Hh mutants that don,t undergo autocatalytic processing are degraded by ERAD	375	-0.137104	0.0167252	1
Hh mutants abrogate ligand secretion	375	-0.137104	0.0167252	1
ethanol degradation II	279	-0.154549	0.0168037	1
Aflatoxin B1 metabolism	375	-0.136803	0.0168972	1
&alpha;-tocopherol degradation	139	-0.21033	0.017114	1
Interferon type I signaling pathways	424	-0.130284	0.0171429	1
Cellular responses to stress	329	-0.143793	0.0171503	1
Pyrophosphate hydrolysis	95	-0.251499	0.0172389	1
Condensation of Prometaphase Chromosomes	299	-0.149404	0.0172416	1
Integrins in angiogenesis	388	-0.134506	0.0172941	1
mRNA 3,-end processing	289	-0.151378	0.0174785	1
Post-Elongation Processing of Intron-Containing pre-mRNA	289	-0.151378	0.0174785	1
p38 MAPK Signaling Pathway	437	-0.128377	0.0174945	1
ras signaling pathway	352	-0.139531	0.0175289	1
Protein folding	170	-0.19087	0.0175802	1
The NLRP1 inflammasome	462	-0.125701	0.0175887	1
role of egf receptor transactivation by gpcrs in cardiac hypertrophy	385	-0.134564	0.0176378	1
Internalization of ErbB1	415	-0.130627	0.0176897	1
Non-small cell lung cancer - Homo sapiens (human)	417	-0.130408	0.0177054	1
Chk1/Chk2(Cds1) mediated inactivation of Cyclin B:Cdk1 complex	329	-0.142771	0.0179883	1
Homocysteine Degradation	477	-0.123602	0.0181866	1
Gamma-cystathionase deficiency (CTH)	477	-0.123602	0.0181866	1
Homocystinuria, cystathionine beta-synthase deficiency	477	-0.123602	0.0181866	1
cysteine biosynthesis/homocysteine degradation (trans-sulfuration)	477	-0.123602	0.0181866	1
Cysteine formation from homocysteine	477	-0.123602	0.0181866	1
hydrogen sulfide biosynthesis (trans-sulfuration)	477	-0.123602	0.0181866	1
Ephrin A reverse signaling	475	-0.123754	0.018235	1
Venlafaxine Metabolism Pathway	298	-0.14836	0.0182748	1
guanosine nucleotides <i>de novo</i> biosynthesis	247	-0.160509	0.018312	1
TNFalpha	372	-0.135534	0.0183138	1
pyrimidine ribonucleosides degradation	118	-0.224581	0.0183298	1
Tristetraprolin (TTP) destabilizes mRNA	380	-0.133653	0.0189863	1
FRS-mediated FGFR1 signaling	375	-0.134301	0.0190118	1
FRS-mediated FGFR4 signaling	375	-0.134301	0.0190118	1
FRS-mediated FGFR3 signaling	375	-0.134301	0.0190118	1
FRS-mediated FGFR2 signaling	375	-0.134301	0.0190118	1
tetrahydrobiopterin <i>de novo</i> biosynthesis	196	-0.17688	0.0190136	1
Ribosomal scanning and start codon recognition	186	-0.180921	0.0191268	1
D-galactose degradation V (Leloir pathway)	139	-0.20644	0.019173	1
SIRT1 negatively regulates rRNA Expression	175	-0.18534	0.0194038	1
PAR4-mediated thrombin signaling events	361	-0.135612	0.0196367	1
Vinorelbine Action Pathway	198	-0.174961	0.0196885	1
Nucleotide Metabolism	283	-0.149787	0.0197059	1
Signaling by FGFR3	396	-0.130755	0.0197192	1
Signaling by FGFR4	396	-0.130755	0.0197192	1
EPO Receptor Signaling	446	-0.125019	0.0197428	1
MAPK3 (ERK1) activation	383	-0.132244	0.0198782	1
Synthesis of PIPs at the Golgi membrane	315	-0.142869	0.0199851	1
Effects of Botulinum toxin	357	-0.135689	0.0201088	1
Chromatin organization	279	-0.150005	0.0202762	1
Chromatin modifying enzymes	279	-0.150005	0.0202762	1
Sulfur amino acid metabolism	337	-0.138592	0.0203612	1
Signaling by WNT in cancer	446	-0.124358	0.0203727	1
Artemether Metabolism Pathway	207	-0.170431	0.0204071	1
Deadenylation of mRNA	319	-0.141443	0.0206115	1
Irinotecan Pathway, Pharmacodynamics	174	-0.184121	0.0206282	1
Riboflavin Metabolism	321	-0.141029	0.0206305	1
G0 and Early G1	345	-0.136955	0.0206507	1
NrCAM interactions	445	-0.1241	0.0207788	1
estrogen responsive protein efp controls cell cycle and breast tumors growth	340	-0.137509	0.0208839	1
Mitochondrial transcription initiation	363	-0.133859	0.0209502	1
Role of LAT2/NTAL/LAB on calcium mobilization	313	-0.142091	0.0210221	1
B Cell Receptor Signaling Pathway	407	-0.127916	0.0210979	1
Import of palmitoyl-CoA into the mitochondrial matrix	360	-0.134053	0.0212007	1
chaperones modulate interferon signaling pathway	269	-0.151077	0.021263	1
Signaling by FGFR1 fusion mutants	493	-0.119089	0.0213426	1
Farnesoid X Receptor Pathway	363	-0.133437	0.0213854	1
Transport of Mature mRNA derived from an Intron-Containing Transcript	324	-0.139636	0.0214377	1
Ticlopidine Metabolism Pathway	139	-0.202017	0.0218557	1
Ticlopidine Action Pathway	139	-0.202017	0.0218557	1
C-type lectin receptors (CLRs)	346	-0.135333	0.0220542	1
Kit receptor signaling pathway	418	-0.125675	0.0221126	1
Progesterone-mediated oocyte maturation - Homo sapiens (human)	350	-0.134598	0.022152	1
mapkinase signaling pathway	385	-0.129625	0.0222067	1
Incretin synthesis, secretion, and inactivation	201	-0.170299	0.0222348	1
mRNA decay by 5, to 3, exoribonuclease	356	-0.133596	0.0222488	1
transcription regulation by methyltransferase of carm1	424	-0.124879	0.022279	1
Microtubule-dependent trafficking of connexons from Golgi to the plasma membrane	237	-0.158297	0.0222887	1
PI3K Cascade	376	-0.130502	0.022477	1
Rac1-Pak1-p38-MMP-2 pathway	380	-0.129941	0.0225277	1
Processing of Intronless Pre-mRNAs	293	-0.144301	0.0225513	1
PLC-gamma1 signalling	387	-0.128855	0.0227279	1
Long-term depression - Homo sapiens (human)	414	-0.125512	0.0227773	1
Synthesis of PIPs at the early endosome membrane	472	-0.119533	0.0228648	1
Regulation of Actin Cytoskeleton	350	-0.133809	0.0229617	1
aspirin triggered resolvin E biosynthesis	214	-0.164654	0.0229925	1
aspirin-triggered lipoxin biosynthesis	214	-0.164654	0.0229925	1
aspirin triggered resolvin D biosynthesis	214	-0.164654	0.0229925	1
Antigen processing-Cross presentation	271	-0.148314	0.0233552	1
Cytosolic tRNA aminoacylation	195	-0.171204	0.0233591	1
heparan sulfate biosynthesis	420	-0.12423	0.0234356	1
tRNA charging	208	-0.165989	0.0235906	1
protein kinase a at the centrosome	270	-0.148153	0.0236699	1
Amiodarone Action Pathway	365	-0.130932	0.0236713	1
Axon guidance	376	-0.12926	0.0237687	1
Regulation of cytoskeletal remodeling and cell spreading by IPP complex components	414	-0.124604	0.0237943	1
Phase I biotransformations, non P450	219	-0.162018	0.0238443	1
ethanol degradation IV	237	-0.156559	0.0238896	1
Purine nucleotides nucleosides metabolism	315	-0.138703	0.0239203	1
mtor signaling pathway	414	-0.124468	0.0239322	1
Relaxin receptors	118	-0.214885	0.0239373	1
L-glutamine tRNA biosynthesis	229	-0.158875	0.0239542	1
Hypusine synthesis from eIF5A-lysine	272	-0.147472	0.023956	1
PRC2 methylates histones and DNA	195	-0.170533	0.0239834	1
map kinase inactivation of smrt corepressor	444	-0.121068	0.0241709	1
links between pyk2 and map kinases	448	-0.120581	0.0242668	1
Plexin-D1 Signaling	403	-0.125426	0.0242997	1
sumoylation by ranbp2 regulates transcriptional repression	368	-0.129665	0.0245392	1
Galactose metabolism	251	-0.151792	0.0245778	1
Regulation of Glucokinase by Glucokinase Regulatory Protein	306	-0.139661	0.0245872	1
mitochondrial fatty acid beta-oxidation of unsaturated fatty acids	183	-0.174383	0.0248331	1
valine degradation	411	-0.123989	0.0248878	1
Transcription from mitochondrial promoters	278	-0.144978	0.0250057	1
PLK1 signaling events	288	-0.142805	0.0250173	1
Chondroitin sulfate biosynthesis	331	-0.134771	0.0250473	1
Translesion synthesis by Y family DNA polymerases bypasses lesions on DNA template	274	-0.145517	0.0253481	1
Signaling by FGFR4 in disease	467	-0.117844	0.0253812	1
Thioguanine Metabolism Pathway	122	-0.209472	0.0254226	1
Arachidonate production from DAG	355	0.130741	0.0254392	1
TGF_beta_Receptor	366	-0.129021	0.0255765	1
Amine ligand-binding receptors	200	-0.166559	0.0255942	1
Amplification of signal from unattached kinetochores via a MAD2 inhibitory signal	356	-0.130386	0.0256033	1
Amplification of signal from the kinetochores	356	-0.130386	0.0256033	1
Pentose and glucuronate interconversions - Homo sapiens (human)	161	-0.183851	0.0256312	1
Translesion Synthesis by POLH	309	-0.138096	0.0256722	1
the visual cycle I (vertebrates)	190	-0.170375	0.0257171	1
Activation, translocation and oligomerization of BAX	389	-0.125716	0.0259143	1
Regulation of thyroid hormone activity	404	-0.123635	0.0261669	1
thyroid hormone metabolism I (via deiodination)	404	-0.123635	0.0261669	1
thyronamine and iodothyronamine metabolism	404	-0.123635	0.0261669	1
Doxorubicin Pathway (Cancer Cell), Pharmacodynamics	252	-0.14998	0.0261816	1
Biosynthesis of the N-glycan precursor (dolichol lipid-linked oligosaccharide, LLO) and transfer to a nascent protein	344	-0.131695	0.0262322	1
IL-1 signaling pathway	429	-0.120854	0.0262378	1
Meiotic synapsis	179	-0.174526	0.0263548	1
Endothelin Pathways	315	-0.136075	0.0266523	1
TRAIL signaling pathway	348	-0.130677	0.0266719	1
Fanconi Anemia pathway	265	-0.14632	0.026695	1
Cytoplasmic Ribosomal Proteins	230	-0.155445	0.0267734	1
Polo-like kinase mediated events	290	-0.140696	0.026821	1
Serotonin Receptor 4-6-7 and NR3C Signaling	448	-0.11846	0.0268661	1
HH-Ncore	382	-0.125567	0.0271301	1
Prednisolone Action Pathway	362	-0.128133	0.027219	1
Prednisolone Metabolism Pathway	362	-0.128133	0.027219	1
Fc-epsilon receptor I signaling in mast cells	365	-0.127725	0.0272644	1
adenine and adenosine salvage III	349	-0.129995	0.0273072	1
nuclear receptors coordinate the activities of chromatin remodeling complexes and coactivators to facilitate initiation of transcription in carcinoma cells	381	-0.125522	0.0273284	1
Leukocyte transendothelial migration - Homo sapiens (human)	300	-0.138166	0.0274154	1
snRNP Assembly	309	-0.136325	0.0275464	1
Metabolism of non-coding RNA	309	-0.136325	0.0275464	1
Peptide hormone biosynthesis	168	-0.177931	0.0275846	1
Protein digestion and absorption - Homo sapiens (human)	266	-0.145059	0.0277463	1
ALK2 signaling events	402	-0.122591	0.0277677	1
Rho GTPase cycle	313	-0.135418	0.0278031	1
L1CAM interactions	363	-0.12745	0.0279015	1
IRS activation	428	-0.11962	0.0279397	1
YAP1- and WWTR1 (TAZ)-stimulated gene expression	413	-0.12119	0.027979	1
Type II diabetes mellitus - Homo sapiens (human)	358	-0.128085	0.0280193	1
Alcoholism - Homo sapiens (human)	269	-0.14405	0.0281838	1
EPO signaling pathway	449	-0.117329	0.0282035	1
cxcr4 signaling pathway	342	-0.13014	0.0283084	1
Thiamine Metabolism	475	-0.114922	0.0283237	1
Estrogen signaling pathway	487	-0.113884	0.0283682	1
Aurora C signaling	190	-0.167203	0.028611	1
ErbB receptor signaling network	426	-0.119272	0.02866	1
Tryptophan Metabolism	189	-0.167583	0.0286755	1
mRNA Capping	254	-0.146938	0.028817	1
vRNP Assembly	266	-0.143977	0.0288253	1
RHO GTPases Activate WASPs and WAVEs	456	-0.116141	0.0289128	1
Regulation of APC/C activators between G1/S and early anaphase	259	-0.145594	0.0289269	1
Androgen biosynthesis	330	-0.131524	0.0289331	1
Gastric Cancer Network 1	241	-0.150194	0.0290393	1
Oxytocin signaling pathway - Homo sapiens (human)	377	-0.12468	0.0290842	1
Cardiac muscle contraction - Homo sapiens (human)	285	-0.139622	0.029161	1
Type I diabetes mellitus - Homo sapiens (human)	210	-0.15929	0.029312	1
Steroids metabolism	285	-0.139444	0.0293184	1
Glycine, serine, alanine and threonine metabolism	338	-0.129962	0.0293612	1
Negative regulation of FGFR2 signaling	374	-0.124775	0.0294099	1
Validated nuclear estrogen receptor beta network	305	-0.135302	0.029651	1
TGF Beta Signaling Pathway	363	-0.126013	0.0296958	1
MFAP5-mediated ovarian cancer cell motility and invasiveness	438	-0.117064	0.0300149	1
Signaling events mediated by TCPTP	403	-0.120793	0.0300241	1
TGF-beta receptor signaling	395	-0.121563	0.0302084	1
Metabolism of proteins	266	-0.142805	0.0302357	1
diphthamide biosynthesis	150	-0.183979	0.0303404	1
apoptotic dna-fragmentation and tissue homeostasis	281	-0.139213	0.0305498	1
Translesion synthesis by POLI	237	-0.149696	0.0306281	1
Regulation of toll-like receptor signaling pathway	336	-0.129246	0.0306602	1
Biotin transport and metabolism	389	-0.12192	0.030739	1
Gap junction trafficking	221	-0.154157	0.0307945	1
Eicosanoids	262	-0.143112	0.0309399	1
Constitutive Androstane Receptor Pathway	259	-0.14383	0.0309439	1
Assembly of the ORC complex at the origin of replication	356	-0.125996	0.030998	1
Choline metabolism in cancer - Homo sapiens (human)	404	-0.119912	0.031027	1
a6b1 and a6b4 Integrin signaling	305	-0.134189	0.0311133	1
Cellular response to hypoxia	436	-0.11636	0.0312999	1
Stimulation of the cell death response by PAK-2p34	405	-0.119542	0.0313919	1
Salivary secretion - Homo sapiens (human)	288	-0.136962	0.0316506	1
FCERI mediated MAPK activation	325	-0.130183	0.0316519	1
EV release from cardiac cells and their functional effects	306	-0.133177	0.0320282	1
mitochondrial L-carnitine shuttle	158	-0.177913	0.0322985	1
Degradation of beta catenin	403	-0.11911	0.0323298	1
Methylenetetrahydrofolate Reductase Deficiency (MTHFRD)	428	-0.11641	0.0324342	1
glycogenolysis	361	-0.124235	0.0324784	1
JAK-STAT	391	-0.120216	0.0327243	1
reversal of insulin resistance by leptin	422	-0.11677	0.0327331	1
Spermidine and Spermine Biosynthesis	383	-0.121185	0.0327787	1
Sympathetic Nerve Pathway (Pre- and Post- Ganglionic Junction)	434	-0.115546	0.0327932	1
Glutamate Glutamine metabolism	300	-0.133582	0.0329178	1
Oxidative Stress Regulatory Pathway (Erythrocyte)	255	-0.142998	0.0331547	1
RHO GTPases activate KTN1	192	-0.161885	0.0332041	1
MAP kinase cascade	446	-0.114056	0.0332854	1
Fluoropyrimidine Activity	297	-0.133845	0.0333184	1
Platelet sensitization by LDL	397	-0.119016	0.0334292	1
Eukaryotic Translation Termination	181	-0.165925	0.0335879	1
IL17 signaling pathway	386	-0.120126	0.0337557	1
Toll-like receptor signaling pathway - Homo sapiens (human)	308	-0.131458	0.033816	1
GABA receptor activation	394	-0.119136	0.0338489	1
Double-Strand Break Repair	383	-0.120217	0.0341156	1
DNA Repair	280	-0.136469	0.0343095	1
Signaling Pathways in Glioblastoma	432	-0.114724	0.0343593	1
Morphine addiction - Homo sapiens (human)	409	-0.117101	0.0343624	1
Signaling by NOTCH4	215	-0.152858	0.0343689	1
PI and PC transport between ER and Golgi membranes	335	-0.126497	0.0345678	1
Teniposide Action Pathway	242	-0.144875	0.0346588	1
Teniposide Metabolism Pathway	242	-0.144875	0.0346588	1
Pantoprazole Action Pathway	177	-0.166392	0.0347081	1
Rabeprazole Action Pathway	177	-0.166392	0.0347081	1
Esomeprazole Action Pathway	177	-0.166392	0.0347081	1
Omeprazole Action Pathway	177	-0.166392	0.0347081	1
Lansoprazole Action Pathway	177	-0.166392	0.0347081	1
Gastric Acid Production	177	-0.166392	0.0347081	1
Nizatidine Action Pathway	177	-0.166392	0.0347081	1
Cimetidine Action Pathway	177	-0.166392	0.0347081	1
Famotidine Action Pathway	177	-0.166392	0.0347081	1
Ranitidine Action Pathway	177	-0.166392	0.0347081	1
Betazole Action Pathway	177	-0.166392	0.0347081	1
Roxatidine acetate Action Pathway	177	-0.166392	0.0347081	1
Metiamide Action Pathway	177	-0.166392	0.0347081	1
Pirenzepine Action Pathway	177	-0.166392	0.0347081	1
Insulin receptor signalling cascade	396	-0.118258	0.03477	1
IL1-mediated signaling events	405	-0.11723	0.0347934	1
2-Hydroxyglutric Aciduria (D And L Form)	376	-0.120517	0.0349911	1
Homocarnosinosis	376	-0.120517	0.0349911	1
Hyperinsulinism-Hyperammonemia Syndrome	376	-0.120517	0.0349911	1
Succinic semialdehyde dehydrogenase deficiency	376	-0.120517	0.0349911	1
4-Hydroxybutyric Aciduria/Succinic Semialdehyde Dehydrogenase Deficiency	376	-0.120517	0.0349911	1
Glutamate Metabolism	376	-0.120517	0.0349911	1
FGFR1c ligand binding and activation	308	-0.130562	0.0350648	1
Formation of annular gap junctions	172	-0.168338	0.0351018	1
LPA4-mediated signaling events	356	-0.12295	0.0352695	1
keratinocyte differentiation	408	-0.116583	0.0353247	1
Nanoparticle triggered regulated necrosis	215	-0.152133	0.0353443	1
Phosphate bond hydrolysis by NUDT proteins	363	-0.121961	0.0353608	1
NoRC negatively regulates rRNA expression	219	-0.150789	0.0354346	1
Antagonism of Activin by Follistatin	335	-0.125873	0.0354507	1
Budding and maturation of HIV virion	309	-0.129818	0.0357831	1
Simvastatin Action Pathway	275	-0.136255	0.0359421	1
Pravastatin Action Pathway	275	-0.136255	0.0359421	1
Atorvastatin Action Pathway	275	-0.136255	0.0359421	1
Hyper-IgD syndrome	275	-0.136255	0.0359421	1
Cholesteryl ester storage disease	275	-0.136255	0.0359421	1
Lysosomal Acid Lipase Deficiency (Wolman Disease)	275	-0.136255	0.0359421	1
Alendronate Action Pathway	275	-0.136255	0.0359421	1
Rosuvastatin Action Pathway	275	-0.136255	0.0359421	1
Lovastatin Action Pathway	275	-0.136255	0.0359421	1
Mevalonic aciduria	275	-0.136255	0.0359421	1
Wolman disease	275	-0.136255	0.0359421	1
Risedronate Action Pathway	275	-0.136255	0.0359421	1
Cerivastatin Action Pathway	275	-0.136255	0.0359421	1
Pamidronate Action Pathway	275	-0.136255	0.0359421	1
Fluvastatin Action Pathway	275	-0.136255	0.0359421	1
Smith-Lemli-Opitz Syndrome (SLOS)	275	-0.136255	0.0359421	1
Chondrodysplasia Punctata II, X Linked Dominant (CDPX2)	275	-0.136255	0.0359421	1
CHILD Syndrome	275	-0.136255	0.0359421	1
Desmosterolosis	275	-0.136255	0.0359421	1
Hypercholesterolemia	275	-0.136255	0.0359421	1
Zoledronate Action Pathway	275	-0.136255	0.0359421	1
Ibandronate Action Pathway	275	-0.136255	0.0359421	1
Electron Transport Chain	231	-0.14678	0.0360799	1
segmentation clock	311	-0.129289	0.0361212	1
Regulation of cytoplasmic and nuclear SMAD2/3 signaling	468	-0.110342	0.0361421	1
Caspase activation via extrinsic apoptotic signalig pathway	341	-0.124355	0.0362654	1
Mitochondrial iron-sulfur cluster biogenesis	441	-0.112644	0.036296	1
EPHB-mediated forward signaling	344	-0.123905	0.0363206	1
Physiological and Pathological Hypertrophy of the Heart	469	-0.110137	0.0363379	1
Acetylcholine regulates insulin secretion	471	-0.10992	0.0364086	1
Arf6 trafficking events	342	-0.12419	0.0364322	1
AUF1 (hnRNP D0) destabilizes mRNA	180	-0.163659	0.036451	1
Platelet Aggregation Inhibitor Pathway, Pharmacodynamics	289	-0.133065	0.0365145	1
Post NMDA receptor activation events	468	-0.110128	0.0365173	1
HIV-1 Nef: Negative effector of Fas and TNF-alpha	320	-0.127474	0.0365319	1
Bopindolol Action Pathway	367	-0.120613	0.036627	1
Timolol Action Pathway	367	-0.120613	0.036627	1
Carteolol Action Pathway	367	-0.120613	0.036627	1
Bevantolol Action Pathway	367	-0.120613	0.036627	1
Practolol Action Pathway	367	-0.120613	0.036627	1
Dobutamine Action Pathway	367	-0.120613	0.036627	1
Isoprenaline Action Pathway	367	-0.120613	0.036627	1
Arbutamine Action Pathway	367	-0.120613	0.036627	1
Levobunolol Action Pathway	367	-0.120613	0.036627	1
Metipranolol Action Pathway	367	-0.120613	0.036627	1
Sotalol Action Pathway	367	-0.120613	0.036627	1
Epinephrine Action Pathway	367	-0.120613	0.036627	1
Betaxolol Action Pathway	367	-0.120613	0.036627	1
Atenolol Action Pathway	367	-0.120613	0.036627	1
Alprenolol Action Pathway	367	-0.120613	0.036627	1
Acebutolol Action Pathway	367	-0.120613	0.036627	1
Muscle/Heart Contraction	367	-0.120613	0.036627	1
Diltiazem Action Pathway	367	-0.120613	0.036627	1
Propranolol Action Pathway	367	-0.120613	0.036627	1
Pindolol Action Pathway	367	-0.120613	0.036627	1
Penbutolol Action Pathway	367	-0.120613	0.036627	1
Oxprenolol Action Pathway	367	-0.120613	0.036627	1
Metoprolol Action Pathway	367	-0.120613	0.036627	1
Esmolol Action Pathway	367	-0.120613	0.036627	1
Bisoprolol Action Pathway	367	-0.120613	0.036627	1
Bupranolol Action Pathway	367	-0.120613	0.036627	1
Nebivolol Action Pathway	367	-0.120613	0.036627	1
Amlodipine Action Pathway	367	-0.120613	0.036627	1
Verapamil Action Pathway	367	-0.120613	0.036627	1
Nitrendipine Action Pathway	367	-0.120613	0.036627	1
Nisoldipine Action Pathway	367	-0.120613	0.036627	1
Nimodipine Action Pathway	367	-0.120613	0.036627	1
Ibutilide Action Pathway	367	-0.120613	0.036627	1
Isradipine Action Pathway	367	-0.120613	0.036627	1
Nifedipine Action Pathway	367	-0.120613	0.036627	1
Felodipine Action Pathway	367	-0.120613	0.036627	1
Nadolol Action Pathway	367	-0.120613	0.036627	1
Neurophilin interactions with VEGF and VEGFR	429	-0.113436	0.0368422	1
Serotonin and melatonin biosynthesis	153	-0.176054	0.0368791	1
serotonin and melatonin biosynthesis	153	-0.176054	0.0368791	1
Pantothenate and CoA Biosynthesis	401	-0.116329	0.036942	1
glutamine degradation/glutamate biosynthesis	166	-0.169221	0.0371441	1
Regulation of Complement cascade	287	-0.132913	0.0371938	1
Smooth Muscle Contraction	262	-0.138207	0.037222	1
TPO signaling	350	-0.122505	0.0372391	1
Glutathione metabolism - Homo sapiens (human)	205	-0.153633	0.0374643	1
Canonical Wnt signaling pathway	373	-0.119235	0.0375313	1
Proximal tubule bicarbonate reclamation - Homo sapiens (human)	265	-0.13716	0.0376224	1
Transcriptional regulation of white adipocyte differentiation	315	-0.127462	0.0377264	1
role of brca1 brca2 and atr in cancer susceptibility	308	-0.128591	0.0378781	1
Post-translational modification: synthesis of GPI-anchored proteins	310	-0.128209	0.0379344	1
Synthesis, secretion, and deacylation of Ghrelin	252	-0.139777	0.0380721	1
Lipid storage and perilipins in skeletal muscle	453	-0.110432	0.0381772	1
threonine degradation	454	-0.110314	0.0382094	1
sulfate activation for sulfonation	182	-0.161353	0.0382284	1
PIWI-interacting RNA (piRNA) biogenesis	152	-0.174723	0.0384608	1
<i>trans, trans</i>-farnesyl diphosphate biosynthesis	132	-0.18646	0.0385782	1
Formation of the active cofactor, UDP-glucuronate	338	-0.123265	0.038621	1
Advanced glycosylation endproduct receptor signaling	350	-0.12162	0.0386253	1
Vitamins B6 activation to pyridoxal phosphate	476	0.108175	0.0387502	1
lissencephaly gene (lis1) in neuronal migration and development	340	-0.122928	0.0387584	1
mTORC1-mediated signalling	363	-0.119734	0.0388065	1
2-oxobutanoate degradation	406	-0.114635	0.0388153	1
RANKL	461	-0.109262	0.0390317	1
Arachidonic acid metabolism	221	-0.147284	0.0390996	1
Regulation by c-FLIP	294	-0.130214	0.0391741	1
CASP8 activity is inhibited	294	-0.130214	0.0391741	1
Regulation of necroptotic cell death	294	-0.130214	0.0391741	1
Dimerization of procaspase-8	294	-0.130214	0.0391741	1
Codeine Metabolism Pathway	109	-0.203323	0.039337	1
Linoleate metabolism	216	-0.148527	0.0393983	1
Vitamin B5 (pantothenate) metabolism	440	-0.11088	0.0394646	1
NEP/NS2 Interacts with the Cellular Export Machinery	302	-0.128411	0.0397912	1
Metabolism of lipids and lipoproteins	289	-0.130643	0.0399197	1
dermatan sulfate biosynthesis	458	-0.109007	0.039927	1
LKB1 signaling events	325	-0.124219	0.0403014	1
Taxane Pathway, Pharmacokinetics	397	-0.114689	0.0404056	1
Meiosis	150	-0.174284	0.0404288	1
Tachykinin receptors bind tachykinins	323	-0.124464	0.0404374	1
mTOR signalling	376	-0.116801	0.0409517	1
Nef and signal transduction	246	-0.139251	0.0409526	1
Chemokine receptors bind chemokines	193	-0.154876	0.0410506	1
Nanoparticle triggered autophagic cell death	394	-0.114594	0.0411716	1
multi-drug resistance factors	344	-0.120647	0.0415474	1
agrin in postsynaptic differentiation	374	-0.116709	0.0415561	1
Activated NOTCH1 Transmits Signal to the Nucleus	332	-0.122389	0.0416007	1
leucine degradation	423	-0.111206	0.0417659	1
Nicotine addiction - Homo sapiens (human)	486	-0.105655	0.0419328	1
MHC class II antigen presentation	231	-0.142375	0.0420376	1
control of skeletal myogenesis by hdac and calcium/calmodulin-dependent kinase (camk)	410	-0.112357	0.042054	1
&gamma;-linolenate biosynthesis	255	-0.136297	0.0421101	1
Diseases of signal transduction	407	-0.112587	0.0422085	1
Intrinsic Pathway of Fibrin Clot Formation	214	-0.147279	0.0422117	1
A third proteolytic cleavage releases NICD	300	-0.127069	0.042389	1
Validated transcriptional targets of deltaNp63 isoforms	384	-0.115008	0.0424801	1
GABA shunt	377	-0.115718	0.0426114	1
Visual signal transduction: Cones	238	0.140064	0.0426609	1
nfat and hypertrophy of the heart	357	-0.118191	0.0426916	1
Lysosphingolipid and LPA receptors	386	-0.114305	0.0432598	1
Lysosome Vesicle Biogenesis	303	-0.125789	0.0436892	1
aspartate biosynthesis	54	-0.278795	0.0439333	1
Malonyl-coa decarboxylase deficiency	271	-0.131334	0.0444389	1
Malonic Aciduria	271	-0.131334	0.0444389	1
Propanoate Metabolism	271	-0.131334	0.0444389	1
Methylmalonic Aciduria Due to Cobalamin-Related Disorders	271	-0.131334	0.0444389	1
Glycosphingolipid metabolism	306	-0.124727	0.0445494	1
Molecules associated with elastic fibres	285	-0.1284	0.0446634	1
Imipramine/Desipramine Pathway, Pharmacokinetics	249	-0.135863	0.0448685	1
Clomipramine Metabolism Pathway	249	-0.135863	0.0448685	1
Ubiquitin Mediated Degradation of Phosphorylated Cdc25A	358	-0.116796	0.045027	1
p53-Independent DNA Damage Response	358	-0.116796	0.045027	1
p53-Independent G1/S DNA damage checkpoint	358	-0.116796	0.045027	1
Fluoxetine Pathway, Pharmacokinetics	324	-0.121502	0.0451619	1
Fluoxetine Metabolism Pathway	324	-0.121502	0.0451619	1
BH3-only proteins associate with and inactivate anti-apoptotic BCL-2 members	402	-0.111491	0.0452335	1
Proteoglycans in cancer - Homo sapiens (human)	393	-0.112395	0.0453627	1
E2F-enabled inhibition of pre-replication complex formation	379	-0.113983	0.0454108	1
Sulfate/Sulfite Metabolism	212	-0.145443	0.0454752	1
Sulfite oxidase deficiency	212	-0.145443	0.0454752	1
Hypoxia-mediated EMT and Stemness	214	-0.144718	0.0455512	1
degradation of the rar and rxr by the proteasome	386	0.113093	0.0455961	1
S1P2 pathway	445	-0.107101	0.0457318	1
regulation of splicing through sam68	390	-0.112501	0.0458439	1
Homologous DNA Pairing and Strand Exchange	342	-0.118455	0.0458706	1
ctcf: first multivalent nuclear factor	407	-0.110621	0.045897	1
Thrombin signalling through proteinase activated receptors (PARs)	359	-0.116166	0.0459134	1
Glucocorticoid receptor regulatory network	318	-0.121816	0.0462534	1
Transport of glucose and other sugars, bile salts and organic acids, metal ions and amine compounds	320	-0.121486	0.0462721	1
mRNA surveillance pathway - Homo sapiens (human)	296	-0.125452	0.0463191	1
apoptotic signaling in response to dna damage	379	-0.113353	0.0465855	1
HS-GAG degradation	363	-0.115274	0.0466167	1
a4b7 Integrin signaling	255	-0.133414	0.0466602	1
Post-chaperonin tubulin folding pathway	106	0.198701	0.0466873	1
IGF-Ncore	431	-0.107884	0.0466935	1
Beta oxidation of lauroyl-CoA to decanoyl-CoA-CoA	133	-0.17882	0.0467243	1
MAPK Cascade	440	-0.10706	0.0467315	1
Pilocytic astrocytoma	480	-0.103723	0.0467803	1
Pregnane X Receptor pathway	291	-0.126073	0.0467845	1
signaling pathway from g-protein families	420	-0.10887	0.0468085	1
Hypertrophic cardiomyopathy (HCM) - Homo sapiens (human)	341	-0.117576	0.0477691	1
Agents Acting on the Renin-Angiotensin System Pathway, Pharmacodynamics	248	-0.134291	0.047808	1
alpha-synuclein and parkin-mediated proteolysis in parkinson`s disease	436	-0.106858	0.0478718	1
Prostaglandin formation from dihomo gama-linoleic acid	333	-0.118659	0.0478902	1
CD4 T cell receptor signaling-JNK cascade	320	-0.12034	0.0483303	1
Selenoamino Acid Metabolism	299	-0.123782	0.048359	1
Phospholipid metabolism	303	-0.122922	0.0485298	1
Validated targets of C-MYC transcriptional repression	299	-0.123592	0.0486184	1
Kinesins	205	-0.145419	0.0488005	1
Mercaptopurine Action Pathway	353	-0.115407	0.0488323	1
Azathioprine Action Pathway	353	-0.115407	0.0488323	1
Thioguanine Action Pathway	353	-0.115407	0.0488323	1
GLI proteins bind promoters of Hh responsive genes to promote transcription	371	-0.113032	0.0491016	1
IL-7	385	-0.111414	0.0491102	1
Metabolism of water-soluble vitamins and cofactors	382	-0.111689	0.0491578	1
Metabolism of vitamins and cofactors	382	-0.111689	0.0491578	1
Starch and sucrose metabolism - Homo sapiens (human)	186	-0.151708	0.0491998	1
Nicotine Pathway (Chromaffin Cell), Pharmacodynamics	430	-0.106739	0.0492361	1
superpathway of steroid hormone biosynthesis	176	-0.155433	0.0493826	1
RXR and RAR heterodimerization with other nuclear receptor	371	-0.11285	0.0494547	1
Urea cycle and metabolism of amino groups	222	-0.139868	0.0495393	1
Fatty Acid Beta Oxidation	204	-0.145082	0.0498179	1
Irinotecan Pathway	251	-0.132347	0.0499278	1
Downstream signaling of activated FGFR1	404	-0.108899	0.0500328	1
Downstream signaling of activated FGFR3	404	-0.108899	0.0500328	1
Downstream signaling of activated FGFR4	404	-0.108899	0.0500328	1
Downstream signaling of activated FGFR2	404	-0.108899	0.0500328	1
Frs2-mediated activation	373	-0.112269	0.0500944	1
Vitamin K Metabolism	371	-0.112503	0.0501086	1
Anti-diabetic Drug Nateglinide Pathway, Pharmacokinetics	123	-0.182516	0.0501664	1
Class II GLUTs	299	-0.122534	0.0506362	1
Ifosfamide Action Pathway	239	-0.134612	0.0508283	1
Ifosfamide Metabolism Pathway	239	-0.134612	0.0508283	1
phospholipase c-epsilon pathway	385	-0.110528	0.050875	1
FGFR1c and Klotho ligand binding and activation	365	-0.112806	0.0509778	1
Refsum Disease	277	-0.126189	0.0512045	1
Phytanic Acid Peroxisomal Oxidation	277	-0.126189	0.0512045	1
SMAD2/SMAD3:SMAD4 heterotrimer regulates transcription	427	-0.1061	0.0512369	1
Condensation of Prophase Chromosomes	198	-0.146017	0.0512994	1
Multifunctional anion exchangers	340	-0.115789	0.05149	1
Pentose phosphate pathway - Homo sapiens (human)	232	-0.13597	0.0515572	1
PLC beta mediated events	365	-0.112514	0.0516004	1
ARMS-mediated activation	357	-0.11347	0.0516612	1
Signaling by FGFR3 in disease	384	-0.110252	0.0516772	1
Signaling by FGFR3 mutants	384	-0.110252	0.0516772	1
purine deoxyribonucleosides degradation	463	-0.102769	0.051761	1
let-7 inhibition of ES cell reprogramming	117	-0.185457	0.051808	1
superpathway of D-<i>myo</i>-inositol (1,4,5)-trisphosphate metabolism	332	-0.116719	0.0518417	1
chondroitin sulfate degradation (metazoa)	244	-0.132912	0.0518592	1
VEGFR2 mediated vascular permeability	371	-0.111631	0.0518674	1
ACE Inhibitor Pathway, Pharmacodynamics	252	-0.130896	0.0520685	1
Citalopram Metabolism Pathway	241	-0.133492	0.0520851	1
Cyclin A/B1 associated events during G2/M transition	243	-0.132841	0.0522325	1
Energy Metabolism	439	-0.104548	0.0522343	1
role of erbb2 in signal transduction and oncology	420	-0.106283	0.0522677	1
yaci and bcma stimulation of b cell immune responses	368	-0.111768	0.0523623	1
Colorectal cancer - Homo sapiens (human)	417	-0.106521	0.0524394	1
rac1 cell motility signaling pathway	354	-0.113446	0.0524796	1
Mismatch repair	221	-0.138274	0.0527305	1
Association of TriC/CCT with target proteins during biosynthesis	242	-0.132815	0.0527732	1
Intracellular Signalling Through Histamine H2 Receptor and Histamine	403	-0.107637	0.0529511	1
Lipid digestion, mobilization, and transport	205	-0.142689	0.0531519	1
Cyclin E associated events during G1/S transition	291	-0.122584	0.0531736	1
phytol degradation	280	-0.124353	0.0535996	1
D-<i>myo</i>-inositol (1,4,5)-trisphosphate degradation	324	-0.117033	0.0536182	1
APC-Cdc20 mediated degradation of Nek2A	197	-0.144892	0.0536628	1
CDP-diacylglycerol biosynthesis	429	-0.104806	0.0536818	1
PI Metabolism	402	-0.107402	0.0537054	1
MAPK6-MAPK4 signaling	256	-0.129075	0.0537887	1
WNT5A-dependent internalization of FZD4	357	-0.112342	0.054027	1
Uptake and function of diphtheria toxin	144	-0.166857	0.054126	1
FGFR3c ligand binding and activation	308	-0.119167	0.0542627	1
FGFR3 ligand binding and activation	308	-0.119167	0.0542627	1
Signaling by activated point mutants of FGFR3	308	-0.119167	0.0542627	1
FGFR3 mutant receptor activation	308	-0.119167	0.0542627	1
DARPP-32 events	333	-0.115318	0.0543768	1
Angiopoietin receptor Tie2-mediated signaling	363	-0.111403	0.0544706	1
Ras signaling pathway - Homo sapiens (human)	367	-0.110877	0.0545279	1
Methionine salvage pathway	299	-0.120489	0.0545866	1
Pantothenate and CoA biosynthesis - Homo sapiens (human)	362	-0.111432	0.0546495	1
Cell junction organization	294	-0.121335	0.0546513	1
Localization of the PINCH-ILK-PARVIN complex to focal adhesions	454	-0.102206	0.0547727	1
hemoglobins chaperone	213	-0.139224	0.055015	1
Selenoamino acid metabolism	309	-0.118543	0.0551264	1
lck and fyn tyrosine kinases in initiation of tcr activation	215	-0.13851	0.0552108	1
wnt signaling pathway	344	-0.113401	0.0552341	1
TWEAK Signaling Pathway	320	-0.116804	0.0552988	1
IL1	412	-0.10565	0.0554128	1
Differentiation of white and brown adipocyte	392	-0.107567	0.0555494	1
Signaling by PDGF	387	-0.108078	0.0556832	1
MAPK1/MAPK3 signaling	389	-0.107845	0.055807	1
Synaptic vesicle cycle - Homo sapiens (human)	277	-0.123762	0.055917	1
Insulin signaling pathway - Homo sapiens (human)	375	-0.109246	0.0560597	1
Zinc transporters	322	-0.115972	0.0563225	1
uracil degradation	135	-0.170375	0.0564505	1
thymine degradation	135	-0.170375	0.0564505	1
IL-3 Signaling Pathway	348	-0.112269	0.0565922	1
GnRH signaling pathway - Homo sapiens (human)	368	-0.109754	0.0567682	1
Taurine and hypotaurine metabolism - Homo sapiens (human)	232	-0.132922	0.0570867	1
purine nucleotides degradation	361	-0.110363	0.0572371	1
Venlafaxine Pathway, Pharmacokinetics	333	-0.114008	0.0572483	1
Terminal pathway of complement	330	-0.114381	0.0573049	1
Signaling by FGFR2 amplification mutants	226	-0.134239	0.0573496	1
homocarnosine biosynthesis	204	0.140513	0.0574758	1
carnosine biosynthesis	204	0.140513	0.0574758	1
SLBP independent Processing of Histone Pre-mRNAs	326	-0.114836	0.057592	1
negative regulation of TCF-dependent signaling by DVL-interacting proteins	305	-0.118015	0.0576039	1
p38 MAPK signaling pathway	411	-0.104796	0.0576218	1
Thiamine metabolism - Homo sapiens (human)	474	-0.0994475	0.0576828	1
Clearance of Nuclear Envelope Membranes from Chromatin	184	-0.146985	0.0579253	1
Arf6 signaling events	366	-0.109448	0.0580047	1
Innate Immune System	350	-0.111383	0.0580089	1
Formation of ATP by chemiosmotic coupling	256	-0.126868	0.0580104	1
Activation of NIMA Kinases NEK9, NEK6, NEK7	332	-0.113782	0.0581047	1
Adrenergic signaling in cardiomyocytes - Homo sapiens (human)	362	-0.109607	0.0587177	1
glycerol-3-phosphate shuttle	406	-0.104808	0.0587217	1
Glutathione conjugation	158	-0.156844	0.0587661	1
ubiquinol-10 biosynthesis	203	-0.139933	0.058832	1
Ubiquinol biosynthesis	203	-0.139933	0.058832	1
Inflammatory bowel disease (IBD) - Homo sapiens (human)	273	-0.122846	0.0591599	1
Fatty acid, triacylglycerol, and ketone body metabolism	311	-0.116143	0.0595837	1
Phototransduction - Homo sapiens (human)	232	-0.131631	0.0595996	1
Glypican 1 network	380	-0.107145	0.0596052	1
Nucleotide excision repair - Homo sapiens (human)	239	-0.129806	0.0597006	1
Platinum Pathway, Pharmacokinetics/Pharmacodynamics	302	-0.117355	0.0599914	1
Phagosome - Homo sapiens (human)	262	-0.124617	0.0600016	1
Conjugation of phenylacetate with glutamine	357	-0.109631	0.0600499	1
cystic fibrosis transmembrane conductance regulator (cftr) and beta 2 adrenergic receptor (b2ar) pathway	246	-0.128001	0.0601058	1
Vesicle-mediated transport	315	-0.115305	0.0601161	1
formation of the beta-catenin:TCF transactivating complex	209	-0.137397	0.0603601	1
classical complement pathway	251	-0.126575	0.060792	1
ID signaling pathway	417	-0.102835	0.0610695	1
Peroxisomal lipid metabolism	233	-0.130577	0.061099	1
DCC mediated attractive signaling	359	-0.108917	0.0611624	1
IL-4 signaling	192	-0.142274	0.0611954	1
TCA Cycle	206	-0.137759	0.0612977	1
Removal of the Flap Intermediate from the C-strand	208	-0.136993	0.0616779	1
Ribosome - Homo sapiens (human)	209	-0.13663	0.0618299	1
G1 to S cell cycle control	335	-0.111686	0.0618317	1
Elevation of cytosolic Ca2+ levels	258	-0.124455	0.0620589	1
Citric acid cycle (TCA cycle)	212	-0.135594	0.0620724	1
Ovarian Infertility Genes	338	-0.111114	0.062182	1
Golgi Associated Vesicle Biogenesis	333	-0.111807	0.0622216	1
regulation of spermatogenesis by crem	265	-0.122942	0.0622225	1
Celecoxib Metabolism Pathway	223	-0.132531	0.0622528	1
Aromatase Inhibitor Pathway (Breast Cell), Pharmacodynamics	426	-0.101496	0.0623371	1
Purine catabolism	406	-0.10331	0.0623934	1
Folding of actin by CCT/TriC	103	-0.188782	0.0625012	1
miRNA Regulation of DNA Damage Response	271	-0.121578	0.0625719	1
Gastric cancer network 2	281	-0.119748	0.0625843	1
Organelle biogenesis and maintenance	276	-0.120673	0.0626084	1
Triacylglyceride Synthesis	337	-0.111027	0.0628111	1
Glycerophospholipid metabolism	296	-0.117086	0.0628216	1
[2Fe-2S] iron-sulfur cluster biosynthesis	238	-0.128317	0.06315	1
progesterone biosynthesis	67	-0.231551	0.0632134	1
Cell Cycle, Mitotic	285	-0.118752	0.063271	1
HDACs deacetylate histones	240	-0.127793	0.0633756	1
Synthesis of bile acids and bile salts via 27-hydroxycholesterol	338	-0.110485	0.0637861	1
effects of calcineurin in keratinocyte differentiation	495	-0.0955849	0.0638895	1
Carbamazepine Metabolism Pathway	284	-0.118538	0.064077	1
Estrogen metabolism	232	-0.129235	0.0644144	1
adenosine nucleotides degradation	388	-0.104318	0.064441	1
AP-1 transcription factor network	296	-0.116177	0.0648703	1
Vitamin D Receptor Pathway	285	-0.117966	0.0649683	1
cycling of ran in nucleocytoplasmic transport	266	-0.121379	0.0651925	1
Endometrial cancer - Homo sapiens (human)	428	-0.100166	0.0653798	1
Influenza A - Homo sapiens (human)	316	-0.112725	0.0657031	1
Miscellaneous transport and binding events	414	-0.101277	0.0657391	1
Acute myeloid leukemia - Homo sapiens (human)	352	-0.107827	0.0658931	1
GMCSF-mediated signaling events	372	-0.105469	0.0659532	1
Cardiac Hypertrophic Response	410	-0.101516	0.0661059	1
TLR ECSIT MEKK1 p38	434	-0.0991914	0.0666447	1
Common Pathway of Fibrin Clot Formation	249	-0.124011	0.0670003	1
Trk receptor signaling mediated by PI3K and PLC-gamma	407	-0.101414	0.067104	1
TLR JNK	293	-0.115691	0.0671163	1
Fluorouracil Action Pathway	72	-0.220603	0.0674716	1
Fluorouracil Metabolism Pathway	72	-0.220603	0.0674716	1
Diurnally Regulated Genes with Circadian Orthologs	356	-0.106648	0.0675903	1
docosahexaenoate biosynthesis III (mammals)	410	-0.100947	0.0676243	1
TRAIL signaling	351	-0.107264	0.0676348	1
APC/C-mediated degradation of cell cycle proteins	229	-0.128236	0.0678691	1
Regulation of mitotic cell cycle	229	-0.128236	0.0678691	1
p38 mapk signaling pathway	471	-0.09571	0.0682354	1
Steroidogenesis	229	-0.127999	0.0683518	1
Apparent mineralocorticoid excess syndrome	229	-0.127999	0.0683518	1
3-Beta-Hydroxysteroid Dehydrogenase Deficiency	229	-0.127999	0.0683518	1
21-hydroxylase deficiency (CYP21)	229	-0.127999	0.0683518	1
Corticosterone methyl oxidase I deficiency (CMO I)	229	-0.127999	0.0683518	1
Corticosterone methyl oxidase II deficiency - CMO II	229	-0.127999	0.0683518	1
Adrenal Hyperplasia Type 5 or Congenital Adrenal Hyperplasia due to 17 Alpha-hydroxylase Deficiency	229	-0.127999	0.0683518	1
Adrenal Hyperplasia Type 3 or Congenital Adrenal Hyperplasia due to 21-hydroxylase Deficiency	229	-0.127999	0.0683518	1
Congenital Lipoid Adrenal Hyperplasia (CLAH) or Lipoid CAH	229	-0.127999	0.0683518	1
17-alpha-hydroxylase deficiency (CYP17)	229	-0.127999	0.0683518	1
11-beta-hydroxylase deficiency (CYP11B1)	229	-0.127999	0.0683518	1
Synthesis of PIPs at the plasma membrane	410	-0.100536	0.0687828	1
Vitamin D (calciferol) metabolism	195	-0.137205	0.0688572	1
Energy dependent regulation of mTOR by LKB1-AMPK	336	-0.108522	0.069203	1
Nucleotide-like (purinergic) receptors	259	-0.120968	0.0692661	1
Activation, myristolyation of BID and translocation to mitochondria	402	-0.101026	0.0694658	1
MAPK targets/ Nuclear events mediated by MAP kinases	481	-0.0945076	0.0696613	1
NGF signalling via TRKA from the plasma membrane	394	-0.101651	0.0698787	1
Fatty acid biosynthesis - Homo sapiens (human)	304	-0.112753	0.0699982	1
Signaling by SCF-KIT	401	-0.10093	0.0700037	1
acetate conversion to acetyl-CoA	284	-0.116001	0.0700206	1
Prolactin signaling pathway - Homo sapiens (human)	416	-0.099525	0.0700493	1
Synthesis of IPs in the ER lumen	344	-0.107009	0.0704889	1
Lysine degradation	219	-0.129512	0.070704	1
Losartan Pathway, Pharmacokinetics	119	-0.171134	0.0707246	1
Neurotransmitter Receptor Binding And Downstream Transmission In The Postsynaptic Cell	414	-0.0994003	0.0708053	1
Regulation of retinoblastoma protein	314	-0.110916	0.0708228	1
Synthesis, secretion, and inactivation of Glucagon-like Peptide-1 (GLP-1)	235	-0.125402	0.0709024	1
Vitamin C (ascorbate) metabolism	412	-0.0995669	0.0709768	1
Recognition and association of DNA glycosylase with site containing an affected pyrimidine	204	-0.133295	0.0714269	1
Cleavage of the damaged pyrimidine	204	-0.133295	0.0714269	1
Depyrimidination	204	-0.133295	0.0714269	1
Transport of Mature mRNAs Derived from Intronless Transcripts	329	-0.108564	0.071496	1
Oocyte meiosis - Homo sapiens (human)	310	-0.111247	0.0715252	1
Vitamin A and Carotenoid Metabolism	240	-0.123944	0.0715332	1
methionine degradation	433	-0.0974863	0.0716212	1
regulation of eif2	444	-0.0965665	0.0716988	1
Transport of organic anions	297	-0.113079	0.0718663	1
Ifosfamide Pathway, Pharmacokinetics	265	-0.118488	0.0722208	1
DNA Damage Bypass	306	-0.111521	0.0722396	1
NOTCH2 intracellular domain regulates transcription	395	-0.100651	0.0724046	1
Pyruvate metabolism and Citric Acid (TCA) cycle	362	-0.104068	0.072586	1
Synthesis of bile acids and bile salts	293	-0.113461	0.072618	1
Receptor-ligand binding initiates the second proteolytic cleavage of Notch receptor	322	-0.109062	0.0726741	1
sonic hedgehog receptor ptc1 regulates cell cycle	321	-0.10912	0.0729125	1
TCR Signaling Pathway	380	-0.101963	0.0729404	1
APC:Cdc20 mediated degradation of cell cycle proteins prior to satisfation of the cell cycle checkpoint	196	-0.13496	0.073017	1
Negative regulation of FGFR1 signaling	370	-0.102981	0.0731266	1
Release of apoptotic factors from the mitochondria	438	-0.0965627	0.0731352	1
antisense pathway	391	-0.10076	0.0732358	1
Glycolysis / Gluconeogenesis - Homo sapiens (human)	241	-0.123038	0.0732731	1
Melanoma - Homo sapiens (human)	418	-0.098113	0.0735461	1
Non-integrin membrane-ECM interactions	344	-0.105789	0.0736861	1
Histidine Metabolism	215	-0.128996	0.0740355	1
Histidinemia	215	-0.128996	0.0740355	1
Hyperornithinemia with gyrate atrophy (HOGA)	228	-0.125636	0.0743043	1
Creatine deficiency, guanidinoacetate methyltransferase deficiency	228	-0.125636	0.0743043	1
L-arginine:glycine amidinotransferase deficiency	228	-0.125636	0.0743043	1
Hyperornithinemia-hyperammonemia-homocitrullinuria [HHH-syndrome]	228	-0.125636	0.0743043	1
Guanidinoacetate Methyltransferase Deficiency (GAMT Deficiency)	228	-0.125636	0.0743043	1
Prolinemia Type II	228	-0.125636	0.0743043	1
Prolidase Deficiency (PD)	228	-0.125636	0.0743043	1
Arginine and Proline Metabolism	228	-0.125636	0.0743043	1
Hyperprolinemia Type I	228	-0.125636	0.0743043	1
Hyperprolinemia Type II	228	-0.125636	0.0743043	1
Ornithine Aminotransferase Deficiency (OAT Deficiency)	228	-0.125636	0.0743043	1
Arginine: Glycine Amidinotransferase Deficiency (AGAT Deficiency)	228	-0.125636	0.0743043	1
p75(NTR)-mediated signaling	273	-0.116074	0.0746857	1
Benzodiazepine Pathway, Pharmacokinetics	236	-0.123519	0.0747442	1
SOS-mediated signalling	369	-0.10251	0.0748352	1
SHC1 events in ERBB2 signaling	369	-0.10251	0.0748352	1
SHC1 events in ERBB4 signaling	369	-0.10251	0.0748352	1
GRB2 events in ERBB2 signaling	369	-0.10251	0.0748352	1
GRB2 events in EGFR signaling	369	-0.10251	0.0748352	1
RAF/MAP kinase cascade	369	-0.10251	0.0748352	1
SHC1 events in EGFR signaling	369	-0.10251	0.0748352	1
antigen processing and presentation	339	-0.105965	0.0749415	1
igf-1 signaling pathway	434	-0.0962703	0.0749823	1
cysteine biosynthesis	453	-0.0947199	0.0751217	1
Vitamin B5 - CoA biosynthesis from pantothenate	346	-0.105014	0.0751693	1
Clathrin derived vesicle budding	336	-0.106247	0.0752227	1
trans-Golgi Network Vesicle Budding	336	-0.106247	0.0752227	1
allopregnanolone biosynthesis	312	-0.109482	0.075321	1
D-<i>myo</i>-inositol (1,3,4)-trisphosphate biosynthesis	302	-0.110925	0.0754159	1
CHL1 interactions	402	-0.098898	0.0755321	1
ccr3 signaling in eosinophils	412	-0.0979604	0.0755903	1
Integrin	310	-0.109617	0.0757423	1
Squalene and cholesterol biosynthesis	307	-0.109999	0.0758498	1
Nonsense Mediated Decay (NMD) independent of the Exon Junction Complex (EJC)	169	-0.142794	0.0760148	1
Activation of AMPA receptors	285	-0.113406	0.0760536	1
Angiogenesis	486	-0.0919716	0.0764156	1
RNA Polymerase I Chain Elongation	204	-0.130849	0.0766064	1
phosphatidylserine biosynthesis I	480	-0.0922461	0.0768416	1
Porphyrin and chlorophyll metabolism - Homo sapiens (human)	249	-0.119722	0.0770156	1
GAB1 signalosome	429	-0.0959596	0.0771441	1
Sphingolipid de novo biosynthesis	400	-0.0985126	0.0772323	1
Nicotinate metabolism	347	-0.103949	0.0778312	1
Serotonin Receptor 2 and STAT3 Signaling	464	-0.0929887	0.0779986	1
androgen biosynthesis	192	-0.133776	0.0780387	1
Retinol metabolism - Homo sapiens (human)	196	-0.132571	0.0781233	1
Regulation of PLK1 Activity at G2/M Transition	306	-0.109281	0.0781858	1
Vitamin digestion and absorption - Homo sapiens (human)	365	-0.101681	0.0783952	1
Signalling to ERKs	381	-0.0999922	0.0783978	1
Osteoclast Signaling	325	-0.10653	0.0784269	1
IKK complex recruitment mediated by RIP1	400	-0.0981037	0.0785135	1
Urea cycle	273	-0.114512	0.0785468	1
Phenylalanine degradation	202	0.130651	0.0785659	1
Synthesis and interconversion of nucleotide di- and triphosphates	259	-0.117005	0.078764	1
Circadian entrainment - Homo sapiens (human)	437	-0.0947589	0.0788705	1
L-carnitine biosynthesis	205	-0.129507	0.0790027	1
Interconversion of 2-oxoglutarate and 2-hydroxyglutarate	382	-0.0996316	0.0791163	1
Constitutive Signaling by NOTCH1 t(7;9)(NOTCH1:M1580_K2555) Translocation Mutant	301	-0.10961	0.0792737	1
Signaling by NOTCH1 t(7;9)(NOTCH1:M1580_K2555) Translocation Mutant	301	-0.10961	0.0792737	1
Gastrin	407	-0.0971519	0.0794085	1
Apoptosis Modulation by HSP70	334	-0.104986	0.0794542	1
Ifosfamide Pathway, Pharmacodynamics	179	-0.137368	0.0795878	1
Aminocaproic Acid Action Pathway	299	-0.109817	0.0796259	1
Tranexamic Acid Action Pathway	299	-0.109817	0.0796259	1
Urokinase Action Pathway	299	-0.109817	0.0796259	1
Reteplase Action Pathway	299	-0.109817	0.0796259	1
Streptokinase Action Pathway	299	-0.109817	0.0796259	1
Tenecteplase Action Pathway	299	-0.109817	0.0796259	1
Alteplase Action Pathway	299	-0.109817	0.0796259	1
Anistreplase Action Pathway	299	-0.109817	0.0796259	1
Aprotinin Action Pathway	299	-0.109817	0.0796259	1
Phenindione Action Pathway	299	-0.109817	0.0796259	1
Dicoumarol Action Pathway	299	-0.109817	0.0796259	1
Warfarin Action Pathway	299	-0.109817	0.0796259	1
Acenocoumarol Action Pathway	299	-0.109817	0.0796259	1
Coagulation	299	-0.109817	0.0796259	1
Bivalirudin Action Pathway	299	-0.109817	0.0796259	1
Argatroban Action Pathway	299	-0.109817	0.0796259	1
Phenprocoumon Action Pathway	299	-0.109817	0.0796259	1
Dicumarol Action Pathway	299	-0.109817	0.0796259	1
Ximelagatran Action Pathway	299	-0.109817	0.0796259	1
Lepirudin Action Pathway	299	-0.109817	0.0796259	1
IL-5 signaling	378	-0.0998248	0.0798011	1
Carnitine Synthesis	407	-0.096933	0.0800515	1
Dermatan sulfate biosynthesis	388	-0.0987123	0.0800939	1
S1P4 pathway	406	-0.0969836	0.0802358	1
Oncostatin M Signaling Pathway	390	-0.0984078	0.080479	1
Molybdenum cofactor biosynthesis	421	-0.095559	0.0805212	1
Signaling by NOTCH3	235	-0.121275	0.0806027	1
Histone Modifications	294	-0.110079	0.0809807	1
L-serine degradation	25	0.350611	0.0813496	1
Renin-angiotensin system - Homo sapiens (human)	247	-0.118393	0.0813627	1
p53 signaling pathway	323	-0.105757	0.0813645	1
UTP and CTP dephosphorylation I	466	-0.091797	0.0814362	1
cGMP-PKG signaling pathway - Homo sapiens (human)	377	-0.099374	0.0814518	1
Glycerol Phosphate Shuttle	324	-0.105543	0.0815631	1
Catalytic cycle of mammalian FMOs	230	-0.12173	0.0824297	1
miR-targeted genes in squamous cell - TarBase	281	-0.11161	0.0825422	1
Sphingolipid metabolism	355	-0.101266	0.0829002	1
Platelet calcium homeostasis	437	-0.0934026	0.0832748	1
Ghrelin	435	-0.0935435	0.0832784	1
Negative feedback regulation of MAPK pathway	429	-0.0939974	0.0834108	1
Class I MHC mediated antigen processing & presentation	317	-0.105832	0.0834269	1
Respiratory electron transport, ATP synthesis by chemiosmotic coupling, and heat production by uncoupling proteins.	239	-0.119169	0.0836806	1
Interleukin-11 Signaling Pathway	366	-0.0997847	0.0837346	1
IRE1alpha activates chaperones	335	-0.103341	0.0838672	1
TRAF6 mediated IRF7 activation	390	-0.0972178	0.0841626	1
TAK1 activates NFkB by phosphorylation and activation of IKKs complex	323	-0.104766	0.0842092	1
Opioid Signalling	314	-0.105935	0.0844026	1
Histamine receptors	303	-0.107491	0.0844456	1
p75NTR signals via NF-kB	305	-0.107153	0.0845722	1
RNA Polymerase III Transcription Initiation	347	-0.101655	0.0845969	1
Circadian rhythm pathway	321	-0.104833	0.0847589	1
Signaling by activated point mutants of FGFR1	313	-0.105753	0.0853767	1
SRP-dependent cotranslational protein targeting to membrane	187	-0.132211	0.0855594	1
Retinoic acid receptors-mediated signaling	378	0.0979345	0.0856749	1
purine ribonucleosides degradation to ribose-1-phosphate	393	-0.0964536	0.0857004	1
Hedgehog signaling events mediated by Gli proteins	355	-0.100317	0.0858655	1
IRF3-mediated induction of type I IFN	335	-0.102597	0.0861027	1
Defective CFTR causes cystic fibrosis	251	-0.115592	0.0867123	1
ABC transporter disorders	251	-0.115592	0.0867123	1
Disorders of transmembrane transporters	251	-0.115592	0.0867123	1
tRNA splicing	131	-0.154953	0.0868205	1
Type II interferon signaling (IFNG)	267	-0.112253	0.0874716	1
Proton Pump Inhibitor Pathway, Pharmacodynamics	387	-0.0964524	0.0875769	1
Complement and coagulation cascades - Homo sapiens (human)	271	-0.111498	0.0875967	1
glutathione redox reactions II	460	-0.090321	0.0878897	1
IL27-mediated signaling events	254	-0.114514	0.0880313	1
Transcriptional Regulation by TP53	329	-0.102677	0.0881563	1
IL5-mediated signaling events	370	-0.0979415	0.0882882	1
EGFR Inhibitor Pathway, Pharmacodynamics	424	-0.092892	0.0884399	1
Warfarin Pathway, Pharmacodynamics	284	-0.10883	0.0891083	1
akap95 role in mitosis and chromosome dynamics	315	-0.103995	0.0896796	1
Intracellular Signalling Through FSH Receptor and Follicle Stimulating Hormone	341	-0.100607	0.0900523	1
Prednisone Metabolism Pathway	221	-0.120785	0.0902995	1
Prednisone Action Pathway	221	-0.120785	0.0902995	1
Rapoport-Luebering glycolytic shunt	195	-0.127771	0.0903401	1
Late Phase of HIV Life Cycle	285	-0.108176	0.0905286	1
binding of TCF/LEF:CTNNB1 to target gene promoters	296	-0.106432	0.09066	1
Tryptophan degradation	203	-0.125237	0.0907575	1
terminal <i>O</i>-glycans residues modification	404	-0.093902	0.0908142	1
Aquaporin-mediated transport	309	-0.104446	0.090936	1
CD4 T cell receptor signaling-NFkB cascade	283	-0.108287	0.0911115	1
pregnenolone biosynthesis	43	0.261059	0.0911674	1
inhibition of cellular proliferation by gleevec	375	-0.0965278	0.0911856	1
Glycosaminoglycan degradation - Homo sapiens (human)	323	-0.102367	0.0915846	1
Synthesis of PE	371	-0.096786	0.0916937	1
TNF	230	-0.118101	0.091835	1
Mucin type O-Glycan biosynthesis - Homo sapiens (human)	377	-0.0960557	0.0920831	1
fmlp induced chemokine gene expression in hmc-1 cells	445	-0.09018	0.0922039	1
Hedgehog ligand biogenesis	298	-0.105547	0.0924453	1
t cell receptor signaling pathway	305	-0.104489	0.0925399	1
Pyrimidine salvage reactions	251	-0.113502	0.0926116	1
JAK STAT MolecularVariation 2	373	-0.0962512	0.092832	1
TLR ECSIT MEKK1 JNK	400	-0.0936409	0.0929186	1
EGF-Ncore	423	-0.0915861	0.0932941	1
IGF1 pathway	410	-0.0926714	0.0932942	1
Phenylalanine, tyrosine and tryptophan biosynthesis - Homo sapiens (human)	206	-0.123449	0.0933878	1
Signal regulatory protein (SIRP) family interactions	305	-0.104179	0.0934264	1
Parkinson,s disease - Homo sapiens (human)	222	-0.119323	0.0938268	1
Signaling by EGFR	378	-0.095448	0.0938668	1
FOXM1 transcription factor network	292	-0.105803	0.0943842	1
BMI1	200	-0.124552	0.0946279	1
Sphingolipid Metabolism	409	-0.0923435	0.0947416	1
HIF-1 signaling pathway - Homo sapiens (human)	383	-0.0946723	0.0947938	1
HS-GAG biosynthesis	421	-0.0913078	0.0948618	1
pyrimidine deoxyribonucleosides salvage	241	-0.114703	0.0948942	1
CDC42 signaling events	404	-0.0926314	0.095262	1
lanosterol biosynthesis	363	0.0965698	0.0952705	1
Synthesis of 5-eicosatetraenoic acids	85	0.18517	0.0952789	1
P2Y receptors	306	-0.103466	0.0953702	1
Na+/Cl- dependent neurotransmitter transporters	324	-0.100984	0.095567	1
Synthesis of very long-chain fatty acyl-CoAs	322	-0.101186	0.0957157	1
Signaling by NODAL	422	-0.0909633	0.0958129	1
Oxidation of Branched Chain Fatty Acids	242	-0.114039	0.0960435	1
Hypoacetylaspartia	291	-0.105459	0.0960677	1
Aspartate Metabolism	291	-0.105459	0.0960677	1
Canavan Disease	291	-0.105459	0.0960677	1
Synthesis of bile acids and bile salts via 24-hydroxycholesterol	257	-0.111063	0.0962603	1
POLB-Dependent Long Patch Base Excision Repair	270	-0.108705	0.0964064	1
Lidocaine (Antiarrhythmic) Action Pathway	356	-0.0969394	0.09654	1
mechanism of gene regulation by peroxisome proliferators via ppara	352	-0.0973764	0.0965439	1
inactivation of gsk3 by akt causes accumulation of b-catenin in alveolar macrophages	405	-0.0921694	0.0966132	1
Acyl chain remodeling of DAG and TAG	436	0.0896389	0.0966536	1
FGFR2c ligand binding and activation	277	-0.107365	0.0968615	1
Oxygen-dependent proline hydroxylation of Hypoxia-inducible Factor Alpha	379	-0.0944774	0.0968845	1
IL23-mediated signaling events	234	-0.115351	0.0970825	1
Notch signaling pathway	327	-0.100088	0.0972443	1
Macroautophagy	321	-0.100634	0.0979921	1
Mitochondrial Gene Expression	427	-0.0899467	0.0980635	1
Pathway_PA165986194 -need delete	188	-0.126803	0.0980816	1
Acetaminophen Pathway, Pharmacokinetics	188	-0.126803	0.0980816	1
alk in cardiac myocytes	413	-0.091064	0.0982032	1
Glycogen synthesis	189	-0.12638	0.0983069	1
ATM Signaling Pathway	350	-0.0969471	0.0987193	1
Downstream signal transduction	394	-0.0925316	0.0987992	1
Platelet homeostasis	420	-0.0903099	0.0988096	1
AlphaE beta7 integrin cell surface interactions	248	-0.111901	0.0989119	1
DNA Damage-Telomere Stress Induced Senescence	253	0.110782	0.0993092	1
RNA Polymerase III Transcription Initiation From Type 1 Promoter	339	-0.0978658	0.099901	1
GPCRs, Class C Metabotropic glutamate, pheromone	334	-0.0983551	0.100204	1
Mitochondrial Beta-Oxidation of Short Chain Saturated Fatty Acids	193	-0.124452	0.100278	1
Short-chain 3-hydroxyacyl-CoA dehydrogenase deficiency (SCHAD)	193	-0.124452	0.100278	1
RNA Polymerase I Promoter Escape	334	-0.0983367	0.100382	1
IL4-mediated signaling events	275	-0.10649	0.100732	1
Synthesis of PI	382	-0.0930559	0.10094	1
RANKL-RANK Signaling Pathway	448	-0.0875759	0.10114	1
RIPK1-mediated regulated necrosis	289	-0.104095	0.101206	1
Regulated Necrosis	289	-0.104095	0.101206	1
MAPK6/MAPK4 signaling	337	-0.0976972	0.101217	1
Abacavir metabolism	362	-0.0949154	0.101323	1
Glycosphingolipid biosynthesis - lacto and neolacto series - Homo sapiens (human)	375	-0.0935323	0.101616	1
RORA activates gene expression	309	-0.101061	0.101883	1
Wnt Signaling Pathway Netpath	409	-0.0903221	0.102128	1
SREBF and miR33 in cholesterol and lipid homeostasis	368	-0.0940879	0.102164	1
Pyruvate metabolism	342	-0.0968667	0.102189	1
ras-independent pathway in nk cell-mediated cytotoxicity	295	-0.102891	0.102258	1
Signaling events regulated by Ret tyrosine kinase	430	-0.0886153	0.102276	1
noradrenaline and adrenaline degradation	261	-0.108255	0.102721	1
DroToll-like	242	-0.111756	0.102993	1
Mitotic G2-G2-M phases	309	-0.10071	0.103028	1
SHC-mediated cascade:FGFR3	344	-0.0963888	0.10305	1
Synthesis and processing of ENV and VPU	238	0.112449	0.103199	1
Translesion synthesis by REV1	237	-0.11266	0.10336	1
Monoamine Transport	317	-0.0995506	0.10338	1
MASTL Facilitates Mitotic Progression	429	-0.0883601	0.103495	1
p130Cas linkage to MAPK signaling for integrins	304	-0.101214	0.103671	1
Nicotine Activity on Chromaffin Cells	437	-0.087686	0.103828	1
Calmodulin induced events	373	-0.0931302	0.103849	1
CaM pathway	373	-0.0931302	0.103849	1
Initiation of Nuclear Envelope Reformation	255	-0.108763	0.104453	1
Nuclear Envelope Reassembly	255	-0.108763	0.104453	1
Fatty Acid Omega Oxidation	149	-0.138374	0.104478	1
SRF and miRs in Smooth Muscle Differentiation and Proliferation	396	-0.0908082	0.104482	1
Shigellosis - Homo sapiens (human)	307	-0.100478	0.104714	1
chrebp regulation by carbohydrates and camp	311	-0.099907	0.104846	1
Unfolded Protein Response (UPR)	339	-0.096437	0.104964	1
NOSTRIN mediated eNOS trafficking	229	-0.113712	0.105291	1
Lysine biosynthesis - Homo sapiens (human)	338	-0.0963015	0.105857	1
Miscellaneous substrates	207	-0.118618	0.106098	1
Wnt Signaling Pathway	385	-0.0913669	0.106212	1
Muscarinic acetylcholine receptors	395	-0.0904718	0.106226	1
TRP channels	301	-0.100829	0.106411	1
glutamate dependent acid resistance	415	-0.088681	0.106547	1
Rev-mediated nuclear export of HIV RNA	314	-0.0990382	0.106611	1
Proteasome Degradation	200	-0.120217	0.106915	1
Caspase Cascade in Apoptosis	287	-0.102674	0.107016	1
Regulation of RAS by GAPs	412	-0.0888064	0.107067	1
G alpha (s) signalling events	239	-0.110991	0.107139	1
Transcriptional activity of SMAD2/SMAD3:SMAD4 heterotrimer	452	-0.0857835	0.107155	1
Signaling by FGFR2 in disease	387	-0.0909009	0.107273	1
Signaling by FGFR2 mutants	387	-0.0909009	0.107273	1
Autodegradation of Cdh1 by Cdh1:APC/C	223	-0.114181	0.108039	1
Ubiquinone and other terpenoid-quinone biosynthesis - Homo sapiens (human)	335	-0.0959897	0.10819	1
Influenza Infection	282	-0.103037	0.10836	1
Tryptophan metabolism - Homo sapiens (human)	184	-0.123979	0.108989	1
GRB2:SOS provides linkage to MAPK signaling for Integrins	331	-0.0962568	0.108999	1
Intracellular Signalling Through Prostacyclin Receptor and Prostacyclin	349	-0.0942122	0.109024	1
Extrinsic Pathway of Fibrin Clot Formation	420	-0.0875723	0.109425	1
Endocytosis - Homo sapiens (human)	350	-0.0939412	0.109638	1
Collagen biosynthesis and modifying enzymes	280	-0.102917	0.109923	1
Inflammatory mediator regulation of TRP channels - Homo sapiens (human)	345	-0.0943424	0.11017	1
Post-Elongation Processing of Intronless pre-mRNA	310	-0.0985123	0.110277	1
Processing of Capped Intronless Pre-mRNA	310	-0.0985123	0.110277	1
Regulation of gene expression by Hypoxia-inducible Factor	456	-0.0847388	0.110355	1
NOD1/2 Signaling Pathway	399	-0.0890563	0.110355	1
Dissolution of Fibrin Clot	155	-0.133577	0.110501	1
RHO GTPases Activate ROCKs	429	-0.0865724	0.110702	1
Drug metabolism - other enzymes - Homo sapiens (human)	197	-0.119686	0.110704	1
Metabolism of nucleotides	306	-0.0989042	0.110826	1
Glycogen synthetase deficiency	180	-0.124587	0.110976	1
Glycogenosis, Type III. Cori disease, Debrancher glycogenosis	180	-0.124587	0.110976	1
Mucopolysaccharidosis VI. Sly syndrome	180	-0.124587	0.110976	1
Sucrase-isomaltase deficiency	180	-0.124587	0.110976	1
Glycogenosis, Type IV. Amylopectinosis, Anderson disease	180	-0.124587	0.110976	1
Glycogenosis, Type VI. Hers disease	180	-0.124587	0.110976	1
Starch and Sucrose Metabolism	180	-0.124587	0.110976	1
Sorafenib Pharmacodynamics	377	-0.0908113	0.111259	1
Prolonged ERK activation events	390	-0.089558	0.111473	1
Transcriptional misregulation in cancer - Homo sapiens (human)	317	-0.0972755	0.111502	1
TGF beta Signaling Pathway	406	-0.0880712	0.111931	1
thiosulfate disproportionation III (rhodanese)	13	-0.439811	0.112089	1
rb tumor suppressor/checkpoint signaling in response to dna damage	327	-0.0958698	0.112163	1
Ubiquitin mediated proteolysis - Homo sapiens (human)	355	-0.092666	0.112448	1
Pre-NOTCH Expression and Processing	497	-0.0817044	0.112482	1
FGFR4 ligand binding and activation	255	-0.106336	0.112502	1
Signaling of Hepatocyte Growth Factor Receptor	412	-0.0874222	0.112614	1
attenuation of gpcr signaling	472	-0.082999	0.113319	1
Mismatch repair (MMR) directed by MSH2:MSH6 (MutSalpha)	229	-0.111136	0.11338	1
MyD88 cascade initiated on plasma membrane	403	-0.0879431	0.113482	1
Toll Like Receptor 5 (TLR5) Cascade	403	-0.0879431	0.113482	1
Toll Like Receptor 10 (TLR10) Cascade	403	-0.0879431	0.113482	1
Thyroxine biosynthesis	357	-0.0922097	0.11349	1
Phosphatidylinositol signaling system - Homo sapiens (human)	409	-0.087437	0.113524	1
Post-translational protein modification	333	-0.0947648	0.113734	1
acetylation and deacetylation of rela in nucleus	255	-0.105882	0.113986	1
<i>myo</i>-inositol <i>de novo</i> biosynthesis	452	-0.0841407	0.114002	1
Heroin Metabolism Pathway	126	-0.145432	0.114327	1
Sperm:Oocyte Membrane Binding	31	-0.285027	0.114484	1
Arylamine metabolism	114	-0.152529	0.114598	1
thyroid hormone metabolism II (via conjugation and/or degradation)	216	-0.113566	0.114714	1
Cell Cycle	279	-0.101675	0.114756	1
fc epsilon receptor i signaling in mast cells	403	-0.0875486	0.115101	1
fosb gene expression and drug abuse	232	0.109929	0.115199	1
Organic cation transport	351	-0.0923674	0.115214	1
Activation of BAD and translocation to mitochondria	379	-0.0895898	0.115285	1
CD28 co-stimulation	413	-0.0866737	0.115377	1
folate transformations I	459	-0.0833639	0.115383	1
sphingosine and sphingosine-1-phosphate metabolism	293	-0.0994015	0.115504	1
Acyl chain remodelling of PS	289	-0.0998889	0.115775	1
Senescence-Associated Secretory Phenotype (SASP)	194	-0.118789	0.116	1
Vasopressin-regulated water reabsorption - Homo sapiens (human)	396	-0.0879151	0.116015	1
Signaling by FGFR in disease	409	-0.0867796	0.116204	1
Spliceosome - Homo sapiens (human)	259	-0.10449	0.116333	1
phospholipases	249	0.106272	0.11643	1
Herpes simplex infection - Homo sapiens (human)	274	-0.101965	0.116476	1
Integrated Pancreatic Cancer Pathway	361	-0.0910355	0.116534	1
N-glycan antennae elongation in the medial/trans-Golgi	483	-0.0815906	0.116603	1
Riboflavin metabolism - Homo sapiens (human)	115	-0.150822	0.116888	1
Phenylalanine metabolism - Homo sapiens (human)	248	-0.106282	0.11704	1
RNA Polymerase I Transcription Initiation	348	-0.09224	0.117061	1
Dual incision reaction in GG-NER	245	-0.106677	0.117455	1
Formation of incision complex in GG-NER	245	-0.106677	0.117455	1
Arginine biosynthesis - Homo sapiens (human)	285	-0.100019	0.117504	1
bcr signaling pathway	387	-0.0883146	0.117576	1
Activation of caspases through apoptosome-mediated cleavage	416	-0.085911	0.117623	1
IL2-mediated signaling events	399	-0.0872623	0.117742	1
HIV Life Cycle	282	-0.100333	0.117924	1
prion pathway	200	-0.116519	0.11797	1
DNA methylation	145	-0.134741	0.118418	1
NOTCH-Ncore	317	-0.0954401	0.118448	1
role of mitochondria in apoptotic signaling	381	-0.0885909	0.118674	1
Dopamine Neurotransmitter Release Cycle	318	-0.0950733	0.119284	1
Purine salvage	266	-0.102434	0.119473	1
Glycosaminoglycan biosynthesis - chondroitin sulfate / dermatan sulfate - Homo sapiens (human)	450	-0.082974	0.119662	1
Signaling events mediated by PRL	320	-0.0945964	0.12023	1
superpathway of geranylgeranyldiphosphate biosynthesis I (via mevalonate)	240	-0.106831	0.120245	1
G-protein mediated events	346	-0.091631	0.120269	1
Benzodiazepine Pathway, Pharmacodynamics	286	-0.0990853	0.120285	1
inositol pyrophosphates biosynthesis	497	-0.079867	0.120783	1
Sphingolipid signaling pathway - Homo sapiens (human)	366	-0.0894745	0.120863	1
estradiol biosynthesis II	250	-0.104749	0.121031	1
glycoaminoglycan-protein linkage region biosynthesis	487	-0.0803441	0.121187	1
NOD pathway	270	-0.10123	0.12141	1
Atypical NF-kappaB pathway	470	-0.0812883	0.121532	1
S-Adenosylhomocysteine (SAH) Hydrolase Deficiency	466	-0.0813924	0.122148	1
Methionine Metabolism	466	-0.0813924	0.122148	1
Methionine Adenosyltransferase Deficiency	466	-0.0813924	0.122148	1
Glycine N-methyltransferase Deficiency	466	-0.0813924	0.122148	1
Hypermethioninemia	466	-0.0813924	0.122148	1
Homocystinuria-megaloblastic anemia due to defect in cobalamin metabolism, cblG complementation type	466	-0.0813924	0.122148	1
Cystathionine Beta-Synthase Deficiency	466	-0.0813924	0.122148	1
geranylgeranyldiphosphate biosynthesis	226	-0.109082	0.122312	1
Caffeine Pathway, Pharmacokinetics	183	-0.119719	0.122501	1
Cytokines and Inflammatory Response	138	-0.136313	0.122573	1
Signaling events mediated by Stem cell factor receptor (c-Kit)	429	-0.0837383	0.122821	1
IL2 signaling events mediated by PI3K	334	-0.0922771	0.122953	1
Sterols are 12-hydroxylated by CYP8B1	494	-0.0795687	0.122958	1
Chemokine signaling pathway - Homo sapiens (human)	301	0.09628	0.123054	1
Oncostatin_M	359	-0.0895913	0.123192	1
Ceramide signalling	145	0.132935	0.123304	1
degradation of AXIN	374	-0.0880732	0.12354	1
Degradation of beta-catenin by the destruction complex	371	-0.0883203	0.123678	1
Direct p53 effectors	317	-0.0940225	0.12391	1
Regulation of Androgen receptor activity	431	-0.0833457	0.12391	1
VEGF and VEGFR signaling network	327	-0.0928063	0.124033	1
Vemurafenib Pathway, Pharmacodynamics	341	-0.0912245	0.124165	1
update your name in edit mode	341	-0.0912245	0.124165	1
Intraflagellar transport	235	-0.106615	0.124413	1
Busulfan Pathway, Pharmacodynamics	216	-0.110677	0.124415	1
E2F mediated regulation of DNA replication	358	-0.0893855	0.124459	1
Inflammasomes	362	-0.0889836	0.124541	1
Vinblastine Action Pathway	200	-0.11444	0.124576	1
flavin biosynthesis	179	-0.120246	0.124849	1
Transport of nucleotide sugars	413	-0.0843885	0.12524	1
Pentose phosphate pathway	352	-0.0897597	0.125411	1
DNA Replication Pre-Initiation	282	-0.0983321	0.125421	1
M/G1 Transition	282	-0.0983321	0.125421	1
PKA-mediated phosphorylation of key metabolic factors	259	-0.10186	0.125789	1
role of parkin in ubiquitin-proteasomal pathway	389	-0.0861701	0.125943	1
Alanine, aspartate and glutamate metabolism - Homo sapiens (human)	336	-0.0913132	0.126045	1
Canonical NF-kappaB pathway	423	-0.0834373	0.126146	1
IRF3 mediated activation of type 1 IFN	183	-0.118637	0.126163	1
Processive synthesis on the lagging strand	241	-0.10494	0.126302	1
Osteoclast differentiation - Homo sapiens (human)	370	-0.0877831	0.126357	1
Influenza Life Cycle	294	-0.0963874	0.126371	1
Ibuprofen Action Pathway	205	-0.112652	0.126615	1
tumor suppressor arf inhibits ribosomal biogenesis	353	-0.0892745	0.127024	1
Wnt signaling pathway - Homo sapiens (human)	367	-0.0878812	0.127173	1
Signaling by Insulin receptor	382	-0.0864312	0.127481	1
Sulfide oxidation to sulfate	161	0.125318	0.127684	1
BMP2 signaling TGF-beta MV	416	-0.0836054	0.127743	1
FGF	370	-0.087445	0.127822	1
superpathway of inositol phosphate compounds	352	-0.0890978	0.128204	1
N-Glycan biosynthesis	360	-0.0882083	0.128653	1
pyrimidine deoxyribonucleotide phosphorylation	191	-0.115282	0.129744	1
roles of arrestin dependent recruitment of src kinases in gpcr signaling	319	-0.0923115	0.129862	1
Type I hemidesmosome assembly	371	-0.0868823	0.129925	1
Apoptosis - Homo sapiens (human)	333	-0.0906921	0.129961	1
Sodium-coupled sulphate, di- and tri-carboxylate transporters	185	-0.116877	0.129985	1
TSLP Signaling Pathway	358	-0.0880114	0.130345	1
Costimulation by the CD28 family	356	-0.0881293	0.130607	1
Activation of IRF3/IRF7 mediated by TBK1/IKK epsilon	386	-0.0853626	0.130729	1
Oxidative phosphorylation	227	-0.106399	0.130996	1
Glucose transport	309	-0.0932482	0.131087	1
Nevirapine Metabolism Pathway	194	-0.114037	0.131142	1
Mitochondrial translation	252	-0.101576	0.131222	1
CRH	457	-0.079892	0.131844	1
Nicotinate and nicotinamide metabolism - Homo sapiens (human)	372	-0.086287	0.132098	1
HDMs demethylate histones	221	-0.107268	0.132401	1
Porphyrin metabolism	271	-0.0981767	0.132436	1
Pentose phosphate cycle	248	-0.101978	0.13254	1
LPA receptor mediated events	323	-0.0911	0.133021	1
Gap-filling DNA repair synthesis and ligation in GG-NER	207	-0.110177	0.133214	1
Gap-filling DNA repair synthesis and ligation in TC-NER	207	-0.110177	0.133214	1
HTLV-I infection - Homo sapiens (human)	316	-0.0917617	0.133701	1
rna polymerase iii transcription	398	-0.0836894	0.133785	1
Regulation of ornithine decarboxylase (ODC)	248	-0.101595	0.133859	1
Pentose Phosphate Pathway	173	-0.119246	0.133884	1
Netrin-mediated signaling events	444	-0.0803029	0.133951	1
Integration of provirus	427	-0.0812256	0.1351	1
2,-deoxy-&alpha;-D-ribose 1-phosphate degradation	205	-0.110156	0.135225	1
Beta oxidation of palmitoyl-CoA to myristoyl-CoA	78	0.172847	0.135277	1
Signaling mediated by p38-alpha and p38-beta	399	-0.0832643	0.1354	1
Nicotinamide salvaging	366	-0.0860965	0.13544	1
Transcriptional activation of mitochondrial biogenesis	375	-0.0852607	0.135517	1
PECAM1 interactions	339	-0.0886561	0.135954	1
HIF-1-alpha transcription factor network	347	-0.0878113	0.135956	1
Synthesis of Hepoxilins (HX) and Trioxilins (TrX)	60	0.1957	0.136014	1
Sulindac Metabolic Pathway	412	-0.0821154	0.136051	1
Vatalanib Action Pathway	253	-0.100187	0.136085	1
D-mannose degradation	320	0.0907257	0.136091	1
acyl-CoA hydrolysis	272	-0.0970634	0.136195	1
Intracellular Signalling Through PGD2 receptor and Prostaglandin D2	397	-0.0832509	0.136219	1
NGF	389	-0.0838644	0.136394	1
Trans-sulfuration pathway	424	-0.0811643	0.136395	1
Signaling mediated by p38-gamma and p38-delta	472	-0.0780458	0.13641	1
Syndecan-4-mediated signaling events	274	-0.0966427	0.136891	1
Platelet activation - Homo sapiens (human)	351	-0.0872086	0.136939	1
Signaling events mediated by focal adhesion kinase	367	-0.0855569	0.13749	1
Mitochondrial ABC transporters	216	-0.106946	0.137546	1
Mitotic Metaphase and Anaphase	288	-0.0944515	0.137574	1
O-glycosylation of TSR domain-containing proteins	340	-0.0879458	0.138651	1
IL-23 signaling	238	-0.102171	0.138732	1
Phase II conjugation	228	-0.104062	0.138928	1
Methadone Action Pathway	330	-0.0889444	0.138974	1
deactivation of the beta-catenin transactivating complex	338	-0.0879864	0.139366	1
GDP-L-fucose biosynthesis II (from L-fucose)	305	-0.0917683	0.139369	1
lipoxin biosynthesis	159	0.122138	0.139525	1
Activation of Na-permeable Kainate Receptors	169	-0.118791	0.139609	1
SHP2 signaling	385	-0.0834738	0.139841	1
Type II diabetes mellitus	378	-0.0839906	0.140169	1
Disulfiram Action Pathway	161	-0.121298	0.140229	1
Integrated Lung Cancer Pathway	385	-0.0833768	0.140236	1
Focal Adhesion	351	-0.0864521	0.140376	1
fatty acid &beta;-oxidation	204	-0.108855	0.140437	1
Tandem pore domain halothane-inhibited K+ channel (THIK)	123	-0.137269	0.140743	1
Codeine and Morphine Pathway, Pharmacokinetics	111	-0.143658	0.141532	1
Codeine and Morphine Metabolism	111	-0.143658	0.141532	1
Mitochondrial translation initiation	236	-0.101645	0.142282	1
7-(3-amino-3-carboxypropyl)-wyosine biosynthesis	301	-0.0915883	0.142301	1
Intracellular Signalling Through Adenosine Receptor A2a and Adenosine	374	-0.0838533	0.142513	1
Cholesterol Biosynthesis	315	-0.0898331	0.142616	1
Fatty acids	197	-0.109504	0.144385	1
Negative regulation of MAPK pathway	375	-0.0832988	0.144675	1
Aryl Hydrocarbon Receptor Pathway	234	-0.101393	0.144841	1
TNFR2 non-canonical NF-kB pathway	276	-0.0943898	0.144936	1
Asymmetric localization of PCP proteins	432	-0.0788362	0.14517	1
CS/DS degradation	449	-0.0777213	0.145189	1
IL5	349	-0.0855946	0.145205	1
Antigen Presentation: Folding, assembly and peptide loading of class I MHC	292	-0.0920773	0.145296	1
PDGF	423	-0.0794319	0.145323	1
Unwinding of DNA	344	-0.0860606	0.145331	1
urea cycle	220	-0.103762	0.146202	1
IGF signaling	470	-0.0762183	0.146455	1
NFG and proNGF binds to p75NTR	209	0.106101	0.146517	1
VEGF Signaling Pathway	439	-0.0780274	0.146955	1
FGFR1b ligand binding and activation	439	-0.0779564	0.147282	1
Hyaluronan biosynthesis and export	205	-0.106744	0.147433	1
Galactose catabolism	126	-0.133508	0.147571	1
Translesion synthesis by POLK	234	-0.100652	0.147624	1
Muscle contraction	236	-0.100196	0.147909	1
Hyaluronan metabolism	260	-0.0960838	0.147922	1
visceral fat deposits and the metabolic syndrome	393	-0.0811366	0.147995	1
Beta-catenin phosphorylation cascade	371	-0.0829582	0.148043	1
Transcription of the HIV genome	240	-0.0994353	0.148118	1
tnfr1 signaling pathway	242	-0.0990797	0.148119	1
TNF receptor superfamily (TNFSF) members mediating non-canonical NF-kB pathway	350	-0.084892	0.148138	1
Elastic fibre formation	284	-0.0924031	0.14863	1
Activation of Ca-permeable Kainate Receptor	346	-0.0851514	0.148703	1
Ionotropic activity of Kainate Receptors	346	-0.0851514	0.148703	1
Nicotine Pathway (Dopaminergic Neuron), Pharmacodynamics	360	-0.0838075	0.148777	1
PI-3K cascade:FGFR1	425	-0.078547	0.149102	1
PI-3K cascade:FGFR3	425	-0.078547	0.149102	1
PI-3K cascade:FGFR4	425	-0.078547	0.149102	1
PI3K events in ERBB4 signaling	425	-0.078547	0.149102	1
PI3K events in ERBB2 signaling	425	-0.078547	0.149102	1
PIP3 activates AKT signaling	425	-0.078547	0.149102	1
PI-3K cascade:FGFR2	425	-0.078547	0.149102	1
Complement cascade	139	-0.126928	0.149122	1
VEGFR1 specific signals	468	-0.0757194	0.149667	1
BMP Signalling and Regulation	481	-0.0749871	0.149699	1
Regulation of insulin secretion	344	-0.0850866	0.149942	1
G-protein beta:gamma signalling	323	-0.0871601	0.150547	1
FCERI mediated Ca+2 mobilization	186	0.110579	0.150825	1
leukotriene biosynthesis	45	-0.216772	0.150885	1
Metabolism of carbohydrates	308	-0.0887658	0.151125	1
RNA transport - Homo sapiens (human)	245	-0.0977792	0.151202	1
PCP/CE pathway	364	-0.0828734	0.151537	1
Spirapril Metabolism Pathway	200	0.10683	0.151689	1
Trandolapril Metabolism Pathway	200	0.10683	0.151689	1
Quinapril Metabolism Pathway	200	0.10683	0.151689	1
Ramipril Metabolism Pathway	200	0.10683	0.151689	1
Fosinopril Metabolism Pathway	200	0.10683	0.151689	1
Moexipril Metabolism Pathway	200	0.10683	0.151689	1
Cilazapril Metabolism Pathway	200	0.10683	0.151689	1
Enalapril Metabolism Pathway	200	0.10683	0.151689	1
Benazepril Metabolism Pathway	200	0.10683	0.151689	1
Temocapril Metabolism Pathway	200	0.10683	0.151689	1
2-amino-3-carboxymuconate semialdehyde degradation to glutaryl-CoA	316	-0.0876954	0.151717	1
FGFR1 mutant receptor activation	443	-0.076853	0.151729	1
NRAGE signals death through JNK	305	-0.0890018	0.151778	1
Folate Metabolism	319	-0.0873026	0.152007	1
Cimetidine Metabolism Pathway	135	-0.127793	0.152071	1
Gene Expression	313	-0.087911	0.152307	1
Fructose Mannose metabolism	292	-0.0905063	0.152341	1
Pathogenic Escherichia coli infection - Homo sapiens (human)	251	-0.0964581	0.152589	1
Hydroxycarboxylic acid-binding receptors	211	-0.10399	0.152841	1
ErbB Signaling Pathway	457	-0.0757655	0.152912	1
mTOR signaling pathway - Homo sapiens (human)	456	-0.0757963	0.153083	1
Signal attenuation	472	-0.0748413	0.153215	1
lactate fermentation (reoxidation of cytosolic NADH)	191	-0.108574	0.153641	1
Intracellular Signalling Through Adenosine Receptor A2b and Adenosine	373	-0.0816121	0.153885	1
Phosphorylation of Emi1	259	-0.0947709	0.154287	1
Cell-extracellular matrix interactions	299	-0.0890431	0.154879	1
Glucocorticoid Pathway (HPA Axis), Pharmacodynamics	146	0.122355	0.154887	1
Glycoprotein hormones	145	-0.122625	0.155149	1
LIF signaling	482	-0.0738919	0.155402	1
IL-13 signaling	238	-0.0979659	0.155628	1
Ficolins bind to repetitive carbohydrate structures on the target cell surface	193	-0.107484	0.15572	1
AMPK signaling pathway - Homo sapiens (human)	390	-0.0797813	0.156048	1
Endocrine and other factor-regulated calcium reabsorption - Homo sapiens (human)	380	-0.0805172	0.156399	1
Glucuronidation	160	-0.116833	0.156529	1
Renin secretion - Homo sapiens (human)	376	-0.080827	0.156571	1
Integrin cell surface interactions	326	-0.0855112	0.156878	1
Trafficking of myristoylated proteins to the cilium	433	-0.0765299	0.156927	1
Glycosaminoglycan biosynthesis - heparan sulfate / heparin - Homo sapiens (human)	450	-0.0754344	0.157051	1
S1P3 pathway	411	-0.0779713	0.157275	1
Sumoylation by RanBP2 regulates transcriptional repression	360	-0.0820523	0.157395	1
Signaling by NOTCH2	306	-0.0876286	0.157478	1
Vasopressin regulates renal water homeostasis via Aquaporins	283	-0.0905283	0.157521	1
Pregnenolone biosynthesis	328	-0.0850961	0.157856	1
Activation of GABAB receptors	391	-0.0793433	0.157949	1
GABA B receptor activation	391	-0.0793433	0.157949	1
Resolution of Sister Chromatid Cohesion	333	-0.0845103	0.158191	1
Vitamin A Deficiency	175	-0.111556	0.158572	1
Retinol Metabolism	175	-0.111556	0.158572	1
Human Complement System	298	-0.0883147	0.158793	1
Bevacizumab Action Pathway	357	-0.081949	0.159299	1
Biopterin metabolism	482	-0.0731995	0.159316	1
IRS-related events triggered by IGF1R	393	-0.078925	0.159352	1
IGF1R signaling cascade	393	-0.078925	0.159352	1
Signaling by Type 1 Insulin-like Growth Factor 1 Receptor (IGF1R)	393	-0.078925	0.159352	1
Phenylalanine and Tyrosine Metabolism	220	-0.100452	0.159467	1
Phenylketonuria	220	-0.100452	0.159467	1
Tyrosinemia Type 3 (TYRO3)	220	-0.100452	0.159467	1
Tyrosinemia Type 2 (or Richner-Hanhart syndrome)	220	-0.100452	0.159467	1
Signaling by FGFR1 mutants	433	-0.0759949	0.159834	1
Signaling by FGFR1 in disease	433	-0.0759949	0.159834	1
icosapentaenoate biosynthesis II (metazoa)	285	-0.0897561	0.159869	1
lysine degradation I (saccharopine pathway)	402	-0.0781014	0.16007	1
p53 pathway	392	-0.0788147	0.160303	1
TGF-beta signaling pathway - Homo sapiens (human)	409	-0.0775314	0.160402	1
Steroid Biosynthesis	232	-0.0979244	0.160429	1
Organic anion transporters	227	-0.0988716	0.160439	1
Activation of Rac	419	-0.0767604	0.16073	1
Nicotine Action Pathway	318	-0.0855728	0.160861	1
Carnosinuria, carnosinemia	302	-0.0874028	0.160899	1
Ureidopropionase deficiency	302	-0.0874028	0.160899	1
GABA-Transaminase Deficiency	302	-0.0874028	0.160899	1
Beta-Alanine Metabolism	302	-0.0874028	0.160899	1
Regulation of RAC1 activity	308	-0.0866809	0.16092	1
west nile virus	419	-0.0767118	0.161027	1
Visual phototransduction	268	-0.0918276	0.161263	1
Glucocorticoid Pathway (Peripheral Tissue), Pharmacodynamics	308	-0.0866044	0.161299	1
Signaling by FGFR	385	-0.0791666	0.161325	1
Vitamin B1 (thiamin) metabolism	373	-0.0801424	0.161452	1
Butanoate metabolism	244	-0.0955761	0.161459	1
SLBP Dependent Processing of Replication-Dependent Histone Pre-mRNAs	338	-0.0833292	0.161517	1
Aromatic amines can be N-hydroxylated or N-dealkylated by CYP1A2	219	0.100164	0.16171	1
Translocation of GLUT4 to the plasma membrane	406	-0.0774342	0.162067	1
Transport of Mature mRNA Derived from an Intronless Transcript	348	-0.0822384	0.16211	1
Semaphorin interactions	393	-0.0783776	0.162203	1
Flecainide Action Pathway	368	-0.0803922	0.162383	1
Signaling by VEGF	393	-0.0783307	0.162426	1
Transcriptional regulation of pluripotent stem cells	349	-0.0820339	0.16264	1
Central carbon metabolism in cancer - Homo sapiens (human)	380	-0.0792837	0.162885	1
Transferrin endocytosis and recycling	261	-0.0924777	0.163072	1
Ganglio Sphingolipid Metabolism	389	-0.0784684	0.163404	1
Metal ion SLC transporters	322	-0.0845345	0.163696	1
NF-kB is activated and signals survival	327	-0.0840138	0.163719	1
Calnexin/calreticulin cycle	339	-0.0827344	0.164006	1
Proton-coupled neutral amino acid transporters	447	-0.0743413	0.164124	1
Calcium Regulation in the Cardiac Cell	376	-0.0792126	0.164946	1
Celecoxib Pathway, Pharmacodynamics	388	-0.0781998	0.165248	1
Signaling by Leptin	378	-0.0789719	0.165374	1
fatty acid &alpha;-oxidation	184	-0.107258	0.165459	1
Transmission across Chemical Synapses	423	-0.07563	0.165467	1
Depolarization of the Presynaptic Terminal Triggers the Opening of Calcium Channels	427	-0.0753255	0.165664	1
Ardeparin Action Pathway	295	-0.0872382	0.165814	1
Heparin Action Pathway	295	-0.0872382	0.165814	1
Fondaparinux Action Pathway	295	-0.0872382	0.165814	1
Enoxaparin Action Pathway	295	-0.0872382	0.165814	1
resolvin D biosynthesis	197	-0.103905	0.165957	1
Biosynthesis of unsaturated fatty acids - Homo sapiens (human)	373	-0.0792813	0.165978	1
Ascorbate and aldarate metabolism - Homo sapiens (human)	164	-0.112881	0.166046	1
Lysine Degradation	321	-0.0841469	0.166242	1
Hyperlysinemia I, Familial	321	-0.0841469	0.166242	1
2-aminoadipic 2-oxoadipic aciduria	321	-0.0841469	0.166242	1
Pyridoxine dependency with seizures	321	-0.0841469	0.166242	1
Saccharopinuria/Hyperlysinemia II	321	-0.0841469	0.166242	1
Hyperlysinemia II or Saccharopinuria	321	-0.0841469	0.166242	1
RhoA signaling pathway	352	-0.0810232	0.166437	1
Peroxisome - Homo sapiens (human)	313	-0.0849123	0.16679	1
Sphingosine 1-phosphate (S1P) pathway	327	-0.0833783	0.16692	1
Bisphosphonate Pathway, Pharmacodynamics	294	-0.0870228	0.167346	1
regulation of p27 phosphorylation during cell cycle progression	279	-0.0887837	0.16828	1
Alanine and aspartate metabolism	249	-0.0931695	0.168486	1
Role of phospholipids in phagocytosis	123	-0.128182	0.16849	1
Uricosurics Pathway, Pharmacodynamics	239	-0.0947897	0.168739	1
Ligand-receptor interactions	410	-0.0758924	0.169018	1
IL-3 signaling	247	-0.0933772	0.169072	1
Butyrate Response Factor 1 (BRF1) destabilizes mRNA	392	-0.0771872	0.169103	1
CMP-<i>N</i>-acetylneuraminate biosynthesis I (eukaryotes)	264	-0.0906943	0.169182	1
Ca2+ pathway	328	-0.0826788	0.169995	1
Anti-diabetic Drug Potassium Channel Inhibitors Pathway, Pharmacodynamics	406	-0.0759844	0.170026	1
Bladder Cancer	343	-0.0811421	0.170245	1
Glutathione metabolism	151	-0.116031	0.170523	1
Toxicity of botulinum toxin type G (BoNT/G)	367	-0.0787751	0.17136	1
Processing of DNA double-strand break ends	274	-0.0887419	0.171764	1
Prion diseases - Homo sapiens (human)	282	-0.0876049	0.172038	1
Fertilization	77	-0.158757	0.172907	1
Reproduction	77	-0.158757	0.172907	1
FasL/ CD95L signaling	358	-0.0792003	0.173284	1
PAR1-mediated thrombin signaling events	402	-0.0756882	0.173339	1
Celecoxib Pathway, Pharmacokinetics	164	-0.110807	0.173806	1
Fluvastatin Pathway, Pharmacokinetics	224	-0.0963045	0.173953	1
Signaling events mediated by VEGFR1 and VEGFR2	407	-0.0751383	0.174437	1
role of ran in mitotic spindle regulation	225	-0.0958879	0.175093	1
S Phase	274	-0.0879691	0.175462	1
FGFR1 ligand binding and activation	299	-0.0847737	0.175601	1
Neurotransmitter Release Cycle	334	-0.0809671	0.17572	1
Infectious disease	313	-0.0831119	0.1759	1
Phospholipid Biosynthesis	305	-0.0840124	0.175908	1
Drug metabolism - cytochrome P450 - Homo sapiens (human)	202	0.100338	0.176153	1
Amino acid and oligopeptide SLC transporters	386	-0.0763732	0.176178	1
insulin Mam	378	-0.0769901	0.176226	1
superpathway of methionine degradation	377	-0.0769236	0.177061	1
Nongenotropic Androgen signaling	400	-0.0751872	0.177068	1
Cam-PDE 1 activation	268	0.0884266	0.177249	1
SHC-mediated cascade:FGFR1	339	-0.0802023	0.177277	1
GPCR Adenosine A2A receptor	374	-0.0770185	0.177871	1
Regulation of Telomerase	393	-0.0753213	0.179164	1
Imatinib Pathway, Pharmacokinetics/Pharmacodynamics	315	-0.0822358	0.179409	1
Assembly of collagen fibrils and other multimeric structures	275	-0.0870163	0.179563	1
oleate biosynthesis	473	-0.0702328	0.179737	1
Estrogen signaling pathway - Homo sapiens (human)	396	-0.0749701	0.179937	1
Regulation of cholesterol biosynthesis by SREBP (SREBF)	335	-0.0800716	0.180049	1
Degradation of cysteine and homocysteine	222	-0.095336	0.180201	1
ALKBH3 mediated reversal of alkylation damage	291	-0.0848303	0.180228	1
vegf hypoxia and angiogenesis	405	-0.0741558	0.180942	1
ErbB signaling pathway - Homo sapiens (human)	432	-0.0723509	0.181109	1
granzyme a mediated apoptosis pathway	235	-0.0927486	0.181312	1
phosphatidylethanolamine biosynthesis II	458	-0.0707286	0.181688	1
ER-Phagosome pathway	250	-0.090142	0.181929	1
Protein export - Homo sapiens (human)	260	-0.0886176	0.182094	1
Circadian Clock	420	-0.0727294	0.183419	1
Acyl chain remodelling of PC	279	-0.0856817	0.183463	1
Citalopram Pathway, Pharmacokinetics	320	-0.0808997	0.183712	1
Transport of the SLBP independent Mature mRNA	333	-0.0795845	0.183752	1
GABAergic synapse - Homo sapiens (human)	381	-0.0754112	0.183858	1
Pyrimidine Metabolism	327	-0.0801527	0.183903	1
UMP Synthase Deiciency (Orotic Aciduria)	327	-0.0801527	0.183903	1
MNGIE (Mitochondrial Neurogastrointestinal Encephalopathy)	327	-0.0801527	0.183903	1
Beta Ureidopropionase Deficiency	327	-0.0801527	0.183903	1
Dihydropyrimidinase Deficiency	327	-0.0801527	0.183903	1
epoxysqualene biosynthesis	132	-0.119696	0.184079	1
Signaling by Interleukins	392	-0.074505	0.18436	1
Mono-unsaturated fatty acid beta-oxidation	242	-0.0907945	0.184928	1
b cell survival pathway	470	-0.0695465	0.185026	1
Purine Nucleoside Phosphorylase Deficiency	384	-0.0749576	0.185151	1
Xanthine Dehydrogenase Deficiency (Xanthinuria)	384	-0.0749576	0.185151	1
Adenylosuccinate Lyase Deficiency	384	-0.0749576	0.185151	1
AICA-Ribosiduria	384	-0.0749576	0.185151	1
Adenine phosphoribosyltransferase deficiency (APRT)	384	-0.0749576	0.185151	1
Mitochondrial DNA depletion syndrome	384	-0.0749576	0.185151	1
Myoadenylate deaminase deficiency	384	-0.0749576	0.185151	1
Purine Metabolism	384	-0.0749576	0.185151	1
Molybdenum Cofactor Deficiency	384	-0.0749576	0.185151	1
Adenosine Deaminase Deficiency	384	-0.0749576	0.185151	1
Gout or Kelley-Seegmiller Syndrome	384	-0.0749576	0.185151	1
Lesch-Nyhan Syndrome (LNS)	384	-0.0749576	0.185151	1
Xanthinuria type I	384	-0.0749576	0.185151	1
Xanthinuria type II	384	-0.0749576	0.185151	1
ChREBP activates metabolic gene expression	283	0.084717	0.185844	1
MAPK family signaling cascades	386	-0.074546	0.186741	1
MGMT-mediated DNA damage reversal	187	0.101342	0.186896	1
Toll Like Receptor 4 (TLR4) Cascade	384	-0.0746155	0.18718	1
Apoptosis Modulation and Signaling	280	-0.0846983	0.187942	1
TRKA activation by NGF	41	0.207212	0.188585	1
t(4;14) translocations of FGFR3	226	0.0927647	0.188749	1
Presynaptic phase of homologous DNA pairing and strand exchange	324	-0.0795542	0.188753	1
HIV elongation arrest and recovery	222	-0.0934164	0.189102	1
Pausing and recovery of HIV elongation	222	-0.0934164	0.189102	1
Elongation arrest and recovery	222	-0.0934164	0.189102	1
Homologous recombination repair of replication-independent double-strand breaks	355	-0.076556	0.189502	1
Homologous Recombination Repair	355	-0.076556	0.189502	1
Steroid biosynthesis - Homo sapiens (human)	271	-0.0855385	0.189709	1
IL4	350	-0.076911	0.189953	1
RNA Polymerase I Promoter Clearance	233	-0.0912066	0.190149	1
Mycophenolic acid Pathway, Pharmacokinetics/Pharmacodynamics	195	-0.098702	0.190183	1
Melanogenesis - Homo sapiens (human)	359	-0.0760255	0.190589	1
Reversal of alkylation damage by DNA dioxygenases	248	-0.0886328	0.190782	1
CD4 T cell receptor signaling	335	-0.0781346	0.190814	1
ERKs are inactivated	452	-0.069597	0.190853	1
RNA Polymerase III Transcription Termination	441	-0.0702288	0.190854	1
Glutamate Neurotransmitter Release Cycle	333	-0.0782756	0.190999	1
Glycosphingolipid biosynthesis - globoseries	342	-0.0773308	0.191621	1
Gastric gastrin release	22	0.279255	0.19179	1
GPCR signaling-G alpha q	264	-0.0860605	0.192005	1
Etoposide Action Pathway	178	-0.102368	0.192268	1
Etoposide Metabolism Pathway	178	-0.102368	0.192268	1
Synthesis of dolichyl-phosphate-glucose	51	-0.184504	0.192526	1
Adaptive Immune System	314	-0.0799003	0.192604	1
EGFR1	351	-0.0762815	0.193031	1
Sorafenib Metabolism Pathway	184	-0.100617	0.1933	1
Cytosolic sensors of pathogen-associated DNA	277	-0.0840544	0.193379	1
Small interfering RNA (siRNA) biogenesis	262	-0.0860458	0.193482	1
Methylation	425	-0.0707594	0.193599	1
WNT5A-dependent internalization of FZD2, FZD5 and ROR2	426	-0.0706876	0.193657	1
Androgen receptor signaling pathway	381	-0.073741	0.193732	1
Signaling by FGFR2	391	-0.0729575	0.194063	1
Signaling events mediated by HDAC Class I	327	-0.0783063	0.19414	1
Negative regulators of RIG-I/MDA5 signaling	307	-0.0801159	0.195509	1
Imipramine Metabolism Pathway	314	-0.0793381	0.195738	1
SUMO is proteolytically processed	441	-0.0694197	0.196028	1
N-cadherin signaling events	353	-0.0756049	0.19604	1
Spry regulation of FGF signaling	394	-0.0723354	0.196601	1
Excitatory Neural Signalling Through 5-HTR 7 and Serotonin	404	-0.0716178	0.196715	1
Endosomal Sorting Complex Required For Transport (ESCRT)	303	-0.0802673	0.197132	1
role of erk5 in neuronal survival pathway	417	-0.0706738	0.197286	1
Influenza Viral RNA Transcription and Replication	288	-0.08193	0.197385	1
Conjugation of benzoate with glycine	444	-0.0690136	0.19748	1
Phenytoin Pathway, Pharmacokinetics	223	-0.0914808	0.1975	1
DNA Damage Response (only ATM dependent)	401	-0.0716702	0.197659	1
Nucleotide Excision Repair	224	-0.0912502	0.197666	1
Omega-6 fatty acid metabolism	247	-0.0874283	0.197723	1
Wnt Signaling Pathway and Pluripotency	366	-0.0741899	0.198067	1
Zidovudine Pathway, Pharmacokinetics/Pharmacodynamics	206	-0.094519	0.198501	1
FTO Obesity Variant Mechanism	463	-0.0678041	0.198628	1
IL2 signaling events mediated by STAT5	373	-0.0734869	0.198959	1
Endothelins	330	0.077177	0.19897	1
methylglyoxal degradation III	69	-0.157495	0.199166	1
TCR signaling in naive CD8+ T cells	376	-0.0732164	0.199266	1
melatonin degradation II	338	-0.0763669	0.199374	1
Pre-NOTCH Processing in the Endoplasmic Reticulum	396	-0.0717081	0.199557	1
Signaling events mediated by HDAC Class II	295	-0.0807017	0.199692	1
IL1 and megakaryotyces in obesity	198	-0.0959023	0.199918	1
alanine biosynthesis/degradation	214	0.0926602	0.199937	1
Dopamine Activation of Neurological Reward System	385	-0.0724122	0.200053	1
Initial triggering of complement	89	0.139062	0.200381	1
Formation of the Early Elongation Complex	221	-0.0912485	0.200391	1
Formation of the HIV-1 Early Elongation Complex	221	-0.0912485	0.200391	1
Plasmalogen Synthesis	274	-0.0830713	0.20073	1
TSH	365	-0.0738015	0.200874	1
Notch-mediated HES/HEY network	339	-0.0759357	0.201374	1
epo signaling pathway	310	-0.0786996	0.20179	1
4-hydroxybenzoate biosynthesis	368	-0.0734235	0.201811	1
Phase 1 - Functionalization of compounds	246	-0.0867662	0.201876	1
IL12 signaling mediated by STAT4	272	-0.083051	0.202168	1
A tetrasaccharide linker sequence is required for GAG synthesis	395	-0.0713645	0.202176	1
Constitutive Signaling by AKT1 E17K in Cancer	384	-0.072091	0.202509	1
BCR signaling pathway	369	-0.073219	0.202556	1
Melanin biosynthesis	230	-0.0892181	0.202598	1
Signaling events mediated by the Hedgehog family	377	-0.0725897	0.202609	1
C-MYB transcription factor network	294	-0.0802875	0.202658	1
MyD88 dependent cascade initiated on endosome	391	-0.0715258	0.20286	1
Toll Like Receptor 7/8 (TLR7/8) Cascade	391	-0.0715258	0.20286	1
Beta-mercaptolactate-cysteine disulfiduria	287	-0.081044	0.203031	1
Cysteine Metabolism	287	-0.081044	0.203031	1
Cystinosis, ocular nonnephropathic	287	-0.081044	0.203031	1
Attenuation phase	207	-0.0933156	0.203339	1
Clomipramine Pathway, Pharmacokinetics	271	-0.0829653	0.203394	1
Export of Viral Ribonucleoproteins from Nucleus	308	-0.0785976	0.203473	1
Taurine and Hypotaurine Metabolism	281	-0.0816613	0.203577	1
IRAK1 recruits IKK complex upon TLR7/8 or 9 stimulation	390	-0.0714128	0.204136	1
IRAK1 recruits IKK complex	390	-0.0714128	0.204136	1
Activation of ATR in response to replication stress	275	-0.0822991	0.204201	1
biotin-carboxyl carrier protein assembly	417	-0.0693775	0.205643	1
Cytosolic iron-sulfur cluster assembly	344	0.0747611	0.20577	1
Organic cation/anion/zwitterion transport	292	-0.0799453	0.205931	1
GPCR Dopamine D1like receptor	405	-0.0700764	0.206117	1
Nectin adhesion pathway	382	-0.0716143	0.206486	1
ATF-2 transcription factor network	343	-0.0747277	0.206503	1
Ethanol oxidation	187	-0.0967983	0.207403	1
Binding and Uptake of Ligands by Scavenger Receptors	193	-0.0953086	0.207819	1
Peptide hormone metabolism	197	-0.0944037	0.208064	1
Metastatic brain tumor	105	-0.126195	0.20832	1
eukaryotic protein translation	313	-0.0771605	0.208829	1
Clopidogrel Metabolism Pathway	305	-0.0779824	0.20893	1
Clopidogrel Action Pathway	305	-0.0779824	0.20893	1
Dopaminergic synapse - Homo sapiens (human)	386	-0.0708629	0.209399	1
GABA A (rho) receptor activation	258	-0.0835836	0.20956	1
Inwardly rectifying K+ channels	388	-0.0706911	0.209626	1
degradation of DVL	323	-0.0760371	0.209639	1
Glycogenosis, Type IA. Von gierke disease	288	-0.0797257	0.209716	1
Glycogenosis, Type IC	288	-0.0797257	0.209716	1
Glycogen Storage Disease Type 1A (GSD1A) or Von Gierke Disease	288	-0.0797257	0.209716	1
Triosephosphate isomerase	288	-0.0797257	0.209716	1
Fructose-1,6-diphosphatase deficiency	288	-0.0797257	0.209716	1
Phosphoenolpyruvate carboxykinase deficiency 1 (PEPCK1)	288	-0.0797257	0.209716	1
Glycogenosis, Type IB	288	-0.0797257	0.209716	1
TNF signaling	309	-0.0774104	0.209751	1
Visual signal transduction: Rods	234	-0.0871195	0.210003	1
pentose phosphate pathway (non-oxidative branch)	160	-0.103231	0.210416	1
trefoil factors initiate mucosal healing	338	-0.074455	0.210832	1
cyclin e destruction pathway	312	-0.0768617	0.211172	1
Ephrin signaling	287	-0.0795862	0.211262	1
extrinsic prothrombin activation pathway	360	-0.0725251	0.211315	1
Alzheimer,s disease - Homo sapiens (human)	315	-0.0765048	0.211506	1
Coregulation of Androgen receptor activity	383	-0.0707424	0.211528	1
BDNF signaling pathway	404	-0.0692442	0.211922	1
FGFR2 ligand binding and activation	272	-0.081174	0.212532	1
Pterine Biosynthesis	246	-0.0847169	0.212836	1
Sepiapterin reductase deficiency	246	-0.0847169	0.212836	1
Segawa syndrome	246	-0.0847169	0.212836	1
Dopa-responsive dystonia	246	-0.0847169	0.212836	1
Hyperphenylalaniemia due to guanosine triphosphate cyclohydrolase deficiency	246	-0.0847169	0.212836	1
Hyperphenylalaninemia due to 6-pyruvoyltetrahydropterin synthase deficiency (ptps)	246	-0.0847169	0.212836	1
Hyperphenylalaninemia due to dhpr-deficiency	246	-0.0847169	0.212836	1
Small Ligand GPCRs	360	-0.0721912	0.213306	1
Gamma-glutamyl-transpeptidase deficiency	293	-0.0784576	0.213738	1
5-oxoprolinase deficiency	293	-0.0784576	0.213738	1
Gamma-Glutamyltransferase Deficiency	293	-0.0784576	0.213738	1
Glutathione Metabolism	293	-0.0784576	0.213738	1
Glutathione Synthetase Deficiency	293	-0.0784576	0.213738	1
5-Oxoprolinuria	293	-0.0784576	0.213738	1
Beta3 integrin cell surface interactions	324	-0.0752343	0.213905	1
Release of Hh-Np from the secreting cell	247	0.0843019	0.214202	1
Rheumatoid arthritis - Homo sapiens (human)	223	-0.0881645	0.214265	1
activation of csk by camp-dependent protein kinase inhibits signaling through the t cell receptor	287	0.0790234	0.214371	1
Glycogen Metabolism	280	-0.079789	0.21475	1
retinoate biosynthesis II	292	-0.0783243	0.215266	1
Arf6 downstream pathway	332	-0.0741812	0.215786	1
Cellular Senescence	288	-0.0785855	0.216264	1
Valine, leucine and isoleucine biosynthesis - Homo sapiens (human)	363	-0.071493	0.216322	1
role of ppar-gamma coactivators in obesity and thermogenesis	400	-0.0687895	0.216668	1
Atorvastatin/Lovastatin/Simvastatin Pathway, Pharmacokinetics	232	-0.0860951	0.217074	1
Programmed Cell Death	340	-0.0731718	0.217646	1
TNF signaling pathway - Homo sapiens (human)	353	-0.0716997	0.220103	1
Sulfation Biotransformation Reaction	200	0.091299	0.220196	1
Cell-cell junction organization	308	-0.0757675	0.220216	1
CDT1 association with the CDC6:ORC:origin complex	344	-0.072403	0.220341	1
RNA Polymerase II Transcription	257	-0.081734	0.220562	1
NADE modulates death signalling	291	-0.0774831	0.220809	1
p75NTR negatively regulates cell cycle via SC1	355	-0.0714162	0.220885	1
Notch	307	-0.0757489	0.220965	1
EGFR Transactivation by Gastrin	462	-0.0644559	0.221991	1
Protein processing in endoplasmic reticulum - Homo sapiens (human)	302	-0.0759375	0.222921	1
Trihydroxycoprostanoyl-CoA beta-oxidation	206	-0.0894565	0.223592	1
Synthesis of bile acids and bile salts via 7alpha-hydroxycholesterol	321	-0.073936	0.223647	1
tetrahydrofolate salvage from 5,10-methenyltetrahydrofolate	485	-0.0631018	0.22385	1
er associated degradation (erad) pathway	348	-0.071514	0.223896	1
Processing and activation of SUMO	437	-0.0654938	0.22397	1
TRAF6 mediated induction of TAK1 complex	495	-0.0626363	0.223995	1
Differentiation Pathway	327	-0.0732464	0.224493	1
Signaling by Wnt	285	-0.0775133	0.224691	1
Nuclear import of Rev protein	296	-0.0762707	0.224803	1
ion channels and their functional role in vascular endothelium	338	-0.0721785	0.225114	1
Phytanic acid peroxisomal oxidation	264	-0.0799962	0.225141	1
Mismatch repair - Homo sapiens (human)	240	-0.0833428	0.225236	1
NRF2 pathway	250	-0.0817578	0.225896	1
Integrated Cancer pathway	340	-0.0717628	0.226657	1
TRAF6 Mediated Induction of proinflammatory cytokines	416	-0.0662799	0.226951	1
bile acid biosynthesis, neutral pathway	176	-0.0953092	0.227054	1
proteolysis and signaling pathway of notch	354	-0.0705183	0.227244	1
Lactose synthesis	301	0.075224	0.227965	1
Removal of licensing factors from origins	292	-0.0760215	0.228978	1
Regulation of DNA replication	292	-0.0760215	0.228978	1
akt signaling pathway	392	0.0675019	0.228979	1
Antimetabolite Pathway - Folate Cycle, Pharmacodynamics	432	-0.0650641	0.228994	1
IL-1 JNK	277	-0.0777175	0.229013	1
SEMA3A-Plexin repulsion signaling by inhibiting Integrin adhesion	444	-0.0643608	0.229341	1
Fatty acid degradation - Homo sapiens (human)	250	-0.0811109	0.229586	1
Nicotine Metabolism Pathway	328	-0.0723077	0.229895	1
Transport of the SLBP Dependant Mature mRNA	331	-0.0720116	0.230053	1
il 6 signaling pathway	342	-0.0709626	0.230736	1
pyruvate decarboxylation to acetyl CoA	343	-0.0708433	0.230957	1
ECM proteoglycans	282	-0.0767865	0.231107	1
lectin induced complement pathway	358	-0.0695729	0.23147	1
Synaptic Vesicle Pathway	351	0.0701195	0.231495	1
Early Phase of HIV Life Cycle	342	-0.0708469	0.231515	1
VxPx cargo-targeting to cilium	381	-0.0677838	0.232187	1
Regulation of Hypoxia-inducible Factor (HIF) by oxygen	411	-0.0658256	0.232296	1
Serotonin Transporter Activity	362	-0.0691331	0.23236	1
NAD salvage	469	-0.0626817	0.232466	1
Cytosolic DNA-sensing pathway - Homo sapiens (human)	205	-0.0878938	0.232751	1
Heme degradation	157	-0.0991006	0.23316	1
Argininemia	311	-0.0732766	0.233823	1
Citrullinemia Type I	311	-0.0732766	0.233823	1
Carbamoyl Phosphate Synthetase Deficiency	311	-0.0732766	0.233823	1
Argininosuccinic Aciduria	311	-0.0732766	0.233823	1
Urea Cycle	311	-0.0732766	0.233823	1
Ornithine Transcarbamylase Deficiency (OTC Deficiency)	311	-0.0732766	0.233823	1
GLUT-1 deficiency syndrome	312	-0.0731824	0.233835	1
Congenital disorder of glycosylation CDG-IId	312	-0.0731824	0.233835	1
Lactose Synthesis	312	-0.0731824	0.233835	1
Endogenous TLR signaling	302	-0.0741661	0.233915	1
overview of telomerase protein component gene htert transcriptional regulation	435	-0.0641414	0.234452	1
Regulation of KIT signaling	433	-0.064203	0.234813	1
superpathway of cholesterol biosynthesis	246	-0.080734	0.235021	1
Retrograde neurotrophin signalling	190	-0.0904563	0.235202	1
Insulin Pathway	383	-0.0671778	0.235366	1
role of pi3k subunit p85 in regulation of actin organization and cell migration	334	-0.0709086	0.235542	1
TCF dependent signaling in response to WNT	275	-0.0768571	0.23562	1
Fc epsilon RI signaling pathway - Homo sapiens (human)	378	-0.0674522	0.235899	1
Alpha4 beta1 integrin signaling events	294	-0.0746399	0.236106	1
Nuclear signaling by ERBB4	377	-0.0673207	0.237275	1
Senescence and Autophagy in Cancer	346	-0.0696247	0.237472	1
SCF-beta-TrCP mediated degradation of Emi1	433	-0.063826	0.237548	1
Cell Differentiation - meta	123	-0.110011	0.237583	1
MyD88:Mal cascade initiated on plasma membrane	395	-0.0660328	0.237885	1
Toll Like Receptor TLR1:TLR2 Cascade	395	-0.0660328	0.237885	1
Toll Like Receptor TLR6:TLR2 Cascade	395	-0.0660328	0.237885	1
Toll Like Receptor 2 (TLR2) Cascade	395	-0.0660328	0.237885	1
PCNA-Dependent Long Patch Base Excision Repair	192	-0.0894898	0.23821	1
DAG and IP3 signaling	384	-0.0666996	0.238272	1
Glucocorticoid & Mineralcorticoid Metabolism	197	-0.0884166	0.238311	1
[truncated: 1,781 more rows]

## Sheet: CVG_NC_t15
Comparison: CVG vs NC at Stage 15. Positive log odds ratio indicates more targeting of pathway in CVG as compared to NC tissue.
Pathway Name	miRNA in Pathway	Log Odds Ratio	Raw p-value	Adjusted p-value
fatty acid elongation -- saturated	350	-0.259595	1.27813e-05	0.425747
hypusine biosynthesis	62	-0.439375	0.000653531	1
Doxorubicin Pathway (Cancer Cell), Pharmacodynamics	252	0.228165	0.000765615	1
Removal of aminoterminal propeptides from gamma-carboxylated proteins	282	-0.209452	0.00117936	1
Nevirapine Pathway, Pharmacokinetics	226	-0.222338	0.0017193	1
Gene regulatory network modelling somitogenesis	173	-0.247511	0.00197378	1
NFG and proNGF binds to p75NTR	209	-0.223753	0.00228058	1
Glycosphingolipid biosynthesis - lactoseries	201	-0.222509	0.00294579	1
Heroin metabolism	133	-0.263699	0.00343601	1
Reactions specific to the hybrid N-glycan synthesis pathway	446	-0.155991	0.00370267	1
Axonal growth stimulation	213	-0.20764	0.00428486	1
Sphingolipid Metabolism	409	0.155594	0.00504777	1
UDP-D-xylose and UDP-D-glucuronate biosynthesis	169	0.221926	0.00602591	1
APC/C:Cdc20 mediated degradation of Securin	173	0.218621	0.00617887	1
superpathway of conversion of glucose to acetyl CoA and entry into the TCA cycle	212	-0.198588	0.00641438	1
pentose phosphate pathway (oxidative branch)	421	-0.148991	0.00660788	1
Classical Kir channels	373	-0.155713	0.00671281	1
FGFR2c ligand binding and activation	277	0.175645	0.00683278	1
skeletal muscle hypertrophy is regulated via akt-mtor pathway	464	0.142026	0.00730464	1
Spirapril Metabolism Pathway	200	-0.199648	0.00752619	1
Trandolapril Metabolism Pathway	200	-0.199648	0.00752619	1
Quinapril Metabolism Pathway	200	-0.199648	0.00752619	1
Ramipril Metabolism Pathway	200	-0.199648	0.00752619	1
Fosinopril Metabolism Pathway	200	-0.199648	0.00752619	1
Moexipril Metabolism Pathway	200	-0.199648	0.00752619	1
Cilazapril Metabolism Pathway	200	-0.199648	0.00752619	1
Enalapril Metabolism Pathway	200	-0.199648	0.00752619	1
Benazepril Metabolism Pathway	200	-0.199648	0.00752619	1
Temocapril Metabolism Pathway	200	-0.199648	0.00752619	1
Interconversion of polyamines	229	-0.187021	0.00796634	1
Carbohydrate digestion and absorption - Homo sapiens (human)	327	-0.159116	0.00861003	1
Signaling by activated point mutants of FGFR1	313	0.159803	0.00955756	1
ras-independent pathway in nk cell-mediated cytotoxicity	295	0.16323	0.00978432	1
NHR	443	-0.138816	0.00988784	1
chrebp regulation by carbohydrates and camp	311	0.15837	0.0104205	1
vitamin D<sub>3</sub> biosynthesis	261	-0.170207	0.0104704	1
Acyl chain remodeling of DAG and TAG	436	-0.137961	0.0107997	1
Artemether Metabolism Pathway	207	-0.187297	0.0110263	1
Artemisinin and Derivatives Pathway, Pharmacokinetics	230	-0.175668	0.0124131	1
glycolysis	195	-0.188283	0.0127258	1
IL5-mediated signaling events	370	0.143052	0.0129958	1
Prolonged ERK activation events	390	0.13864	0.0140359	1
Assembly of the RAD51-ssDNA nucleoprotein complex	353	-0.143329	0.0145838	1
Rac1-Pak1-p38-MMP-2 pathway	380	-0.138326	0.0152311	1
nfat and hypertrophy of the heart	357	-0.141102	0.0156953	1
Dopaminergic Neurogenesis	231	-0.168915	0.0159448	1
Collecting duct acid secretion - Homo sapiens (human)	245	0.164357	0.0161774	1
Xenobiotics metabolism	175	-0.190196	0.0164501	1
ATF6-alpha activates chaperone genes	255	-0.161142	0.0164575	1
Synthesis of PC	286	-0.151537	0.0178323	1
Phytanic acid peroxisomal oxidation	264	0.15653	0.017958	1
AlphaE beta7 integrin cell surface interactions	248	0.16048	0.018238	1
TP53 Network	349	-0.138623	0.0186114	1
Porphyrin and chlorophyll metabolism - Homo sapiens (human)	249	0.15921	0.0189342	1
acyl-CoA hydrolysis	272	-0.152364	0.0197174	1
Prednisolone Action Pathway	362	0.135258	0.019845	1
Prednisolone Metabolism Pathway	362	0.135258	0.019845	1
Taurine and Hypotaurine Metabolism	281	-0.150007	0.0198677	1
Cobalamin (Cbl, vitamin B12) transport and metabolism	346	-0.136285	0.0211516	1
c-src mediated regulation of Cx43 function and closure of gap junctions	351	-0.135355	0.0212457	1
Regulation of gap junction activity	351	-0.135355	0.0212457	1
Synthesis of IPs in the ER lumen	344	0.136242	0.0214808	1
cd40l signaling pathway	429	-0.124959	0.0215937	1
Condensation of Prometaphase Chromosomes	299	0.144019	0.0217332	1
IL-12 signaling	258	0.152966	0.0220456	1
pentose phosphate pathway	285	-0.14625	0.0223662	1
Na+/Cl- dependent neurotransmitter transporters	324	-0.138461	0.0225036	1
RNA Polymerase III Chain Elongation	371	-0.130757	0.0229968	1
Highly calcium permeable nicotinic acetylcholine receptors	285	-0.145088	0.0234243	1
Cytosolic iron-sulfur cluster assembly	344	-0.132941	0.0248125	1
Estrogen biosynthesis	265	-0.14766	0.0252432	1
Presynaptic nicotinic acetylcholine receptors	260	-0.148417	0.0257494	1
Activation of BH3-only proteins	409	-0.123103	0.0261668	1
tumor suppressor arf inhibits ribosomal biogenesis	353	-0.130373	0.0261696	1
d4gdi signaling pathway	240	0.152682	0.0267396	1
ATP sensitive Potassium channels	142	0.193466	0.0267578	1
Glycosphingolipid biosynthesis - globoseries	342	-0.130953	0.0274078	1
7-(3-amino-3-carboxypropyl)-wyosine biosynthesis	301	0.138009	0.0274227	1
IL-10 signaling	282	-0.141815	0.0275137	1
Ion channel transport	303	-0.137272	0.0278871	1
Nifedipine Activity	364	-0.126971	0.0283373	1
<i>S</i>-methyl-5-thio-&alpha;-D-ribose 1-phosphate degradation	245	-0.148942	0.0292049	1
Insulin secretion - Homo sapiens (human)	345	-0.128731	0.0295522	1
Serotonin Receptor 4-6-7 and NR3C Signaling	448	-0.116124	0.0299937	1
Signal Transduction	250	-0.146434	0.0304116	1
Butanoate metabolism	244	-0.147959	0.0305712	1
p53 pathway	392	-0.121565	0.0306892	1
Oncogene Induced Senescence	495	0.111278	0.0311866	1
Hydrolysis of LPE	211	0.156229	0.0319726	1
Activation of IRF3/IRF7 mediated by TBK1/IKK epsilon	386	-0.120601	0.0330656	1
Regulation of autophagy - Homo sapiens (human)	255	0.143031	0.0330957	1
TCA and Urea cycles	38	0.349788	0.0331172	1
Arylhydrocarbon receptor (AhR) signaling pathway	222	-0.151316	0.0336902	1
t(4;14) translocations of FGFR3	226	-0.149734	0.0342236	1
PCP/CE pathway	364	-0.12246	0.0343981	1
wnt signaling pathway	344	-0.125208	0.0344708	1
lysine degradation II (pipecolate pathway)	315	-0.129396	0.0350173	1
Nicotine Activity on Chromaffin Cells	437	-0.113688	0.0352254	1
Mycophenolic acid Pathway, Pharmacokinetics	232	-0.147137	0.035255	1
mitochondrial L-carnitine shuttle	158	-0.174614	0.0353833	1
Mucin type O-Glycan biosynthesis - Homo sapiens (human)	377	-0.120126	0.0353979	1
Conjugation of carboxylic acids	381	-0.119574	0.0354991	1
Amino Acid conjugation	381	-0.119574	0.0354991	1
Mitochondrial Beta-Oxidation of Long Chain Saturated Fatty Acids	194	-0.158785	0.0359482	1
RalA downstream regulated genes	323	0.127025	0.0364907	1
G-protein beta:gamma signalling	323	-0.125698	0.0385439	1
Abortive elongation of HIV-1 transcript in the absence of Tat	175	-0.16353	0.0391038	1
JAK STAT MolecularVariation 2	373	0.117742	0.0399824	1
Caspase activation via extrinsic apoptotic signalig pathway	341	-0.121774	0.0404188	1
Platelet homeostasis	420	0.112275	0.0404197	1
GTP hydrolysis and joining of the 60S ribosomal subunit	187	-0.157727	0.0404525	1
CLEC7A/inflammasome pathway	284	0.131266	0.0404529	1
Cori Cycle	201	-0.152505	0.0405211	1
Purine metabolism	291	0.129874	0.0405491	1
Translesion synthesis by Y family DNA polymerases bypasses lesions on DNA template	274	-0.132961	0.0410557	1
visual signal transduction	327	-0.123205	0.0414826	1
Melanin biosynthesis	230	0.142982	0.0415747	1
pyrimidine ribonucleosides degradation	118	0.193566	0.042196	1
Herpes simplex infection - Homo sapiens (human)	274	0.13204	0.0423704	1
Sumoylation by RanBP2 regulates transcriptional repression	360	0.117116	0.0439624	1
Insulin signaling pathway - Homo sapiens (human)	375	0.115206	0.044037	1
FGF signaling pathway	449	-0.1073	0.0446294	1
mets affect on macrophage differentiation	356	-0.117096	0.0449521	1
role of mal in rho-mediated activation of srf	369	-0.115216	0.0453318	1
Orexin and neuropeptides FF and QRFP bind to their respective receptors	215	-0.144568	0.0453762	1
IL1	412	0.109989	0.0461992	1
Adrenaline signalling through Alpha-2 adrenergic receptor	221	-0.141945	0.0467279	1
FGFR4 mutant receptor activation	110	-0.194809	0.0475429	1
Classical antibody-mediated complement activation	32	-0.352431	0.0477897	1
IL-9 Signaling Pathway	379	-0.112676	0.0479656	1
Noncanonical Wnt signaling pathway	336	-0.11806	0.0481568	1
ceramide signaling pathway	339	-0.117646	0.0482288	1
Packaging Of Telomere Ends	157	0.164168	0.0489459	1
classical complement pathway	251	-0.132752	0.04925	1
Pancreatic secretion - Homo sapiens (human)	265	-0.129496	0.0496815	1
Common Pathway of Fibrin Clot Formation	249	-0.13296	0.0497274	1
Base excision repair - Homo sapiens (human)	223	0.139399	0.0499532	1
Thrombin signalling through proteinase activated receptors (PARs)	359	-0.11399	0.0500943	1
IRS-mediated signalling	372	-0.111928	0.051078	1
Signaling by Interleukins	392	-0.109524	0.0513616	1
LGI-ADAM interactions	422	-0.106495	0.0513722	1
COPI Mediated Transport	170	-0.156204	0.0515429	1
Golgi to ER Retrograde Transport	170	-0.156204	0.0515429	1
thiosulfate disproportionation III (rhodanese)	13	-0.534573	0.0519669	1
Vasopressin regulates renal water homeostasis via Aquaporins	283	-0.124323	0.0526192	1
Transferrin endocytosis and recycling	261	-0.128011	0.0537309	1
17-Beta Hydroxysteroid Dehydrogenase III Deficiency	248	0.130921	0.0537931	1
Androgen and Estrogen Metabolism	248	0.130921	0.0537931	1
Aromatase deficiency	248	0.130921	0.0537931	1
Vitamin B12 Metabolism	292	-0.121923	0.0541166	1
ucalpain and friends in cell spread	296	0.120817	0.0549475	1
Conjugation of salicylate with glycine	422	-0.104807	0.0552193	1
The fatty acid cycling model	183	-0.147994	0.0565636	1
The proton buffering model	183	-0.147994	0.0565636	1
Mitochondrial Uncoupling Proteins	183	-0.147994	0.0565636	1
Notch signaling pathway - Homo sapiens (human)	292	-0.120333	0.0572494	1
Activated PKN1 stimulates transcription of AR (androgen receptor) regulated genes KLK2 and KLK3	172	0.151611	0.0578228	1
Vitamin B6 metabolism - Homo sapiens (human)	319	-0.115156	0.0591259	1
GPCR signaling-G alpha s PKA and ERK	261	-0.125244	0.0591586	1
superpathway of pyrimidine ribonucleotides <i>de novo</i> biosynthesis	268	-0.123148	0.060719	1
EPHA2 forward signaling	330	-0.112808	0.060755	1
role of pi3k subunit p85 in regulation of actin organization and cell migration	334	0.112088	0.0611714	1
Hyaluronan metabolism	260	-0.124406	0.0613414	1
Mtb iron assimilation by chelation	305	-0.116298	0.0613892	1
Response of Mtb to phagocytosis	305	-0.116298	0.0613892	1
Glial Cell Differentiation	420	-0.10234	0.0615882	1
Gastric gastrin release	22	-0.394572	0.0622965	1
stearate biosynthesis	334	0.111594	0.0624071	1
Transcription	267	0.122288	0.0628687	1
Citric acid cycle (TCA cycle)	212	0.135149	0.0629802	1
Structural Pathway of Interleukin 1 (IL-1)	436	-0.100106	0.0637131	1
Costimulation by the CD28 family	356	-0.108178	0.063875	1
phosphoinositides and their downstream targets	341	-0.109822	0.0644022	1
ID signaling pathway	417	-0.101323	0.0648835	1
RNA Polymerase II Transcription	257	-0.123148	0.0651516	1
Busulfan Pathway, Pharmacodynamics	216	-0.132904	0.065291	1
EGF	398	-0.102917	0.0654322	1
Glioma - Homo sapiens (human)	447	-0.0982955	0.0661821	1
Keratan sulfate/keratin metabolism	342	-0.108879	0.0662779	1
Cell-Cell communication	333	-0.109974	0.0665656	1
regulation of spermatogenesis by crem	265	0.120808	0.0669233	1
Phenylalanine metabolism - Homo sapiens (human)	248	0.124112	0.0672955	1
Negative feedback regulation of MAPK pathway	429	-0.0993194	0.0674678	1
Programmed Cell Death	340	-0.108591	0.0677792	1
Nonsense Mediated Decay (NMD) independent of the Exon Junction Complex (EJC)	169	-0.146964	0.0679436	1
oxidative ethanol degradation III	195	-0.137722	0.0680628	1
IL-5 Signaling Pathway	426	-0.0991138	0.0687178	1
thrombin signaling and protease-activated receptors	480	-0.0948765	0.0688345	1
Hypothetical Network for Drug Addiction	432	-0.0985357	0.0689234	1
ATM pathway	306	-0.112613	0.069554	1
Toxicity of tetanus toxin (TeNT)	275	-0.117666	0.069693	1
Axonal growth inhibition (RHOA activation)	233	-0.126383	0.0697427	1
Metformin Pathway, Pharmacodynamic	306	0.112485	0.0699739	1
Apoptosis - Homo sapiens (human)	333	-0.108401	0.0705153	1
mir34a and TGIF2 in osteoclastogenesis	261	-0.11985	0.0708126	1
Celecoxib Pathway, Pharmacokinetics	164	0.147194	0.0713038	1
Recognition and association of DNA glycosylase with site containing an affected pyrimidine	204	-0.133188	0.0716007	1
Cleavage of the damaged pyrimidine	204	-0.133188	0.0716007	1
Depyrimidination	204	-0.133188	0.0716007	1
Propanoate metabolism - Homo sapiens (human)	229	0.126103	0.0725722	1
PLC beta mediated events	365	-0.103668	0.0727173	1
Zidovudine Pathway, Pharmacokinetics/Pharmacodynamics	206	-0.131908	0.0730237	1
Selenocompound metabolism - Homo sapiens (human)	305	0.111202	0.0735468	1
Association of licensing factors with the pre-replicative complex	314	0.109537	0.0743942	1
C21-steroid hormone biosynthesis and metabolism	243	0.121777	0.0752555	1
lactate fermentation (reoxidation of cytosolic NADH)	191	0.135225	0.0758692	1
Synthesis and processing of ENV and VPU	238	-0.122346	0.0763269	1
L1CAM interactions	363	-0.10257	0.0764924	1
protein kinase a at the centrosome	270	-0.115778	0.0766903	1
Biotin transport and metabolism	389	-0.0997378	0.0767265	1
FoxO signaling pathway - Homo sapiens (human)	422	-0.0966766	0.0767788	1
Malate-Aspartate Shuttle	351	0.103783	0.0769013	1
Ceramide signalling	145	-0.152388	0.0773519	1
Putative anti-Inflammatory metabolites formation from EPA	291	-0.111888	0.0773718	1
Di-unsaturated fatty acid beta-oxidation	216	-0.127245	0.0773757	1
Drug metabolism - other enzymes - Homo sapiens (human)	197	-0.132595	0.0773868	1
p38 MAPK Signaling Pathway	437	-0.0951161	0.077816	1
Mitochondrial Gene Expression	427	-0.0959057	0.0778853	1
Constitutive Androstane Receptor Pathway	259	0.117379	0.0779804	1
regulation of cell cycle progression by plk3	293	0.111219	0.0783449	1
GDP-mannose biosynthesis	318	-0.107347	0.0787659	1
Propionyl-CoA catabolism	264	0.115912	0.079222	1
lck and fyn tyrosine kinases in initiation of tcr activation	215	-0.126733	0.0792494	1
mineralocorticoid biosynthesis	221	-0.125074	0.0796286	1
GABA synthesis, release, reuptake and degradation	330	-0.105269	0.0801217	1
Butirosin and neomycin biosynthesis - Homo sapiens (human)	184	-0.135401	0.0803414	1
Complement and Coagulation Cascades	250	-0.118055	0.080827	1
Liver X Receptor Pathway	372	-0.100074	0.0809333	1
CDK-mediated phosphorylation and removal of Cdc6	354	-0.101925	0.0813455	1
Leukotriene modifiers pathway, Pharmacodynamics	159	0.143836	0.0822754	1
LRR FLII-interacting protein 1 (LRRFIP1) activates type I IFN production	215	-0.12554	0.0822847	1
regulation of p27 phosphorylation during cell cycle progression	279	-0.112057	0.0822977	1
Glucagon-like Peptide-1 (GLP1) regulates insulin secretion	326	-0.105009	0.0823807	1
<i>trans, trans</i>-farnesyl diphosphate biosynthesis	132	-0.156464	0.0824069	1
b cell survival pathway	470	0.0910661	0.0829336	1
Platelet sensitization by LDL	397	-0.0969268	0.0830212	1
Cyclin A/B1 associated events during G2/M transition	243	-0.118485	0.0833006	1
Bacterial invasion of epithelial cells - Homo sapiens (human)	314	-0.105923	0.084391	1
IRF3 mediated activation of type 1 IFN	183	-0.133847	0.0845265	1
RHO GTPase Effectors	320	-0.10496	0.0848481	1
Fatty Acid Beta Oxidation	204	-0.127372	0.0848534	1
Activation of G protein gated Potassium channels	435	-0.0930641	0.0848901	1
G protein gated Potassium channels	435	-0.0930641	0.0848901	1
Inhibition of voltage gated Ca2+ channels via Gbeta/gamma subunits	435	-0.0930641	0.0848901	1
Homocysteine Degradation	477	-0.0899842	0.0850509	1
Gamma-cystathionase deficiency (CTH)	477	-0.0899842	0.0850509	1
Homocystinuria, cystathionine beta-synthase deficiency	477	-0.0899842	0.0850509	1
cysteine biosynthesis/homocysteine degradation (trans-sulfuration)	477	-0.0899842	0.0850509	1
Cysteine formation from homocysteine	477	-0.0899842	0.0850509	1
hydrogen sulfide biosynthesis (trans-sulfuration)	477	-0.0899842	0.0850509	1
Catalytic cycle of mammalian FMOs	230	0.120702	0.0850684	1
TSH	365	-0.099458	0.0851334	1
Methotrexate Pathway (Brain Cell), Pharmacokinetics	334	0.102836	0.0857615	1
Vincristine Action Pathway	207	-0.125928	0.0863021	1
Vindesine Action Pathway	207	-0.125928	0.0863021	1
betaKlotho-mediated ligand binding	253	-0.115359	0.086404	1
NOD pathway	270	0.112136	0.0864771	1
caspase cascade in apoptosis	283	-0.109838	0.0865754	1
anthrax toxin mechanism of action	300	-0.107199	0.0866099	1
Activated NOTCH1 Transmits Signal to the Nucleus	332	-0.102656	0.0871282	1
Alpha6Beta4Integrin	385	-0.0967004	0.0874159	1
Chondroitin sulfate biosynthesis	331	-0.102666	0.087469	1
Hedgehog ,off, state	340	-0.100772	0.0899208	1
Telomere Extension By Telomerase	172	-0.135094	0.0905407	1
Signaling by FGFR1 amplification mutants	397	-0.0943124	0.0915437	1
Signaling by ERBB2	389	-0.0949094	0.0920895	1
Signaling events mediated by TCPTP	403	-0.0935904	0.0921674	1
Signaling events mediated by VEGFR1 and VEGFR2	407	-0.0932259	0.0922558	1
Gastrin-CREB signalling pathway via PKC and MAPK	329	0.101227	0.0927736	1
Irinotecan Pathway, Pharmacokinetics	224	0.119049	0.0930328	1
Transport of glycerol from adipocytes to the liver by Aquaporins	353	-0.0982197	0.0933689	1
oxidative stress induced gene expression via nrf2	410	-0.0925686	0.0936717	1
Urea cycle	273	-0.108674	0.0949074	1
dopamine degradation	205	0.122959	0.095472	1
thyroid hormone biosynthesis	95	-0.17511	0.0961574	1
Urea cycle and metabolism of amino groups	222	-0.118276	0.0966172	1
Cytosolic DNA-sensing pathway - Homo sapiens (human)	205	-0.122581	0.0967118	1
Neurotrophic factor-mediated Trk receptor signaling	373	0.0950768	0.0968824	1
agrin in postsynaptic differentiation	374	-0.0949336	0.0970074	1
Ca-dependent events	406	-0.0919599	0.0970521	1
Ifosfamide Pathway, Pharmacokinetics	265	-0.109339	0.0971029	1
Glutathione synthesis and recycling	136	-0.147458	0.097201	1
TLR ECSIT MEKK1 p38	434	-0.0895699	0.0975101	1
Aromatase Inhibitor Pathway (Breast Cell), Pharmacodynamics	426	-0.0901222	0.0977616	1
Selenium Metabolism and Selenoproteins	260	0.110055	0.0978201	1
Nef mediated downregulation of CD28 cell surface expression	433	0.0895013	0.0980137	1
CHL1 interactions	402	0.0920184	0.0981031	1
Activation of RAS in B cells	377	0.0942181	0.098514	1
Doxorubicin Pathway (Cardiomyocyte Cell), Pharmacodynamics	286	-0.105408	0.0986224	1
IL9	344	-0.0976053	0.0987956	1
cyclin e destruction pathway	312	-0.101484	0.0991187	1
gluconeogenesis	229	-0.115507	0.0999043	1
Signaling by FGFR2 amplification mutants	226	0.116133	0.100101	1
ubiquinol-10 biosynthesis	203	0.121456	0.101082	1
Ubiquinol biosynthesis	203	0.121456	0.101082	1
Regulated proteolysis of p75NTR	322	-0.0995249	0.101287	1
t cell receptor signaling pathway	305	-0.101595	0.101935	1
G alpha (s) signalling events	239	-0.11259	0.102277	1
IL12-mediated signaling events	237	-0.112822	0.102904	1
Phosphorylation of CD3 and TCR zeta chains	213	-0.118183	0.103175	1
Arachidonate Epoxygenase - Epoxide Hydrolase	208	-0.119374	0.10319	1
Transport of fatty acids	160	-0.134369	0.103261	1
NAD biosynthesis from 2-amino-3-carboxymuconate semialdehyde	382	0.0923303	0.103639	1
Integrin cell surface interactions	326	-0.0981426	0.104363	1
Caffeine metabolism - Homo sapiens (human)	157	-0.134981	0.104614	1
G2 Phase	245	-0.11062	0.1047	1
pyrimidine deoxyribonucleotide phosphorylation	191	0.123453	0.10477	1
Gaucher Disease	376	-0.0925485	0.104937	1
Globoid Cell Leukodystrophy	376	-0.0925485	0.104937	1
Metachromatic Leukodystrophy (MLD)	376	-0.0925485	0.104937	1
Fabry disease	376	-0.0925485	0.104937	1
Krabbe disease	376	-0.0925485	0.104937	1
chondroitin and dermatan biosynthesis	360	-0.0939597	0.105636	1
Post-Elongation Processing of Intronless pre-mRNA	310	-0.0997588	0.105863	1
Processing of Capped Intronless Pre-mRNA	310	-0.0997588	0.105863	1
ARL13B-mediated ciliary trafficking of INPP5E	210	0.117908	0.105943	1
alternative complement pathway	371	-0.0927661	0.106008	1
insulin Mam	378	-0.0920306	0.106177	1
Kit receptor signaling pathway	418	-0.0884812	0.106477	1
pyrimidine deoxyribonucleotides biosynthesis from CTP	263	0.106613	0.10677	1
Arrhythmogenic Right Ventricular Cardiomyopathy	358	-0.0936951	0.107363	1
FOXA1 transcription factor network	348	0.0945855	0.107971	1
mRNA capping	408	0.0888817	0.108066	1
Circadian Clock	420	-0.0876657	0.109053	1
Antiarrhythmic Pathway, Pharmacodynamics	350	0.0940459	0.109285	1
ER-Phagosome pathway	250	-0.107955	0.110115	1
Tenofovir/Adefovir Pathway, Pharmacodynamics	315	0.097902	0.110142	1
NIK-->noncanonical NF-kB signaling	351	-0.0936185	0.110397	1
Dectin-1 mediated noncanonical NF-kB signaling	351	-0.0936185	0.110397	1
superpathway of inositol phosphate compounds	352	-0.0931563	0.11181	1
Basigin interactions	368	-0.0913201	0.112685	1
lanosterol biosynthesis	363	-0.0917349	0.112857	1
Eptifibatide Action Pathway	322	-0.0958257	0.114603	1
Tirofiban Action Pathway	322	-0.0958257	0.114603	1
Abciximab Action Pathway	322	-0.0958257	0.114603	1
pyrimidine deoxyribonucleosides degradation	89	-0.171423	0.114761	1
Glucuronidation	160	-0.129986	0.115177	1
Initiation of Nuclear Envelope Reformation	255	-0.105458	0.115419	1
Nuclear Envelope Reassembly	255	-0.105458	0.115419	1
Activation of C3 and C5	158	-0.130454	0.115739	1
BCR signaling pathway	369	0.0902947	0.116239	1
Gap junction trafficking	221	0.111925	0.11634	1
Hepatitis C - Homo sapiens (human)	339	-0.0933099	0.116659	1
MAPK targets/ Nuclear events mediated by MAP kinases	481	-0.0816708	0.116773	1
Scavenging by Class A Receptors	220	-0.111925	0.117101	1
Cysteine and methionine metabolism - Homo sapiens (human)	295	-0.0985953	0.117452	1
Interaction With Cumulus Cells	72	0.187808	0.118409	1
C-MYC pathway	252	-0.105117	0.118469	1
Inhibition of Host mRNA Processing and RNA Silencing	220	-0.110641	0.121374	1
Aurora A signaling	281	0.0995514	0.121425	1
P2Y receptors	306	-0.0959798	0.121772	1
Influenza Viral RNA Transcription and Replication	288	-0.0983705	0.121961	1
degradation of the rar and rxr by the proteasome	386	-0.0872957	0.122308	1
Toll Like Receptor 4 (TLR4) Cascade	384	-0.0871234	0.123784	1
Inhibition of replication initiation of damaged DNA by RB1/E2F1	320	-0.0936465	0.123917	1
Regulation of KIT signaling	433	-0.0829984	0.124838	1
TGF_beta_Receptor	366	0.0884241	0.125229	1
cGMP effects	463	-0.0807305	0.126055	1
p75NTR signals via NF-kB	305	-0.0949166	0.126432	1
Proteoglycan biosynthesis	408	-0.084449	0.126738	1
Downstream signaling events of B Cell Receptor (BCR)	435	-0.0824347	0.126795	1
Acyl chain remodelling of PC	279	-0.0983558	0.127034	1
CXCR3-mediated signaling events	440	0.0819685	0.127362	1
Signaling by NOTCH	410	-0.0841274	0.12745	1
GMCSF-mediated signaling events	372	0.0872835	0.12774	1
TGF Beta Signaling Pathway	363	0.0881116	0.127843	1
Signaling mediated by p38-alpha and p38-beta	399	-0.0848604	0.128144	1
Ibuprofen Action Pathway	205	0.11216	0.128152	1
Interferon Signaling	253	0.102117	0.128669	1
S-Adenosylhomocysteine (SAH) Hydrolase Deficiency	466	-0.0799114	0.1291	1
Methionine Metabolism	466	-0.0799114	0.1291	1
Methionine Adenosyltransferase Deficiency	466	-0.0799114	0.1291	1
Glycine N-methyltransferase Deficiency	466	-0.0799114	0.1291	1
Hypermethioninemia	466	-0.0799114	0.1291	1
Homocystinuria-megaloblastic anemia due to defect in cobalamin metabolism, cblG complementation type	466	-0.0799114	0.1291	1
Cystathionine Beta-Synthase Deficiency	466	-0.0799114	0.1291	1
Assembly of the ORC complex at the origin of replication	356	0.0883629	0.129705	1
Insulin Signalling	429	-0.0822216	0.12972	1
3-phosphoinositide biosynthesis	372	-0.0868249	0.129795	1
HSF1 activation	214	0.10952	0.129811	1
vRNP Assembly	266	0.0996545	0.129866	1
E-cadherin signaling in the nascent adherens junction	419	0.0827332	0.130698	1
Beta oxidation of butanoyl-CoA to acetyl-CoA	105	-0.151625	0.130975	1
Vibrio cholerae infection - Homo sapiens (human)	280	-0.0971879	0.130984	1
Amine Oxidase reactions	290	-0.0956716	0.131422	1
signaling pathway from g-protein families	420	-0.0825129	0.131439	1
glutathione redox reactions II	460	-0.0797469	0.131642	1
Mitotic G2-G2-M phases	309	0.0931346	0.13166	1
PAOs oxidise polyamines to amines	296	-0.0947859	0.131684	1
CREB phosphorylation through the activation of Ras	488	-0.0780221	0.132007	1
Nef Mediated CD4 Down-regulation	209	-0.109945	0.132398	1
Interleukin-1 processing	152	-0.126923	0.132701	1
Netrin-mediated signaling events	444	0.0805229	0.132858	1
insulin signaling pathway	422	0.0820328	0.132983	1
uracil degradation	135	0.133676	0.134063	1
thymine degradation	135	0.133676	0.134063	1
FSH signaling pathway	430	-0.0812115	0.134184	1
GPCRs, Class B Secretin-like	246	-0.101797	0.134489	1
Ovarian steroidogenesis - Homo sapiens (human)	253	-0.100455	0.13499	1
Highly sodium permeable acetylcholine nicotinic receptors	318	-0.0910837	0.135589	1
molybdenum cofactor biosynthesis	390	0.0837894	0.136319	1
L-dopa degradation	229	-0.104477	0.136497	1
mcalpain and friends in cell motility	401	0.0828708	0.136523	1
Removal of the Flap Intermediate from the C-strand	208	0.108916	0.136973	1
Pilocytic astrocytoma	480	0.0774755	0.137022	1
Striated Muscle Contraction	190	0.113367	0.137199	1
Tuberculosis - Homo sapiens (human)	310	0.091507	0.137948	1
Histone Modifications	294	-0.0934565	0.138295	1
Activation of Matrix Metalloproteinases	226	-0.104625	0.138387	1
Synthesis of PA	290	-0.0938978	0.138685	1
fc epsilon receptor i signaling in mast cells	403	-0.0821021	0.139457	1
mechanism of gene regulation by peroxisome proliferators via ppara	352	-0.0865303	0.139563	1
internal ribosome entry pathway	362	0.0855168	0.139848	1
Mitochondrial Beta-Oxidation of Short Chain Saturated Fatty Acids	193	-0.111792	0.13987	1
Short-chain 3-hydroxyacyl-CoA dehydrogenase deficiency (SCHAD)	193	-0.111792	0.13987	1
Microtubule-dependent trafficking of connexons from Golgi to the plasma membrane	237	0.102058	0.139882	1
Insulin processing	366	0.0848312	0.141321	1
Nef mediated downregulation of MHC class I complex cell surface expression	388	-0.0827152	0.142245	1
Integration of provirus	427	-0.0797229	0.142412	1
Regulation of thyroid hormone activity	404	-0.081388	0.142525	1
thyroid hormone metabolism I (via deiodination)	404	-0.081388	0.142525	1
thyronamine and iodothyronamine metabolism	404	-0.081388	0.142525	1
Pathway_PA165986194 -need delete	188	-0.112325	0.142733	1
Acetaminophen Pathway, Pharmacokinetics	188	-0.112325	0.142733	1
proline degradation	163	-0.119668	0.143258	1
Proline catabolism	163	-0.119668	0.143258	1
Spinal Cord Injury	298	-0.0915663	0.144109	1
arsenate detoxification I (glutaredoxin)	437	-0.078702	0.144156	1
mRNA decay by 5, to 3, exoribonuclease	356	0.0851063	0.144372	1
C-MYB transcription factor network	294	-0.0917801	0.145496	1
Regulation of nuclear beta catenin signaling and target gene transcription	335	0.086871	0.145934	1
Anchoring of the basal body to the plasma membrane	282	-0.0931952	0.146316	1
Formation of transcription-coupled NER (TC-NER) repair complex	246	-0.098689	0.146714	1
Dual incision reaction in TC-NER	246	-0.098689	0.146714	1
Glycerophospholipid biosynthesis	317	-0.0886862	0.146722	1
TRIF-mediated programmed cell death	319	-0.0882921	0.147399	1
L-dopachrome biosynthesis	69	0.177749	0.147584	1
(S)-reticuline biosynthesis	69	0.177749	0.147584	1
Polythiazide Action Pathway	278	-0.0934548	0.147649	1
Methyclothiazide Action Pathway	278	-0.0934548	0.147649	1
Bumetanide Action Pathway	278	-0.0934548	0.147649	1
Ethacrynic Acid Action Pathway	278	-0.0934548	0.147649	1
Quinethazone Action Pathway	278	-0.0934548	0.147649	1
Bendroflumethiazide Action Pathway	278	-0.0934548	0.147649	1
Chlorthalidone Action Pathway	278	-0.0934548	0.147649	1
Trichlormethiazide Action Pathway	278	-0.0934548	0.147649	1
Iminoglycinuria	278	-0.0934548	0.147649	1
Lysinuric Protein Intolerance	278	-0.0934548	0.147649	1
Blue diaper syndrome	278	-0.0934548	0.147649	1
Lysinuric protein intolerance (LPI)	278	-0.0934548	0.147649	1
Cystinuria	278	-0.0934548	0.147649	1
Indapamide Action Pathway	278	-0.0934548	0.147649	1
Furosemide Action Pathway	278	-0.0934548	0.147649	1
Torsemide Action Pathway	278	-0.0934548	0.147649	1
Hartnup Disorder	278	-0.0934548	0.147649	1
Glucose Transporter Defect (SGLT2)	278	-0.0934548	0.147649	1
Kidney Function	278	-0.0934548	0.147649	1
Metolazone Action Pathway	278	-0.0934548	0.147649	1
Hydrochlorothiazide Action Pathway	278	-0.0934548	0.147649	1
Cyclothiazide Action Pathway	278	-0.0934548	0.147649	1
Hydroflumethiazide Action Pathway	278	-0.0934548	0.147649	1
Chlorothiazide Action Pathway	278	-0.0934548	0.147649	1
pentose phosphate pathway (non-oxidative branch)	160	0.119365	0.148036	1
Tyrosine Metabolism	163	-0.118199	0.148056	1
Tyrosinemia, transient, of the newborn	163	-0.118199	0.148056	1
Dopamine beta-hydroxylase deficiency	163	-0.118199	0.148056	1
Alkaptonuria	163	-0.118199	0.148056	1
Monoamine oxidase-a deficiency (MAO-A)	163	-0.118199	0.148056	1
Hawkinsinuria	163	-0.118199	0.148056	1
Tyrosinemia Type I	163	-0.118199	0.148056	1
Oxidative Stress Induced Senescence	308	0.089395	0.148237	1
WNT5A-dependent internalization of FZD2, FZD5 and ROR2	426	0.0785984	0.14848	1
Cytokine Signaling in Immune system	348	-0.0849317	0.148828	1
Starch and sucrose metabolism - Homo sapiens (human)	186	0.111117	0.148931	1
ErbB2/ErbB3 signaling events	383	-0.0817291	0.149078	1
platelet amyloid precursor protein pathway	331	0.0866124	0.149105	1
Valproic Acid Pathway, Pharmacokinetics	207	-0.105594	0.150152	1
Ifosfamide Action Pathway	239	-0.099043	0.150391	1
Ifosfamide Metabolism Pathway	239	-0.099043	0.150391	1
negative regulation of TCF-dependent signaling by DVL-interacting proteins	305	0.0891718	0.150971	1
deactivation of the beta-catenin transactivating complex	338	-0.0854462	0.151143	1
histamine degradation	225	-0.101507	0.151353	1
hop pathway in cardiac development	282	-0.0919868	0.151567	1
FOXM1 transcription factor network	292	0.0906416	0.15167	1
Aryl Hydrocarbon Receptor Pathway	234	0.0996517	0.151672	1
Ethanol oxidation	187	0.109908	0.152527	1
anandamide degradation	210	-0.104317	0.152536	1
Globo Sphingolipid Metabolism	454	-0.0759603	0.152884	1
Transcription-coupled NER (TC-NER)	229	-0.100295	0.152894	1
Carvedilol Action Pathway	367	0.0821496	0.153788	1
Labetalol Action Pathway	367	0.0821496	0.153788	1
Ion transport by P-type ATPases	312	0.0876861	0.153903	1
Tamoxifen Pathway, Pharmacokinetics	174	0.113017	0.154233	1
Neurotransmitter Clearance In The Synaptic Cleft	242	-0.0975818	0.154323	1
Activation of AMPA receptors	285	0.0909406	0.154509	1
Legionellosis - Homo sapiens (human)	287	-0.0906604	0.154565	1
Hh mutants that don,t undergo autocatalytic processing are degraded by ERAD	375	0.0811865	0.155199	1
Hh mutants abrogate ligand secretion	375	0.0811865	0.155199	1
Proteoglycan syndecan-mediated signaling events	476	-0.0741995	0.155565	1
Glucagon-type ligand receptors	289	0.09013	0.155744	1
Neuroactive ligand-receptor interaction - Homo sapiens (human)	312	-0.0872539	0.156026	1
Nef Mediated CD8 Down-regulation	181	-0.11052	0.156358	1
Adaptive Immune System	314	-0.0869445	0.156378	1
SRF and miRs in Smooth Muscle Differentiation and Proliferation	396	-0.0790024	0.157755	1
HIV elongation arrest and recovery	222	-0.100365	0.158338	1
Pausing and recovery of HIV elongation	222	-0.100365	0.158338	1
Elongation arrest and recovery	222	-0.100365	0.158338	1
Hexose transport	344	-0.0832874	0.158784	1
Platinum Pathway, Pharmacokinetics/Pharmacodynamics	302	0.0878228	0.158885	1
Platelet Aggregation Inhibitor Pathway, Pharmacodynamics	289	-0.0893044	0.15953	1
Escitalopram Action Pathway	348	-0.0825692	0.160466	1
Levomethadyl Acetate Action Action Pathway	348	-0.0825692	0.160466	1
Levallorphan Action Pathway	348	-0.0825692	0.160466	1
Dimethylthiambutene Action Pathway	348	-0.0825692	0.160466	1
Ethylmorphine Action Pathway	348	-0.0825692	0.160466	1
Pentazocine Action Pathway	348	-0.0825692	0.160466	1
Naltrexone Action Pathway	348	-0.0825692	0.160466	1
Buprenorphine Action Pathway	348	-0.0825692	0.160466	1
Alvimopan Action Pathway	348	-0.0825692	0.160466	1
Naloxone Action Pathway	348	-0.0825692	0.160466	1
Dihydromorphine Action Pathway	348	-0.0825692	0.160466	1
Ketobemidone Action Pathway	348	-0.0825692	0.160466	1
Mepivacaine Action Pathway	348	-0.0825692	0.160466	1
Chloroprocaine Action Pathway	348	-0.0825692	0.160466	1
Cocaine Action Pathway	348	-0.0825692	0.160466	1
Dibucaine Action Pathway	348	-0.0825692	0.160466	1
Levobupivacaine Action Pathway	348	-0.0825692	0.160466	1
Benzocaine Action Pathway	348	-0.0825692	0.160466	1
Bupivacaine Action Pathway	348	-0.0825692	0.160466	1
Levorphanol Action Pathway	348	-0.0825692	0.160466	1
Propoxyphene Action Pathway	348	-0.0825692	0.160466	1
Tramadol Action Action Pathway	348	-0.0825692	0.160466	1
Diphenoxylate Action Pathway	348	-0.0825692	0.160466	1
Anileridine Action Pathway	348	-0.0825692	0.160466	1
Oxycodone Action Pathway	348	-0.0825692	0.160466	1
Oxybuprocaine Action Pathway	348	-0.0825692	0.160466	1
Prilocaine Action Pathway	348	-0.0825692	0.160466	1
Procaine Action Pathway	348	-0.0825692	0.160466	1
Proparacaine Action Pathway	348	-0.0825692	0.160466	1
Ropivacaine Action Pathway	348	-0.0825692	0.160466	1
Alfentanil Action Pathway	348	-0.0825692	0.160466	1
Oxymorphone Action Pathway	348	-0.0825692	0.160466	1
Hydrocodone Action Pathway	348	-0.0825692	0.160466	1
Hydromorphone Action Pathway	348	-0.0825692	0.160466	1
Sufentanil Action Pathway	348	-0.0825692	0.160466	1
Remifentanil Action Pathway	348	-0.0825692	0.160466	1
Fentanyl Action Pathway	348	-0.0825692	0.160466	1
Carfentanil Action Pathway	348	-0.0825692	0.160466	1
3-Methylthiofentanyl Action Pathway	348	-0.0825692	0.160466	1
Methadyl Acetate Action Pathway	348	-0.0825692	0.160466	1
Dezocine Action Pathway	348	-0.0825692	0.160466	1
Transport of Ribonucleoproteins into the Host Nucleus	333	-0.0840301	0.16055	1
retinol biosynthesis	171	-0.112207	0.160597	1
ketolysis	220	-0.10015	0.160859	1
NOD1/2 Signaling Pathway	399	-0.0781299	0.161122	1
Opsins	171	0.111698	0.162489	1
Serotonin Transporter Activity	362	-0.080844	0.162703	1
Signaling by FGFR1 fusion mutants	493	-0.0720353	0.162733	1
Facilitative Na+-independent glucose transporters	289	-0.0885312	0.163203	1
sodd/tnfr1 signaling pathway	220	-0.0995187	0.163589	1
Argininemia	311	-0.0856222	0.164354	1
Citrullinemia Type I	311	-0.0856222	0.164354	1
Carbamoyl Phosphate Synthetase Deficiency	311	-0.0856222	0.164354	1
Argininosuccinic Aciduria	311	-0.0856222	0.164354	1
Urea Cycle	311	-0.0856222	0.164354	1
Ornithine Transcarbamylase Deficiency (OTC Deficiency)	311	-0.0856222	0.164354	1
miR-targeted genes in leukocytes - TarBase	275	-0.0901454	0.164457	1
Phosphatidylinositol signaling system - Homo sapiens (human)	409	-0.0767466	0.164672	1
Acyl chain remodelling of PI	267	0.0910939	0.165347	1
Sphingolipid signaling pathway - Homo sapiens (human)	366	-0.0799449	0.165559	1
miRNAs involved in DNA damage response	134	0.124073	0.165633	1
Vitamin E metabolism	311	-0.0853348	0.165823	1
nicotine degradation III	148	0.118269	0.16625	1
A third proteolytic cleavage releases NICD	300	-0.086529	0.166264	1
NOSIP mediated eNOS trafficking	82	-0.156326	0.16628	1
Salmonella infection - Homo sapiens (human)	258	0.092225	0.166403	1
Abacavir metabolism	362	0.0799375	0.167405	1
Inflammatory Response Pathway	224	-0.0977356	0.167761	1
Selenium Micronutrient Network	282	0.0884601	0.167867	1
formation of the beta-catenin:TCF transactivating complex	209	-0.100744	0.167895	1
Beta2 integrin cell surface interactions	254	-0.0924834	0.168031	1
Validated targets of C-MYC transcriptional repression	299	-0.0862342	0.168292	1
Wnt	396	0.0769287	0.168852	1
Histidine metabolism	323	0.0832237	0.169832	1
Role of phospholipids in phagocytosis	123	-0.127786	0.170415	1
Activation of the mRNA upon binding of the cap-binding complex and eIFs, and subsequent binding to 43S	205	-0.100994	0.170571	1
Celecoxib Pathway, Pharmacodynamics	388	-0.0771977	0.170774	1
beta-Alanine metabolism - Homo sapiens (human)	248	-0.0927521	0.171126	1
SCF-beta-TrCP mediated degradation of Emi1	433	-0.0738704	0.171798	1
#NAME?	323	-0.0828435	0.171826	1
Teniposide Action Pathway	242	-0.0935753	0.171948	1
Teniposide Metabolism Pathway	242	-0.0935753	0.171948	1
formaldehyde oxidation	439	0.0733953	0.172443	1
Gluconeogenesis	241	-0.0935767	0.172725	1
Depolymerisation of the Nuclear Lamina	426	-0.0741114	0.173017	1
CD40/CD40L signaling	404	-0.0755219	0.173476	1
The phototransduction cascade	281	-0.0874113	0.173675	1
Protein processing in endoplasmic reticulum - Homo sapiens (human)	302	0.0844716	0.175338	1
Signaling events mediated by the Hedgehog family	377	-0.0772328	0.175348	1
miR-targeted genes in lymphocytes - TarBase	321	0.0822861	0.175793	1
propionyl-CoA degradation	160	0.111504	0.176025	1
NoRC negatively regulates rRNA expression	219	-0.0965139	0.177429	1
spermine and spermidine degradation I	205	-0.099391	0.177451	1
Toll Like Receptor 3 (TLR3) Cascade	377	0.0767028	0.17831	1
TRIF-mediated TLR3/TLR4 signaling	377	0.0767028	0.17831	1
MyD88-independent TLR3/TLR4 cascade	377	0.0767028	0.17831	1
Sphingolipid metabolism - Homo sapiens (human)	352	-0.0787369	0.178742	1
EPHA forward signaling	353	0.0786217	0.178873	1
Thyroid cancer - Homo sapiens (human)	359	-0.0780615	0.179027	1
TNFR2 non-canonical NF-kB pathway	276	0.0869623	0.179141	1
Type II Na+/Pi cotransporters	182	-0.104377	0.179289	1
creatine biosynthesis	117	-0.127986	0.179408	1
west nile virus	419	-0.0734608	0.179441	1
Sema4D induced cell migration and growth-cone collapse	307	-0.0830464	0.179679	1
G0 and Early G1	345	-0.0791904	0.179706	1
MAP kinase cascade	446	-0.0714267	0.181661	1
eumelanin biosynthesis	414	0.0734035	0.181847	1
Vitamins	232	-0.0930673	0.182141	1
Extrinsic Pathway of Fibrin Clot Formation	420	-0.0729193	0.182315	1
Activated TLR4 signalling	401	0.0741206	0.182869	1
Class I PI3K signaling events mediated by Akt	352	-0.0779603	0.18298	1
Translocation of ZAP-70 to Immunological synapse	160	-0.109755	0.183103	1
Mismatch repair - Homo sapiens (human)	240	0.0914646	0.183304	1
IL6	403	0.0738928	0.183385	1
Creatine metabolism	154	-0.111547	0.183464	1
Muscarinic acetylcholine receptors	395	0.0743608	0.183947	1
Effects of Botulinum toxin	357	0.0773494	0.184013	1
spliceosomal assembly	101	0.135678	0.184267	1
glutathione biosynthesis	281	0.0852427	0.184513	1
Amyotrophic lateral sclerosis (ALS)	350	0.0777345	0.185245	1
TGF-Ncore	354	0.0773782	0.18531	1
Termination of O-glycan biosynthesis	264	-0.0873713	0.185419	1
cell cycle: g2/m checkpoint	293	0.0835669	0.185488	1
Phagosome - Homo sapiens (human)	262	-0.087605	0.185606	1
Sulfur relay system - Homo sapiens (human)	394	-0.074144	0.185658	1
Fibronectin matrix formation	250	0.0892952	0.18608	1
Fructose catabolism	144	0.114297	0.18675	1
Cholinergic synapse - Homo sapiens (human)	380	0.0749768	0.186906	1
S1P1 pathway	359	-0.0766234	0.187236	1
urate biosynthesis/inosine 5,-phosphate degradation	354	-0.0770175	0.187374	1
Glycolysis / Gluconeogenesis - Homo sapiens (human)	241	-0.0904181	0.187516	1
negative regulation of TCF-dependent signaling by WNT ligand antagonists	329	-0.0792488	0.187746	1
3-phosphoinositide degradation	373	0.0752663	0.188382	1
Cyclophosphamide Pathway, Pharmacodynamics	255	-0.0880394	0.188531	1
Gefitinib Pathway, Pharmacokinetics	304	0.0816139	0.189087	1
Glycosaminoglycan biosynthesis - chondroitin sulfate / dermatan sulfate - Homo sapiens (human)	450	-0.069996	0.189109	1
E2F transcription factor network	303	-0.0817028	0.189242	1
ALK2 signaling events	402	0.0729702	0.189253	1
phosphatidylethanolamine biosynthesis II	458	-0.0694572	0.189688	1
induction of apoptosis through dr3 and dr4/5 death receptors	259	-0.0871599	0.190058	1
Arachidonate production from DAG	355	-0.0764453	0.190092	1
Scavenging by Class F Receptors	281	-0.0841572	0.190201	1
NrCAM interactions	445	0.0699766	0.190979	1
Intracellular Signalling Through Prostacyclin Receptor and Prostacyclin	349	0.0767359	0.19149	1
Transcription from mitochondrial promoters	278	0.0842808	0.19152	1
GRB7 events in ERBB2 signaling	453	-0.0693119	0.192332	1
L-cysteine degradation I	107	0.129412	0.193465	1
rho cell motility signaling pathway	337	-0.0773554	0.194102	1
Malaria - Homo sapiens (human)	222	0.0922241	0.194743	1
Notch-HLH transcription pathway	327	0.0780485	0.195633	1
NICD traffics to nucleus	327	0.0780485	0.195633	1
Histamine receptors	303	-0.0803794	0.196588	1
Signaling by NOTCH4	215	-0.0931154	0.196726	1
RIP-mediated NFkB activation via ZBP1	262	-0.0854341	0.196731	1
G2/M Transition	274	0.0837035	0.197227	1
Integrated Pancreatic Cancer Pathway	361	-0.0747154	0.197343	1
T cell receptor signaling pathway - Homo sapiens (human)	367	-0.0742115	0.197469	1
EBV LMP1 signaling	342	-0.0763104	0.19756	1
Mitochondrial protein import	282	-0.0825507	0.197989	1
asparagine degradation	97	0.134068	0.198014	1
attenuation of gpcr signaling	472	-0.067405	0.198181	1
G alpha (12/13) signalling events	298	-0.0806252	0.198243	1
Constitutive Signaling by NOTCH1 PEST Domain Mutants	331	-0.0771907	0.198383	1
Signaling by NOTCH1 PEST Domain Mutants in Cancer	331	-0.0771907	0.198383	1
Signaling by NOTCH1 HD+PEST Domain Mutants in Cancer	331	-0.0771907	0.198383	1
Signaling by NOTCH1 in Cancer	331	-0.0771907	0.198383	1
Constitutive Signaling by NOTCH1 HD+PEST Domain Mutants	331	-0.0771907	0.198383	1
leukotriene biosynthesis	45	-0.194207	0.19858	1
Fc gamma R-mediated phagocytosis - Homo sapiens (human)	333	-0.0769045	0.198897	1
N-Glycan biosynthesis	360	0.0742579	0.200634	1
PAR1-mediated thrombin signaling events	402	-0.0711141	0.200726	1
GRB2:SOS provides linkage to MAPK signaling for Integrins	331	0.076759	0.200862	1
Metabolism of polyamines	278	-0.0824139	0.201563	1
Synthesis of UDP-N-acetyl-glucosamine	459	0.0675115	0.201983	1
UDP-<i>N</i>-acetyl-D-glucosamine biosynthesis II	459	0.0675115	0.201983	1
Synthesis of dolichyl-phosphate-glucose	51	0.181333	0.20224	1
Generic Transcription Pathway	383	-0.0721418	0.202682	1
APC/C-mediated degradation of cell cycle proteins	229	-0.0893698	0.202836	1
Regulation of mitotic cell cycle	229	-0.0893698	0.202836	1
corticosteroids and cardioprotection	269	-0.0833272	0.202865	1
Recycling of eIF2:GDP	298	-0.079721	0.203325	1
the information processing pathway at the ifn beta enhancer	303	0.0790943	0.203748	1
ID	434	-0.068592	0.204022	1
Selective Serotonin Reuptake Inhibitor Pathway, Pharmacodynamics	278	0.0819531	0.204042	1
Heroin Metabolism Pathway	126	-0.116918	0.204168	1
Vpr-mediated induction of apoptosis by mitochondrial outer membrane permeabilization	257	0.0846363	0.204659	1
Peptide ligand-binding receptors	215	0.0914237	0.204993	1
Regulation of Commissural axon pathfinding by Slit and Robo	362	0.073223	0.206	1
Betaine Metabolism	443	-0.0676939	0.2066	1
Highly calcium permeable postsynaptic nicotinic acetylcholine receptors	295	-0.0792594	0.207847	1
Vitamins B6 activation to pyridoxal phosphate	476	-0.0655489	0.209446	1
SLBP independent Processing of Histone Pre-mRNAs	326	-0.0757608	0.20959	1
egf signaling pathway	491	-0.0648119	0.209653	1
Mitochondrial Electron Transport Chain	279	-0.0807061	0.210259	1
Cyanoamino acid metabolism - Homo sapiens (human)	192	-0.0949413	0.210652	1
Phosphorylation of the APC/C	157	0.104014	0.210808	1
ATF-2 transcription factor network	343	-0.0740069	0.210875	1
Pravastatin Pathway, Pharmacokinetics	417	0.0685348	0.211175	1
Potassium Channels	372	0.0715938	0.211281	1
Amplification of signal from unattached kinetochores via a MAD2 inhibitory signal	356	0.0727916	0.211603	1
Amplification of signal from the kinetochores	356	0.0727916	0.211603	1
Initial triggering of complement	89	-0.135222	0.212577	1
Processive synthesis on the lagging strand	241	0.0854191	0.213147	1
Frs2-mediated activation	373	-0.0712235	0.213154	1
Diurnally Regulated Genes with Circadian Orthologs	356	0.0725358	0.21324	1
Vitamin B5 - CoA biosynthesis from pantothenate	346	0.0733497	0.213325	1
Osteopontin Signaling	322	-0.0754229	0.213917	1
creatine-phosphate biosynthesis	49	-0.179908	0.213996	1
p75NTR recruits signalling complexes	321	-0.0754247	0.214517	1
hypoxia and p53 in the cardiovascular system	332	0.0743115	0.215026	1
miR-targeted genes in squamous cell - TarBase	281	0.0796046	0.215199	1
Physiological and Pathological Hypertrophy of the Heart	469	0.0650656	0.215248	1
PP2A-mediated dephosphorylation of key metabolic factors	310	-0.0763585	0.215444	1
wybutosine biosynthesis	319	0.0754241	0.21565	1
Recognition of DNA damage by PCNA-containing replication complex	298	-0.0775469	0.215875	1
Regulation of IFNG signaling	263	0.0817503	0.215964	1
Base-Excision Repair, AP Site Formation	166	0.100249	0.215989	1
G alpha (i) signalling events	202	-0.0917432	0.216034	1
HuR stabilizes mRNA	356	-0.0720107	0.216548	1
IGF1 pathway	410	0.0681464	0.216657	1
Cation-coupled Chloride cotransporters	362	-0.0713872	0.217478	1
3-oxo-10R-octadecatrienoate beta-oxidation	275	-0.0798915	0.217827	1
Other glycan degradation - Homo sapiens (human)	216	0.0886226	0.218344	1
Refsum Disease	277	0.0795104	0.218519	1
Phytanic Acid Peroxisomal Oxidation	277	0.0795104	0.218519	1
Activation of Ca-permeable Kainate Receptor	346	-0.0725012	0.218677	1
Ionotropic activity of Kainate Receptors	346	-0.0725012	0.218677	1
Beta oxidation of hexanoyl-CoA to butanoyl-CoA	101	0.125609	0.219133	1
The IPAF inflammasome	61	0.159811	0.219246	1
Hypertrophy Model	304	0.0763233	0.219404	1
Central carbon metabolism in cancer - Homo sapiens (human)	380	-0.0696714	0.219907	1
Vitamin A and Carotenoid Metabolism	240	-0.0842948	0.220051	1
FGFR1 ligand binding and activation	299	0.0765087	0.221372	1
glutamate dependent acid resistance	415	-0.0671334	0.22151	1
Prefoldin mediated transfer of substrate to CCT/TriC	114	-0.117901	0.221576	1
Nicotinate Nicotinamide metabolism	338	0.072687	0.221871	1
Pyrimidine metabolism - Homo sapiens (human)	290	-0.0774045	0.221951	1
AMPK Signaling	364	-0.0704473	0.222583	1
RNA Polymerase I Transcription Termination	318	-0.0743812	0.222698	1
3-Phosphoglycerate dehydrogenase deficiency	278	-0.0786534	0.222762	1
Non Ketotic Hyperglycinemia	278	-0.0786534	0.222762	1
Glycine and Serine Metabolism	278	-0.0786534	0.222762	1
Dimethylglycine Dehydrogenase Deficiency	278	-0.0786534	0.222762	1
Hyperglycinemia, non-ketotic	278	-0.0786534	0.222762	1
Sarcosinemia	278	-0.0786534	0.222762	1
Dihydropyrimidine Dehydrogenase Deficiency (DHPD)	278	-0.0786534	0.222762	1
GABA shunt	377	-0.0693986	0.223162	1
Aldosterone-regulated sodium reabsorption - Homo sapiens (human)	401	0.0676975	0.223619	1
Alzheimers Disease	199	-0.0908011	0.223805	1
Incretin synthesis, secretion, and inactivation	201	-0.09034	0.224221	1
Calcium signaling pathway - Homo sapiens (human)	361	-0.0704254	0.224255	1
Plasmalogen biosynthesis	435	0.065524	0.224563	1
Regulation of Telomerase	393	-0.0680272	0.224946	1
Pentose Phosphate Pathway (Erythrocyte)	221	-0.0864426	0.225063	1
Cell Cycle	279	0.0781048	0.225356	1
Intracellular Signalling Through Histamine H2 Receptor and Histamine	403	0.0672087	0.226076	1
MGMT-mediated DNA damage reversal	187	-0.0927945	0.22673	1
Histidine Metabolism	215	0.0871516	0.227016	1
Histidinemia	215	0.0871516	0.227016	1
AP-1 transcription factor network	296	0.0757974	0.22774	1
roles of arrestin dependent recruitment of src kinases in gpcr signaling	319	-0.0734464	0.227944	1
Adrenoceptors	209	-0.0879945	0.228182	1
MAPK signaling pathway - Homo sapiens (human)	349	-0.0707679	0.228266	1
role of -arrestins in the activation and targeting of map kinases	328	-0.0724331	0.229071	1
MicroRNAs in cancer - Homo sapiens (human)	225	0.0850024	0.229154	1
Glycine, serine, alanine and threonine metabolism	338	0.0715271	0.229273	1
Purine ribonucleoside monophosphate biosynthesis	346	0.0708256	0.229516	1
Mitochondrial translation termination	256	0.0802147	0.230076	1
Dilated cardiomyopathy - Homo sapiens (human)	351	-0.0703182	0.230149	1
chaperones modulate interferon signaling pathway	269	0.0784313	0.23066	1
Extracellular matrix organization	319	-0.0729655	0.230956	1
pkc-catalyzed phosphorylation of inhibitory phosphoprotein of myosin phosphatase	458	0.063377	0.231292	1
regulation of ck1/cdk5 by type 1 glutamate receptors	285	-0.0763752	0.231475	1
&gamma;-glutamyl cycle	253	0.0803724	0.23149	1
NGF	389	-0.0673341	0.231549	1
Formation of annular gap junctions	172	0.0953544	0.231731	1
Sperm Motility And Taxes	111	-0.116806	0.232083	1
wnt lrp6 signalling	351	-0.0698784	0.233055	1
G13 Signaling Pathway	314	0.0730988	0.233198	1
Adipogenesis	358	-0.0693073	0.233255	1
Regulation of RhoA activity	288	-0.0757377	0.233411	1
Pyrophosphate hydrolysis	95	0.125294	0.233432	1
GPCR signaling-cholera toxin	249	-0.080568	0.233559	1
Glutathione conjugation	158	-0.0987185	0.233563	1
Ibuprofen Metabolism Pathway	204	0.0879433	0.233582	1
Taste transduction - Homo sapiens (human)	162	-0.097353	0.234715	1
DDX1 as a regulatory component of the Drosha microprocessor	412	0.06526	0.235849	1
Alanine, aspartate and glutamate metabolism - Homo sapiens (human)	336	0.070638	0.236239	1
Doxorubicin Pathway, Pharmacokinetics	240	-0.0812788	0.236865	1
Bicarbonate transporters	268	0.0773465	0.237896	1
Proteoglycans in cancer - Homo sapiens (human)	393	-0.0661409	0.238029	1
Carnitine Synthesis	407	0.065243	0.238145	1
Metabolism of nucleotides	306	0.0730212	0.238636	1
nf-kb signaling pathway	381	-0.0668205	0.238847	1
Chemical carcinogenesis - Homo sapiens (human)	204	-0.0869166	0.239018	1
Host Interactions of HIV factors	322	-0.0714455	0.239033	1
Cellular roles of Anthrax toxin	445	0.0629898	0.239044	1
Processing of Intronless Pre-mRNAs	293	0.0742845	0.239056	1
Polycystic Kidney Disease Pathway	308	0.0726836	0.239589	1
L-serine degradation	25	-0.236819	0.23977	1
pregnenolone biosynthesis	43	0.18129	0.239992	1
icosapentaenoate biosynthesis II (metazoa)	285	0.074992	0.240121	1
Endocytosis - Homo sapiens (human)	350	-0.0689085	0.240167	1
Glucocorticoid biosynthesis	217	-0.0843227	0.2404	1
cholesterol biosynthesis II (via 24,25-dihydrolanosterol)	257	-0.0783023	0.240563	1
cholesterol biosynthesis III (via desmosterol)	257	-0.0783023	0.240563	1
cholesterol biosynthesis I	257	-0.0783023	0.240563	1
FCERI mediated Ca+2 mobilization	186	0.0902448	0.240974	1
Adenosine P1 receptors	170	-0.0937685	0.241994	1
Ribosome - Homo sapiens (human)	209	-0.0854477	0.242045	1
Oxytocin signaling pathway - Homo sapiens (human)	377	0.0666327	0.242157	1
Unwinding of DNA	344	-0.0691006	0.242159	1
Signaling by NOTCH3	235	-0.0810921	0.24232	1
Non-small cell lung cancer - Homo sapiens (human)	417	-0.0640567	0.242468	1
Insulin effects increased synthesis of Xylulose-5-Phosphate	147	-0.100078	0.242893	1
Fructose and mannose metabolism - Homo sapiens (human)	263	-0.0771268	0.242959	1
Renin-angiotensin system - Homo sapiens (human)	247	0.0791988	0.243238	1
APC/C:Cdc20 mediated degradation of mitotic proteins	194	-0.0879537	0.24397	1
EPO Receptor Signaling	446	-0.0622549	0.244157	1
epo signaling pathway	310	0.0717691	0.244215	1
Inhibition of TSC complex formation by PKB	455	-0.0615917	0.245781	1
Miscellaneous transport and binding events	414	-0.0637772	0.245821	1
e2f1 destruction pathway	291	-0.0734295	0.245873	1
Jak-STAT signaling pathway - Homo sapiens (human)	289	0.0736223	0.245959	1
Regulation of insulin secretion	344	-0.0684836	0.24628	1
insulin	389	-0.0652406	0.2463	1
Lidocaine metabolism	240	-0.0796334	0.246512	1
Type III interferon signaling	228	-0.0813852	0.246772	1
Acetylcholine Synthesis	209	-0.08458	0.246803	1
Thiopurine Pathway, Pharmacokinetics/Pharmacodynamics	326	0.0698913	0.246957	1
Ligand-gated ion channel transport	364	0.0668497	0.247084	1
Apoptotic factor-mediated response	432	-0.062552	0.247452	1
HH-Core	299	0.0723478	0.247511	1
Fluoropyrimidine Activity	297	-0.0725534	0.247529	1
Agents Acting on the Renin-Angiotensin System Pathway, Pharmacodynamics	248	-0.0782213	0.248163	1
Peroxisomal lipid metabolism	233	-0.0803178	0.248565	1
Serotonin Neurotransmitter Release Cycle	279	-0.0742923	0.248745	1
Death Receptor Signalling	326	-0.0696137	0.248905	1
Synthesis of GDP-mannose	329	-0.0692749	0.249395	1
Stabilization of p53	358	0.0669478	0.249514	1
HIV-1 Nef: Negative effector of Fas and TNF-alpha	320	-0.0700434	0.249641	1
Pyrimidine catabolism	237	-0.0794459	0.250128	1
Signaling by Wnt	285	0.0733367	0.25057	1
deregulation of cdk5 in alzheimers disease	395	-0.0642668	0.250624	1
zymosterol biosynthesis	189	-0.0877069	0.250928	1
IL17 signaling pathway	386	-0.0646857	0.251758	1
PI3K/AKT activation	417	-0.0627644	0.252077	1
PDGF receptor signaling network	385	-0.064679	0.252311	1
chondroitin sulfate biosynthesis	423	-0.0623778	0.252463	1
2-Hydroxyglutric Aciduria (D And L Form)	376	0.0652442	0.25256	1
Homocarnosinosis	376	0.0652442	0.25256	1
Hyperinsulinism-Hyperammonemia Syndrome	376	0.0652442	0.25256	1
Succinic semialdehyde dehydrogenase deficiency	376	0.0652442	0.25256	1
4-Hydroxybutyric Aciduria/Succinic Semialdehyde Dehydrogenase Deficiency	376	0.0652442	0.25256	1
Glutamate Metabolism	376	0.0652442	0.25256	1
influence of ras and rho proteins on g1 to s transition	392	-0.0640598	0.253527	1
Cell Cycle, Mitotic	285	0.0728715	0.253628	1
ATR signaling pathway	289	0.0724306	0.253783	1
Arf6 signaling events	366	-0.0657604	0.253843	1
NR1D1 (REV-ERBA) represses gene expression	407	-0.0631044	0.253862	1
tnf/stress related signaling	406	-0.0630382	0.254817	1
Prolactin signaling pathway - Homo sapiens (human)	416	-0.0623838	0.255397	1
Role of Calcineurin-dependent NFAT signaling in lymphocytes	360	0.0659631	0.2555	1
Mycophenolic Acid Metabolism Pathway	227	-0.0800673	0.255519	1
alk in cardiac myocytes	413	0.062506	0.25576	1
Serotonin and melatonin biosynthesis	153	0.0955552	0.255929	1
serotonin and melatonin biosynthesis	153	0.0955552	0.255929	1
GPCR signaling-G alpha s Epac and ERK	251	0.0765453	0.256004	1
IL-4 Signaling Pathway	359	0.0659329	0.256206	1
Thioguanine Metabolism Pathway	122	0.106075	0.256531	1
The citric acid (TCA) cycle and respiratory electron transport	261	-0.0748973	0.258384	1
Phospholipid metabolism	303	0.0702668	0.258742	1
proline biosynthesis	240	0.0775905	0.258806	1
De novo fatty acid biosynthesis	318	-0.0688501	0.258935	1
IL-7 Signaling Pathway	361	-0.0653521	0.259365	1
Pentose phosphate pathway (hexose monophosphate shunt)	193	0.0852766	0.259841	1
Transcriptional Regulation by TP53	329	0.0677501	0.259977	1
Pentose and glucuronate interconversions - Homo sapiens (human)	161	0.0925329	0.260154	1
Sperm:Oocyte Membrane Binding	31	-0.204336	0.260496	1
Nucleotide Excision Repair	316	-0.0687836	0.260619	1
pyridoxal 5,-phosphate salvage	367	-0.0647239	0.260847	1
how does salmonella hijack a cell	262	0.0743255	0.261211	1
GPCR Adenosine A2A receptor	374	-0.0641546	0.261531	1
LIF signaling	482	0.058348	0.261684	1
Pathogenic Escherichia coli infection	240	-0.0771101	0.261687	1
Transport to the Golgi and subsequent modification	440	0.0602321	0.262175	1
Transcriptional regulation by small RNAs	232	0.0781095	0.262747	1
Transmembrane transport of small molecules	325	0.0675368	0.263872	1
Phenylalanine and Tyrosine Metabolism	220	-0.0796712	0.264366	1
Phenylketonuria	220	-0.0796712	0.264366	1
Tyrosinemia Type 3 (TYRO3)	220	-0.0796712	0.264366	1
Tyrosinemia Type 2 (or Richner-Hanhart syndrome)	220	-0.0796712	0.264366	1
fatty acid &alpha;-oxidation III	242	-0.0762387	0.265417	1
Trafficking of dietary sterols	391	-0.062517	0.265626	1
AndrogenReceptor	337	0.0662911	0.265678	1
cell to cell adhesion signaling	260	-0.0738056	0.266083	1
Antigen activates B Cell Receptor (BCR) leading to generation of second messengers	208	-0.0812415	0.266966	1
Synthesis of PE	371	-0.0636186	0.267066	1
Signaling by FGFR4 in disease	467	0.0582851	0.26755	1
HDMs demethylate histones	221	-0.0789767	0.267646	1
Mitochondrial tRNA aminoacylation	222	-0.0787808	0.267816	1
glucocorticoid biosynthesis	166	-0.0896821	0.268393	1
Signaling by Retinoic Acid	300	-0.0690654	0.268921	1
Visual phototransduction	268	-0.0724241	0.268994	1
Familial lipoprotein lipase deficiency	275	0.0716231	0.269027	1
Glycerolipid Metabolism	275	0.0716231	0.269027	1
Glycerol Kinase Deficiency	275	0.0716231	0.269027	1
D-glyceric acidura	275	0.0716231	0.269027	1
Intraflagellar transport	235	0.0765931	0.269407	1
Cytokines and Inflammatory Response	138	-0.0973769	0.269679	1
extrinsic prothrombin activation pathway	360	-0.0638929	0.270664	1
Amoebiasis - Homo sapiens (human)	247	-0.0747376	0.270674	1
Nucleotide Metabolism	283	0.0704283	0.271313	1
NF-kB is activated and signals survival	327	0.0662947	0.271472	1
Aquaporin-mediated transport	309	-0.0677924	0.271936	1
CDC42 signaling events	404	-0.0609132	0.272016	1
mitochondrial fatty acid beta-oxidation of unsaturated fatty acids	183	0.0851192	0.272146	1
Nicotine Metabolism Pathway	328	-0.0660916	0.272341	1
Adrenergic signaling in cardiomyocytes - Homo sapiens (human)	362	-0.0635284	0.27235	1
Focal Adhesion	351	0.0642677	0.272671	1
Synthesis of (16-20)-hydroxyeicosatetraenoic acids (HETE)	303	-0.0681755	0.273118	1
Erythrocytes take up oxygen and release carbon dioxide	171	-0.0875834	0.273177	1
Erythrocytes take up carbon dioxide and release oxygen	171	-0.0875834	0.273177	1
O2/CO2 exchange in erythrocytes	171	-0.0875834	0.273177	1
inhibition of matrix metalloproteinases	325	-0.0661958	0.273418	1
Pantothenate and CoA Biosynthesis	401	0.060909	0.273426	1
a4b7 Integrin signaling	255	0.0732777	0.273507	1
Localization of the PINCH-ILK-PARVIN complex to focal adhesions	454	0.0581392	0.273589	1
fas signaling pathway (cd95)	306	-0.0677994	0.273839	1
mechanism of protein import into the nucleus	293	0.0689413	0.274492	1
ATM Signaling Pathway	350	-0.0640899	0.274552	1
Proton Pump Inhibitor Pathway, Pharmacokinetics	332	0.0654586	0.274612	1
pdgf signaling pathway	429	-0.0591789	0.275076	1
role of egf receptor transactivation by gpcrs in cardiac hypertrophy	385	-0.0616354	0.275251	1
RNA Polymerase III Transcription Initiation From Type 3 Promoter	356	0.063536	0.275522	1
Chemokine signaling pathway - Homo sapiens (human)	301	-0.0680266	0.275523	1
Downstream signaling of activated FGFR1	404	-0.0604103	0.276016	1
Downstream signaling of activated FGFR3	404	-0.0604103	0.276016	1
Downstream signaling of activated FGFR4	404	-0.0604103	0.276016	1
Downstream signaling of activated FGFR2	404	-0.0604103	0.276016	1
hiv-1 nef: negative effector of fas and tnf	298	-0.068211	0.27625	1
Retinol metabolism - Homo sapiens (human)	196	0.0818331	0.276277	1
Beta5 beta6 beta7 and beta8 integrin cell surface interactions	314	0.0666588	0.276875	1
Aromatic amines can be N-hydroxylated or N-dealkylated by CYP1A2	219	-0.077688	0.27737	1
glutamine degradation/glutamate biosynthesis	166	0.0879098	0.277865	1
Sphingosine 1-phosphate (S1P) pathway	327	-0.0653576	0.278317	1
Bile Acid Biosynthesis	222	0.0770355	0.278556	1
27-Hydroxylase Deficiency	222	0.0770355	0.278556	1
Congenital Bile Acid Synthesis Defect Type II	222	0.0770355	0.278556	1
Cerebrotendinous Xanthomatosis (CTX)	222	0.0770355	0.278556	1
Zellweger Syndrome	222	0.0770355	0.278556	1
Familial Hypercholanemia (FHCA)	222	0.0770355	0.278556	1
Congenital Bile Acid Synthesis Defect Type III	222	0.0770355	0.278556	1
GPCR signaling-G alpha q	264	0.0714118	0.278808	1
Trafficking of GluR2-containing AMPA receptors	311	-0.0665831	0.2793	1
Caffeine Metabolism	204	-0.0798383	0.279363	1
lipoxin biosynthesis	159	0.0893805	0.279439	1
il 3 signaling pathway	255	0.0723338	0.279758	1
Mitochondrial Fatty Acid Beta-Oxidation	183	-0.0837662	0.279848	1
Endoderm Differentiation	356	-0.0628497	0.280677	1
Prostaglandin formation from arachidonate	244	-0.0735397	0.280966	1
Regulation of APC/C activators between G1/S and early anaphase	259	-0.0716364	0.281226	1
PI3K Cascade	376	0.0613791	0.281666	1
NRAGE signals death through JNK	305	0.0667293	0.282102	1
Lysosomal glycogen catabolism	195	-0.0809952	0.282277	1
Tristetraprolin (TTP) destabilizes mRNA	380	0.0610487	0.282288	1
phosphatidylserine biosynthesis II	462	-0.0567312	0.282343	1
Signaling by Hedgehog	352	-0.062885	0.282568	1
Alternative complement activation	378	-0.061072	0.283117	1
superpathway of purine nucleotide salvage	269	0.0701942	0.283207	1
Alternative NF-kappaB pathway	203	0.0792942	0.283718	1
Nucleotide-like (purinergic) receptors	259	-0.0712416	0.28386	1
UDP-<i>N</i>-acetyl-D-galactosamine biosynthesis II	341	0.0635001	0.283986	1
Methylene Blue Pathway, Pharmacodynamics	242	-0.0733025	0.284289	1
superpathway of pyrimidine deoxyribonucleoside salvage	185	0.0825583	0.28446	1
G2/M DNA replication checkpoint	271	0.0696954	0.285115	1
Serotonin receptors	241	-0.0732819	0.285242	1
putrescine biosynthesis II	281	0.0686189	0.285301	1
IRS-related events triggered by IGF1R	393	0.0597086	0.28668	1
IGF1R signaling cascade	393	0.0597086	0.28668	1
Signaling by Type 1 Insulin-like Growth Factor 1 Receptor (IGF1R)	393	0.0597086	0.28668	1
histidine degradation	351	0.0624105	0.286761	1
Pentose phosphate pathway - Homo sapiens (human)	232	-0.07427	0.286847	1
aspirin blocks signaling pathway involved in platelet activation	410	-0.0586944	0.28717	1
tetrahydrobiopterin <i>de novo</i> biosynthesis	196	0.0798854	0.287755	1
Vasopressin Regulation of Water Homeostasis	327	0.0640847	0.287768	1
Regulation of lipid metabolism by Peroxisome proliferator-activated receptor alpha (PPARalpha)	335	0.0634064	0.288189	1
Dopaminergic synapse - Homo sapiens (human)	386	-0.0599372	0.288225	1
Cytokine-cytokine receptor interaction - Homo sapiens (human)	283	-0.0678748	0.289017	1
Transport of connexons to the plasma membrane	240	0.0727778	0.289462	1
mucin core 1 and core 2 <i>O</i>-glycosylation	361	-0.0613496	0.289629	1
Regulation of ornithine decarboxylase (ODC)	248	0.0716532	0.290069	1
multi-step regulation of transcription by pitx2	306	0.0655128	0.290357	1
acyl carrier protein metabolism	231	0.0737843	0.290856	1
&gamma;-linolenate biosynthesis	255	-0.0706748	0.290979	1
tnfr1 signaling pathway	242	0.072274	0.291047	1
pyrimidine deoxyribonucleosides salvage	241	-0.0724011	0.291105	1
Glycogen breakdown (glycogenolysis)	278	-0.0680883	0.291152	1
NOSTRIN mediated eNOS trafficking	229	0.073992	0.291357	1
2,-deoxy-&alpha;-D-ribose 1-phosphate degradation	205	0.07765	0.291733	1
Transport of inorganic cations/anions and amino acids/oligopeptides	395	0.0589458	0.291942	1
tryptophan degradation to 2-amino-3-carboxymuconate semialdehyde	219	0.0753712	0.291945	1
ATM mediated phosphorylation of repair proteins	345	0.0621593	0.292021	1
ATM mediated response to DNA double-strand break	345	0.0621593	0.292021	1
Gap junction - Homo sapiens (human)	334	0.0628266	0.293168	1
TCF dependent signaling in response to WNT	275	0.068081	0.293405	1
cyclins and cell cycle regulation	314	-0.0644036	0.293424	1
PKA activation in glucagon signalling	316	-0.0641542	0.294	1
Long-term potentiation - Homo sapiens (human)	440	-0.0563362	0.294219	1
Oxidative phosphorylation	227	-0.0737964	0.294472	1
Global Genomic NER (GG-NER)	221	-0.0745721	0.295147	1
Vatalanib Action Pathway	253	0.070285	0.295228	1
rb tumor suppressor/checkpoint signaling in response to dna damage	327	0.0630349	0.295714	1
Potassium transport channels	467	0.0548505	0.296714	1
Gap junction trafficking and regulation	245	-0.0709893	0.297083	1
G-protein activation	263	0.0688144	0.29738	1
Acetaminophen Metabolism Pathway	142	-0.0907192	0.297403	1
glycine betaine degradation	420	-0.0568895	0.297853	1
Alcoholism - Homo sapiens (human)	269	0.0679573	0.298762	1
Downstream TCR signaling	297	0.0651772	0.298823	1
degradation of AXIN	374	0.0593521	0.298827	1
Mitotic Metaphase and Anaphase	288	0.066	0.298931	1
Citalopram Metabolism Pathway	241	0.0712247	0.298981	1
PKA activation	320	-0.0630892	0.299575	1
folate transformations I	459	-0.0548529	0.299658	1
ascorbate recycling (cytosolic)	181	0.080753	0.299773	1
Activation of NIMA Kinases NEK9, NEK6, NEK7	332	-0.0620952	0.299999	1
Signaling by Hippo	377	0.0590198	0.300072	1
Elastic fibre formation	284	0.0662165	0.300179	1
VEGFR1 specific signals	468	-0.0543636	0.300631	1
Aurora B signaling	316	-0.0632538	0.300837	1
Lysosphingolipid and LPA receptors	386	-0.0583676	0.300999	1
Omega-6 fatty acid metabolism	247	-0.0701711	0.301027	1
prion pathway	200	0.0769394	0.301512	1
miRNA Regulation of DNA Damage Response	271	0.0673095	0.301898	1
Prostaglandin Leukotriene metabolism	162	-0.0845608	0.301977	1
Signal transduction by L1	407	-0.0570735	0.302008	1
Hippo signaling pathway - Homo sapiens (human)	394	-0.0577215	0.30252	1
Fluoxetine Action Pathway	328	-0.0620694	0.302568	1
Tryptophan metabolism - Homo sapiens (human)	184	-0.0796802	0.302638	1
Nucleotide GPCRs	316	-0.062911	0.303454	1
Diuretics Pathway, Pharmacodynamics	406	-0.0569407	0.303588	1
Negative regulation of FGFR4 signaling	357	0.0598445	0.303734	1
Synthesis of glycosylphosphatidylinositol (GPI)	347	-0.0605221	0.303809	1
2-oxoglutarate decarboxylation to succinyl-CoA	371	-0.058882	0.304215	1
SMAD2/SMAD3:SMAD4 heterotrimer regulates transcription	427	0.0557884	0.304301	1
TCA cycle	227	-0.072311	0.304372	1
Trafficking of AMPA receptors	378	-0.0583631	0.304976	1
Glutamate Binding, Activation of AMPA Receptors and Synaptic Plasticity	378	-0.0583631	0.304976	1
Chronic myeloid leukemia - Homo sapiens (human)	444	-0.054881	0.305238	1
Galactose catabolism	126	-0.0942398	0.305941	1
superpathway of methionine degradation	377	0.0582546	0.306368	1
FTO Obesity Variant Mechanism	463	-0.0539241	0.306403	1
Synthesis and degradation of ketone bodies - Homo sapiens (human)	204	0.075415	0.30687	1
Insulin receptor recycling	248	-0.0691597	0.307267	1
IL-4 signaling	192	-0.0773644	0.307749	1
Telomere Maintenance	175	-0.0806261	0.30796	1
RNA Polymerase III Transcription Termination	441	-0.054659	0.308392	1
Regulation of Glucokinase by Glucokinase Regulatory Protein	306	-0.0631035	0.308397	1
Wnt Signaling Pathway and Pluripotency	366	-0.0586512	0.308718	1
Chaperonin-mediated protein folding	194	0.0768076	0.308929	1
Synthesis of PIPs at the Golgi membrane	315	0.0622135	0.309447	1
glycine cleavage	329	-0.0611136	0.309451	1
Trihydroxycoprostanoyl-CoA beta-oxidation	206	0.0746639	0.309637	1
VEGF and VEGFR signaling network	327	-0.0612428	0.309652	1
Valine, leucine and isoleucine degradation	311	-0.0625162	0.309673	1
Signaling events mediated by focal adhesion kinase	367	-0.058468	0.309698	1
CD4 T cell receptor signaling-NFkB cascade	283	0.0648862	0.310713	1
Organic cation/anion/zwitterion transport	292	-0.0640139	0.310887	1
heparan sulfate biosynthesis	420	-0.0553622	0.310987	1
Glycosphingolipid metabolism	306	-0.0627607	0.311016	1
Ligand-independent caspase activation via DCC	362	-0.0585999	0.311218	1
TNF receptor signaling pathway	339	-0.0601245	0.311473	1
Cytochrome c-mediated apoptotic response	438	-0.0544254	0.311654	1
Spironolactone Action Pathway	271	-0.0659494	0.311764	1
Eplerenone Action Pathway	271	-0.0659494	0.311764	1
heme biosynthesis from uroporphyrinogen-III I	363	0.058447	0.311946	1
Alpha6 beta4 integrin-ligand interactions	138	0.0891364	0.312302	1
EGFR downregulation	352	-0.0591105	0.31244	1
Mitochondrial transcription initiation	363	0.05829	0.313262	1
Apoptotic cleavage of cell adhesion proteins	330	0.0605557	0.313321	1
Syndecan-3-mediated signaling events	349	0.0591718	0.31356	1
Ovarian Infertility Genes	338	0.0598976	0.313951	1
Biopterin metabolism	482	0.0523221	0.314073	1
MAPK Cascade	440	-0.0540391	0.314317	1
Succinyl CoA: 3-ketoacid CoA transferase deficiency	212	0.0729883	0.314383	1
Ketone Body Metabolism	212	0.0729883	0.314383	1
Synthesis and Degradation of Ketone Bodies	212	0.0729883	0.314383	1
Ketone body metabolism	212	0.0729883	0.314383	1
TCA Cycle	206	-0.0739062	0.314441	1
Hypoxia-mediated EMT and Stemness	214	0.0725565	0.315199	1
triacylglycerol degradation	306	-0.0621852	0.315474	1
miRNA Biogenesis	338	0.0596916	0.315562	1
Beta oxidation of palmitoyl-CoA to myristoyl-CoA	78	-0.115965	0.315634	1
NAD salvage	469	-0.0526321	0.315898	1
CYP2E1 reactions	217	0.0719714	0.31616	1
PI3K/AKT Signaling in Cancer	379	0.0569511	0.316319	1
erk1/erk2 mapk signaling pathway	369	-0.0574925	0.316789	1
Glycosaminoglycan degradation - Homo sapiens (human)	323	-0.0606251	0.316991	1
Degradation of beta catenin	403	-0.0555272	0.317074	1
Zinc transporters	322	-0.0606674	0.317281	1
Valine, leucine and isoleucine biosynthesis - Homo sapiens (human)	363	0.0577719	0.317586	1
mRNA surveillance pathway - Homo sapiens (human)	296	0.0627311	0.317904	1
Class C/3 (Metabotropic glutamate/pheromone receptors)	137	-0.0882948	0.318473	1
Celecoxib Metabolism Pathway	223	0.0707606	0.318498	1
Aminoacyl-tRNA biosynthesis - Homo sapiens (human)	157	0.0827557	0.319224	1
Inositol phosphate metabolism	375	-0.0567752	0.319759	1
Nuclear Receptors Meta-Pathway	308	-0.0614612	0.319832	1
Sodium-coupled sulphate, di- and tri-carboxylate transporters	185	-0.0765658	0.320795	1
YAP1- and WWTR1 (TAZ)-stimulated gene expression	413	-0.0545823	0.320868	1
map kinase inactivation of smrt corepressor	444	-0.0530918	0.32126	1
cadmium induces dna synthesis and proliferation in macrophages	393	-0.0555078	0.321911	1
p75 NTR receptor-mediated signalling	296	-0.0622084	0.321964	1
Downregulation of TGF-beta receptor signaling	448	-0.0528245	0.322097	1
cystic fibrosis transmembrane conductance regulator (cftr) and beta 2 adrenergic receptor (b2ar) pathway	246	-0.0672497	0.322412	1
Signaling by NOTCH1	356	-0.0576346	0.322438	1
CLEC7A (Dectin-1) induces NFAT activation	321	0.0600495	0.322797	1
FasL/ CD95L signaling	358	-0.0574424	0.322946	1
Nef-mediates down modulation of cell surface receptors by recruiting them to clathrin adapters	298	-0.0618686	0.323259	1
Focal adhesion - Homo sapiens (human)	375	0.0563354	0.323545	1
Metabolism of nitric oxide	302	0.0614733	0.323656	1
eNOS activation and regulation	302	0.0614733	0.323656	1
Docetaxel Action Pathway	327	0.059453	0.323963	1
Paclitaxel Action Pathway	327	0.059453	0.323963	1
RNA Polymerase I Chain Elongation	204	0.0727665	0.324176	1
Rap1 signaling pathway - Homo sapiens (human)	349	0.0577548	0.325299	1
TRAF6 mediated induction of TAK1 complex	495	-0.0506243	0.32554	1
Phospholipase C-mediated cascade; FGFR4	335	-0.0586032	0.326209	1
FGFR2 mutant receptor activation	307	0.0606562	0.326858	1
Autointegration results in viral DNA circles	195	0.0737804	0.327184	1
Integration of viral DNA into host genomic DNA	195	0.0737804	0.327184	1
phosphatidylcholine biosynthesis	296	-0.0614897	0.327564	1
XBP1(S) activates chaperone genes	289	0.0621059	0.327641	1
Signal amplification	318	-0.0596667	0.327754	1
Uptake and function of anthrax toxins	456	0.0518286	0.328182	1
SHP2 signaling	385	0.0552233	0.328234	1
Gemcitabine Action Pathway	292	0.061759	0.328257	1
Gemcitabine Metabolism Pathway	292	0.061759	0.328257	1
The AIM2 inflammasome	196	0.073446	0.328339	1
Klotho-mediated ligand binding	293	0.0616002	0.328745	1
N-glycan trimming in the ER and Calnexin/Calreticulin cycle	346	-0.0575268	0.328856	1
Cholesterol biosynthesis	250	-0.0658566	0.329165	1
cycling of ran in nucleocytoplasmic transport	266	0.0641222	0.329181	1
EPH-Ephrin signaling	350	-0.0571997	0.329426	1
IL4	350	0.0571345	0.329936	1
Peroxisome - Homo sapiens (human)	313	-0.0596901	0.330724	1
Omeprazole Metabolism Pathway	94	-0.102628	0.331518	1
Esomeprazole Metabolism Pathway	94	-0.102628	0.331518	1
Pantoprazole Metabolism Pathway	94	-0.102628	0.331518	1
Lansoprazole Metabolism Pathway	94	-0.102628	0.331518	1
Rabeprazole Metabolism Pathway	94	-0.102628	0.331518	1
Chemokine receptors bind chemokines	193	-0.0734078	0.331871	1
Transport of gamma-carboxylated protein precursors from the endoplasmic reticulum to the Golgi apparatus	266	-0.0636135	0.332998	1
Glutathione metabolism	151	-0.0818137	0.333407	1
Nicotine addiction - Homo sapiens (human)	486	-0.0501179	0.33346	1
Sulfur amino acid metabolism	337	-0.0575507	0.33377	1
GnRH signaling pathway - Homo sapiens (human)	368	0.0555614	0.333821	1
RHO GTPases Activate ROCKs	429	-0.0523116	0.33454	1
malate-aspartate shuttle	105	0.0966051	0.335511	1
Arrhythmogenic right ventricular cardiomyopathy (ARVC) - Homo sapiens (human)	354	0.0561552	0.336108	1
Mitotic Telophase/Cytokinesis	298	-0.0602419	0.336121	1
Nuclear Envelope Breakdown	341	-0.0569945	0.336178	1
Release of apoptotic factors from the mitochondria	438	-0.0517229	0.336266	1
Growth hormone receptor signaling	319	0.0585502	0.336285	1
glycoaminoglycan-protein linkage region biosynthesis	487	-0.0497555	0.336609	1
effects of calcineurin in keratinocyte differentiation	495	-0.0494548	0.336817	1
TSLP	448	-0.0511883	0.337319	1
Transcriptional activity of SMAD2-SMAD3-SMAD4 heterotrimer	301	-0.0598349	0.337404	1
Parkinson,s disease - Homo sapiens (human)	222	0.0681539	0.337563	1
Formation of Senescence-Associated Heterochromatin Foci (SAHF)	193	0.0725235	0.337709	1
IL-3 signaling	247	0.0650082	0.337886	1
Glycerophospholipid metabolism - Homo sapiens (human)	341	-0.056779	0.337985	1
Cyclin D associated events in G1	390	0.0538346	0.338135	1
G1 Phase	390	0.0538346	0.338135	1
TP53 Regulates Metabolic Genes	308	-0.0591674	0.338224	1
Ribosomal scanning and start codon recognition	186	0.0736209	0.338503	1
Synthesis of PIPs at the ER membrane	224	0.0676934	0.339001	1
Complement Activation, Classical Pathway	291	0.0604453	0.339272	1
Tie2 Signaling	373	0.0546414	0.339322	1
Glycosphingolipid biosynthesis - lacto and neolacto series - Homo sapiens (human)	375	0.0545026	0.339532	1
Arf1 pathway	274	-0.0619238	0.339911	1
granzyme a mediated apoptosis pathway	235	0.066057	0.340682	1
Binding and entry of HIV virion	225	-0.0673196	0.340775	1
repression of pain sensation by the transcriptional regulator dream	382	0.0539628	0.34084	1
Valine Leucine Isoleucine degradation	241	-0.0652917	0.340989	1
Post NMDA receptor activation events	468	-0.0499824	0.3412	1
Influenza Infection	282	-0.060946	0.34173	1
cAMP signaling pathway - Homo sapiens (human)	356	-0.0552487	0.342853	1
Corticotropin Activation of Cortisol Production	372	0.0542748	0.343034	1
Activated point mutants of FGFR2	300	0.0592079	0.34314	1
JAK-STAT-Core	291	-0.0599541	0.343275	1
Cap-dependent Translation Initiation	188	0.0724532	0.343771	1
Eukaryotic Translation Initiation	188	0.0724532	0.343771	1
ALK1 signaling events	456	-0.0501618	0.343969	1
TNF receptor superfamily (TNFSF) members mediating non-canonical NF-kB pathway	350	-0.055477	0.344122	1
Caspase-mediated cleavage of cytoskeletal proteins	326	-0.0570742	0.344274	1
Glycine, serine and threonine metabolism - Homo sapiens (human)	266	-0.0621269	0.344483	1
Excitatory Neural Signalling Through 5-HTR 6 and Serotonin	412	-0.0520127	0.344589	1
cdk regulation of dna replication	308	-0.0583755	0.344706	1
Hypophosphatasia	374	-0.0539691	0.344758	1
Vitamin B6 Metabolism	374	-0.0539691	0.344758	1
eicosanoid metabolism	292	0.0596398	0.345108	1
Translocation of GLUT4 to the plasma membrane	406	0.0522302	0.345304	1
Nicotinate metabolism	347	-0.0555174	0.345411	1
Mitochondrial translation elongation	245	0.0642199	0.345581	1
Transcriptional activity of SMAD2/SMAD3:SMAD4 heterotrimer	452	-0.0500822	0.346268	1
Purine catabolism	406	-0.0520915	0.346553	1
Protein digestion and absorption - Homo sapiens (human)	266	0.0618546	0.346556	1
2-LTR circle formation	482	0.0488645	0.347067	1
Disease	333	0.0561949	0.347588	1
Apoptosis-related network due to altered Notch3 in ovarian cancer	341	0.055651	0.347659	1
fosb gene expression and drug abuse	232	-0.0654444	0.347915	1
RNA Polymerase III Transcription Initiation From Type 1 Promoter	339	-0.0556671	0.348705	1
3, -UTR-mediated translational regulation	195	0.070559	0.34881	1
L13a-mediated translational silencing of Ceruloplasmin expression	195	0.070559	0.34881	1
Hypoacetylaspartia	291	-0.059171	0.349592	1
Aspartate Metabolism	291	-0.059171	0.349592	1
Canavan Disease	291	-0.059171	0.349592	1
glycine biosynthesis	245	0.0635189	0.350826	1
Netrin-1 signaling	396	-0.0521048	0.351018	1
EGF-Core	459	-0.0493115	0.351051	1
Conjugation of benzoate with glycine	444	-0.0499065	0.351101	1
Pyruvate dehydrogenase deficiency (E3)	219	-0.0666396	0.351345	1
Pyruvate dehydrogenase deficiency (E2)	219	-0.0666396	0.351345	1
2-ketoglutarate dehydrogenase complex deficiency	219	-0.0666396	0.351345	1
Mitochondrial complex II deficiency	219	-0.0666396	0.351345	1
Fumarase deficiency	219	-0.0666396	0.351345	1
Congenital lactic acidosis	219	-0.0666396	0.351345	1
Citric Acid Cycle	219	-0.0666396	0.351345	1
heme degradation	235	-0.0645905	0.35145	1
Metabolism of xenobiotics by cytochrome P450 - Homo sapiens (human)	221	0.0662134	0.352527	1
tryptophan degradation	239	0.06387	0.353309	1
Blood Clotting Cascade	242	-0.0635208	0.353373	1
Enzymatic degradation of dopamine by COMT	311	-0.0570679	0.353655	1
Enzymatic degradation of Dopamine by monoamine oxidase	311	-0.0570679	0.353655	1
Apoptotic cleavage of cellular proteins	311	-0.0569713	0.354431	1
Trafficking of myristoylated proteins to the cilium	433	-0.0499834	0.354797	1
RAF activation	317	0.0564781	0.354867	1
Ascorbate and aldarate metabolism - Homo sapiens (human)	164	0.0753333	0.354979	1
Sterols are 12-hydroxylated by CYP8B1	494	-0.0476449	0.355097	1
reversal of insulin resistance by leptin	422	0.0503576	0.355823	1
apoptotic dna-fragmentation and tissue homeostasis	281	-0.0591523	0.35682	1
SHC-mediated cascade:FGFR3	344	0.0543836	0.357075	1
Regulation by TREX1	18	-0.218129	0.357312	1
Glutaric Aciduria Type I	263	-0.060753	0.357483	1
Dopamine clearance from the synaptic cleft	307	-0.0569046	0.357601	1
Tacrolimus/Cyclosporine Pathway, Pharmacokinetics	299	-0.0575159	0.357726	1
chromatin remodeling by hswi/snf atp-dependent complexes	319	0.0560004	0.35773	1
Attachment of GPI anchor to uPAR	287	0.0584488	0.358256	1
PLC-mediated hydrolysis of PIP2	448	-0.0489463	0.358868	1
Acrosome Reaction	23	0.191862	0.359073	1
Mitotic G1-G1/S phases	324	-0.055479	0.35916	1
Endothelins	330	-0.0549634	0.360028	1
Regulation of actin dynamics for phagocytic cup formation	236	0.0633254	0.360149	1
Association of TriC/CCT with target proteins during biosynthesis	242	-0.0625046	0.361101	1
IL-1 p38	310	0.0562435	0.361336	1
Phase II conjugation	228	0.0640763	0.361746	1
ChREBP activates metabolic gene expression	283	-0.0583494	0.361924	1
Organic cation transport	351	0.0533829	0.362124	1
Cytochrome P450 - arranged by substrate type	243	-0.0622537	0.362161	1
Antigen processing and presentation - Homo sapiens (human)	233	0.0633839	0.362317	1
GABAergic synapse - Homo sapiens (human)	381	0.0516278	0.362621	1
NGF signalling via TRKA from the plasma membrane	394	-0.050858	0.363589	1
Entry of Influenza Virion into Host Cell via Endocytosis	57	0.122049	0.363857	1
Circadian rhythm - Homo sapiens (human)	450	0.0483608	0.363885	1
proteolysis and signaling pathway of notch	354	0.0529707	0.364181	1
Intracellular Signalling Through FSH Receptor and Follicle Stimulating Hormone	341	0.053765	0.364213	1
TRAF3-dependent IRF activation pathway	396	0.0506575	0.364554	1
Developmental Biology	371	0.0519321	0.36476	1
MAPK1/MAPK3 signaling	389	-0.0509809	0.364785	1
stathmin and breast cancer resistance to antimicrotubule agents	313	0.0555667	0.365165	1
selenocysteine biosynthesis	297	-0.0567158	0.365833	1
Signaling by EGFR	378	-0.0514062	0.366136	1
The retinoid cycle in cones (daylight vision)	82	-0.101857	0.366694	1
Osteopontin-mediated events	326	0.0544336	0.36704	1
Assembly of collagen fibrils and other multimeric structures	275	0.0583929	0.367375	1
Vpr-mediated nuclear import of PICs	316	0.0550853	0.367455	1
Galactosemia III	114	0.0868913	0.367595	1
Galactosemia II (GALK)	114	0.0868913	0.367595	1
Nucleotide Sugars Metabolism	114	0.0868913	0.367595	1
Phase I biotransformations, non P450	219	-0.0643989	0.367823	1
Nuclear Pore Complex (NPC) Disassembly	320	0.0547083	0.368258	1
Eukaryotic Transcription Initiation	234	0.0624327	0.36866	1
CLEC7A (Dectin-1) signaling	352	0.0525909	0.368685	1
Intracellular Signalling Through LHCGR Receptor and Luteinizing Hormone/Choriogonadotropin	348	0.0528306	0.368705	1
Spliceosome - Homo sapiens (human)	259	-0.0597245	0.368828	1
Fanconi anemia pathway - Homo sapiens (human)	239	-0.0618099	0.369128	1
DNA Repair	280	0.0577131	0.369288	1
Synthesis of DNA	288	-0.0570376	0.369291	1
Tight junction interactions	253	0.0602547	0.369432	1
AUF1 (hnRNP D0) destabilizes mRNA	180	-0.0700138	0.369753	1
p53-Dependent G1 DNA Damage Response	313	-0.0550067	0.370024	1
p53-Dependent G1/S DNA damage checkpoint	313	-0.0550067	0.370024	1
Vitamin B6 metabolism	426	-0.0487119	0.370047	1
IL-3 Signaling Pathway	348	-0.0526538	0.370312	1
il 4 signaling pathway	223	-0.0635335	0.370416	1
sulfate activation for sulfonation	182	0.0694957	0.370938	1
LPA receptor mediated events	323	-0.0541986	0.37095	1
Proton Pump Inhibitor Pathway, Pharmacodynamics	387	-0.0503986	0.37123	1
Sorafenib Pharmacodynamics	377	-0.0508646	0.371702	1
Parkin-Ubiquitin Proteasomal System pathway	202	-0.0662167	0.371703	1
Plexin-D1 Signaling	403	0.0495274	0.372102	1
TGF beta Signaling Pathway	406	-0.0493832	0.372149	1
mRNA 3,-end processing	289	0.0566087	0.372198	1
Post-Elongation Processing of Intron-Containing pre-mRNA	289	0.0566087	0.372198	1
WNT-Core	434	-0.0481552	0.37226	1
Propanoate metabolism	209	0.0651025	0.372468	1
Sulfur metabolism - Homo sapiens (human)	249	0.0602123	0.373084	1
TSLP Signaling Pathway	358	0.0517592	0.373116	1
ctcf: first multivalent nuclear factor	407	-0.0491278	0.374187	1
<i>myo</i>-inositol <i>de novo</i> biosynthesis	452	0.047244	0.374257	1
ZBP1(DAI) mediated induction of type I IFNs	257	0.0591967	0.374692	1
Viral myocarditis - Homo sapiens (human)	283	-0.0567958	0.374804	1
Downregulation of SMAD2/3:SMAD4 transcriptional activity	479	-0.0461577	0.375453	1
Cytoplasmic Ribosomal Proteins	230	0.0619597	0.375968	1
DNA Damage Response	333	-0.0528853	0.376694	1
MyD88:Mal cascade initiated on plasma membrane	395	-0.0494195	0.37682	1
Toll Like Receptor TLR1:TLR2 Cascade	395	-0.0494195	0.37682	1
Toll Like Receptor TLR6:TLR2 Cascade	395	-0.0494195	0.37682	1
Toll Like Receptor 2 (TLR2) Cascade	395	-0.0494195	0.37682	1
noradrenaline and adrenaline degradation	261	0.0585129	0.377036	1
Rev-mediated nuclear export of HIV RNA	314	-0.0541162	0.377174	1
CS/DS degradation	449	-0.0470316	0.377556	1
let-7 inhibition of ES cell reprogramming	117	-0.0840386	0.377624	1
ErbB signaling pathway - Homo sapiens (human)	432	-0.047688	0.377698	1
GLUT-1 deficiency syndrome	312	-0.0541237	0.378398	1
Congenital disorder of glycosylation CDG-IId	312	-0.0541237	0.378398	1
Lactose Synthesis	312	-0.0541237	0.378398	1
Regulation of signaling by NODAL	420	-0.0481172	0.378448	1
MicroRNA (miRNA) biogenesis	273	-0.0572151	0.378597	1
Activation of GABAB receptors	391	-0.0494238	0.378655	1
GABA B receptor activation	391	-0.0494238	0.378655	1
Cardiac muscle contraction - Homo sapiens (human)	285	-0.0561498	0.37887	1
triacylglycerol biosynthesis	336	0.052447	0.378923	1
HIV Infection	301	-0.0548259	0.379291	1
Plasma membrane estrogen receptor signaling	414	0.0482132	0.380082	1
Vitamin B2 (riboflavin) metabolism	347	-0.051627	0.380255	1
Endogenous TLR signaling	302	-0.0546182	0.380467	1
Formation of the ternary complex, and subsequently, the 43S complex	175	0.0693094	0.380739	1
RHO GTPases Activate WASPs and WAVEs	456	-0.0464227	0.38108	1
Fluoropyrimidine Pathway, Pharmacokinetics	263	-0.057786	0.381441	1
Statin Pathway, Pharmacodynamics	263	-0.0577272	0.381928	1
erk and pi-3 kinase are necessary for collagen binding in corneal epithelia	395	0.0488229	0.382591	1
Regulation of Hypoxia-inducible Factor (HIF) by oxygen	411	0.0480702	0.382781	1
estradiol biosynthesis I	154	-0.0731295	0.382992	1
Viral carcinogenesis - Homo sapiens (human)	282	0.0559153	0.383004	1
melatonin degradation II	338	0.0518077	0.383623	1
Proteasome Degradation	200	0.0648408	0.383843	1
Prostacyclin signalling through prostacyclin receptor	266	0.0572124	0.383896	1
Cross-presentation of soluble exogenous antigens (endosomes)	163	-0.070993	0.384793	1
Alzheimer,s disease - Homo sapiens (human)	315	-0.0531764	0.384904	1
Activation of Kainate Receptors upon glutamate binding	290	-0.0549995	0.385228	1
Constitutive Signaling by Aberrant PI3K in Cancer	393	-0.0486342	0.385375	1
Extension of Telomeres	229	-0.0608221	0.385637	1
Mitotic Spindle Checkpoint	166	0.0702135	0.386105	1
Neuronal System	381	-0.0491017	0.386502	1
mTOR signalling	376	0.0492999	0.387049	1
Sulfation Biotransformation Reaction	200	-0.06439	0.387096	1
E2F mediated regulation of DNA replication	358	0.0502077	0.387594	1
Tandem pore domain potassium channels	374	-0.0493186	0.387865	1
Clopidogrel Metabolism Pathway	305	0.0535238	0.388135	1
Clopidogrel Action Pathway	305	0.0535238	0.388135	1
DNA Damage Response (only ATM dependent)	401	0.0479264	0.388669	1
Regulation of toll-like receptor signaling pathway	336	-0.0513489	0.388981	1
Tat-mediated HIV elongation arrest and recovery	218	-0.0616964	0.389152	1
Pausing and recovery of Tat-mediated HIV elongation	218	-0.0616964	0.389152	1
gamma-aminobutyric acid receptor life cycle pathway	310	0.053048	0.389161	1
Atorvastatin/Lovastatin/Simvastatin Pathway, Pharmacokinetics	232	0.0600178	0.389266	1
Metabolism of amino acids and derivatives	263	-0.0568206	0.389431	1
Vitamin B3 (nicotinate and nicotinamide) metabolism	325	-0.0518941	0.390395	1
Malonyl-coa decarboxylase deficiency	271	0.0559748	0.390471	1
Malonic Aciduria	271	0.0559748	0.390471	1
Propanoate Metabolism	271	0.0559748	0.390471	1
Methylmalonic Aciduria Due to Cobalamin-Related Disorders	271	0.0559748	0.390471	1
IL-1 JNK	277	-0.0554502	0.390535	1
mRNA Processing	297	-0.0537835	0.391082	1
Abasic sugar-phosphate removal via the single-nucleotide replacement pathway	87	0.0939567	0.391411	1
IL3-mediated signaling events	294	-0.0539701	0.391446	1
Stimuli-sensing channels	306	-0.0530419	0.391779	1
Fanconi anemia pathway	271	0.0558073	0.391879	1
D-glucuronate degradation	43	-0.131992	0.392313	1
TAK1 activates NFkB by phosphorylation and activation of IKKs complex	323	-0.0517915	0.39251	1
Integrated Breast Cancer Pathway	343	0.0504868	0.39305	1
Signaling by SCF-KIT	401	0.0474716	0.3932	1
G1/S Transition	293	0.0538307	0.393387	1
Tryptophan metabolism	233	-0.0593117	0.393971	1
Gamma-glutamyl-transpeptidase deficiency	293	0.0537572	0.393976	1
5-oxoprolinase deficiency	293	0.0537572	0.393976	1
Gamma-Glutamyltransferase Deficiency	293	0.0537572	0.393976	1
Glutathione Metabolism	293	0.0537572	0.393976	1
Glutathione Synthetase Deficiency	293	0.0537572	0.393976	1
5-Oxoprolinuria	293	0.0537572	0.393976	1
GDP-L-fucose biosynthesis II (from L-fucose)	305	0.0528045	0.39454	1
Crosslinking of collagen fibrils	281	-0.0545557	0.395345	1
Hypoxic and oxygen homeostasis regulation of HIF-1-alpha	355	-0.0495273	0.395617	1
chondroitin sulfate biosynthesis (late stages)	412	-0.0466862	0.396206	1
Chemical Compounds to monitor Proteins	273	-0.0551007	0.396439	1
sonic hedgehog receptor ptc1 regulates cell cycle	321	0.051449	0.396866	1
DNA Replication Pre-Initiation	282	-0.0542742	0.397046	1
M/G1 Transition	282	-0.0542742	0.397046	1
TLR p38	316	-0.0517519	0.397164	1
G beta:gamma signalling through PLC beta	285	0.0540149	0.397231	1
Vascular smooth muscle contraction - Homo sapiens (human)	326	0.0510625	0.397441	1
Regulation of cholesterol biosynthesis by SREBP (SREBF)	335	-0.0504431	0.397974	1
Internalization of ErbB1	415	-0.0463773	0.398021	1
4-hydroxybenzoate biosynthesis	368	0.0485753	0.39804	1
4-hydroxy-2-nonenal detoxification	53	0.117791	0.398089	1
GPCRs, Class C Metabotropic glutamate, pheromone	334	-0.050491	0.398093	1
Butyrate Metabolism	132	-0.0759912	0.398621	1
Toxicity of botulinum toxin type G (BoNT/G)	367	-0.0485471	0.398801	1
Inflammatory mediator regulation of TRP channels - Homo sapiens (human)	345	-0.0497365	0.398997	1
Neurotransmitter Receptor Binding And Downstream Transmission In The Postsynaptic Cell	414	-0.0463213	0.399016	1
G1/S DNA Damage Checkpoints	318	-0.0513903	0.3992	1
VEGFR3 signaling in lymphatic endothelium	445	0.0450419	0.399578	1
DSCAM interactions	415	-0.0461983	0.39985	1
Tacrolimus/Cyclosporine Pathway, Pharmacodynamics	415	-0.0461824	0.400016	1
Nalbuphine Action Pathway	337	-0.0500943	0.400064	1
PLK1 signaling events	288	-0.0534578	0.400081	1
folate polyglutamylation	494	-0.0433488	0.400097	1
Beta Oxidation of Very Long Chain Fatty Acids	258	-0.0559779	0.400383	1
Adrenoleukodystrophy, X-linked	258	-0.0559779	0.400383	1
Carnitine-acylcarnitine translocase deficiency	258	-0.0559779	0.400383	1
Vesicle-mediated transport	315	0.051443	0.400581	1
Purine Nucleoside Phosphorylase Deficiency	384	0.0474828	0.400907	1
Xanthine Dehydrogenase Deficiency (Xanthinuria)	384	0.0474828	0.400907	1
Adenylosuccinate Lyase Deficiency	384	0.0474828	0.400907	1
AICA-Ribosiduria	384	0.0474828	0.400907	1
Adenine phosphoribosyltransferase deficiency (APRT)	384	0.0474828	0.400907	1
Mitochondrial DNA depletion syndrome	384	0.0474828	0.400907	1
Myoadenylate deaminase deficiency	384	0.0474828	0.400907	1
Purine Metabolism	384	0.0474828	0.400907	1
Molybdenum Cofactor Deficiency	384	0.0474828	0.400907	1
Adenosine Deaminase Deficiency	384	0.0474828	0.400907	1
Gout or Kelley-Seegmiller Syndrome	384	0.0474828	0.400907	1
Lesch-Nyhan Syndrome (LNS)	384	0.0474828	0.400907	1
Xanthinuria type I	384	0.0474828	0.400907	1
Xanthinuria type II	384	0.0474828	0.400907	1
Generation of second messenger molecules	283	0.0537545	0.40095	1
Chk1/Chk2(Cds1) mediated inactivation of Cyclin B:Cdk1 complex	329	0.0504821	0.401068	1
Abacavir transmembrane transport	407	0.0464014	0.401241	1
Alpha4 beta1 integrin signaling events	294	0.052861	0.401276	1
G alpha (z) signalling events	310	0.0516654	0.401627	1
Non-alcoholic fatty liver disease (NAFLD) - Homo sapiens (human)	282	0.0537092	0.401994	1
Constitutive Signaling by EGFRvIII	458	0.0443101	0.402378	1
Signaling by EGFRvIII in Cancer	458	0.0443101	0.402378	1
BCR	377	0.0475748	0.403386	1
Amino sugar and nucleotide sugar metabolism - Homo sapiens (human)	257	-0.0557097	0.403424	1
Desipramine Metabolism Pathway	316	-0.0510623	0.403443	1
TRAIL signaling pathway	348	-0.049027	0.404153	1
APEX1-Independent Resolution of AP Sites via the Single Nucleotide Replacement Pathway	196	0.0626093	0.40456	1
Cellular Senescence	288	0.0528864	0.405076	1
Nicotine Action Pathway	318	-0.0507063	0.405528	1
Deadenylation of mRNA	319	-0.0505506	0.406339	1
Small Ligand GPCRs	360	-0.0481047	0.406717	1
Lysine biosynthesis - Homo sapiens (human)	338	0.0493087	0.406961	1
hypoxia-inducible factor in the cardivascular system	315	0.050647	0.407919	1
Arylamine metabolism	114	-0.0798259	0.407932	1
serotonin degradation	190	0.0629797	0.408313	1
Osteoblast Signaling	283	0.0528826	0.408555	1
Cholesterol Biosynthesis	315	-0.0505747	0.408556	1
Calnexin/calreticulin cycle	339	-0.0490728	0.408659	1
Signaling by FGFR2	391	0.046377	0.408691	1
Removal of the Flap Intermediate	270	-0.0538889	0.409084	1
adenosine nucleotides degradation	388	-0.0464761	0.409102	1
RNA interference	366	-0.0474895	0.409662	1
tRNA Aminoacylation	197	-0.0617795	0.409798	1
Peptide hormone metabolism	197	-0.0617234	0.410195	1
Acetylcholine regulates insulin secretion	471	-0.0430622	0.411061	1
Dopamine Activation of Neurological Reward System	385	0.0464111	0.411149	1
Free fatty acid receptors	222	-0.0584034	0.411209	1
Signalling to STAT3	181	-0.0639791	0.411209	1
Cyclin B2 mediated events	193	0.0621522	0.411286	1
Synthesis of Leukotrienes (LT) and Eoxins (EX)	126	-0.0755955	0.411335	1
IL-13 signaling	238	0.0565953	0.41163	1
Uric Acid-Lowering Drugs Pathway, Pharmacodynamics	288	-0.052068	0.412387	1
superpathway of melatonin degradation	218	-0.0586696	0.412816	1
Linoleate metabolism	216	-0.0588972	0.412928	1
Synthesis of Ketone Bodies	200	-0.0609447	0.412954	1
2-oxobutanoate degradation	406	0.0452856	0.413105	1
urea cycle	220	-0.0583395	0.413526	1
RHO GTPases Activate NADPH Oxidases	162	0.0669746	0.413579	1
Glycosaminoglycan biosynthesis - keratan sulfate - Homo sapiens (human)	355	-0.047636	0.413888	1
Interactome of polycomb repressive complex 2 (PRC2)	322	-0.049518	0.414206	1
Hydrolysis of LPC	171	0.0652028	0.4144	1
Glucose metabolism	267	0.0535302	0.414431	1
Lysine catabolism	330	0.0489957	0.414469	1
Glyoxylate and dicarboxylate metabolism - Homo sapiens (human)	264	-0.0537219	0.415045	1
tyrosine degradation	145	-0.0701217	0.415855	1
Endocrine and other factor-regulated calcium reabsorption - Homo sapiens (human)	380	-0.046146	0.416203	1
Termination of translesion DNA synthesis	270	-0.0530556	0.416367	1
G beta:gamma signalling through PI3Kgamma	343	0.0480385	0.416377	1
Caspase Cascade in Apoptosis	287	-0.0515958	0.417339	1
Stabilization and expansion of the E-cadherin adherens junction	445	-0.0433288	0.417725	1
Triglyceride Biosynthesis	320	-0.0492026	0.418391	1
Synthesis of PIPs at the late endosome membrane	378	-0.0459908	0.418743	1
glutathione redox reactions I	280	0.0519412	0.419053	1
Keratan sulfate biosynthesis	338	0.0480415	0.419126	1
Nicotine Activity on Dopaminergic Neurons	257	0.0538261	0.419506	1
Phenytoin Pathway, Pharmacokinetics	223	-0.0572543	0.419554	1
S Phase	274	0.0523375	0.419792	1
transcriptional activation of dbpb from mrna	262	0.0533038	0.420195	1
Vinorelbine Action Pathway	198	-0.0602482	0.420338	1
Fluoxetine Pathway, Pharmacokinetics	324	-0.0486515	0.421235	1
Fluoxetine Metabolism Pathway	324	-0.0486515	0.421235	1
Recruitment of NuMA to mitotic centrosomes	196	0.0603756	0.421516	1
Dissolution of Fibrin Clot	155	-0.0671339	0.421781	1
Lactose synthesis	301	-0.0500064	0.422601	1
pertussis toxin-insensitive ccr5 signaling in macrophage	288	-0.0509177	0.422754	1
Natural killer cell mediated cytotoxicity - Homo sapiens (human)	260	-0.0531833	0.42277	1
Glucocorticoid Receptor Pathway	306	-0.0496319	0.422907	1
TRKA activation by NGF	41	-0.126433	0.422916	1
il-10 anti-inflammatory signaling pathway	401	-0.0445306	0.423111	1
homocarnosine biosynthesis	204	-0.0590369	0.423605	1
carnosine biosynthesis	204	-0.0590369	0.423605	1
angiotensin ii mediated activation of jnk pathway via pyk2 dependent signaling	431	-0.0432668	0.423869	1
Glucocorticoid Pathway (Peripheral Tissue), Pharmacodynamics	308	0.0493902	0.423892	1
TLR NFkB	283	-0.0511618	0.423972	1
Fanconi Anemia pathway	265	-0.0526059	0.424027	1
Interferon alpha/beta signaling	184	-0.0617568	0.424226	1
Metabolism of carbohydrates	308	0.0493565	0.424244	1
Lipoprotein metabolism	245	-0.0543095	0.424953	1
IGF-Ncore	431	0.043045	0.426237	1
Signaling by FGFR3	396	-0.0444042	0.426656	1
Signaling by FGFR4	396	-0.0444042	0.426656	1
Inositol phosphate metabolism - Homo sapiens (human)	358	-0.046145	0.427097	1
Proton/oligonucleotide cotransporters	204	0.0585695	0.427301	1
Abacavir transport and metabolism	382	0.0449582	0.427344	1
Pathways in cancer - Homo sapiens (human)	361	0.0459251	0.427771	1
Carbamazepine Pathway, Pharmacokinetics	241	0.0543343	0.42803	1
cardiolipin biosynthesis	288	0.0502925	0.428517	1
Peptide chain elongation	184	0.0611709	0.428674	1
TOR Signaling	377	-0.0450192	0.429068	1
Glycosphingolipid biosynthesis - globo series - Homo sapiens (human)	474	-0.0412788	0.429644	1
Tryptophan Metabolism	189	0.0601159	0.43106	1
activation of csk by camp-dependent protein kinase inhibits signaling through the t cell receptor	287	-0.050081	0.431113	1
Senescence-Associated Secretory Phenotype (SASP)	194	0.0593094	0.431921	1
Dorso-ventral axis formation - Homo sapiens (human)	413	-0.043166	0.43231	1
Lipoate metabolism	376	-0.0447504	0.432326	1
Phosphorylation of Emi1	259	-0.0521712	0.432396	1
role of mitochondria in apoptotic signaling	381	-0.0444629	0.432919	1
Fluoropyrimidine Pathway, Pharmacodynamics	386	0.0442337	0.432977	1
ornithine <i>de novo </i> biosynthesis	150	0.0664634	0.433396	1
Signaling by FGFR1 mutants	433	-0.042295	0.433534	1
Signaling by FGFR1 in disease	433	-0.042295	0.433534	1
Dual hijack model of Vif in HIV infection	318	0.0477048	0.433866	1
Phosphorylation of proteins involved in the G2/M transition by Cyclin A:Cdc2 complexes	177	0.061542	0.433958	1
Arachidonic acid metabolism - Homo sapiens (human)	220	0.0557831	0.434302	1
Glycosaminoglycan biosynthesis - heparan sulfate / heparin - Homo sapiens (human)	450	0.0416223	0.434405	1
Alpha Linolenic Acid and Linoleic Acid Metabolism	347	-0.0459831	0.434434	1
NEP/NS2 Interacts with the Cellular Export Machinery	302	-0.0486092	0.435023	1
Gastric acid secretion - Homo sapiens (human)	332	0.0466318	0.436219	1
IL5	349	0.0456998	0.436233	1
Viral RNP Complexes in the Host Cell Nucleus	173	0.0618657	0.436267	1
IRAK1 recruits IKK complex upon TLR7/8 or 9 stimulation	390	0.0436833	0.436874	1
IRAK1 recruits IKK complex	390	0.0436833	0.436874	1
Regulation of actin cytoskeleton - Homo sapiens (human)	346	-0.0457584	0.437247	1
Oncostatin_M	359	0.0450841	0.437288	1
Aflatoxin activation and detoxification	203	-0.057431	0.437332	1
Calmodulin induced events	373	-0.0443873	0.437499	1
CaM pathway	373	-0.0443873	0.437499	1
<i>N</i>-acetylglucosamine degradation I	420	0.0423668	0.437971	1
VEGF Signaling Pathway	439	0.0416675	0.438069	1
PLCG1 events in ERBB2 signaling	396	0.0433088	0.438136	1
Innate Immune System	350	0.0454507	0.438208	1
Carbamazepine Metabolism Pathway	284	-0.0494974	0.438522	1
LKB1 signaling events	325	-0.0467526	0.438985	1
downregulated of mta-3 in er-negative breast tumors	265	-0.0509235	0.439008	1
RNA Polymerase I Transcription	250	-0.0521947	0.439181	1
Insulin-mediated glucose transport	363	-0.0446607	0.439605	1
retinoate biosynthesis I	249	0.0522139	0.439778	1
ras signaling pathway	352	0.0451741	0.439946	1
Huntington,s disease - Homo sapiens (human)	282	0.0494828	0.440019	1
tpo signaling pathway	416	-0.0423282	0.440034	1
hiv-1 defeats host-mediated resistance by cem15	225	-0.0545205	0.440246	1
Trk receptor signaling mediated by PI3K and PLC-gamma	407	0.0425926	0.44097	1
ABC transporters in lipid homeostasis	384	0.0435356	0.441197	1
Capecitabine Action Pathway	127	-0.0705658	0.441446	1
Capecitabine Metabolism Pathway	127	-0.0705658	0.441446	1
TGF-beta receptor signaling in EMT (epithelial to mesenchymal transition)	375	0.0438782	0.441817	1
Nicotine Pathway (Chromaffin Cell), Pharmacodynamics	430	-0.0416394	0.44188	1
VEGF	397	-0.0428833	0.4422	1
NADH repair	109	0.0756365	0.442501	1
Breakdown of the nuclear lamina	96	0.080362	0.442542	1
Hyaluronan biosynthesis and export	205	-0.0565138	0.442689	1
gata3 participate in activating the th2 cytokine genes expression	375	0.0437889	0.442749	1
Growth hormone signaling	312	0.0471269	0.443003	1
FGFR2b ligand binding and activation	338	0.0455491	0.443606	1
dTMP <i>de novo</i> biosynthesis (mitochondrial)	383	-0.0432938	0.444179	1
Dermatan sulfate biosynthesis	388	-0.043066	0.44429	1
JAK-STAT	391	-0.042899	0.444692	1
Differentiation Pathway	327	0.0460006	0.445251	1
inhibition of cellular proliferation by gleevec	375	-0.0434949	0.445818	1
Fat digestion and absorption - Homo sapiens (human)	234	-0.0528992	0.446202	1
Zinc influx into cells by the SLC39 gene family	201	0.0565402	0.446449	1
Levomethadyl Acetate Metabolism Pathway	45	0.114775	0.446837	1
Early Phase of HIV Life Cycle	342	0.0449856	0.447122	1
Other semaphorin interactions	447	-0.0405304	0.447661	1
Heme biosynthesis	341	-0.0449655	0.447868	1
Long chain acyl-CoA dehydrogenase deficiency (LCAD)	204	0.0559259	0.448441	1
Trifunctional protein deficiency	204	0.0559259	0.448441	1
Carnitine palmitoyl transferase deficiency (II)	204	0.0559259	0.448441	1
Very-long-chain acyl coa dehydrogenase deficiency (VLCAD)	204	0.0559259	0.448441	1
Medium chain acyl-coa dehydrogenase deficiency (MCAD)	204	0.0559259	0.448441	1
Short Chain Acyl CoA Dehydrogenase Deficiency (SCAD Deficiency)	204	0.0559259	0.448441	1
Fatty acid Metabolism	204	0.0559259	0.448441	1
Ethylmalonic Encephalopathy	204	0.0559259	0.448441	1
Carnitine palmitoyl transferase deficiency (I)	204	0.0559259	0.448441	1
1D-<i>myo</i>-inositol hexakisphosphate biosynthesis II (mammalian)	297	-0.0475115	0.448619	1
glutathione-mediated detoxification	181	-0.0589773	0.448704	1
Tenofovir/Adefovir Pathway, Pharmacokinetics	281	0.0485965	0.448912	1
p75(NTR)-mediated signaling	273	-0.0491838	0.44902	1
POLB-Dependent Long Patch Base Excision Repair	270	0.0494171	0.449037	1
fatty acid &beta;-oxidation	204	0.0558453	0.449093	1
pten dependent cell cycle arrest and apoptosis	411	0.0416785	0.449168	1
Fatty Acid Omega Oxidation	149	0.064368	0.449436	1
Steroid Biosynthesis	232	-0.052716	0.44948	1
S-adenosyl-L-methionine biosynthesis	437	-0.040703	0.449497	1
valine degradation	411	0.0416456	0.449521	1
Signaling by TGF-beta Receptor Complex	404	-0.0419042	0.449652	1
y branching of actin filaments	438	0.0406073	0.45018	1
regulation of transcriptional activity by pml	250	0.0508855	0.45072	1
visceral fat deposits and the metabolic syndrome	393	-0.04222	0.451055	1
Gamma carboxylation, hypusine formation and arylsulfatase activation	314	-0.0461592	0.451201	1
thioredoxin pathway	233	0.0522761	0.452365	1
Eukaryotic Translation Elongation	185	-0.05786	0.452881	1
Nicotine Metabolism	209	-0.0547385	0.45329	1
Multifunctional anion exchangers	340	-0.0444421	0.453722	1
Translesion synthesis by POLK	234	0.0519669	0.454273	1
Aripiprazole Metabolic Pathway	18	0.176975	0.454387	1
MyD88 cascade initiated on plasma membrane	403	0.0414688	0.45479	1
Toll Like Receptor 5 (TLR5) Cascade	403	0.0414688	0.45479	1
Toll Like Receptor 10 (TLR10) Cascade	403	0.0414688	0.45479	1
Glucose transport	309	-0.0460866	0.454949	1
Apoptotic execution phase	306	-0.0462096	0.455541	1
Serotonin Receptor 2 and STAT3 Signaling	464	-0.0392719	0.455816	1
TLR JNK	293	-0.0470125	0.45596	1
Folate metabolism	305	0.0461752	0.456506	1
Monoamine GPCRs	241	0.0509905	0.456966	1
Methylenetetrahydrofolate Reductase Deficiency (MTHFRD)	428	0.0403407	0.45701	1
NAD Biosynthesis II (from tryptophan)	260	0.0493257	0.457145	1
RIPK1-mediated regulated necrosis	289	-0.0471444	0.457317	1
Regulated Necrosis	289	-0.0471444	0.457317	1
The NLRP1 inflammasome	462	-0.0391688	0.457699	1
EPHB forward signaling	366	0.0427448	0.457989	1
Beta oxidation of myristoyl-CoA to lauroyl-CoA	167	0.0599219	0.458113	1
Inactivation, recovery and regulation of the phototransduction cascade	295	-0.0466527	0.458137	1
p38 MAPK signaling pathway	411	-0.0408517	0.458181	1
RMTs methylate histone arginines	202	0.0548723	0.458984	1
Collagen formation	278	-0.0476836	0.459515	1
Amine compound SLC transporters	345	-0.0435711	0.459961	1
RAC1 signaling pathway	393	-0.0413636	0.460275	1
adenine and adenosine salvage I	113	0.0714513	0.460631	1
Fatty Acid Biosynthesis	310	-0.0453587	0.461481	1
Synthesis of PIPs at the early endosome membrane	472	0.0385316	0.461628	1
MASTL Facilitates Mitotic Progression	429	-0.0398918	0.461645	1
methionine salvage cycle III	408	-0.0406003	0.462207	1
ACE Inhibitor Pathway, Pharmacodynamics	252	-0.0494247	0.462262	1
Vitamin digestion and absorption - Homo sapiens (human)	365	-0.0423403	0.462726	1
mRNA Capping	254	-0.0491972	0.462809	1
Differentiation of white and brown adipocyte	392	0.0411192	0.463371	1
Fatty acid elongation - Homo sapiens (human)	283	-0.0469054	0.463541	1
Beta oxidation of decanoyl-CoA to octanoyl-CoA-CoA	110	0.071803	0.464129	1
Beta oxidation of octanoyl-CoA to hexanoyl-CoA	110	0.071803	0.464129	1
Late Phase of HIV Life Cycle	285	-0.0466895	0.464269	1
Negative regulation of FGFR1 signaling	370	0.0419188	0.464799	1
Rapoport-Luebering glycolytic shunt	195	0.0550028	0.465027	1
Synthesis, secretion, and inactivation of Glucagon-like Peptide-1 (GLP-1)	235	0.0505929	0.465426	1
Butanoate metabolism - Homo sapiens (human)	238	0.0502865	0.465633	1
TFs Regulate miRNAs related to cardiac hypertrophy	237	-0.050378	0.465651	1
ErbB1 downstream signaling	374	-0.0416346	0.465973	1
Mitotic Prophase	266	0.0478067	0.4668	1
EGFR Transactivation by Gastrin	462	-0.0383371	0.467298	1
RNA Polymerase III Abortive And Retractive Initiation	405	-0.040252	0.467302	1
RNA Polymerase III Transcription	405	-0.040252	0.467302	1
akap95 role in mitosis and chromosome dynamics	315	0.0444729	0.467347	1
Pregnenolone biosynthesis	328	-0.0437081	0.467687	1
Homologous DNA Pairing and Strand Exchange	342	-0.0429577	0.467866	1
Digestion of dietary carbohydrate	56	0.0982902	0.468589	1
Alpha9 beta1 integrin signaling events	325	-0.0437214	0.469217	1
Activation of caspases through apoptosome-mediated cleavage	416	-0.0396719	0.46924	1
the prc2 complex sets long-term gene silencing through modification of histone tails	328	0.0435353	0.46944	1
Glutamate Neurotransmitter Release Cycle	333	-0.0432497	0.469635	1
RNA Polymerase II Pre-transcription Events	236	0.0500219	0.469671	1
HIF-1-alpha transcription factor network	347	-0.0424264	0.470766	1
EGF-EGFR Signaling Pathway	380	-0.0409221	0.470863	1
Ketoprofen Action Pathway	225	0.0509391	0.470868	1
Acetylsalicylic Acid Action Pathway	225	0.0509391	0.470868	1
Diflunisal Action Pathway	225	0.0509391	0.470868	1
Acetaminophen Action Pathway	225	0.0509391	0.470868	1
Sulindac Action Pathway	225	0.0509391	0.470868	1
Ketorolac Action Pathway	225	0.0509391	0.470868	1
Naproxen Action Pathway	225	0.0509391	0.470868	1
Carprofen Action Pathway	225	0.0509391	0.470868	1
Flurbiprofen Action Pathway	225	0.0509391	0.470868	1
Fenoprofen Action Pathway	225	0.0509391	0.470868	1
Antrafenine Action Pathway	225	0.0509391	0.470868	1
Antipyrine Action Pathway	225	0.0509391	0.470868	1
Magnesium salicylate Action Pathway	225	0.0509391	0.470868	1
Trisalicylate-choline Action Pathway	225	0.0509391	0.470868	1
Nepafenac Action Pathway	225	0.0509391	0.470868	1
Phenylbutazone Action Pathway	225	0.0509391	0.470868	1
Lornoxicam Action Pathway	225	0.0509391	0.470868	1
Salsalate Action Pathway	225	0.0509391	0.470868	1
Tenoxicam Action Pathway	225	0.0509391	0.470868	1
Tiaprofenic Acid Action Pathway	225	0.0509391	0.470868	1
Tolmetin Action Pathway	225	0.0509391	0.470868	1
Salicylic Acid Action Pathway	225	0.0509391	0.470868	1
Salicylate-sodium Action Pathway	225	0.0509391	0.470868	1
Oxaprozin Action Pathway	225	0.0509391	0.470868	1
Nabumetone Action Pathway	225	0.0509391	0.470868	1
Suprofen Action Pathway	225	0.0509391	0.470868	1
Bromfenac Action Pathway	225	0.0509391	0.470868	1
Mefenamic Acid Action Pathway	225	0.0509391	0.470868	1
Piroxicam Action Pathway	225	0.0509391	0.470868	1
toll-like receptor pathway	473	-0.0376674	0.471392	1
Signaling by FGFR2 in disease	387	0.0404961	0.472362	1
Signaling by FGFR2 mutants	387	0.0404961	0.472362	1
Intrinsic Pathway of Fibrin Clot Formation	214	-0.0518004	0.473296	1
PRPP biosynthesis	292	0.045192	0.474222	1
5-Phosphoribose 1-diphosphate biosynthesis	292	0.045192	0.474222	1
IFN-gamma pathway	345	0.042191	0.474285	1
methionine salvage	456	-0.0379125	0.47432	1
Amino acid and oligopeptide SLC transporters	386	-0.0403355	0.474557	1
Non-integrin membrane-ECM interactions	344	0.0420992	0.475759	1
Proteasome - Homo sapiens (human)	187	0.0546998	0.475823	1
Peptide hormone biosynthesis	168	-0.0573699	0.47621	1
Desipramine Action Pathway	325	-0.0430155	0.476389	1
Heroin Action Pathway	319	-0.0432959	0.476916	1
cysteine biosynthesis	453	0.0377759	0.47697	1
FOXA2 and FOXA3 transcription factor networks	330	-0.0426927	0.476994	1
Displacement of DNA glycosylase by APEX1	195	0.0535007	0.477313	1
IL-23 signaling	238	0.0489698	0.477389	1
Fatty acid degradation - Homo sapiens (human)	250	0.0479125	0.477595	1
rho-selective guanine exchange factor akap13 mediates stress fiber formation	398	-0.0395798	0.477686	1
Calcium signaling in the CD4+ TCR pathway	309	0.0437699	0.477899	1
Glycosylphosphatidylinositol(GPI)-anchor biosynthesis - Homo sapiens (human)	343	-0.0419033	0.478312	1
heme biosynthesis	278	0.0456069	0.479284	1
Ghrelin	435	-0.0380525	0.480279	1
Metformin Pathway, Pharmacokinetics	395	-0.0394603	0.480313	1
IFN alpha signaling	187	-0.0541309	0.480368	1
Aminosugars metabolism	298	-0.044141	0.480798	1
Nucleotide-binding domain, leucine rich repeat containing receptor (NLR) signaling pathways	401	-0.0391798	0.480904	1
Nephrin/Neph1 signaling in the kidney podocyte	351	0.0412574	0.481076	1
TWIK-releated acid-sensitive K+ channel (TASK)	493	-0.0362877	0.481424	1
PKA-mediated phosphorylation of CREB	351	-0.0412027	0.481662	1
Formation of the Early Elongation Complex	221	-0.0500635	0.481947	1
Formation of the HIV-1 Early Elongation Complex	221	-0.0500635	0.481947	1
Corticotropin-releasing hormone	379	0.0399446	0.481963	1
chondroitin sulfate degradation (metazoa)	244	0.0479012	0.482326	1
Rho GTPase cycle	313	-0.043073	0.482591	1
The canonical retinoid cycle in rods (twilight vision)	198	-0.0524805	0.482769	1
Syndecan-4-mediated signaling events	274	-0.0454998	0.483022	1
ABC-family proteins mediated transport	281	0.0450019	0.483164	1
RANKL	461	0.0369905	0.483398	1
Meiosis	150	0.0594426	0.483496	1
Imipramine Metabolism Pathway	314	-0.042903	0.483767	1
APC:Cdc20 mediated degradation of cell cycle proteins prior to satisfation of the cell cycle checkpoint	196	0.0525674	0.483993	1
MAP2K and MAPK activation	397	0.0390455	0.484073	1
RHO GTPases Activate Rhotekin and Rhophilins	181	-0.0544725	0.484081	1
Glypican 3 network	401	-0.0388933	0.484117	1
Synthesis of epoxy (EET) and dihydroxyeicosatrienoic acids (DHET)	327	-0.0421373	0.484372	1
Phospholipid Biosynthesis	305	0.0433494	0.484513	1
Axon guidance	376	-0.0398239	0.484655	1
Nonhomologous End-Joining (NHEJ)	497	0.0359135	0.484735	1
bupropion degradation	284	-0.0446175	0.484943	1
Regulation of gene expression by Hypoxia-inducible Factor	456	-0.0369965	0.485053	1
Nef and signal transduction	246	-0.0474264	0.485129	1
control of skeletal myogenesis by hdac and calcium/calmodulin-dependent kinase (camk)	410	-0.0384751	0.485132	1
Citalopram Pathway, Pharmacokinetics	320	0.0423833	0.485672	1
Fc-epsilon receptor I signaling in mast cells	365	-0.040168	0.485971	1
AKT phosphorylates targets in the nucleus	499	0.0356597	0.487228	1
SOS-mediated signalling	369	-0.0398624	0.487439	1
SHC1 events in ERBB2 signaling	369	-0.0398624	0.487439	1
SHC1 events in ERBB4 signaling	369	-0.0398624	0.487439	1
GRB2 events in ERBB2 signaling	369	-0.0398624	0.487439	1
GRB2 events in EGFR signaling	369	-0.0398624	0.487439	1
RAF/MAP kinase cascade	369	-0.0398624	0.487439	1
SHC1 events in EGFR signaling	369	-0.0398624	0.487439	1
sumoylation by ranbp2 regulates transcriptional repression	368	0.0398342	0.488212	1
Glycolysis Gluconeogenesis	221	-0.0493341	0.488355	1
intrinsic prothrombin activation pathway	307	0.0428341	0.488527	1
Benzodiazepine Pathway, Pharmacokinetics	236	0.0479058	0.488601	1
Interleukin receptor SHC signaling	369	-0.0397511	0.488654	1
multi-drug resistance factors	344	0.0408527	0.488918	1
Graft-versus-host disease - Homo sapiens (human)	191	0.0525792	0.488947	1
Type II diabetes mellitus	378	0.0393429	0.48903	1
PI and PC transport between ER and Golgi membranes	335	0.0412712	0.489118	1
Pentose phosphate cycle	248	0.0468073	0.489304	1
IL-1 NFkB	273	-0.0449111	0.489372	1
Translation	217	-0.0495934	0.489569	1
growth hormone signaling pathway	400	-0.038354	0.490598	1
Retinoid cycle disease events	445	0.0368068	0.491144	1
Diseases associated with visual transduction	445	0.0368068	0.491144	1
Biosynthesis of A2E, implicated in retinal degradation	445	0.0368068	0.491144	1
Regulation of Complement cascade	287	-0.0437884	0.491162	1
terminal <i>O</i>-glycans residues modification	404	-0.0381408	0.491371	1
Regulation of lipolysis in adipocytes - Homo sapiens (human)	343	0.0406585	0.491468	1
Galactose metabolism - Homo sapiens (human)	206	-0.05053	0.491516	1
Abacavir Pathway, Pharmacokinetics/Pharmacodynamics	200	0.0511611	0.491858	1
Spermidine and Spermine Biosynthesis	383	-0.0388256	0.492548	1
Activation of the phototransduction cascade	233	-0.0477333	0.492588	1
BDNF signaling pathway	404	-0.0380226	0.492708	1
RNA Polymerase I Promoter Escape	334	-0.0409458	0.493072	1
Saturated fatty acids beta-oxidation	184	0.0529564	0.493148	1
Riboflavin metabolism - Homo sapiens (human)	115	-0.065752	0.493505	1
Vinblastine Action Pathway	200	-0.0509191	0.493864	1
disassembly of the destruction complex and recruitment of AXIN to the membrane	330	-0.0410672	0.493903	1
Mitochondrial Beta-Oxidation of Medium Chain Saturated Fatty Acids	129	-0.0621929	0.494256	1
Interactions of Rev with host cellular proteins	304	-0.0423677	0.495027	1
Tight junction - Homo sapiens (human)	295	-0.0429014	0.495037	1
Amyloids	150	0.057817	0.495544	1
Citrate cycle (TCA cycle) - Homo sapiens (human)	212	-0.049242	0.49713	1
CTLA4 inhibitory signaling	376	-0.0386758	0.497316	1
Purine nucleotides nucleosides metabolism	315	-0.0415102	0.497489	1
CD209 (DC-SIGN) signaling	340	-0.0402318	0.497549	1
Utilization of Ketone Bodies	255	-0.0453725	0.497576	1
ethanol degradation II	279	-0.0436549	0.49762	1
Adefovir Dipivoxil Metabolism Pathway	244	-0.0462213	0.497809	1
Tenofovir Metabolism Pathway	244	-0.0462213	0.497809	1
Purine salvage	266	0.0445265	0.497874	1
Latent infection of Homo sapiens with Mycobacterium tuberculosis	261	0.0448535	0.498215	1
Pathway_PA165959425	369	-0.0388743	0.498296	1
Chondroitin sulfate/dermatan sulfate metabolism	419	-0.0369541	0.499047	1
Regulation of RAS by GAPs	412	-0.0371796	0.499172	1
methionine degradation	433	-0.0364803	0.499319	1
Thyroxine biosynthesis	357	0.0392432	0.499834	1
Negative regulation of MAPK pathway	375	-0.0384832	0.499908	1
superpathway of tryptophan utilization	246	0.0457662	0.500533	1
Heparan sulfate/heparin (HS-GAG) metabolism	407	-0.0372154	0.500733	1
oleate biosynthesis	473	0.0351894	0.501025	1
Taurine and hypotaurine metabolism - Homo sapiens (human)	232	-0.0468457	0.501499	1
Fc Epsilon Receptor I Signaling in Mast Cells	441	-0.036013	0.501947	1
Amine-derived hormones	255	-0.0447467	0.503515	1
Flecainide Action Pathway	368	0.0384131	0.503844	1
STING mediated induction of host immune responses	274	-0.0433359	0.504053	1
Ephrin B reverse signaling	303	-0.0415363	0.504102	1
biotin-carboxyl carrier protein assembly	417	0.0365497	0.504505	1
FGFR3b ligand binding and activation	239	-0.0459044	0.5046	1
Formation of Fibrin Clot (Clotting Cascade)	229	-0.0467674	0.504602	1
purine deoxyribonucleosides salvage	167	0.0538415	0.504937	1
TRAF6 mediated induction of NFkB and MAP kinases upon TLR7/8 or 9 activation	395	0.037266	0.505028	1
Glyoxylate metabolism	246	-0.0452644	0.505236	1
Diseases of signal transduction	407	-0.0368159	0.505345	1
Purine metabolism - Homo sapiens (human)	317	-0.0406346	0.505506	1
mRNA Splicing - Minor Pathway	261	-0.0440568	0.505888	1
Activation of APC/C and APC/C:Cdc20 mediated degradation of mitotic proteins	190	0.0506526	0.505991	1
Nucleotide excision repair - Homo sapiens (human)	239	-0.0456136	0.507317	1
Minus-strand DNA synthesis	136	0.0588251	0.507562	1
Plus-strand DNA synthesis	136	0.0588251	0.507562	1
Uncoating of the HIV Virion	136	0.0588251	0.507562	1
Reverse Transcription of HIV RNA	136	0.0588251	0.507562	1
Post-chaperonin tubulin folding pathway	106	-0.0660708	0.507859	1
Vitamin A Deficiency	175	0.0523028	0.508194	1
Retinol Metabolism	175	0.0523028	0.508194	1
diphthamide biosynthesis	150	0.0561332	0.508213	1
Osteoclast differentiation - Homo sapiens (human)	370	0.0379338	0.508275	1
WNT5A-dependent internalization of FZD4	357	-0.038349	0.50967	1
Fertilization	77	-0.0766222	0.509756	1
Reproduction	77	-0.0766222	0.509756	1
Type I hemidesmosome assembly	371	0.0377422	0.509976	1
BH3-only proteins associate with and inactivate anti-apoptotic BCL-2 members	402	-0.0365518	0.51038	1
endocytotic role of ndk phosphins and dynamin	227	0.0462872	0.510638	1
RNA Polymerase I, RNA Polymerase III, and Mitochondrial Transcription	294	-0.0413548	0.511297	1
Phospholipase C-mediated cascade; FGFR2	349	-0.0384682	0.512173	1
SLBP Dependent Processing of Replication-Dependent Histone Pre-mRNAs	338	-0.0389664	0.512182	1
regulation of bad phosphorylation	402	0.0363759	0.51242	1
TGF-beta receptor signaling activates SMADs	439	0.0351836	0.512547	1
regulation of eif2	444	0.0350333	0.5126	1
Class I MHC mediated antigen processing & presentation	317	0.0399504	0.512691	1
segmentation clock	311	0.0402452	0.512897	1
Irinotecan Pathway	251	-0.0440466	0.513098	1
Mitochondrial iron-sulfur cluster biogenesis	441	0.0350598	0.513332	1
Fcgamma receptor (FCGR) dependent phagocytosis	251	-0.04402	0.513346	1
Regulation of Ras family activation	362	0.0376933	0.514602	1
Benzo(a)pyrene metabolism	221	-0.0463393	0.515137	1
RHO GTPases regulate CFTR trafficking	372	0.0372351	0.515225	1
NLR Proteins	335	-0.038781	0.515711	1
A tetrasaccharide linker sequence is required for GAG synthesis	395	0.0363115	0.515985	1
Nicotinate and nicotinamide metabolism - Homo sapiens (human)	372	-0.037164	0.516029	1
Cardiac Hypertrophic Response	410	-0.0357446	0.516617	1
VEGFA-VEGFR2 Pathway	380	0.0367849	0.516843	1
PKA-mediated phosphorylation of key metabolic factors	259	-0.04305	0.517012	1
Monoamine Transport	317	-0.0395329	0.5171	1
C20 prostanoid biosynthesis	262	-0.0428027	0.517371	1
Golgi Associated Vesicle Biogenesis	333	0.0387076	0.51751	1
Integrins in angiogenesis	388	0.0364264	0.51757	1
Activation of BAD and translocation to mitochondria	379	0.0367465	0.517713	1
G Protein Signaling Pathways	333	0.0386436	0.518207	1
mevalonate pathway	269	-0.042181	0.51875	1
Fructose Mannose metabolism	292	0.0407061	0.519129	1
POU5F1 (OCT4), SOX2, NANOG activate genes related to proliferation	308	0.0397998	0.51926	1
Ephrin A reverse signaling	475	-0.0336414	0.51941	1
Organic anion transporters	227	0.0452908	0.519792	1
alpha-synuclein and parkin-mediated proteolysis in parkinson`s disease	436	0.0346625	0.51987	1
cardiac protection against ros	484	-0.0333799	0.519905	1
Fatty Acyl-CoA Biosynthesis	293	-0.0405579	0.520057	1
D-<i>myo</i>-inositol (1,4,5)-trisphosphate degradation	324	-0.0388736	0.520383	1
Prolactin receptor signaling	356	0.0374134	0.5205	1
Tyrosine metabolism - Homo sapiens (human)	209	0.0467707	0.521608	1
Sorafenib Metabolism Pathway	184	0.0494466	0.522223	1
Lidocaine (Antiarrhythmic) Action Pathway	356	-0.0372476	0.52234	1
Endogenous sterols	307	0.039551	0.522436	1
RNA Polymerase II Transcription Elongation	243	-0.0436407	0.522835	1
aspirin triggered resolvin E biosynthesis	214	-0.0461103	0.523168	1
aspirin-triggered lipoxin biosynthesis	214	-0.0461103	0.523168	1
aspirin triggered resolvin D biosynthesis	214	-0.0461103	0.523168	1
TRAF6 mediated IRF7 activation	390	-0.0358553	0.523318	1
Influenza A - Homo sapiens (human)	316	-0.0389611	0.523715	1
Methotrexate Pathway (Cancer Cell), Pharmacodynamics	412	-0.0350441	0.524099	1
Cytosolic sulfonation of small molecules	216	0.0457745	0.524475	1
Ras signaling pathway - Homo sapiens (human)	367	-0.036611	0.524502	1
Unfolded Protein Response (UPR)	339	0.0377701	0.524713	1
Deregulation of Rab and Rab Effector Genes in Bladder Cancer	351	0.0372026	0.525192	1
Neurofascin interactions	496	-0.0326732	0.525258	1
Leishmaniasis - Homo sapiens (human)	298	0.0397116	0.525887	1
Taxane Pathway, Pharmacokinetics	397	0.0353239	0.526661	1
putrescine biosynthesis I	136	0.0562061	0.526665	1
Kinesins	205	0.0465994	0.526667	1
Negative regulation of FGFR3 signaling	378	0.0359857	0.526829	1
[2Fe-2S] iron-sulfur cluster biosynthesis	238	0.0435848	0.527099	1
Phenylalanine and tyrosine catabolism	225	-0.0446609	0.527201	1
mitochondrial fatty acid beta-oxidation of saturated fatty acids	124	-0.0585868	0.527291	1
GPCR GroupI metabotropic glutamate receptor	353	-0.0369016	0.527606	1
superpathway of cholesterol biosynthesis	246	-0.0429016	0.527695	1
Inactivation of APC/C via direct inhibition of the APC/C complex	172	-0.0502468	0.528272	1
Notch signaling pathway	327	-0.0379893	0.528353	1
Nuclear Receptor transcription pathway	379	-0.0358057	0.528481	1
srebp control of lipid synthesis	285	-0.0401602	0.528958	1
Antigen processing: Ubiquitination & Proteasome degradation	315	0.0384606	0.529613	1
Pyrimidine biosynthesis	394	-0.0351705	0.529653	1
p75NTR regulates axonogenesis	206	-0.0461636	0.529663	1
Lysine degradation	219	0.0448702	0.530179	1
Heme Biosynthesis	282	0.0402069	0.530317	1
superpathway of steroid hormone biosynthesis	176	-0.049353	0.531353	1
GPCR signaling-pertussis toxin	229	-0.0438448	0.531621	1
GPCR signaling-G alpha i	229	-0.0438448	0.531621	1
Dopamine receptors	122	-0.0584152	0.531623	1
Clearance of Nuclear Envelope Membranes from Chromatin	184	0.0482759	0.53214	1
Activation of the pre-replicative complex	293	-0.0393534	0.532531	1
NOTCH2 Activation and Transmission of Signal to the Nucleus	317	-0.0380454	0.532992	1
Glycogen synthetase deficiency	180	0.0486246	0.533239	1
Glycogenosis, Type III. Cori disease, Debrancher glycogenosis	180	0.0486246	0.533239	1
Mucopolysaccharidosis VI. Sly syndrome	180	0.0486246	0.533239	1
Sucrase-isomaltase deficiency	180	0.0486246	0.533239	1
Glycogenosis, Type IV. Amylopectinosis, Anderson disease	180	0.0486246	0.533239	1
Glycogenosis, Type VI. Hers disease	180	0.0486246	0.533239	1
Starch and Sucrose Metabolism	180	0.0486246	0.533239	1
Other types of O-glycan biosynthesis - Homo sapiens (human)	394	-0.0348232	0.533726	1
Signal attenuation	472	-0.0325663	0.533753	1
mTORC1-mediated signalling	363	0.0359193	0.534133	1
Wnt Signaling Pathway Netpath	409	-0.0342683	0.53446	1
ERKs are inactivated	452	-0.032995	0.534764	1
Anti-diabetic Drug Potassium Channel Inhibitors Pathway, Pharmacodynamics	406	-0.0343345	0.534818	1
Antigen processing-Cross presentation	271	-0.0404243	0.535027	1
Inflammasomes	362	-0.0358422	0.535461	1
FCERI mediated MAPK activation	325	-0.0373308	0.536556	1
Toll-Like Receptors Cascades	380	-0.0350144	0.537194	1
G-protein mediated events	346	-0.0363337	0.537246	1
PPAR signaling pathway - Homo sapiens (human)	278	-0.0397451	0.53751	1
citrulline-nitric oxide cycle	355	0.0359324	0.537587	1
Thiamine Metabolism	475	0.0321705	0.537823	1
BMAL1:CLOCK,NPAS2 activates circadian gene expression	394	-0.0344503	0.538111	1
Telomere C-strand synthesis initiation	324	-0.0371773	0.538735	1
DNA replication initiation	324	-0.0371773	0.538735	1
Macroautophagy	321	0.0372894	0.539061	1
MAPK family signaling cascades	386	-0.0346257	0.539261	1
Transport of organic anions	297	0.0384872	0.539283	1
Activation of SMO	392	-0.0343991	0.539511	1
role of ppar-gamma coactivators in obesity and thermogenesis	400	0.0340878	0.540054	1
Terminal pathway of complement	330	-0.0367534	0.540354	1
Sema4D mediated inhibition of cell attachment and migration	305	-0.0379571	0.540429	1
Synthesis of bile acids and bile salts via 7alpha-hydroxycholesterol	321	-0.0371348	0.540738	1
Intrinsic Pathway for Apoptosis	408	-0.0337579	0.540943	1
Steroid hormone biosynthesis - Homo sapiens (human)	233	0.0425242	0.540977	1
glycerol-3-phosphate shuttle	406	0.0338167	0.540986	1
Glibenclamide Action Pathway	207	0.0447894	0.541111	1
Gliclazide Action Pathway	207	0.0447894	0.541111	1
Pancreas Function	207	0.0447894	0.541111	1
Repaglinide Action Pathway	207	0.0447894	0.541111	1
Nateglinide Action Pathway	207	0.0447894	0.541111	1
p53 signaling pathway	323	0.0369812	0.541383	1
Transcriptional regulation of white adipocyte differentiation	315	-0.0373172	0.541893	1
trka receptor signaling pathway	495	-0.0313314	0.542678	1
Procainamide (Antiarrhythmic) Action Pathway	385	0.0343597	0.542788	1
Fosphenytoin (Antiarrhythmic) Action Pathway	385	0.0343597	0.542788	1
Mexiletine Action Pathway	385	0.0343597	0.542788	1
Tocainide Action Pathway	385	0.0343597	0.542788	1
Cellular response to hypoxia	436	-0.0327551	0.543072	1
[truncated: 1,781 more rows]

## Sheet: CVG_OV_t13
Comparison: CVG vs OV at Stage 13. Positive log odds ratio indicates more targeting of pathway in CVG as compared to OV tissue.
Pathway Name	miRNA in Pathway	Log Odds Ratio	Raw p-value	Adjusted p-value
fatty acid elongation -- saturated	350	0.251405	2.43995e-05	0.592016
Synthesis and processing of ENV and VPU	238	0.288665	3.55456e-05	0.592016
Synthesis of UDP-N-acetyl-glucosamine	459	-0.204362	0.000133347	0.99399
UDP-<i>N</i>-acetyl-D-glucosamine biosynthesis II	459	-0.204362	0.000133347	0.99399
Acyl chain remodeling of DAG and TAG	436	0.206688	0.000149202	0.99399
erk1/erk2 mapk signaling pathway	369	0.216965	0.000185776	1
GDP-mannose biosynthesis	318	0.218439	0.000399111	1
FGFR4 mutant receptor activation	110	0.350152	0.00042777	1
degradation of the rar and rxr by the proteasome	386	0.200468	0.000434858	1
Propionyl-CoA catabolism	264	-0.225601	0.000689333	1
Microtubule-dependent trafficking of connexons from Golgi to the plasma membrane	237	-0.229729	0.000992707	1
Sema4D mediated inhibition of cell attachment and migration	305	0.200126	0.00136419	1
Cytosolic iron-sulfur cluster assembly	344	0.188016	0.00157987	1
pentose phosphate pathway (oxidative branch)	421	0.173638	0.0015949	1
Intracellular Signalling Through LHCGR Receptor and Luteinizing Hormone/Choriogonadotropin	348	-0.185623	0.00172866	1
proline biosynthesis	240	0.21101	0.00228133	1
Synthesis of dolichyl-phosphate-glucose	51	-0.429668	0.00269833	1
acyl carrier protein metabolism	231	-0.21093	0.0027018	1
Assembly of the ORC complex at the origin of replication	356	-0.17365	0.00305998	1
Tacrolimus/Cyclosporine Pathway, Pharmacodynamics	415	0.163306	0.00311209	1
proline degradation	163	0.24261	0.00317722	1
Proline catabolism	163	0.24261	0.00317722	1
SRF and miRs in Smooth Muscle Differentiation and Proliferation	396	0.165246	0.00331153	1
Retinol metabolism - Homo sapiens (human)	196	-0.22157	0.0034199	1
Reactions specific to the hybrid N-glycan synthesis pathway	446	0.157277	0.00344519	1
Highly sodium permeable acetylcholine nicotinic receptors	318	0.178397	0.00361892	1
Mitotic Telophase/Cytokinesis	298	-0.182971	0.00370242	1
tnfr2 signaling pathway	387	0.163951	0.00384413	1
binding of TCF/LEF:CTNNB1 to target gene promoters	296	-0.182341	0.00392094	1
Nicotine Activity on Chromaffin Cells	437	0.154129	0.00442192	1
Basigin interactions	368	0.164238	0.00449441	1
IFN alpha signaling	187	0.217754	0.00473568	1
Regulation by TREX1	18	0.657556	0.00513618	1
Ticlopidine Metabolism Pathway	139	-0.246202	0.00532901	1
Ticlopidine Action Pathway	139	-0.246202	0.00532901	1
Organic cation transport	351	-0.162751	0.00573815	1
Signalling to STAT3	181	0.215703	0.00585352	1
Estrogen Metabolism Pathway	154	-0.228633	0.00678876	1
phosphatidylserine biosynthesis II	462	0.142916	0.00705522	1
Tristetraprolin (TTP) destabilizes mRNA	380	-0.152281	0.007637	1
dicer pathway	446	-0.143305	0.00767086	1
Sorafenib Pharmacodynamics	377	0.152359	0.00777836	1
Ligand-gated ion channel transport	364	-0.154525	0.0077804	1
GABA synthesis, release, reuptake and degradation	330	0.157814	0.00898233	1
L-serine degradation	25	0.519268	0.00901459	1
Heme degradation	157	0.217632	0.00909755	1
Transcriptional activation by NRF2	380	-0.14851	0.00926938	1
chondroitin and dermatan biosynthesis	360	0.151524	0.0093308	1
Pathways in cancer - Homo sapiens (human)	361	-0.151257	0.00938756	1
Sphingolipid Metabolism	409	-0.144027	0.00939592	1
Lysosphingolipid and LPA receptors	386	0.146659	0.00969239	1
chondroitin sulfate biosynthesis	423	0.141554	0.00972531	1
Arachidonate production from DAG	355	0.15126	0.00983579	1
anthrax toxin mechanism of action	300	0.16171	0.00997871	1
Pentose Phosphate Pathway (Erythrocyte)	221	0.183483	0.0103744	1
Alternative complement activation	378	0.146421	0.0104238	1
GPCRs, Class C Metabotropic glutamate, pheromone	334	0.152711	0.0109813	1
eumelanin biosynthesis	414	-0.140009	0.0112005	1
MAP kinase cascade	446	0.136044	0.0112981	1
regulators of bone mineralization	322	-0.154252	0.0113805	1
Defective CFTR causes cystic fibrosis	251	-0.171018	0.0115702	1
ABC transporter disorders	251	-0.171018	0.0115702	1
Disorders of transmembrane transporters	251	-0.171018	0.0115702	1
superpathway of conversion of glucose to acetyl CoA and entry into the TCA cycle	212	0.184024	0.0116823	1
homocarnosine biosynthesis	204	0.185757	0.0121272	1
carnosine biosynthesis	204	0.185757	0.0121272	1
Hormone ligand-binding receptors	93	-0.265773	0.0126592	1
lanosterol biosynthesis	363	0.14462	0.0127206	1
glutamine degradation/glutamate biosynthesis	166	-0.202745	0.0127535	1
TWIK-releated acid-sensitive K+ channel (TASK)	493	0.128225	0.0132527	1
Interconversion of polyamines	229	0.174371	0.0133597	1
thyroid hormone biosynthesis	95	0.261246	0.0133921	1
Heroin metabolism	133	0.222007	0.0135372	1
Lipoic acid metabolism - Homo sapiens (human)	224	-0.175363	0.0136698	1
Synthesis of IPs in the ER lumen	344	-0.145779	0.0139867	1
Thioguanine Metabolism Pathway	122	-0.230477	0.0141892	1
Doxorubicin Pathway (Cancer Cell), Pharmacodynamics	252	-0.165175	0.0145255	1
Oxidative Stress Regulatory Pathway (Erythrocyte)	255	0.164231	0.0145897	1
glycoaminoglycan-protein linkage region biosynthesis	487	0.126917	0.0146656	1
Fatty acids	197	0.183149	0.014904	1
diphthamide biosynthesis	150	-0.207303	0.0149223	1
Folate malabsorption, hereditary	383	0.13799	0.0152374	1
Methotrexate Action Pathway	383	0.13799	0.0152374	1
Tandem pore domain halothane-inhibited K+ channel (THIK)	123	0.226459	0.0153628	1
ketogenesis	236	-0.168496	0.0153718	1
Base excision repair - Homo sapiens (human)	223	-0.171871	0.0157636	1
alternative complement pathway	371	0.138893	0.0157752	1
Synthesis, secretion, and inactivation of Glucose-dependent Insulinotropic Polypeptide (GIP)	261	-0.160207	0.0161105	1
Glial Cell Differentiation	420	0.130808	0.0171101	1
t(4;14) translocations of FGFR3	226	0.16882	0.0172048	1
Peptide ligand-binding receptors	215	0.171573	0.0176746	1
Mitochondrial ABC transporters	216	-0.170345	0.0183062	1
Cam-PDE 1 activation	268	0.155104	0.0183392	1
Caspase Cascade in Apoptosis	287	0.150441	0.0185347	1
Transferrin endocytosis and recycling	261	0.155519	0.019293	1
Alpha-oxidation of phytanate	123	0.218899	0.0193724	1
Sema4D induced cell migration and growth-cone collapse	307	0.144418	0.0200264	1
Adenosine P1 receptors	170	0.186924	0.0201954	1
ucalpain and friends in cell spread	296	-0.146448	0.0202249	1
Binding and entry of HIV virion	225	0.164473	0.0203951	1
Sulfur amino acid metabolism	337	0.13825	0.0207297	1
Fibronectin matrix formation	250	-0.156156	0.0211841	1
Lipoprotein metabolism	245	0.157223	0.0215184	1
Axonal growth inhibition (RHOA activation)	233	0.160389	0.0215875	1
Establishment of Sister Chromatid Cohesion	380	-0.130017	0.0225434	1
Inhibition of Host mRNA Processing and RNA Silencing	220	0.162542	0.0232751	1
Beta5 beta6 beta7 and beta8 integrin cell surface interactions	314	-0.139343	0.0234766	1
chondroitin sulfate biosynthesis (late stages)	412	0.125119	0.023528	1
Long-chain-3-hydroxyacyl-coa dehydrogenase deficiency (LCHAD)	166	-0.183416	0.0240117	1
Fatty Acid Elongation In Mitochondria	166	-0.183416	0.0240117	1
GLI proteins bind promoters of Hh responsive genes to promote transcription	371	-0.129487	0.0243386	1
Highly calcium permeable postsynaptic nicotinic acetylcholine receptors	295	0.142043	0.0244239	1
Vitamins B6 activation to pyridoxal phosphate	476	0.11781	0.0245293	1
Mycophenolic acid Pathway, Pharmacokinetics/Pharmacodynamics	195	-0.169854	0.0246433	1
role of pi3k subunit p85 in regulation of actin organization and cell migration	334	-0.134643	0.0247397	1
activation of camp-dependent protein kinase pka	300	0.140648	0.0247849	1
Formation of a pool of free 40S subunits	164	0.183319	0.0248451	1
Pentose phosphate pathway - Homo sapiens (human)	232	0.156221	0.0256108	1
Serotonin and melatonin biosynthesis	153	-0.188476	0.0256348	1
serotonin and melatonin biosynthesis	153	-0.188476	0.0256348	1
Vitamin digestion and absorption - Homo sapiens (human)	365	0.128359	0.026556	1
Regulation of lipid metabolism by Peroxisome proliferator-activated receptor alpha (PPARalpha)	335	-0.132195	0.0272789	1
Signaling events mediated by HDAC Class I	327	0.133415	0.0273457	1
Pyrimidine catabolism	237	0.152509	0.0277876	1
NOSIP mediated eNOS trafficking	82	0.248357	0.0277888	1
Glycosaminoglycan biosynthesis - chondroitin sulfate / dermatan sulfate - Homo sapiens (human)	450	0.117469	0.0279698	1
Regulation of innate immune responses to cytosolic DNA	206	0.161707	0.0282469	1
Alcoholism - Homo sapiens (human)	269	-0.143632	0.0286288	1
Phosphorylation of Emi1	259	0.145826	0.0288385	1
mRNA Splicing - Minor Pathway	261	0.145047	0.0290696	1
Activation of C3 and C5	158	0.180784	0.0293865	1
Fructose intolerance, hereditary	255	0.145332	0.0303409	1
Fructose and Mannose Degradation	255	0.145332	0.0303409	1
Fructosuria	255	0.145332	0.0303409	1
ethanol degradation IV	237	-0.149903	0.0304489	1
Bile salt and organic anion SLC transporters	428	0.117783	0.030464	1
RNA Polymerase III Transcription Initiation From Type 1 Promoter	339	0.128865	0.0306101	1
Ibuprofen Pathway, Pharmacokinetics	228	-0.152399	0.0306314	1
formaldehyde oxidation	439	-0.116494	0.0307071	1
cardiac protection against ros	484	-0.11235	0.0309461	1
RHO GTPases regulate CFTR trafficking	372	-0.123642	0.0313703	1
pentose phosphate pathway	285	0.137197	0.0321589	1
D-Glutamine and D-glutamate metabolism - Homo sapiens (human)	231	-0.149977	0.0322971	1
UDP-D-xylose and UDP-D-glucuronate biosynthesis	169	-0.171945	0.0329016	1
Hyaluronan metabolism	260	0.141744	0.0331747	1
p75NTR regulates axonogenesis	206	0.156799	0.0332909	1
RhoA signaling pathway	352	-0.124648	0.0337655	1
GPCR ligand binding	237	0.146952	0.0338127	1
Tenofovir/Adefovir Pathway, Pharmacodynamics	315	-0.13006	0.0341208	1
glycolysis	195	0.159981	0.0343248	1
Hypoxia-mediated EMT and Stemness	214	-0.152944	0.034922	1
Glucagon signaling in metabolic regulation	313	0.129739	0.0349802	1
NF-kB activation through FADD/RIP-1 pathway mediated by caspase-8 and -10	420	0.115333	0.0353506	1
Phospholipid metabolism	303	-0.131201	0.035553	1
regulation of splicing through sam68	390	0.118237	0.0359479	1
heme degradation	235	0.145749	0.0360736	1
CHL1 interactions	402	-0.116546	0.0364047	1
Inositol transporters	450	-0.111762	0.0364511	1
Warfarin Pathway, Pharmacokinetics	264	-0.13818	0.036674	1
ATF4 activates genes	116	-0.200108	0.0368923	1
influence of ras and rho proteins on g1 to s transition	392	0.117353	0.0369769	1
Primary bile acid biosynthesis - Homo sapiens (human)	217	-0.150123	0.0371536	1
UTP and CTP <i>de novo</i> biosynthesis	197	-0.156642	0.0372178	1
Fc Epsilon Receptor I Signaling in Mast Cells	441	0.112088	0.0372538	1
Terminal pathway of complement	330	0.125228	0.0376026	1
fatty acid biosynthesis initiation	338	0.123912	0.037811	1
classical complement pathway	251	0.140224	0.0379389	1
RNA Polymerase III Chain Elongation	371	0.119262	0.0379792	1
Gene regulatory network modelling somitogenesis	173	0.165191	0.0383408	1
Inhibition of replication initiation of damaged DNA by RB1/E2F1	320	0.126228	0.0384605	1
Prednisolone Action Pathway	362	-0.119991	0.0386719	1
Prednisolone Metabolism Pathway	362	-0.119991	0.0386719	1
Prolactin Signaling Pathway	381	0.11706	0.0396445	1
Transport of connexons to the plasma membrane	240	-0.14153	0.0400366	1
Autodegradation of Cdh1 by Cdh1:APC/C	223	0.145924	0.0401542	1
Codeine and Morphine Pathway, Pharmacokinetics	111	-0.200999	0.0403247	1
Codeine and Morphine Metabolism	111	-0.200999	0.0403247	1
Vitamin D Metabolism	253	0.136694	0.0423117	1
thiamin salvage III	448	-0.108389	0.0427685	1
betaKlotho-mediated ligand binding	253	0.13623	0.0429278	1
creatine biosynthesis	117	0.192948	0.0434514	1
Pentose phosphate cycle	248	0.136836	0.043811	1
Signaling by NOTCH1	356	0.117771	0.0438151	1
Differentiation Pathway	327	-0.121655	0.0440954	1
Packaging Of Telomere Ends	157	-0.167429	0.0444473	1
Synthesis of GDP-mannose	329	0.121104	0.0445014	1
Alanine Aspartate Asparagine metabolism	262	0.132834	0.0450968	1
P2Y receptors	306	0.124224	0.0454735	1
Sodium-coupled sulphate, di- and tri-carboxylate transporters	185	0.154233	0.0460565	1
Cell cycle - Homo sapiens (human)	291	-0.126386	0.0464002	1
Insulin effects increased synthesis of Xylulose-5-Phosphate	147	0.170891	0.0466866	1
Role of phospholipids in phagocytosis	123	0.185159	0.0473659	1
Diurnally Regulated Genes with Circadian Orthologs	356	-0.115772	0.0474137	1
IL-1 NFkB	273	0.128991	0.0477075	1
IL-10 signaling	282	0.127142	0.04791	1
Ras signaling pathway - Homo sapiens (human)	367	0.114037	0.0480337	1
Codeine Metabolism Pathway	109	-0.195707	0.0480802	1
MAPK targets/ Nuclear events mediated by MAP kinases	481	0.102893	0.0484612	1
Proteasome Degradation	200	-0.147184	0.0487541	1
Clathrin derived vesicle budding	336	-0.117797	0.0487844	1
trans-Golgi Network Vesicle Budding	336	-0.117797	0.0487844	1
Sulfur relay system - Homo sapiens (human)	394	0.110505	0.0489871	1
icosapentaenoate biosynthesis II (metazoa)	285	-0.125877	0.0491049	1
Fluoropyrimidine Pathway, Pharmacodynamics	386	0.111165	0.0494062	1
Ubiquitin-dependent degradation of Cyclin D1	350	0.115296	0.0498736	1
Ubiquitin-dependent degradation of Cyclin D	350	0.115296	0.0498736	1
Stabilization of p53	358	0.114195	0.0499926	1
protein <i>O</i>-[<i>N</i>-acetyl]-glucosylation	275	-0.127279	0.0500141	1
2-oxobutanoate degradation	406	-0.108645	0.0501645	1
oxidized GTP and dGTP detoxification	153	0.164764	0.0506993	1
Synthesis of Lipoxins (LX)	146	-0.167882	0.0511874	1
Abnormal conversion of 2-oxoglutarate to 2-hydroxyglutarate	119	-0.184522	0.0512459	1
Diseases of metabolism	119	-0.184522	0.0512459	1
NADPH regeneration	119	-0.184522	0.0512459	1
flavin biosynthesis	179	-0.152928	0.0513811	1
ABC transporters - Homo sapiens (human)	309	-0.119793	0.0527491	1
oxidative stress induced gene expression via nrf2	410	0.106955	0.0529657	1
Platelet sensitization by LDL	397	0.108296	0.0529689	1
Processing of Capped Intron-Containing Pre-mRNA	288	-0.123047	0.0533576	1
visual signal transduction	327	0.116596	0.0536413	1
Tacrolimus/Cyclosporine Pathway, Pharmacokinetics	299	-0.120552	0.0545099	1
il22 soluble receptor signaling pathway	310	0.118731	0.0546108	1
Celecoxib Metabolism Pathway	223	-0.136477	0.0548343	1
alanine biosynthesis/degradation	214	0.138551	0.05572	1
Endothelins	330	0.115087	0.0558894	1
Synthesis, secretion, and deacylation of Ghrelin	252	-0.128782	0.0561795	1
Translation initiation complex formation	178	-0.149302	0.0576376	1
IL27-mediated signaling events	254	0.127481	0.057815	1
Tryptophan Metabolism	189	-0.145132	0.0580404	1
Dopaminergic Neurogenesis	231	0.132472	0.0583643	1
Sulfide oxidation to sulfate	161	0.155677	0.058399	1
Signaling by FGFR1 amplification mutants	397	0.105846	0.0584772	1
Gaucher Disease	376	-0.107879	0.0590536	1
Globoid Cell Leukodystrophy	376	-0.107879	0.0590536	1
Metachromatic Leukodystrophy (MLD)	376	-0.107879	0.0590536	1
Fabry disease	376	-0.107879	0.0590536	1
Krabbe disease	376	-0.107879	0.0590536	1
Activation of Ca-permeable Kainate Receptor	346	0.111391	0.0592744	1
Ionotropic activity of Kainate Receptors	346	0.111391	0.0592744	1
Rosiglitazone Pharmacokinetic Pathway	198	-0.141214	0.0594636	1
Rosiglitazone Metabolism Pathway	198	-0.141214	0.0594636	1
Cell Cycle	279	0.121095	0.0605302	1
Transport of nucleosides and free purine and pyrimidine bases across the plasma membrane	367	0.107878	0.0614585	1
Oxidative Stress Pathway (Erythrocyte)	275	0.121271	0.0618538	1
Pathway_PA165980337	275	0.121271	0.0618538	1
cxcr4 signaling pathway	342	-0.110709	0.0620982	1
Alpha9 beta1 integrin signaling events	325	-0.112976	0.0622219	1
G alpha (12/13) signalling events	298	0.117055	0.0622485	1
Translesion Synthesis by POLH	309	0.115127	0.0626021	1
Phenylalanine metabolism - Homo sapiens (human)	248	-0.126245	0.0627651	1
SUMO is transferred from E1 to E2 (UBE2I, UBC9)	343	0.110174	0.062945	1
basic mechanisms of sumoylation	343	0.110174	0.062945	1
Inflammasomes	362	0.107654	0.0633031	1
Interferon gamma signaling	286	0.118496	0.0636187	1
RNA Polymerase I Transcription	250	0.125303	0.0640299	1
Drug metabolism - cytochrome P450 - Homo sapiens (human)	202	-0.137534	0.064139	1
Glycolysis / Gluconeogenesis - Homo sapiens (human)	241	0.127014	0.0644755	1
SUMO is conjugated to E1 (UBA2:SAE1)	348	-0.108912	0.0644897	1
miR-targeted genes in leukocytes - TarBase	275	0.119271	0.0662111	1
Initial triggering of complement	89	0.199476	0.0666633	1
GTP hydrolysis and joining of the 60S ribosomal subunit	187	0.141019	0.0667553	1
Arf6 signaling events	366	0.105824	0.0667801	1
FGFR3c ligand binding and activation	308	-0.113413	0.0670252	1
FGFR3 ligand binding and activation	308	-0.113413	0.0670252	1
Signaling by activated point mutants of FGFR3	308	-0.113413	0.0670252	1
FGFR3 mutant receptor activation	308	-0.113413	0.0670252	1
Transcriptional activity of SMAD2/SMAD3:SMAD4 heterotrimer	452	-0.0975562	0.0671667	1
Aminocaproic Acid Action Pathway	299	-0.114578	0.0675556	1
Tranexamic Acid Action Pathway	299	-0.114578	0.0675556	1
Urokinase Action Pathway	299	-0.114578	0.0675556	1
Reteplase Action Pathway	299	-0.114578	0.0675556	1
Streptokinase Action Pathway	299	-0.114578	0.0675556	1
Tenecteplase Action Pathway	299	-0.114578	0.0675556	1
Alteplase Action Pathway	299	-0.114578	0.0675556	1
Anistreplase Action Pathway	299	-0.114578	0.0675556	1
Aprotinin Action Pathway	299	-0.114578	0.0675556	1
Phenindione Action Pathway	299	-0.114578	0.0675556	1
Dicoumarol Action Pathway	299	-0.114578	0.0675556	1
Warfarin Action Pathway	299	-0.114578	0.0675556	1
Acenocoumarol Action Pathway	299	-0.114578	0.0675556	1
Coagulation	299	-0.114578	0.0675556	1
Bivalirudin Action Pathway	299	-0.114578	0.0675556	1
Argatroban Action Pathway	299	-0.114578	0.0675556	1
Phenprocoumon Action Pathway	299	-0.114578	0.0675556	1
Dicumarol Action Pathway	299	-0.114578	0.0675556	1
Ximelagatran Action Pathway	299	-0.114578	0.0675556	1
Lepirudin Action Pathway	299	-0.114578	0.0675556	1
Transcriptional activation of cell cycle inhibitor p21	244	0.12471	0.0679555	1
Transcriptional activation of p53 responsive genes	244	0.12471	0.0679555	1
Nucleotide Excision Repair	316	0.11171	0.068155	1
PAOs oxidise polyamines to amines	296	0.114779	0.0683212	1
TGF-beta signaling pathway - Homo sapiens (human)	409	-0.100783	0.0684226	1
AKT phosphorylates targets in the cytosol	382	-0.10328	0.0688928	1
glycerol degradation	450	-0.0970786	0.0689266	1
Synthesis of PE	371	0.103969	0.0701504	1
Vif-mediated degradation of APOBEC3G	309	0.111466	0.0714061	1
TRP channels	301	-0.112611	0.0715102	1
Gap junction trafficking	221	-0.128627	0.0715591	1
Miscellaneous transport and binding events	414	-0.0990738	0.0719134	1
Activation of NMDA receptor upon glutamate binding and postsynaptic events	450	0.0960337	0.0719317	1
Glypican 1 network	380	-0.102267	0.0721567	1
Global Genomic NER (GG-NER)	221	0.12814	0.0724472	1
Cocaine addiction - Homo sapiens (human)	360	-0.104337	0.0725416	1
Homologous recombination repair of replication-independent double-strand breaks	355	0.10469	0.0731834	1
Homologous Recombination Repair	355	0.10469	0.0731834	1
G-protein activation	263	-0.118258	0.0738975	1
t cell receptor signaling pathway	305	0.111084	0.073956	1
ccr3 signaling in eosinophils	412	0.0984922	0.0741036	1
SOS-mediated signalling	369	0.102743	0.0741725	1
SHC1 events in ERBB2 signaling	369	0.102743	0.0741725	1
SHC1 events in ERBB4 signaling	369	0.102743	0.0741725	1
GRB2 events in ERBB2 signaling	369	0.102743	0.0741725	1
GRB2 events in EGFR signaling	369	0.102743	0.0741725	1
RAF/MAP kinase cascade	369	0.102743	0.0741725	1
SHC1 events in EGFR signaling	369	0.102743	0.0741725	1
glutamate biosynthesis/degradation	170	-0.143363	0.0743724	1
Oocyte meiosis - Homo sapiens (human)	310	0.109983	0.0748356	1
Shigellosis - Homo sapiens (human)	307	-0.110363	0.0749195	1
Fatty acid elongation - Homo sapiens (human)	283	0.114086	0.0752817	1
Keratan sulfate degradation	256	0.118938	0.0755322	1
TNF receptor signaling pathway	339	0.105732	0.0756857	1
mir34a and TGIF2 in osteoclastogenesis	261	0.117837	0.0758745	1
APOBEC3G mediated resistance to HIV-1 infection	217	0.12744	0.0765509	1
MAPK1/MAPK3 signaling	389	0.0996926	0.076888	1
hypusine biosynthesis	62	0.228554	0.0772429	1
acyl-CoA hydrolysis	272	0.114546	0.079076	1
Polycystic Kidney Disease Pathway	308	-0.108438	0.079736	1
Host Interactions of HIV factors	322	0.106038	0.081011	1
Aquaporin-mediated transport	309	0.107799	0.0811652	1
O-linked glycosylation	341	-0.103346	0.0817952	1
Wnt signaling pathway - Homo sapiens (human)	367	0.100267	0.0820412	1
Homologous recombination - Homo sapiens (human)	266	0.114405	0.0821325	1
NOTCH1 Intracellular Domain Regulates Transcription	340	-0.103124	0.082751	1
Mismatch Repair	234	-0.120609	0.0830591	1
Glycolysis	295	0.108969	0.0837317	1
WNT ligand biogenesis and trafficking	362	0.100148	0.0840033	1
Pathogenic Escherichia coli infection - Homo sapiens (human)	251	0.11651	0.0843472	1
Tie2 Signaling	373	-0.0987976	0.0846541	1
Signaling by FGFR4 in disease	467	-0.0906925	0.084962	1
ARMS-mediated activation	357	0.100389	0.0850396	1
cell to cell adhesion signaling	260	0.114392	0.0853486	1
Nef mediated downregulation of MHC class I complex cell surface expression	388	0.096982	0.0856274	1
Galactose catabolism	126	0.158304	0.0860546	1
Gastric pepsin release	33	0.301267	0.0860888	1
[truncated: 3,435 more rows]

## Sheet: CVG_OV_t14
Comparison: CVG vs OV at Stage 14. Positive log odds ratio indicates more targeting of pathway in CVG as compared to OV tissue.
[truncated: 3,780 more rows]

[truncated: 4 more sheets: CVG_OV_t15, NC_OV_t13, NC_OV_t14, NC_OV_t15]
