# Supplementary material for: Developmental profiling of microRNAs in the human embryonic inner ear
Source: PLoS One. 2018 Jan 26;13(1):e0191452. doi: 10.1371/journal.pone.0191452 (PMC5786302; doi:10.1371/journal.pone.0191452)
Supplement: S6 Dataset — All results are included in each tab. (XLSX) [file pone.0191452.s013.xlsx]

## Sheet: CVG_vs_NC_t13
Gene Ontology Pathways	t-value	p-Value	Stage	Enrichment Score
GO_AUDITORY_RECEPTOR_CELL_MORPHOGENESIS	3.93319	0.00204351	13	0.591889
GO_CALCIUM_MEDIATED_SIGNALING_USING_INTRACELLULAR_CALCIUM_SOURCE	3.52131	0.00430623	13	0.529207
GO_NEPHRIC_DUCT_MORPHOGENESIS	3.22931	0.00735846	13	0.55701
GO_ONE_CARBON_COMPOUND_TRANSPORT	-3.20691	0.00766855	13	-0.510606
GO_POSITIVE_REGULATION_OF_NATURAL_KILLER_CELL_MEDIATED_IMMUNITY	-3.06457	0.00997063	13	-0.391109
GO_THYROID_HORMONE_GENERATION	3.05166	0.0102111	13	0.508636
GO_NEPHRIC_DUCT_DEVELOPMENT	3.03208	0.0105869	13	0.497068
GO_GDP_DISSOCIATION_INHIBITOR_ACTIVITY	3.01667	0.0108924	13	0.617092
GO_SHORT_CHAIN_FATTY_ACID_METABOLIC_PROCESS	3.00549	0.0111196	13	0.600464
GO_DORSAL_SPINAL_CORD_DEVELOPMENT	2.90583	0.0133655	13	0.607608
GO_AMIDE_TRANSMEMBRANE_TRANSPORTER_ACTIVITY	-2.88902	0.0137867	13	-0.373837
GO_PHOSPHATIDATE_PHOSPHATASE_ACTIVITY	-2.849	0.0148433	13	-0.562312
GO_REGULATION_OF_INTERLEUKIN_5_PRODUCTION	2.81445	0.0158199	13	0.457543
GO_REGULATION_OF_INTERFERON_ALPHA_PRODUCTION	-2.77423	0.0170369	13	-0.326032
GO_SARCOPLASMIC_RETICULUM_CALCIUM_ION_TRANSPORT	2.76364	0.0173726	13	0.490095
GO_CELLULAR_RESPONSE_TO_DSRNA	-2.76134	0.0174463	13	-0.360221
GO_REPLICATIVE_SENESCENCE	-2.75439	0.0176713	13	-0.675941
GO_POLYOL_TRANSMEMBRANE_TRANSPORTER_ACTIVITY	-2.73457	0.0183278	13	-0.516824
GO_TCTN_B9D_COMPLEX	2.71139	0.0191267	13	0.454792
GO_REGULATION_OF_CHEMOKINE_SECRETION	2.70456	0.0193683	13	0.496377
GO_POSITIVE_REGULATION_OF_NITRIC_OXIDE_SYNTHASE_BIOSYNTHETIC_PROCESS	2.6971	0.0196362	13	0.457122
GO_POSITIVE_REGULATION_OF_INTERFERON_ALPHA_PRODUCTION	-2.69454	0.0197289	13	-0.355042
GO_REGULATION_OF_SYNAPTIC_TRANSMISSION_DOPAMINERGIC	-2.6939	0.0197518	13	-0.427406
GO_THYROID_HORMONE_METABOLIC_PROCESS	2.68352	0.0201325	13	0.438332
GO_FIBROBLAST_GROWTH_FACTOR_BINDING	-2.67859	0.0203157	13	-0.543168
GO_CELLULAR_RESPONSE_TO_UV	-2.64398	0.0216495	13	-0.364766
GO_POSITIVE_REGULATION_OF_TYPE_2_IMMUNE_RESPONSE	2.61466	0.0228461	13	0.436897
GO_POSITIVE_REGULATION_OF_THYMOCYTE_AGGREGATION	2.59508	0.0236812	13	0.501818
GO_REGULATION_OF_THYMOCYTE_AGGREGATION	2.59474	0.0236957	13	0.350923
GO_QUINONE_METABOLIC_PROCESS	2.58476	0.024133	13	0.423879
GO_ACETYL_COA_BIOSYNTHETIC_PROCESS	2.57281	0.0246669	13	0.627498
GO_OLIGOSACCHARIDE_BIOSYNTHETIC_PROCESS	-2.57197	0.0247052	13	-0.417804
GO_PYRIMIDINE_NUCLEOSIDE_MONOPHOSPHATE_METABOLIC_PROCESS	-2.55177	0.0256357	13	-0.565875
GO_AUDITORY_RECEPTOR_CELL_DEVELOPMENT	2.53651	0.0263611	13	0.359208
GO_REGULATION_OF_NECROPTOTIC_PROCESS	-2.53213	0.0265728	13	-0.391798
GO_RESPONSE_TO_THYROID_HORMONE	2.52579	0.0268826	13	0.412023
GO_CD4_POSITIVE_OR_CD8_POSITIVE_ALPHA_BETA_T_CELL_LINEAGE_COMMITMENT	2.48463	0.0289796	13	0.421885
GO_SULFATION	-2.48445	0.0289896	13	-0.324554
GO_NEGATIVE_REGULATION_OF_TRANSCRIPTION_FACTOR_IMPORT_INTO_NUCLEUS	-2.48254	0.0290906	13	-0.393256
GO_NBAF_COMPLEX	2.48187	0.0291261	13	0.422464
GO_POSITIVE_REGULATION_OF_DNA_TEMPLATED_TRANSCRIPTION_ELONGATION	2.47233	0.029637	13	0.4098
GO_SPECIFIC_GRANULE	-2.46756	0.0298956	13	-0.503874
GO_DETECTION_OF_MECHANICAL_STIMULUS	2.46325	0.0301313	13	0.351325
GO_REGULATION_OF_MEMBRANE_LIPID_DISTRIBUTION	-2.43923	0.0314778	13	-0.438072
GO_PROTEIN_LOCALIZATION_TO_CILIUM	-2.4381	0.0315426	13	-0.310965
GO_REGULATION_OF_INTERFERON_GAMMA_PRODUCTION	2.43218	0.0318836	13	0.30715
GO_EMBRYONIC_SKELETAL_JOINT_DEVELOPMENT	2.42601	0.0322435	13	0.432172
GO_REGULATION_OF_TUMOR_NECROSIS_FACTOR_BIOSYNTHETIC_PROCESS	-2.4251	0.0322967	13	-0.486606
GO_GDP_METABOLIC_PROCESS	-2.41562	0.0328577	13	-0.382978
GO_5_3_EXONUCLEASE_ACTIVITY	-2.4093	0.0332369	13	-0.527504
GO_REGULATION_OF_INTERLEUKIN_4_PRODUCTION	2.39542	0.0340844	13	0.328067
GO_NEGATIVE_REGULATION_OF_STEROL_TRANSPORT	2.3875	0.0345775	13	0.460354
GO_TONGUE_DEVELOPMENT	2.38699	0.0346095	13	0.336796
GO_REGULATION_OF_LIPOPROTEIN_METABOLIC_PROCESS	-2.37935	0.0350924	13	-0.386103
GO_POSITIVE_REGULATION_OF_VASCULAR_ENDOTHELIAL_GROWTH_FACTOR_RECEPTOR_SIGNALING_PATHWAY	-2.37654	0.0352715	13	-0.453444
GO_PYRUVATE_METABOLIC_PROCESS	2.34486	0.0373522	13	0.334262
GO_NUCLEAR_ENVELOPE_REASSEMBLY	-2.34302	0.037477	13	-0.436784
GO_NEGATIVE_REGULATION_OF_INTERLEUKIN_17_PRODUCTION	2.33565	0.037979	13	0.359666
GO_NEGATIVE_REGULATION_OF_NECROTIC_CELL_DEATH	-2.32868	0.03846	13	-0.467995
GO_POSITIVE_REGULATION_OF_LEUKOCYTE_DEGRANULATION	-2.3193	0.039117	13	-0.422986
GO_NUCLEOSIDE_SALVAGE	-2.31656	0.0393106	13	-0.411793
GO_CARDIAC_LEFT_VENTRICLE_MORPHOGENESIS	2.3156	0.0393791	13	0.42613
GO_T_HELPER_1_TYPE_IMMUNE_RESPONSE	2.31351	0.0395279	13	0.346833
GO_CELLULAR_WATER_HOMEOSTASIS	-2.30627	0.040047	13	-0.433294
GO_NEGATIVE_REGULATION_OF_SUBSTRATE_ADHESION_DEPENDENT_CELL_SPREADING	-2.30564	0.0400927	13	-0.395491
GO_NEGATIVE_REGULATION_OF_FATTY_ACID_METABOLIC_PROCESS	-2.30511	0.0401308	13	-0.497781
GO_FRUCTOSE_METABOLIC_PROCESS	2.29798	0.0406497	13	0.385717
GO_ALDEHYDE_CATABOLIC_PROCESS	2.29353	0.0409763	13	0.515376
GO_DETECTION_OF_MECHANICAL_STIMULUS_INVOLVED_IN_SENSORY_PERCEPTION_OF_SOUND	2.27945	0.0420278	13	0.549235
GO_DETECTION_OF_OTHER_ORGANISM	2.27773	0.0421586	13	0.559949
GO_HEMIDESMOSOME_ASSEMBLY	2.26781	0.0429167	13	0.403793
GO_SPINAL_CORD_ASSOCIATION_NEURON_DIFFERENTIATION	2.26715	0.0429677	13	0.507743
GO_POLYOL_TRANSPORT	-2.25721	0.0437418	13	-0.445537
GO_REGULATION_OF_LIPOPROTEIN_PARTICLE_CLEARANCE	2.25124	0.0442132	13	0.31542
GO_CELLULAR_RESPONSE_TO_LIGHT_STIMULUS	-2.236	0.0454375	13	-0.277449
GO_TROPHOBLAST_GIANT_CELL_DIFFERENTIATION	2.23587	0.0454484	13	0.309133
GO_REGULATION_OF_DNA_TEMPLATED_TRANSCRIPTION_ELONGATION	2.23492	0.0455258	13	0.260961
GO_REGULATION_OF_VITAMIN_METABOLIC_PROCESS	2.23459	0.0455531	13	0.378716
GO_MHC_CLASS_II_PROTEIN_COMPLEX_BINDING	2.23219	0.045749	13	0.454268
GO_POSITIVE_REGULATION_OF_LONG_TERM_SYNAPTIC_POTENTIATION	-2.23068	0.045873	13	-0.43163
GO_POSITIVE_REGULATION_OF_NUCLEOSIDE_METABOLIC_PROCESS	-2.22557	0.0462946	13	-0.425194
GO_PROTEIN_KINASE_C_BINDING	-2.22242	0.0465567	13	-0.378041
GO_POSITIVE_REGULATION_OF_ENDOTHELIAL_CELL_DIFFERENTIATION	2.2208	0.0466918	13	0.407255
GO_REGULATION_OF_VASCULAR_ENDOTHELIAL_GROWTH_FACTOR_RECEPTOR_SIGNALING_PATHWAY	-2.21887	0.0468532	13	-0.373913
GO_RESPONSE_TO_INACTIVITY	-2.2085	0.0477304	13	-0.488726
GO_LYSINE_METABOLIC_PROCESS	-2.20765	0.0478025	13	-0.417136
GO_RAL_GTPASE_BINDING	-2.20417	0.048101	13	-0.545594
GO_INTERLEUKIN_1_RECEPTOR_BINDING	2.20082	0.0483899	13	0.457879
GO_BROWN_FAT_CELL_DIFFERENTIATION	-2.19522	0.0488757	13	-0.428198
GO_NEGATIVE_REGULATION_OF_NUCLEOCYTOPLASMIC_TRANSPORT	-2.19003	0.0493304	13	-0.31498
GO_NEGATIVE_REGULATION_OF_PRODUCTION_OF_MOLECULAR_MEDIATOR_OF_IMMUNE_RESPONSE	2.18977	0.0493542	13	0.326675
GO_TRIVALENT_INORGANIC_CATION_TRANSPORT	2.18672	0.049623	13	0.305438

## Sheet: CVG_vs_NC_t14
Gene Ontology Pathways	t-value	p-Value	Stage	Enrichment Score
GO__DE_NOVO_POSTTRANSLATIONAL_PROTEIN_FOLDING	-2.19601	0.0489796	14	-0.593498
GO__DE_NOVO_PROTEIN_FOLDING	-2.22046	0.0468899	14	-0.468387
GO_AXONEME_PART	2.5769	0.0246145	14	0.397534
GO_BLASTOCYST_GROWTH	-2.85336	0.0148267	14	-0.402847
GO_CELL_DEATH_IN_RESPONSE_TO_OXIDATIVE_STRESS	-2.24269	0.0450635	14	-0.361434
GO_CELLULAR_RESPONSE_TO_ETHANOL	-2.23182	0.0459476	14	-0.517397
GO_CHONDROITIN_SULFATE_BIOSYNTHETIC_PROCESS	-2.29472	0.0410506	14	-0.498714
GO_CHONDROITIN_SULFATE_PROTEOGLYCAN_BIOSYNTHETIC_PROCESS	-2.24018	0.0452663	14	-0.461611
GO_CONDENSED_NUCLEAR_CHROMOSOME_CENTROMERIC_REGION	2.65681	0.021268	14	0.375641
GO_CORPUS_CALLOSUM_DEVELOPMENT	-2.67349	0.020628	14	-0.587861
GO_CYTOSOLIC_PROTEASOME_COMPLEX	2.28886	0.0414852	14	0.326194
GO_ENDOPLASMIC_RETICULUM_GOLGI_INTERMEDIATE_COMPARTMENT_MEMBRANE	-2.56034	0.0253696	14	-0.439501
GO_ERYTHROCYTE_DEVELOPMENT	-2.22304	0.0466743	14	-0.407864
GO_ERYTHROCYTE_MATURATION	-2.23514	0.0456759	14	-0.421683
GO_EXIT_FROM_MITOSIS	-2.3332	0.0383057	14	-0.521634
GO_FOREBRAIN_NEURON_FATE_COMMITMENT	-2.27522	0.0425131	14	-0.391834
GO_HETEROCHROMATIN_ORGANIZATION	-2.52679	0.0269704	14	-0.48293
GO_IGG_BINDING	2.26362	0.0434062	14	0.464011
GO_INNER_CELL_MASS_CELL_PROLIFERATION	-3.45272	0.00493554	14	-0.527904
GO_INOSITOL_METABOLIC_PROCESS	-2.5905	0.0240107	14	-0.645532
GO_INSULIN_RECEPTOR_SUBSTRATE_BINDING	-2.22166	0.0467889	14	-0.66418
GO_LAYER_FORMATION_IN_CEREBRAL_CORTEX	-2.50453	0.0280858	14	-0.570709
GO_LUNG_EPITHELIUM_DEVELOPMENT	-2.46571	0.0301402	14	-0.483551
GO_MAINTENANCE_OF_CELL_POLARITY	2.5685	0.0249948	14	0.536119
GO_MATURATION_OF_SSU_RRNA_FROM_TRICISTRONIC_RRNA_TRANSCRIPT_SSU_RRNA_5_8S_RRNA_LSU_RRNA_	-2.25054	0.0444347	14	-0.358173
GO_MISMATCH_REPAIR	2.19487	0.0490786	14	0.34445
GO_MYELOID_CELL_DEVELOPMENT	-2.19756	0.0488445	14	-0.399725
GO_NEGATIVE_REGULATION_OF_COFACTOR_METABOLIC_PROCESS	-2.69542	0.0198152	14	-0.539111
GO_NEGATIVE_REGULATION_OF_KERATINOCYTE_PROLIFERATION	-2.47505	0.0296327	14	-0.541931
GO_NEGATIVE_REGULATION_OF_LEUKOCYTE_CHEMOTAXIS	2.29168	0.0412754	14	0.361221
GO_NEGATIVE_REGULATION_OF_MACROPHAGE_DERIVED_FOAM_CELL_DIFFERENTIATION	-2.26947	0.0429532	14	-0.582594
GO_NEGATIVE_REGULATION_OF_NUCLEOSIDE_METABOLIC_PROCESS	-2.35873	0.0365825	14	-0.473122
GO_NEGATIVE_REGULATION_OF_NUCLEOTIDE_CATABOLIC_PROCESS	-2.30088	0.0405991	14	-0.457849
GO_NEURON_MATURATION	-2.22962	0.0461287	14	-0.314401
GO_NON_MEMBRANE_SPANNING_PROTEIN_TYROSINE_KINASE_ACTIVITY	-2.36342	0.036274	14	-0.297845
GO_NUCLEOSOMAL_DNA_BINDING	-2.19891	0.048727	14	-0.372862
GO_OXIDOREDUCTASE_ACTIVITY_ACTING_ON_A_HEME_GROUP_OF_DONORS	2.60523	0.0233726	14	0.501475
GO_PEPTIDYL_ARGININE_METHYLATION	-2.55363	0.0256823	14	-0.483587
GO_PERK_MEDIATED_UNFOLDED_PROTEIN_RESPONSE	2.25689	0.0439326	14	0.481167
GO_PHOSPHATIDYLINOSITOL_PHOSPHATE_5_PHOSPHATASE_ACTIVITY	-2.3962	0.0341876	14	-0.51232
GO_POSITIVE_REGULATION_OF_ENDOPLASMIC_RETICULUM_UNFOLDED_PROTEIN_RESPONSE	-2.37792	0.0353365	14	-0.572073
GO_POSITIVE_REGULATION_OF_SUBSTRATE_ADHESION_DEPENDENT_CELL_SPREADING	-2.28476	0.0417913	14	-0.288022
GO_REGULATION_OF_ALPHA_BETA_T_CELL_PROLIFERATION	-2.51574	0.0275186	14	-0.361683
GO_REGULATION_OF_APPETITE	2.66681	0.020882	14	0.492928
GO_REGULATION_OF_CHOLESTEROL_HOMEOSTASIS	-2.46636	0.0301046	14	-0.440349
GO_REGULATION_OF_INSULIN_SECRETION_INVOLVED_IN_CELLULAR_RESPONSE_TO_GLUCOSE_STIMULUS	-2.24929	0.0445347	14	-0.330805
GO_REGULATION_OF_MACROPHAGE_DIFFERENTIATION	-2.31538	0.0395542	14	-0.394778
GO_REGULATION_OF_MEMBRANE_PROTEIN_ECTODOMAIN_PROTEOLYSIS	-2.32269	0.0390374	14	-0.382376
GO_REGULATION_OF_RESPIRATORY_GASEOUS_EXCHANGE	-2.218	0.0470956	14	-0.462669
GO_REGULATION_OF_RESPIRATORY_SYSTEM_PROCESS	-2.40771	0.033483	14	-0.575777
GO_REGULATION_OF_URINE_VOLUME	-2.56693	0.0250665	14	-0.374776
GO_RESPONSE_TO_AMPHETAMINE	2.49656	0.0284964	14	0.381857
GO_RESPONSE_TO_STIMULUS_INVOLVED_IN_REGULATION_OF_MUSCLE_ADAPTATION	-2.36066	0.0364552	14	-0.592123
GO_RNA_POLYMERASE_II_CARBOXY_TERMINAL_DOMAIN_KINASE_ACTIVITY	-2.19896	0.0487225	14	-0.54855
GO_SIGNALING_PATTERN_RECOGNITION_RECEPTOR_ACTIVITY	2.28438	0.0418199	14	0.50661
GO_T_CELL_SELECTION	-2.21895	0.0470165	14	-0.390313
GO_TAU_PROTEIN_KINASE_ACTIVITY	-2.35525	0.0368124	14	-0.472355
GO_TELENCEPHALON_GLIAL_CELL_MIGRATION	-2.22916	0.0461667	14	-0.543685
GO_TRANSMEMBRANE_RECEPTOR_PROTEIN_TYROSINE_KINASE_ACTIVITY	-2.28601	0.0416978	14	-0.311382
GO_UDP_GALACTOSYLTRANSFERASE_ACTIVITY	-2.42719	0.0323221	14	-0.45586
GO_XY_BODY	-2.26821	0.043051	14	-0.550165

## Sheet: CVG_vs_NC_t15
Gene Ontology Pathways	t-value	p-Value	Stage	Enrichment Score
GO_AMP_METABOLIC_PROCESS	3.70703	0.00300948	15	0.580939
GO_I_KAPPAB_PHOSPHORYLATION	3.4923	0.00446063	15	0.447256
GO_NUCLEOBASE_BIOSYNTHETIC_PROCESS	3.36149	0.0056773	15	0.523555
GO_IMP_BIOSYNTHETIC_PROCESS	3.33591	0.00595215	15	0.500111
GO_DRUG_TRANSPORTER_ACTIVITY	3.22426	0.00731847	15	0.408551
GO_PURINE_NUCLEOBASE_BIOSYNTHETIC_PROCESS	3.17278	0.0080513	15	0.492223
GO_POSITIVE_REGULATION_OF_ACTIN_FILAMENT_DEPOLYMERIZATION	3.15248	0.00836016	15	0.540048
GO_REGULATION_OF_MYOBLAST_PROLIFERATION	-3.12502	0.00879714	15	-0.440812
GO_IMP_METABOLIC_PROCESS	3.08596	0.00945844	15	0.528647
GO_UBIQUINONE_METABOLIC_PROCESS	-3.02471	0.0105972	15	-0.43333
GO_MONOCYTE_DIFFERENTIATION	-3.01251	0.0108398	15	-0.360935
GO_MONOSACCHARIDE_TRANSMEMBRANE_TRANSPORTER_ACTIVITY	3.00751	0.010941	15	0.505423
GO_NEGATIVE_REGULATION_OF_POTASSIUM_ION_TRANSMEMBRANE_TRANSPORTER_ACTIVITY	3.00155	0.0110626	15	0.436895
GO_NEGATIVE_REGULATION_OF_ALCOHOL_BIOSYNTHETIC_PROCESS	3.0006	0.0110823	15	0.504628
GO_FAD_BINDING	2.99981	0.0110985	15	0.548173
GO_ASPARTATE_METABOLIC_PROCESS	2.98995	0.0113035	15	0.519071
GO_AMELOGENESIS	2.92702	0.012704	15	0.516191
GO_POSITIVE_REGULATION_OF_INTERLEUKIN_4_PRODUCTION	-2.90637	0.0132002	15	-0.477289
GO_REGULATION_OF_T_HELPER_2_CELL_DIFFERENTIATION	-2.90341	0.0132731	15	-0.555695
GO_FIBRONECTIN_BINDING	2.90098	0.0133328	15	0.387411
GO_VACUOLAR_PROTON_TRANSPORTING_V_TYPE_ATPASE_COMPLEX	-2.89991	0.0133595	15	-0.590386
GO_TOLL_LIKE_RECEPTOR_4_SIGNALING_PATHWAY	-2.88085	0.0138402	15	-0.443174
GO_NEGATIVE_REGULATION_OF_MYELOID_CELL_APOPTOTIC_PROCESS	-2.87305	0.0140419	15	-0.404038
GO_PEPTIDYL_CYSTEINE_MODIFICATION	2.87085	0.0140995	15	0.333071
GO_PROTON_TRANSPORTING_TWO_SECTOR_ATPASE_COMPLEX_PROTON_TRANSPORTING_DOMAIN	-2.86346	0.0142939	15	-0.356454
GO_NUCLEOTIDASE_ACTIVITY	2.86125	0.0143527	15	0.448449
GO_REGULATION_OF_DELAYED_RECTIFIER_POTASSIUM_CHANNEL_ACTIVITY	2.85434	0.0145378	15	0.502212
GO_NEGATIVE_REGULATION_OF_MONOOXYGENASE_ACTIVITY	2.84828	0.0147021	15	0.458478
GO_S_ADENOSYLHOMOCYSTEINE_METABOLIC_PROCESS	2.83739	0.0150019	15	0.472007
GO_DRUG_TRANSPORT	2.83238	0.0151418	15	0.422523
GO_PHOSPHATIDYLINOSITOL_3_5_BISPHOSPHATE_3_PHOSPHATASE_ACTIVITY	2.79921	0.0161017	15	0.575962
GO_MAST_CELL_MEDIATED_IMMUNITY	2.79636	0.016187	15	0.400971
GO_POSITIVE_REGULATION_OF_P38MAPK_CASCADE	2.7789	0.0167192	15	0.354454
GO_NEGATIVE_REGULATION_OF_PLATELET_ACTIVATION	2.76843	0.0170463	15	0.4353
GO_APICOLATERAL_PLASMA_MEMBRANE	-2.76542	0.0171416	15	-0.557591
GO_DNA_DIRECTED_RNA_POLYMERASE_II_CORE_COMPLEX	-2.76093	0.0172847	15	-0.549323
GO_ACROSOME_REACTION	-2.76018	0.0173089	15	-0.57421
GO_REGULATION_OF_EXTRACELLULAR_MATRIX_ASSEMBLY	2.75241	0.0175595	15	0.579207
GO_REGULATION_OF_TYPE_2_IMMUNE_RESPONSE	-2.74592	0.0177717	15	-0.451914
GO_REGULATION_OF_MEMBRANE_REPOLARIZATION	2.7397	0.0179773	15	0.485541
GO_PURINE_NUCLEOBASE_METABOLIC_PROCESS	2.73734	0.018056	15	0.384393
GO_RECEPTOR_AGONIST_ACTIVITY	2.7351	0.0181311	15	0.508193
GO_LAMELLIPODIUM_MEMBRANE	-2.73431	0.0181574	15	-0.346782
GO_POSITIVE_REGULATION_OF_MEIOTIC_CELL_CYCLE	2.72249	0.0185588	15	0.582025
GO_H4_HISTONE_ACETYLTRANSFERASE_COMPLEX	-2.7157	0.0187933	15	-0.500101
GO_MOTILE_CILIUM_ASSEMBLY	2.7132	0.0188804	15	0.465506
GO_OVULATION	2.70614	0.0191284	15	0.429153
GO_TRANSCYTOSIS	2.70519	0.019162	15	0.565459
GO_NEGATIVE_REGULATION_OF_EPIDERMAL_CELL_DIFFERENTIATION	-2.7008	0.0193182	15	-0.417065
GO_POSITIVE_REGULATION_OF_PROTEIN_DEPOLYMERIZATION	2.69582	0.0194967	15	0.370697
GO_REGULATION_OF_CHRONIC_INFLAMMATORY_RESPONSE	-2.69401	0.019562	15	-0.465761
GO_REGULATION_OF_ANOIKIS	2.68887	0.0197486	15	0.414869
GO_RNA_POLYMERASE_II_CORE_BINDING	2.68651	0.0198351	15	0.431144
GO_NEGATIVE_REGULATION_OF_GLUCONEOGENESIS	-2.68527	0.0198803	15	-0.449275
GO_REGULATION_OF_LONG_TERM_NEURONAL_SYNAPTIC_PLASTICITY	2.67424	0.0202897	15	0.500684
GO_RESPONSE_TO_VITAMIN_D	2.6699	0.0204529	15	0.365563
GO_FOLIC_ACID_CONTAINING_COMPOUND_BIOSYNTHETIC_PROCESS	2.65944	0.0208515	15	0.503898
GO_NEGATIVE_REGULATION_OF_ACUTE_INFLAMMATORY_RESPONSE	-2.65182	0.0211471	15	-0.445651
GO_NEGATIVE_REGULATION_OF_SODIUM_ION_TRANSPORT	2.63499	0.0218137	15	0.466159
GO_HISTONE_H2A_ACETYLATION	-2.63185	0.0219405	15	-0.535841
GO_GLYCOSYLCERAMIDE_METABOLIC_PROCESS	2.61971	0.0224372	15	0.352949
GO_INHIBITORY_SYNAPSE	-2.61853	0.022486	15	-0.448752
GO_REGULATION_OF_POTASSIUM_ION_TRANSMEMBRANE_TRANSPORTER_ACTIVITY	2.61586	0.0225967	15	0.397246
GO_LIPID_DIGESTION	-2.60624	0.0230006	15	-0.406992
GO_NUCLEOTIDE_KINASE_ACTIVITY	2.60387	0.0231012	15	0.371268
GO_ACID_AMINO_ACID_LIGASE_ACTIVITY	2.59297	0.0235697	15	0.410567
GO_POSITIVE_REGULATION_OF_TYPE_2_IMMUNE_RESPONSE	-2.58972	0.0237113	15	-0.448327
GO_PROTON_TRANSPORTING_V_TYPE_ATPASE_COMPLEX	-2.58295	0.0240085	15	-0.42271
GO_NUCLEOBASE_METABOLIC_PROCESS	2.58245	0.0240307	15	0.361858
GO_BANDED_COLLAGEN_FIBRIL	-2.55736	0.0251654	15	-0.36494
GO_POSITIVE_REGULATION_OF_MEMBRANE_PROTEIN_ECTODOMAIN_PROTEOLYSIS	-2.54825	0.0255902	15	-0.470413
GO_2_IRON_2_SULFUR_CLUSTER_BINDING	2.54458	0.0257637	15	0.445936
GO_SODIUM_ION_BINDING	2.54446	0.0257691	15	0.546615
GO_SIGNAL_TRANSDUCTION_INVOLVED_IN_REGULATION_OF_GENE_EXPRESSION	2.53767	0.0260924	15	0.310629
GO_PODOSOME	2.52313	0.0267984	15	0.402298
GO_POSITIVE_REGULATION_OF_INTERLEUKIN_2_BIOSYNTHETIC_PROCESS	2.52131	0.0268878	15	0.449294
GO_CYCLIC_NUCLEOTIDE_PHOSPHODIESTERASE_ACTIVITY	2.51943	0.0269809	15	0.463679
GO_RNA_SPLICING_VIA_ENDONUCLEOLYTIC_CLEAVAGE_AND_LIGATION	-2.51633	0.0271349	15	-0.470042
GO_GERM_CELL_NUCLEUS	-2.51236	0.0273332	15	-0.321841
GO_ZYMOGEN_GRANULE	2.5072	0.0275929	15	0.438022
GO_NEGATIVE_REGULATION_OF_RECEPTOR_ACTIVITY	2.5029	0.0278113	15	0.392902
GO_LIGASE_ACTIVITY_FORMING_CARBON_NITROGEN_BONDS	2.49709	0.0281094	15	0.342184
GO_ACTIVATION_OF_PHOSPHOLIPASE_C_ACTIVITY	2.49655	0.0281368	15	0.478208
GO_PURINE_NUCLEOSIDE_CATABOLIC_PROCESS	2.49651	0.0281389	15	0.388324
GO_NEGATIVE_REGULATION_OF_MYOBLAST_DIFFERENTIATION	-2.48904	0.0285268	15	-0.439675
GO_CELLULAR_RESPONSE_TO_GROWTH_HORMONE_STIMULUS	2.48422	0.0287795	15	0.442506
GO_SULFUR_AMINO_ACID_METABOLIC_PROCESS	2.48202	0.0288958	15	0.387033
GO_CENTRIOLE_ASSEMBLY	-2.47878	0.0290677	15	-0.444228
GO_OXIDOREDUCTASE_ACTIVITY_OXIDIZING_METAL_IONS	2.4753	0.0292536	15	0.351625
GO_SH2_DOMAIN_BINDING	2.4717	0.0294468	15	0.355146
GO_NEGATIVE_REGULATION_OF_TYPE_2_IMMUNE_RESPONSE	-2.46607	0.0297518	15	-0.52849
GO_PHOSPHATASE_ACTIVATOR_ACTIVITY	2.46607	0.0297522	15	0.519822
GO_REGULATION_OF_MACROPHAGE_ACTIVATION	-2.46203	0.0299728	15	-0.390358
GO_REGULATION_OF_T_HELPER_CELL_DIFFERENTIATION	-2.45957	0.0301076	15	-0.411138
GO_REGULATION_OF_SYNCYTIUM_FORMATION_BY_PLASMA_MEMBRANE_FUSION	-2.45828	0.0301787	15	-0.316097
GO_RAC_PROTEIN_SIGNAL_TRANSDUCTION	2.44847	0.0307248	15	0.343517
GO_PHOSPHATE_ION_BINDING	2.44549	0.0308925	15	0.654871
GO_PYRIMIDINE_RIBONUCLEOTIDE_METABOLIC_PROCESS	2.43878	0.0312737	15	0.291998
GO_DENSE_CORE_GRANULE	2.42999	0.0317796	15	0.456275
GO_INORGANIC_ANION_EXCHANGER_ACTIVITY	-2.41181	0.0328515	15	-0.323948
GO_FERROUS_IRON_BINDING	2.40216	0.0334348	15	0.326867
GO_RETROGRADE_TRANSPORT_VESICLE_RECYCLING_WITHIN_GOLGI	2.39646	0.0337833	15	0.473869
GO_POSITIVE_REGULATION_OF_CD4_POSITIVE_ALPHA_BETA_T_CELL_ACTIVATION	-2.39368	0.0339551	15	-0.449134
GO_PHOSPHOTRANSFERASE_ACTIVITY_PHOSPHATE_GROUP_AS_ACCEPTOR	2.3902	0.034171	15	0.347237
GO_REGULATION_OF_CELL_COMMUNICATION_BY_ELECTRICAL_COUPLING	2.38263	0.0346449	15	0.573935
GO_REGULATION_OF_MHC_CLASS_II_BIOSYNTHETIC_PROCESS	-2.38069	0.0347679	15	-0.404902
GO_REGULATION_OF_STEROL_TRANSPORT	-2.3806	0.0347734	15	-0.269899
GO_PHOSPHATIDYLINOSITOL_3_KINASE_SIGNALING	2.37929	0.0348564	15	0.43066
GO_NATURAL_KILLER_CELL_ACTIVATION_INVOLVED_IN_IMMUNE_RESPONSE	-2.37847	0.0349081	15	-0.539847
GO_POST_TRANSLATIONAL_PROTEIN_MODIFICATION	2.37425	0.0351774	15	0.442262
GO_INNER_EAR_RECEPTOR_STEREOCILIUM_ORGANIZATION	-2.36984	0.0354605	15	-0.483795
GO_REGULATION_OF_SKELETAL_MUSCLE_CONTRACTION	-2.36962	0.0354746	15	-0.476186
GO_POSITIVE_REGULATION_OF_MAST_CELL_ACTIVATION_INVOLVED_IN_IMMUNE_RESPONSE	-2.36953	0.0354804	15	-0.488632
GO_CALCIUM_ION_REGULATED_EXOCYTOSIS_OF_NEUROTRANSMITTER	2.36385	0.0358486	15	0.413321
GO_CELLULAR_RESPONSE_TO_NITRIC_OXIDE	-2.36031	0.0360801	15	-0.27404
GO_NEGATIVE_REGULATION_OF_PROTEIN_LOCALIZATION_TO_CELL_PERIPHERY	2.35847	0.0362008	15	0.447784
GO_FEMALE_GENITALIA_DEVELOPMENT	2.35634	0.036341	15	0.454627
GO_RESPONSE_TO_LAMINAR_FLUID_SHEAR_STRESS	-2.35474	0.0364473	15	-0.37336
GO_INTESTINAL_EPITHELIAL_CELL_DIFFERENTIATION	2.3544	0.0364694	15	0.373467
GO_REGULATION_OF_SYNAPTIC_TRANSMISSION_GABAERGIC	2.35171	0.0366483	15	0.333734
GO_NEGATIVE_REGULATION_OF_ENDOTHELIAL_CELL_PROLIFERATION	2.34753	0.0369273	15	0.390718
GO_POSITIVE_REGULATION_OF_MACROPHAGE_ACTIVATION	-2.34542	0.0370689	15	-0.429887
GO_FUSION_OF_SPERM_TO_EGG_PLASMA_MEMBRANE	-2.34401	0.0371643	15	-0.61803
GO_ETHER_METABOLIC_PROCESS	2.33942	0.0374749	15	0.375579
GO_ALKALI_METAL_ION_BINDING	2.33736	0.0376154	15	0.489464
GO_JAK_STAT_CASCADE_INVOLVED_IN_GROWTH_HORMONE_SIGNALING_PATHWAY	2.33531	0.0377556	15	0.33088
GO_PURINE_CONTAINING_COMPOUND_CATABOLIC_PROCESS	2.33408	0.0378397	15	0.347639
GO_NUCLEOBASE_CONTAINING_COMPOUND_KINASE_ACTIVITY	2.33317	0.0379023	15	0.262842
GO_CARDIAC_MUSCLE_CELL_CONTRACTION	2.3212	0.0387334	15	0.49372
GO_OXIDOREDUCTASE_ACTIVITY_ACTING_ON_PAIRED_DONORS_WITH_INCORPORATION_OR_REDUCTION_OF_MOLECULAR_OXYGEN_REDUCED_FLAVIN_OR_FLAVOPROTEIN_AS_ONE_DONOR_AND_INCORPORATION_OF_ONE_ATOM_OF_OXYGEN	-2.3191	0.038881	15	-0.280401
GO_GTP_METABOLIC_PROCESS	2.31658	0.0390587	15	0.431424
GO_INO80_TYPE_COMPLEX	-2.3159	0.0391073	15	-0.379264
GO_REGULATION_OF_HEART_RATE	2.31508	0.0391653	15	0.313946
GO_CELL_CELL_ADHERENS_JUNCTION	2.31411	0.0392343	15	0.313389
GO_INTRA_GOLGI_VESICLE_MEDIATED_TRANSPORT	2.31384	0.0392534	15	0.417657
GO_REGULATION_OF_MEIOTIC_NUCLEAR_DIVISION	2.31237	0.0393578	15	0.410563
GO_ENDORIBONUCLEASE_ACTIVITY_PRODUCING_5_PHOSPHOMONOESTERS	2.31091	0.0394618	15	0.346344
GO_DEOXYRIBONUCLEOSIDE_TRIPHOSPHATE_METABOLIC_PROCESS	2.30991	0.0395336	15	0.326708
GO_RESPONSE_TO_WATER_DEPRIVATION	2.30779	0.0396852	15	0.362276
GO_MUSCLE_CELL_FATE_COMMITMENT	-2.30284	0.0400425	15	-0.482075
GO_NEGATIVE_REGULATION_OF_TRANSPORTER_ACTIVITY	2.30269	0.0400531	15	0.339454
GO_CALCIUM_DEPENDENT_PHOSPHOLIPID_BINDING	2.30085	0.0401871	15	0.301511
GO_ODONTOGENESIS_OF_DENTIN_CONTAINING_TOOTH	2.30048	0.0402135	15	0.308248
GO_SKELETAL_MUSCLE_CONTRACTION	-2.29765	0.0404205	15	-0.413585
GO_GLUCAN_BIOSYNTHETIC_PROCESS	2.29722	0.0404517	15	0.314443
GO_REGULATION_OF_NUCLEAR_CELL_CYCLE_DNA_REPLICATION	2.29368	0.0407116	15	0.440125
GO_RENAL_ABSORPTION	-2.29359	0.0407181	15	-0.547151
GO_REGULATION_OF_CHEMOKINE_BIOSYNTHETIC_PROCESS	-2.29134	0.0408841	15	-0.564432
GO_CELLULAR_RESPONSE_TO_CADMIUM_ION	-2.28935	0.0410309	15	-0.499617
GO_PEPTIDYL_PROLINE_HYDROXYLATION	-2.28704	0.0412032	15	-0.418975
GO_C_TERMINAL_PROTEIN_AMINO_ACID_MODIFICATION	2.28608	0.0412745	15	0.455942
GO_KETONE_BIOSYNTHETIC_PROCESS	-2.28376	0.0414474	15	-0.385764
GO_RECEPTOR_ACTIVATOR_ACTIVITY	2.28122	0.0416382	15	0.462644
GO_DICARBOXYLIC_ACID_TRANSPORT	2.27911	0.0417976	15	0.315219
GO_REGULATION_OF_NEUROTRANSMITTER_UPTAKE	2.27607	0.0420276	15	0.433221
GO_NEGATIVE_REGULATION_OF_EPIDERMIS_DEVELOPMENT	-2.27558	0.0420647	15	-0.378485
GO_CELL_FATE_DETERMINATION	-2.27275	0.04228	15	-0.313064
GO_HOMOPHILIC_CELL_ADHESION_VIA_PLASMA_MEMBRANE_ADHESION_MOLECULES	2.27261	0.0422908	15	0.438002
GO_PROTEIN_PHOSPHATASE_TYPE_2A_COMPLEX	2.27022	0.0424732	15	0.449918
GO_COPPER_ION_TRANSPORT	2.2691	0.0425591	15	0.445009
GO_HYDROLASE_ACTIVITY_ACTING_ON_CARBON_NITROGEN_BUT_NOT_PEPTIDE_BONDS_IN_CYCLIC_AMIDINES	2.2652	0.0428598	15	0.333643
GO_CARDIAC_MUSCLE_CELL_ACTION_POTENTIAL	2.26209	0.0431008	15	0.384033
GO_POSITIVE_REGULATION_OF_CYCLIN_DEPENDENT_PROTEIN_KINASE_ACTIVITY	2.25794	0.0434243	15	0.425398
GO_DECIDUALIZATION	2.25785	0.0434312	15	0.448068
GO_CELLULAR_AMINO_ACID_BIOSYNTHETIC_PROCESS	2.25753	0.0434564	15	0.259798
GO_COENZYME_A_BIOSYNTHETIC_PROCESS	2.25333	0.0437866	15	0.527947
GO_REGULATION_OF_EPIDERMAL_CELL_DIFFERENTIATION	-2.25313	0.0438026	15	-0.261067
GO_PHOSPHATIDYLINOSITOL_5_PHOSPHATE_BINDING	2.25262	0.0438429	15	0.423772
GO_GLUTAMATE_SECRETION	2.24961	0.0440809	15	0.393805
GO_DRUG_TRANSMEMBRANE_TRANSPORT	2.24884	0.0441424	15	0.360102
GO_HEMATOPOIETIC_STEM_CELL_PROLIFERATION	2.24799	0.0442095	15	0.560535
GO_METANEPHRIC_NEPHRON_DEVELOPMENT	2.24781	0.0442245	15	0.304729
GO_PHOSPHATIDYLINOSITOL_BISPHOSPHATE_BINDING	2.24434	0.0445016	15	0.399034
GO_REGULATION_OF_RESPIRATORY_BURST	-2.24041	0.0448172	15	-0.448707
GO_POSITIVE_REGULATION_OF_MAST_CELL_ACTIVATION	-2.23907	0.0449257	15	-0.397559
GO_REGULATION_OF_SEQUESTERING_OF_CALCIUM_ION	2.23751	0.0450515	15	0.303802
GO_RESPONSE_TO_GROWTH_HORMONE	2.23728	0.0450702	15	0.349516
GO_MUSCLE_ADAPTATION	-2.23608	0.0451674	15	-0.420625
GO_NEGATIVE_REGULATION_OF_POTASSIUM_ION_TRANSMEMBRANE_TRANSPORT	2.23472	0.0452786	15	0.319058
GO_FATTY_ACID_BINDING	-2.23366	0.0453648	15	-0.419313
GO_REGULATION_OF_CARDIAC_MUSCLE_CELL_ACTION_POTENTIAL	2.23259	0.045452	15	0.399461
GO_REGULATION_OF_SODIUM_ION_TRANSMEMBRANE_TRANSPORT	2.2319	0.0455087	15	0.386878
GO_NEGATIVE_REGULATION_OF_HEART_GROWTH	2.2291	0.045738	15	0.303357
GO_TYROSINE_PHOSPHORYLATION_OF_STAT_PROTEIN	2.22711	0.0459022	15	0.517032
GO_FATTY_ACID_TRANSPORTER_ACTIVITY	-2.22537	0.0460462	15	-0.37895
GO_PSEUDOURIDINE_SYNTHESIS	-2.22177	0.0463445	15	-0.440505
GO_RNA_CAPPING	-2.22149	0.0463676	15	-0.36594
GO_ACIDIC_AMINO_ACID_TRANSPORT	2.22072	0.0464323	15	0.423609
GO_CELL_CELL_SIGNALING_INVOLVED_IN_CARDIAC_CONDUCTION	2.22062	0.046441	15	0.419403
GO_PHOSPHATIDYLINOSITOL_MONOPHOSPHATE_PHOSPHATASE_ACTIVITY	2.21788	0.0466698	15	0.524195
GO_MACROPHAGE_CHEMOTAXIS	-2.21775	0.0466804	15	-0.404346
GO_REGULATION_OF_SODIUM_ION_TRANSMEMBRANE_TRANSPORTER_ACTIVITY	2.20941	0.0473845	15	0.413216
GO_SERINE_FAMILY_AMINO_ACID_METABOLIC_PROCESS	2.2084	0.0474708	15	0.310035
GO_V_D_J_RECOMBINATION	2.20812	0.0474943	15	0.481284
GO_EPITHELIAL_CELL_CELL_ADHESION	2.20709	0.0475827	15	0.4065
GO_MELANIN_METABOLIC_PROCESS	-2.20233	0.0479903	15	-0.347161
GO_HOMOCYSTEINE_METABOLIC_PROCESS	2.20191	0.0480263	15	0.426954
GO_POSITIVE_REGULATION_OF_EXTRINSIC_APOPTOTIC_SIGNALING_PATHWAY_VIA_DEATH_DOMAIN_RECEPTORS	2.2016	0.0480533	15	0.503917
GO_SMALL_NUCLEOLAR_RIBONUCLEOPROTEIN_COMPLEX	-2.20133	0.0480765	15	-0.497937
GO_ADENOSINE_DEAMINASE_ACTIVITY	2.20068	0.0481323	15	0.460195
GO_POLYSACCHARIDE_BIOSYNTHETIC_PROCESS	2.19572	0.0485627	15	0.284917
GO_NEGATIVE_REGULATION_OF_ACTIN_FILAMENT_BUNDLE_ASSEMBLY	2.19535	0.0485947	15	0.380774
GO_CELLULAR_RESPONSE_TO_ZINC_ION	-2.19533	0.0485966	15	-0.437861
GO_MEMBRANE_DEPOLARIZATION_DURING_ACTION_POTENTIAL	2.19361	0.0487466	15	0.361856
GO_RESPONSE_TO_MISFOLDED_PROTEIN	-2.19104	0.0489712	15	-0.366993
GO_ACID_PHOSPHATASE_ACTIVITY	2.19008	0.0490553	15	0.398384
GO_REGULATION_OF_CD4_POSITIVE_ALPHA_BETA_T_CELL_ACTIVATION	-2.18901	0.0491493	15	-0.342103
GO_TOOTH_MINERALIZATION	2.18357	0.0496311	15	0.44019
GO_NEGATIVE_REGULATION_OF_STEROID_METABOLIC_PROCESS	2.18073	0.0498839	15	0.330422

## Sheet: CVG_vs_OV_t13
Gene Ontology Pathways	t-value	p-Value	Stage	Enrichment Score
GO_REGULATION_OF_PLATELET_AGGREGATION	-3.39141	0.00555201	13	-0.556333
GO_NEGATIVE_REGULATION_OF_BLOOD_VESSEL_ENDOTHELIAL_CELL_MIGRATION	-2.98152	0.0117627	13	-0.400771
GO_PYRIMIDINE_DEOXYRIBONUCLEOTIDE_METABOLIC_PROCESS	2.97572	0.0118887	13	0.515677
GO_REGULATION_OF_MACROPHAGE_CYTOKINE_PRODUCTION	-2.95279	0.0124001	13	-0.43898
GO_PYRIMIDINE_NUCLEOTIDE_CATABOLIC_PROCESS	2.94465	0.0125869	13	0.552137
GO_OLIGODENDROCYTE_DEVELOPMENT	-2.90385	0.0135659	13	-0.391309
GO_REGULATION_OF_MONOCYTE_CHEMOTAXIS	-2.80325	0.0163167	13	-0.424232
GO_POSITIVE_REGULATION_OF_MONOCYTE_CHEMOTAXIS	-2.64423	0.0218323	13	-0.452943
GO_NEGATIVE_REGULATION_OF_ENDOTHELIAL_CELL_MIGRATION	-2.59004	0.0241026	13	-0.358711
GO_POSITIVE_REGULATION_OF_BIOMINERAL_TISSUE_DEVELOPMENT	-2.58623	0.0242707	13	-0.460127
GO_NEGATIVE_REGULATION_OF_PEPTIDYL_THREONINE_PHOSPHORYLATION	-2.58306	0.0244112	13	-0.401388
GO_VASCULAR_SMOOTH_MUSCLE_CONTRACTION	-2.5693	0.0250313	13	-0.701508
GO_PROTEIN_KINASE_A_CATALYTIC_SUBUNIT_BINDING	-2.56411	0.0252695	13	-0.51833
GO_NEGATIVE_REGULATION_OF_DENDRITIC_SPINE_DEVELOPMENT	-2.55631	0.0256308	13	-0.484782
GO_POSITIVE_REGULATION_OF_CELLULAR_EXTRAVASATION	-2.49698	0.0285522	13	-0.553862
GO_REGULATION_OF_TRANSCRIPTION_INVOLVED_IN_CELL_FATE_COMMITMENT	-2.47851	0.0295259	13	-0.443787
GO_NMDA_SELECTIVE_GLUTAMATE_RECEPTOR_COMPLEX	-2.44802	0.0312043	13	-0.389819
GO_WIDE_PORE_CHANNEL_ACTIVITY	-2.4446	0.0313985	13	-0.405321
GO_CYTOPLASMIC_UBIQUITIN_LIGASE_COMPLEX	-2.42178	0.0327223	13	-0.464128
GO_REGULATION_OF_CERAMIDE_BIOSYNTHETIC_PROCESS	-2.41913	0.0328797	13	-0.439684
GO_ACTIN_NUCLEATION	-2.41766	0.0329672	13	-0.404952
GO_GAP_JUNCTION	-2.40755	0.0335758	13	-0.308058
GO_REGULATION_OF_HEXOKINASE_ACTIVITY	-2.40438	0.0337685	13	-0.508064
GO_ENTRAINMENT_OF_CIRCADIAN_CLOCK	-2.40243	0.0338879	13	-0.488172
GO_CARDIOBLAST_DIFFERENTIATION	-2.39043	0.0346303	13	-0.415109
GO_SIALYLATION	-2.38849	0.0347517	13	-0.290377
GO_EMBRYONIC_AXIS_SPECIFICATION	-2.37681	0.0354924	13	-0.325394
GO_REGULATION_OF_BIOMINERAL_TISSUE_DEVELOPMENT	-2.37485	0.0356179	13	-0.339874
GO_PROTEIN_LOCALIZATION_TO_CHROMOSOME_TELOMERIC_REGION	-2.37151	0.0358334	13	-0.287942
GO_PROTEIN_LOCALIZATION_TO_CYTOSKELETON	-2.3642	0.0363085	13	-0.488785
GO_RESPONSE_TO_HYDROPEROXIDE	-2.36168	0.0364739	13	-0.366788
GO_RESPONSE_TO_MINERALOCORTICOID	-2.33863	0.0380197	13	-0.36392
GO_INTERCALATED_DISC	-2.33214	0.0384663	13	-0.462165
GO_GAMMA_AMINOBUTYRIC_ACID_SIGNALING_PATHWAY	-2.32284	0.0391151	13	-0.548574
GO_NEGATIVE_REGULATION_OF_DENDRITE_MORPHOGENESIS	-2.32021	0.0393002	13	-0.480945
GO_MITOCHONDRIAL_CALCIUM_ION_TRANSPORT	-2.31326	0.0397937	13	-0.399224
GO_CONTRACTILE_ACTIN_FILAMENT_BUNDLE_ASSEMBLY	-2.30744	0.0402121	13	-0.48846
GO_PHOSPHOLIPID_EFFLUX	2.30718	0.0402307	13	0.410172
GO_CATECHOLAMINE_BIOSYNTHETIC_PROCESS	-2.30428	0.040441	13	-0.383455
GO_EATING_BEHAVIOR	2.29516	0.041108	13	0.479176
GO_CHLORIDE_CHANNEL_COMPLEX	-2.2895	0.0415272	13	-0.411141
GO_ENTRAINMENT_OF_CIRCADIAN_CLOCK_BY_PHOTOPERIOD	-2.27831	0.0423683	13	-0.47213
GO_EPITHELIAL_CELL_MATURATION	-2.27536	0.0425932	13	-0.505528
GO_RESPONSE_TO_HEPATOCYTE_GROWTH_FACTOR	-2.27038	0.0429747	13	-0.56565
GO_GAP_JUNCTION_CHANNEL_ACTIVITY	-2.26658	0.0432683	13	-0.438875
GO_POSITIVE_REGULATION_OF_DENDRITIC_SPINE_DEVELOPMENT	-2.25906	0.043854	13	-0.370249
GO_PIGMENT_ACCUMULATION	-2.25179	0.0444277	13	-0.512336
GO_REGULATION_OF_CYTOPLASMIC_TRANSLATION	-2.25164	0.0444402	13	-0.520956
GO_CYTOPLASMIC_MRNA_PROCESSING_BODY	-2.25013	0.04456	13	-0.310492
GO_REGULATION_OF_PHOSPHOLIPID_BIOSYNTHETIC_PROCESS	-2.24644	0.0448547	13	-0.387356
GO_MYD88_INDEPENDENT_TOLL_LIKE_RECEPTOR_SIGNALING_PATHWAY	-2.24487	0.0449809	13	-0.40882
GO_REGULATION_OF_PROSTAGLANDIN_SECRETION	2.24434	0.0450237	13	0.437307
GO_REGULATION_OF_POSITIVE_CHEMOTAXIS	-2.24337	0.0451014	13	-0.407527
GO_CELLULAR_RESPONSE_TO_OXYGEN_RADICAL	2.23852	0.0454935	13	0.415948
GO_REGULATION_OF_NUCLEOBASE_CONTAINING_COMPOUND_TRANSPORT	-2.22848	0.0463162	13	-0.371288
GO_MITOCHONDRION_MORPHOGENESIS	2.22569	0.046547	13	0.40039
GO_SCHMIDT_LANTERMAN_INCISURE	-2.22448	0.0466478	13	-0.638874
GO_5_3_EXONUCLEASE_ACTIVITY	-2.22358	0.0467229	13	-0.497573
GO_REGULATION_OF_CELL_FATE_SPECIFICATION	-2.21015	0.0478544	13	-0.46335
GO_REGULATION_OF_CYTOKINE_SECRETION_INVOLVED_IN_IMMUNE_RESPONSE	-2.20663	0.0481555	13	-0.428004
GO_SIN3_TYPE_COMPLEX	-2.20559	0.0482451	13	-0.597677
GO_REGULATION_OF_BICELLULAR_TIGHT_JUNCTION_ASSEMBLY	-2.2046	0.04833	13	-0.469151
GO_RESPONSE_TO_INTERFERON_BETA	2.20385	0.0483943	13	0.35777
GO_TRANSMEMBRANE_RECEPTOR_PROTEIN_SERINE_THREONINE_KINASE_ACTIVITY	-2.19974	0.0487498	13	-0.544092
GO_HETEROPHILIC_CELL_CELL_ADHESION_VIA_PLASMA_MEMBRANE_CELL_ADHESION_MOLECULES	-2.19449	0.0492073	13	-0.4351
GO_BETA_CATENIN_DESTRUCTION_COMPLEX	-2.19221	0.0494073	13	-0.456222
GO_HORMONE_TRANSPORT	-2.18897	0.0496928	13	-0.291618

## Sheet: CVG_vs_OV_t14
Gene Ontology Pathways	t-value	p-Value	Stage	Enrichment Score
GO_REGULATION_OF_INTERLEUKIN_8_BIOSYNTHETIC_PROCESS	3.17745	0.00810315	14	0.610099
GO_POSITIVE_REGULATION_OF_ATPASE_ACTIVITY	3.09452	0.00944189	14	0.422943
GO_THIOESTERASE_BINDING	-3.05465	0.0101627	14	-0.58851
GO_NEGATIVE_REGULATION_OF_ATPASE_ACTIVITY	3.03275	0.0105817	14	0.469669
GO_ECTODERMAL_PLACODE_DEVELOPMENT	-2.88734	0.0138387	14	-0.555651
GO_RESPONSE_TO_SALT	-2.88309	0.0139476	14	-0.417317
GO_NEGATIVE_REGULATION_OF_VIRAL_TRANSCRIPTION	-2.86974	0.0142953	14	-0.433657
GO_PINOCYTOSIS	2.82338	0.0155711	14	0.555193
GO_NEGATIVE_REGULATION_OF_PROTEIN_OLIGOMERIZATION	2.80511	0.0161044	14	0.461662
GO_REGULATION_OF_ATPASE_ACTIVITY	2.77153	0.0171323	14	0.352642
GO_SODIUM_ION_EXPORT	2.76223	0.0174284	14	0.484444
GO_MACROPHAGE_DIFFERENTIATION	-2.75348	0.0177111	14	-0.377147
GO_NEGATIVE_REGULATION_OF_TELOMERASE_ACTIVITY	2.74188	0.0180936	14	0.478233
GO_ENDOCARDIUM_DEVELOPMENT	-2.73799	0.0182236	14	-0.648362
GO_ANDROGEN_METABOLIC_PROCESS	-2.64337	0.0216853	14	-0.38648
GO_CATION_SUGAR_SYMPORTER_ACTIVITY	-2.64314	0.0216942	14	-0.558232
GO_MYOFILAMENT	2.63482	0.0220281	14	0.431981
GO_MCM_COMPLEX	-2.61308	0.0229242	14	-0.417589
GO_SULFATE_TRANSPORT	2.60794	0.023141	14	0.376574
GO_POSITIVE_REGULATION_OF_EXTRINSIC_APOPTOTIC_SIGNALING_PATHWAY_IN_ABSENCE_OF_LIGAND	2.5986	0.0235409	14	0.412983
GO_RESPONSE_TO_FUNGICIDE	2.59393	0.023743	14	0.384771
GO_BEHAVIORAL_RESPONSE_TO_PAIN	2.5925	0.0238053	14	0.56215
GO_MHC_PROTEIN_BINDING	2.58359	0.024197	14	0.538572
GO_GEMINI_OF_COILED_BODIES	-2.54519	0.0259582	14	-0.586712
GO_NEGATIVE_REGULATION_OF_REACTIVE_OXYGEN_SPECIES_BIOSYNTHETIC_PROCESS	-2.53731	0.0263352	14	-0.450308
GO_MODULATION_BY_HOST_OF_VIRAL_PROCESS	-2.51048	0.0276577	14	-0.410366
GO_RHYTHMIC_BEHAVIOR	2.50359	0.0280076	14	0.315754
GO_PLATELET_DENSE_GRANULE_LUMEN	2.49009	0.028706	14	0.513006
GO_MHC_CLASS_I_PROTEIN_BINDING	2.48635	0.0289024	14	0.684546
GO_RESPONSE_TO_MURAMYL_DIPEPTIDE	-2.48136	0.0291665	14	-0.489448
GO_POSITIVE_REGULATION_OF_HISTONE_H3_K4_METHYLATION	-2.42459	0.0323403	14	-0.599534
GO_ESTABLISHMENT_OR_MAINTENANCE_OF_TRANSMEMBRANE_ELECTROCHEMICAL_GRADIENT	2.41958	0.0326362	14	0.392543
GO_AMMONIUM_TRANSMEMBRANE_TRANSPORT	-2.41233	0.0330685	14	-0.333327
GO_MACROPHAGE_CHEMOTAXIS	2.40584	0.0334604	14	0.629358
GO_SPINAL_CORD_PATTERNING	-2.40354	0.0336002	14	-0.358219
GO_REGULATION_OF_HAIR_FOLLICLE_DEVELOPMENT	2.38552	0.0347162	14	0.422021
GO_NEGATIVE_REGULATION_OF_NATURAL_KILLER_CELL_MEDIATED_IMMUNITY	2.38299	0.0348759	14	0.518199
GO_CYTOKINE_METABOLIC_PROCESS	-2.36467	0.0360522	14	-0.371177
GO_REGULATION_OF_ANTIGEN_PROCESSING_AND_PRESENTATION_OF_PEPTIDE_ANTIGEN	2.36039	0.0363322	14	0.325097
GO_PEPTIDYL_PROLINE_HYDROXYLATION	2.33856	0.0377947	14	0.443589
GO_POSITIVE_REGULATION_OF_HISTONE_DEACETYLATION	2.3339	0.0381142	14	0.432251
GO_PHAGOLYSOSOME_ASSEMBLY	2.33276	0.0381927	14	0.479976
GO_SOLUTE_PROTON_SYMPORTER_ACTIVITY	-2.32646	0.0386295	14	-0.419604
GO_OXALATE_TRANSPORT	2.31825	0.039206	14	0.455531
GO_VENTRAL_SPINAL_CORD_INTERNEURON_DIFFERENTIATION	-2.30773	0.0399567	14	-0.422691
GO_CHEMOSENSORY_BEHAVIOR	2.30317	0.0402862	14	0.572887
GO_TETRAPYRROLE_BIOSYNTHETIC_PROCESS	-2.29927	0.0405703	14	-0.363793
GO_MITOCHONDRIAL_GENOME_MAINTENANCE	-2.29203	0.0411023	14	-0.397435
GO_NEGATIVE_REGULATION_OF_PHOSPHOPROTEIN_PHOSPHATASE_ACTIVITY	-2.28583	0.0415635	14	-0.469804
GO_STORE_OPERATED_CALCIUM_CHANNEL_ACTIVITY	-2.27904	0.0420747	14	-0.513392
GO_POSITIVE_REGULATION_OF_CARDIAC_MUSCLE_CONTRACTION	2.27371	0.0424798	14	0.308908
GO_CARTILAGE_MORPHOGENESIS	-2.2729	0.042541	14	-0.397939
GO_MITOCHONDRIAL_DNA_METABOLIC_PROCESS	-2.27255	0.0425685	14	-0.555402
GO_POSITIVE_REGULATION_OF_B_CELL_MEDIATED_IMMUNITY	2.27126	0.0426667	14	0.419961
GO_REPLISOME	-2.26315	0.0432926	14	-0.299249
GO_DISRUPTION_OF_CELLS_OF_OTHER_ORGANISM_INVOLVED_IN_SYMBIOTIC_INTERACTION	2.2508	0.0442633	14	0.531996
GO_POSITIVE_REGULATION_OF_PROTEIN_DEACETYLATION	2.24634	0.0446192	14	0.362007
GO_RNA_CAP_BINDING_COMPLEX	-2.24243	0.044933	14	-0.681344
GO_DNA_DIRECTED_RNA_POLYMERASE_II_CORE_COMPLEX	2.24154	0.0450043	14	0.495402
GO_NEGATIVE_REGULATION_OF_TOR_SIGNALING	-2.2391	0.0452015	14	-0.348331
GO_METHIONINE_BIOSYNTHETIC_PROCESS	-2.21954	0.0468129	14	-0.638719
GO_REGULATION_OF_EXECUTION_PHASE_OF_APOPTOSIS	-2.21661	0.0470584	14	-0.325258
GO_POSITIVE_REGULATION_OF_HAIR_CYCLE	2.19938	0.0485302	14	0.441931
GO_RNA_INTERFERENCE	2.18267	0.0499994	14	0.343258

## Sheet: CVG_vs_OV_t15
Gene Ontology Pathways	t-value	p-Value	Stage	Enrichment Score
GO_TELOMERASE_HOLOENZYME_COMPLEX	3.66489	0.00325248	15	0.489557
GO_ENDOPLASMIC_RETICULUM_ORGANIZATION	3.5768	0.00382164	15	0.492713
GO_RNA_DIRECTED_DNA_POLYMERASE_ACTIVITY	3.45991	0.00473759	15	0.722316
GO_MHC_CLASS_I_PROTEIN_COMPLEX	-3.42715	0.0050324	15	-0.475012
GO_REGULATION_OF_NUCLEASE_ACTIVITY	3.38685	0.00542072	15	0.482689
GO_PROTEIN_AUTOPROCESSING	-3.35509	0.00574817	15	-0.506983
GO_REGULATION_OF_HORMONE_BIOSYNTHETIC_PROCESS	3.28704	0.0065188	15	0.436808
GO_C21_STEROID_HORMONE_BIOSYNTHETIC_PROCESS	-3.20589	0.00757582	15	-0.611601
GO_MAP_KINASE_PHOSPHATASE_ACTIVITY	3.20505	0.00758762	15	0.492214
GO_ORGANELLE_MEMBRANE_CONTACT_SITE	3.15547	0.00831802	15	0.602342
GO_POSITIVE_REGULATION_OF_TELOMERE_CAPPING	-3.15264	0.00836175	15	-0.357414
GO_PHOTORECEPTOR_CELL_MAINTENANCE	-3.12525	0.00879746	15	-0.405212
GO_PYRIMIDINE_NUCLEOSIDE_CATABOLIC_PROCESS	-3.11303	0.00899914	15	-0.48954
GO_GLUCOCORTICOID_METABOLIC_PROCESS	-3.07765	0.00960972	15	-0.673637
GO_CHEMICAL_HOMEOSTASIS_WITHIN_A_TISSUE	3.04255	0.0102566	15	0.485225
GO_CELLULAR_RESPONSE_TO_OSMOTIC_STRESS	2.99748	0.0111514	15	0.473573
GO_POSITIVE_REGULATION_OF_TRANSLATIONAL_INITIATION	2.98748	0.0113602	15	0.589419
GO_DNA_INTEGRATION	-2.95074	0.0121618	15	-0.438803
GO_NEPHRON_TUBULE_FORMATION	-2.94995	0.0121797	15	-0.398669
GO_VESICLE_MEDIATED_TRANSPORT_BETWEEN_ENDOSOMAL_COMPARTMENTS	2.92708	0.0127078	15	0.483906
GO_RNA_POLYMERASE_II_CARBOXY_TERMINAL_DOMAIN_KINASE_ACTIVITY	2.92122	0.0128466	15	0.566242
GO_INTRINSIC_APOPTOTIC_SIGNALING_PATHWAY_IN_RESPONSE_TO_DNA_DAMAGE_BY_P53_CLASS_MEDIATOR	2.91538	0.0129867	15	0.345834
GO_REGULATION_OF_MICROTUBULE_BASED_MOVEMENT	-2.91178	0.0130737	15	-0.555999
GO_GLUCOCORTICOID_BIOSYNTHETIC_PROCESS	-2.85902	0.0144176	15	-0.708077
GO_TRANSFERASE_ACTIVITY_TRANSFERRING_AMINO_ACYL_GROUPS	-2.85226	0.0145994	15	-0.537083
GO_REGULATION_OF_GLIAL_CELL_PROLIFERATION	2.83708	0.015016	15	0.473832
GO_LIPASE_ACTIVATOR_ACTIVITY	-2.83313	0.0151266	15	-0.35134
GO_TYPE_B_PANCREATIC_CELL_DEVELOPMENT	2.82911	0.0152395	15	0.438658
GO_REGULATION_OF_CELL_CYCLE_G2_M_PHASE_TRANSITION	2.80224	0.0160175	15	0.333197
GO_TOR_COMPLEX	-2.79557	0.0162167	15	-0.367913
GO_ANCHORED_COMPONENT_OF_PLASMA_MEMBRANE	-2.77809	0.01675	15	-0.428846
GO_EPITHELIAL_CELL_DIFFERENTIATION_INVOLVED_IN_PROSTATE_GLAND_DEVELOPMENT	2.76871	0.0170437	15	0.673313
GO_NUCLEOTIDE_EXCISION_REPAIR_PREINCISION_COMPLEX_ASSEMBLY	2.76594	0.0171312	15	0.31796
GO_BLOOD_COAGULATION_INTRINSIC_PATHWAY	-2.76195	0.0172581	15	-0.35301
GO_PHOTORECEPTOR_DISC_MEMBRANE	-2.75529	0.0174721	15	-0.564321
GO_ADENYLYLTRANSFERASE_ACTIVITY	2.74038	0.0179609	15	0.501675
GO_PHOSPHOLIPID_DEPHOSPHORYLATION	2.7358	0.0181138	15	0.506546
GO_CELLULAR_RESPONSE_TO_THYROID_HORMONE_STIMULUS	2.7314	0.0182618	15	0.471453
GO_PRENYLTRANSFERASE_ACTIVITY	2.72807	0.0183745	15	0.354263
GO_CARBOXY_TERMINAL_DOMAIN_PROTEIN_KINASE_COMPLEX	2.71645	0.0187736	15	0.368963
GO_LIGAND_DEPENDENT_NUCLEAR_RECEPTOR_BINDING	2.71145	0.0189481	15	0.408746
GO_NEGATIVE_REGULATION_OF_HUMORAL_IMMUNE_RESPONSE	-2.70966	0.0190108	15	-0.343431
GO_HISTONE_H2A_UBIQUITINATION	2.70851	0.0190511	15	0.47929
GO_VENTRICULAR_SEPTUM_MORPHOGENESIS	2.70088	0.0193218	15	0.445386
GO_SODIUM_POTASSIUM_EXCHANGING_ATPASE_COMPLEX	-2.69415	0.0195635	15	-0.446203
GO_PROTEIN_SERINE_THREONINE_PHOSPHATASE_INHIBITOR_ACTIVITY	-2.68944	0.0197344	15	-0.400442
GO_REGULATION_OF_UBIQUITIN_PROTEIN_LIGASE_ACTIVITY	2.67976	0.0200904	15	0.49991
GO_PHOSPHATIDYLINOSITOL_DEPHOSPHORYLATION	2.6775	0.0201743	15	0.501865
GO_INACTIVATION_OF_MAPK_ACTIVITY	2.67525	0.0202584	15	0.416796
GO_REGULATION_OF_ENERGY_HOMEOSTASIS	2.67516	0.0202618	15	0.533995
GO_HOLO_TFIIH_COMPLEX	2.66534	0.0206323	15	0.440202
GO_DNA_TEMPLATED_TRANSCRIPTIONAL_PREINITIATION_COMPLEX_ASSEMBLY	2.66466	0.0206584	15	0.538593
GO_RESPONSE_TO_PARATHYROID_HORMONE	2.66184	0.0207661	15	0.541656
GO_PROTEIN_SUMOYLATION	2.65871	0.0208865	15	0.367829
GO_CONDENSED_CHROMOSOME_OUTER_KINETOCHORE	2.65448	0.0210501	15	0.473242
GO_CELL_CYCLE_G1_S_PHASE_TRANSITION	2.65244	0.0211294	15	0.413984
GO_MECHANOSENSORY_BEHAVIOR	2.65225	0.021137	15	0.505404
GO_SUBSTRATE_INDEPENDENT_TELENCEPHALIC_TANGENTIAL_MIGRATION	2.65107	0.021183	15	0.521341
GO_REGULATION_OF_CENTROSOME_DUPLICATION	2.64094	0.0215824	15	0.372678
GO_REGULATION_OF_MRNA_3_END_PROCESSING	2.6385	0.0216798	15	0.449061
GO_REGULATION_OF_SMAD_PROTEIN_IMPORT_INTO_NUCLEUS	2.63652	0.0217591	15	0.34316
GO_NADH_METABOLIC_PROCESS	-2.62866	0.0220766	15	-0.414182
GO_REGULATION_OF_ERAD_PATHWAY	2.62686	0.0221503	15	0.402719
GO_REGULATION_OF_MITOTIC_SPINDLE_CHECKPOINT	2.62065	0.022405	15	0.548958
GO_REGULATION_OF_SKELETAL_MUSCLE_CELL_DIFFERENTIATION	2.61744	0.0225378	15	0.456362
GO_GLANDULAR_EPITHELIAL_CELL_DEVELOPMENT	2.61533	0.0226259	15	0.367277
GO_PYRIMIDINE_CONTAINING_COMPOUND_CATABOLIC_PROCESS	-2.61161	0.0227812	15	-0.347831
GO_REGULATION_OF_CILIUM_MOVEMENT	-2.61031	0.0228358	15	-0.495437
GO_REGULATION_OF_VACUOLE_ORGANIZATION	2.60442	0.023085	15	0.347372
GO_CYCLIN_DEPENDENT_PROTEIN_KINASE_HOLOENZYME_COMPLEX	2.5991	0.0233124	15	0.433373
GO_REGULATION_OF_INTRINSIC_APOPTOTIC_SIGNALING_PATHWAY_BY_P53_CLASS_MEDIATOR	2.599	0.0233164	15	0.347858
GO_HEXOSAMINIDASE_ACTIVITY	-2.59515	0.0234825	15	-0.341163
GO_ENTEROENDOCRINE_CELL_DIFFERENTIATION	2.59499	0.0234896	15	0.36346
GO_NUCLEAR_SPECK	2.59181	0.0236271	15	0.318053
GO_PROTEIN_NEDDYLATION	2.59023	0.0236959	15	0.384054
GO_AMINOACYL_TRNA_EDITING_ACTIVITY	-2.58732	0.0238233	15	-0.468666
GO_ACTIVATION_OF_ANAPHASE_PROMOTING_COMPLEX_ACTIVITY	2.58593	0.0238844	15	0.349023
GO_REGULATION_OF_CHROMATIN_SILENCING	2.58226	0.024046	15	0.404858
GO_GLOBAL_GENOME_NUCLEOTIDE_EXCISION_REPAIR	2.5814	0.0240842	15	0.384603
GO_REGULATION_OF_AUTOPHAGOSOME_ASSEMBLY	2.58013	0.0241405	15	0.362005
GO_REGULATION_OF_PROTEIN_KINASE_A_SIGNALING	2.57868	0.0242051	15	0.364009
GO_CELL_SURFACE_RECEPTOR_SIGNALING_PATHWAY_INVOLVED_IN_HEART_DEVELOPMENT	2.57447	0.0243933	15	0.342516
GO_LINOLEIC_ACID_METABOLIC_PROCESS	-2.56295	0.0249156	15	-0.399897
GO_SPONGIOTROPHOBLAST_LAYER_DEVELOPMENT	-2.5617	0.024973	15	-0.426763
GO_REGULATION_OF_ACTIN_CYTOSKELETON_REORGANIZATION	-2.55848	0.0251209	15	-0.420298
GO_ASTROCYTE_DEVELOPMENT	2.55835	0.025127	15	0.383815
GO_PROTEIN_DEMANNOSYLATION	2.55016	0.0255082	15	0.488069
GO_REGULATION_OF_HORMONE_METABOLIC_PROCESS	2.54938	0.0255447	15	0.312454
GO_OUTER_MITOCHONDRIAL_MEMBRANE_PROTEIN_COMPLEX	2.54896	0.0255645	15	0.289182
GO_REGULATION_OF_TRANSCRIPTION_INVOLVED_IN_G1_S_TRANSITION_OF_MITOTIC_CELL_CYCLE	2.54829	0.0255956	15	0.335073
GO_LYMPH_NODE_DEVELOPMENT	-2.5406	0.0259599	15	-0.512197
GO_PENTOSE_METABOLIC_PROCESS	-2.53326	0.0263124	15	-0.41525
GO_RIBONUCLEOPROTEIN_COMPLEX_DISASSEMBLY	2.53023	0.0264587	15	0.382322
GO_HYALURONAN_METABOLIC_PROCESS	-2.529	0.0265189	15	-0.294552
GO_ASYMMETRIC_PROTEIN_LOCALIZATION	2.52609	0.0266604	15	0.606501
GO_AMINO_SUGAR_CATABOLIC_PROCESS	-2.52338	0.0267934	15	-0.419148
GO_CELL_CYCLE_PHASE_TRANSITION	2.52262	0.0268309	15	0.313905
GO_HISTONE_UBIQUITINATION	2.52125	0.0268985	15	0.390665
GO_MUSCLE_CELL_CELLULAR_HOMEOSTASIS	2.51841	0.0270388	15	0.37466
GO_CYCLIN_DEPENDENT_PROTEIN_SERINE_THREONINE_KINASE_REGULATOR_ACTIVITY	2.51074	0.027422	15	0.379879
GO_ESC_E_Z_COMPLEX	2.51039	0.0274396	15	0.399649
GO_UNSATURATED_FATTY_ACID_BIOSYNTHETIC_PROCESS	-2.50802	0.0275593	15	-0.435935
GO_ACROSOME_ASSEMBLY	2.50747	0.0275868	15	0.450444
GO_ESTABLISHMENT_OF_ENDOTHELIAL_INTESTINAL_BARRIER	2.50681	0.0276205	15	0.45919
GO_LOW_DENSITY_LIPOPROTEIN_PARTICLE_CLEARANCE	2.50358	0.0277846	15	0.681877
GO_REGULATION_OF_COFACTOR_METABOLIC_PROCESS	2.50182	0.0278739	15	0.479532
GO_SCAVENGER_RECEPTOR_ACTIVITY	-2.50067	0.0279331	15	-0.433862
GO_LIPOPOLYSACCHARIDE_MEDIATED_SIGNALING_PATHWAY	-2.50029	0.0279526	15	-0.354317
GO_RNA_DESTABILIZATION	2.49733	0.0281043	15	0.494702
GO_CCR4_NOT_COMPLEX	2.49672	0.0281357	15	0.547027
GO_REGULATION_OF_HYDROGEN_PEROXIDE_INDUCED_CELL_DEATH	2.49668	0.028138	15	0.361179
GO_MHC_PROTEIN_COMPLEX	-2.49572	0.0281876	15	-0.385451
GO_HYALURONAN_CATABOLIC_PROCESS	-2.4937	0.0282921	15	-0.348224
GO_IMMUNOGLOBULIN_COMPLEX	-2.49115	0.0284247	15	-0.579353
GO_REGULATION_OF_FIBRINOLYSIS	-2.49046	0.0284606	15	-0.48509
GO_REGULATION_OF_CELLULAR_RESPIRATION	2.48652	0.0286665	15	0.389773
GO_SINGLE_STRANDED_DNA_BINDING	2.48309	0.0288473	15	0.32913
GO_POSITIVE_REGULATION_OF_NEURON_MIGRATION	2.47811	0.0291114	15	0.563222
GO_REGULATION_OF_MITOCHONDRIAL_TRANSLATION	-2.47466	0.0292955	15	-0.6585
GO_MALE_SEX_DIFFERENTIATION	2.4727	0.0294011	15	0.284478
GO_REGULATION_OF_SISTER_CHROMATID_COHESION	2.47124	0.0294794	15	0.589281
GO_RESPONSE_TO_SALT_STRESS	-2.47031	0.0295301	15	-0.340626
GO_PROTEIN_DEALKYLATION	2.46928	0.0295853	15	0.385479
GO_GANGLION_DEVELOPMENT	2.46559	0.0297861	15	0.595564
GO_BEHAVIORAL_RESPONSE_TO_COCAINE	2.46376	0.0298856	15	0.413062
GO_POSITIVE_REGULATION_OF_CELL_CYCLE_G2_M_PHASE_TRANSITION	2.4631	0.0299218	15	0.405704
GO_POSITIVE_REGULATION_OF_ERAD_PATHWAY	2.4628	0.0299383	15	0.467722
GO_NUCLEAR_CYCLIN_DEPENDENT_PROTEIN_KINASE_HOLOENZYME_COMPLEX	2.46063	0.0300574	15	0.468089
GO_NEGATIVE_REGULATION_OF_NEURAL_PRECURSOR_CELL_PROLIFERATION	-2.46003	0.0300904	15	-0.399107
GO_GUANOSINE_CONTAINING_COMPOUND_BIOSYNTHETIC_PROCESS	-2.45852	0.0301736	15	-0.514105
GO_RETINOL_DEHYDROGENASE_ACTIVITY	-2.452	0.0305353	15	-0.400373
GO_REGULATION_OF_LAMELLIPODIUM_ASSEMBLY	-2.45105	0.0305882	15	-0.312384
GO_REGULATION_OF_CELLULAR_RESPONSE_TO_HYPOXIA	2.44981	0.0306579	15	0.359045
GO_PYRIMIDINE_RIBONUCLEOSIDE_CATABOLIC_PROCESS	-2.44342	0.0310176	15	-0.391572
GO_POSITIVE_REGULATION_OF_B_CELL_PROLIFERATION	2.44245	0.0310726	15	0.348109
GO_REGULATION_OF_VENTRICULAR_CARDIAC_MUSCLE_CELL_ACTION_POTENTIAL	2.4422	0.0310868	15	0.568203
GO_REGULATION_OF_FEVER_GENERATION	2.43925	0.031255	15	0.429891
GO_NUCLEAR_PORE_ORGANIZATION	2.43579	0.0314531	15	0.605984
GO_FILOPODIUM_TIP	2.42781	0.0319143	15	0.431457
GO_IMMUNOGLOBULIN_PRODUCTION_INVOLVED_IN_IMMUNOGLOBULIN_MEDIATED_IMMUNE_RESPONSE	2.42752	0.0319314	15	0.478847
GO_POSITIVE_REGULATION_OF_MUSCLE_TISSUE_DEVELOPMENT	2.42511	0.0320722	15	0.434654
GO_POLY_PURINE_TRACT_BINDING	2.42163	0.0322764	15	0.507556
GO_MITOTIC_CELL_CYCLE_ARREST	2.41772	0.0325075	15	0.452392
GO_EPITHELIAL_TUBE_BRANCHING_INVOLVED_IN_LUNG_MORPHOGENESIS	2.41551	0.0326385	15	0.520634
GO_PRC1_COMPLEX	2.41284	0.0327981	15	0.490793
GO_NEGATIVE_REGULATION_OF_DNA_DEPENDENT_DNA_REPLICATION	2.40883	0.0330388	15	0.417648
GO_CELLULAR_RESPONSE_TO_INTERLEUKIN_4	-2.40364	0.0333529	15	-0.397673
GO_REGULATION_OF_LIPID_STORAGE	2.40237	0.0334299	15	0.432002
GO_HISTONE_DEMETHYLASE_ACTIVITY	2.40117	0.033503	15	0.386974
GO_REGULATION_OF_CENTROSOME_CYCLE	2.39859	0.0336612	15	0.370833
GO_WNT_PROTEIN_BINDING	2.39805	0.0336944	15	0.348859
GO_REGULATION_OF_CIRCADIAN_SLEEP_WAKE_CYCLE_NON_REM_SLEEP	-2.39741	0.0337336	15	-0.259164
GO_REACTIVE_OXYGEN_SPECIES_BIOSYNTHETIC_PROCESS	-2.39455	0.0339096	15	-0.319661
GO_REGULATION_OF_ALTERNATIVE_MRNA_SPLICING_VIA_SPLICEOSOME	2.39365	0.0339651	15	0.375994
GO_PHOSPHATIDYLSERINE_ACYL_CHAIN_REMODELING	-2.39256	0.034033	15	-0.542235
GO_REGULATION_OF_THE_FORCE_OF_HEART_CONTRACTION	-2.39185	0.0340766	15	-0.250398
GO_GABA_RECEPTOR_COMPLEX	2.39031	0.0341723	15	0.606026
GO_NLS_BEARING_PROTEIN_IMPORT_INTO_NUCLEUS	2.38988	0.0341994	15	0.520288
GO_NEUROMUSCULAR_SYNAPTIC_TRANSMISSION	-2.38646	0.0344124	15	-0.346607
GO_POSITIVE_REGULATION_OF_MRNA_3_END_PROCESSING	2.38406	0.0345634	15	0.411458
GO_POSITIVE_REGULATION_OF_CYTOSOLIC_CALCIUM_ION_CONCENTRATION_INVOLVED_IN_PHOSPHOLIPASE_C_ACTIVATING_G_PROTEIN_COUPLED_SIGNALING_PATHWAY	2.37949	0.0348522	15	0.394965
GO_RNA_DEPENDENT_DNA_BIOSYNTHETIC_PROCESS	2.37484	0.0351481	15	0.393393
GO_NUCLEAR_PORE_COMPLEX_ASSEMBLY	2.37096	0.0353965	15	0.608579
GO_FATTY_ACID_BIOSYNTHETIC_PROCESS	-2.36813	0.0355797	15	-0.264493
GO_ACUTE_PHASE_RESPONSE	-2.36605	0.0357139	15	-0.286879
GO_MULTI_ORGANISM_LOCALIZATION	2.36499	0.0357829	15	0.342614
GO_NUCLEOTIDE_PHOSPHORYLATION	-2.3637	0.0358671	15	-0.361018
GO_REGULATION_OF_PODOSOME_ASSEMBLY	-2.35872	0.036193	15	-0.416027
GO_EMBRYONIC_CAMERA_TYPE_EYE_FORMATION	2.35687	0.0363148	15	0.622603
GO_POSITIVE_REGULATION_OF_INTRACELLULAR_STEROID_HORMONE_RECEPTOR_SIGNALING_PATHWAY	2.35582	0.0363841	15	0.615724
GO_SPLICEOSOMAL_COMPLEX_ASSEMBLY	2.34975	0.0367872	15	0.314542
GO_GLOMERULUS_DEVELOPMENT	2.34951	0.0368036	15	0.329943
GO_HORMONE_BIOSYNTHETIC_PROCESS	-2.34931	0.0368167	15	-0.362842
GO_VIRAL_LATENCY	-2.34842	0.036876	15	-0.486207
GO_EMBRYONIC_SKELETAL_JOINT_DEVELOPMENT	-2.34536	0.0370816	15	-0.343757
GO_TELOMERE_MAINTENANCE_VIA_TELOMERASE	2.34497	0.0371077	15	0.384173
GO_EYELID_DEVELOPMENT_IN_CAMERA_TYPE_EYE	2.34491	0.0371117	15	0.450219
GO_POSITIVE_REGULATION_OF_RESPONSE_TO_BIOTIC_STIMULUS	-2.34233	0.0372859	15	-0.36636
GO_CELLULAR_RESPONSE_TO_CHOLESTEROL	2.34071	0.037396	15	0.477438
GO_MYOSIN_HEAVY_CHAIN_BINDING	-2.34042	0.0374153	15	-0.612889
GO_PYRIMIDINE_RIBONUCLEOSIDE_METABOLIC_PROCESS	-2.3384	0.0375526	15	-0.287857
GO_NUCLEAR_BODY	2.33687	0.037657	15	0.277945
GO_REGULATION_OF_PROTEIN_EXIT_FROM_ENDOPLASMIC_RETICULUM	2.33663	0.0376737	15	0.460753
GO_PHOSPHOTYROSINE_BINDING	-2.33614	0.0377074	15	-0.334122
GO_INOSITOL_PHOSPHATE_CATABOLIC_PROCESS	2.33359	0.037882	15	0.532392
GO_REGULATION_OF_B_CELL_PROLIFERATION	2.3314	0.0380326	15	0.330068
GO_LEUKOTRIENE_METABOLIC_PROCESS	-2.3292	0.0381846	15	-0.471608
GO_REGULATION_OF_PROTEIN_POLYUBIQUITINATION	2.3289	0.0382056	15	0.39098
GO_REGULATION_OF_DNA_DAMAGE_RESPONSE_SIGNAL_TRANSDUCTION_BY_P53_CLASS_MEDIATOR	2.32836	0.0382431	15	0.390584
GO_POSITIVE_REGULATION_OF_PROTEIN_MATURATION	-2.32747	0.0383047	15	-0.339663
GO_POSITIVE_REGULATION_OF_CELLULAR_EXTRAVASATION	2.3258	0.0384208	15	0.403106
GO_REGULATION_OF_OSTEOBLAST_PROLIFERATION	2.32517	0.0384644	15	0.430096
GO_NUCLEOTIDE_EXCISION_REPAIR_PREINCISION_COMPLEX_STABILIZATION	2.32394	0.03855	15	0.376375
GO_NEURONAL_STEM_CELL_POPULATION_MAINTENANCE	2.32386	0.0385559	15	0.450459
GO_NAD_METABOLIC_PROCESS	-2.32255	0.0386474	15	-0.315587
GO_ISOTYPE_SWITCHING	2.31839	0.0389401	15	0.464723
GO_MYELIN_ASSEMBLY	2.31601	0.0391079	15	0.427472
GO_LEUKOTRIENE_BIOSYNTHETIC_PROCESS	-2.3149	0.0391866	15	-0.541172
GO_FILOPODIUM	2.3148	0.0391934	15	0.372632
GO_ORGAN_INDUCTION	2.31329	0.0393013	15	0.42062
GO_SOMATIC_CELL_DNA_RECOMBINATION	2.31119	0.039451	15	0.451387
GO_DICARBOXYLIC_ACID_BIOSYNTHETIC_PROCESS	2.30794	0.0396835	15	0.284203
GO_AXON_EXTENSION	2.30628	0.0398031	15	0.383712
GO_MICROTUBULE_SEVERING_ATPASE_ACTIVITY	2.30603	0.039821	15	0.47157
GO_SPECIFICATION_OF_ORGAN_IDENTITY	2.30538	0.0398674	15	0.375003
GO_DEMETHYLATION	2.30465	0.0399207	15	0.285201
GO_REGULATION_OF_RESPONSE_TO_OXIDATIVE_STRESS	2.30117	0.0401727	15	0.257378
GO_CYCLIC_NUCLEOTIDE_BIOSYNTHETIC_PROCESS	-2.29836	0.0403771	15	-0.272896
GO_METHYLATION_DEPENDENT_CHROMATIN_SILENCING	2.29767	0.0404274	15	0.408185
GO_RIBOSOMAL_SMALL_SUBUNIT_BINDING	2.29738	0.0404487	15	0.321323
GO_REGULATION_OF_SPINDLE_CHECKPOINT	2.29707	0.0404711	15	0.483887
GO_C21_STEROID_HORMONE_METABOLIC_PROCESS	-2.29435	0.0406706	15	-0.341731
GO_PROTEIN_TYROSINE_SERINE_THREONINE_PHOSPHATASE_ACTIVITY	2.29256	0.0408024	15	0.313883
GO_HEPATOCYTE_APOPTOTIC_PROCESS	2.29212	0.0408349	15	0.411525
GO_ATPASE_COMPLEX	-2.28923	0.0410487	15	-0.244722
GO_REGULATION_OF_RESPONSE_TO_REACTIVE_OXYGEN_SPECIES	2.28813	0.0411304	15	0.282984
GO_PROSTATE_GLANDULAR_ACINUS_DEVELOPMENT	2.28738	0.0411866	15	0.709399
GO_MRNA_3_UTR_BINDING	2.28648	0.0412537	15	0.446045
GO_REGULATION_OF_SUPEROXIDE_ANION_GENERATION	-2.28583	0.0413021	15	-0.379968
GO_ENDOCARDIUM_DEVELOPMENT	2.28457	0.041396	15	0.526262
GO_TRANSCRIPTION_COACTIVATOR_ACTIVITY	2.28071	0.0416852	15	0.269257
GO_GABA_RECEPTOR_ACTIVITY	2.27775	0.041909	15	0.586155
GO_REGULATION_OF_BONE_DEVELOPMENT	-2.2728	0.0422851	15	-0.360836
GO_OTIC_VESICLE_DEVELOPMENT	2.27135	0.0423954	15	0.385357
GO_REGULATION_OF_SULFUR_METABOLIC_PROCESS	2.27055	0.0424572	15	0.593221
GO_CELLULAR_RESPONSE_TO_LITHIUM_ION	2.27019	0.0424849	15	0.468791
GO_EXTRACELLULAR_MATRIX_DISASSEMBLY	-2.2699	0.042507	15	-0.315621
GO_NEGATIVE_REGULATION_OF_JUN_KINASE_ACTIVITY	2.26793	0.0426583	15	0.541582
GO_EUCHROMATIN	2.26739	0.0426999	15	0.27071
GO_REGULATION_OF_CARDIAC_MUSCLE_CELL_CONTRACTION	2.26734	0.0427032	15	0.532194
GO_SUMO_TRANSFERASE_ACTIVITY	2.26553	0.042843	15	0.443873
GO_REGULATION_OF_MRNA_METABOLIC_PROCESS	2.26374	0.042982	15	0.294417
GO_POSITIVE_REGULATION_OF_GUANYLATE_CYCLASE_ACTIVITY	-2.26151	0.0431545	15	-0.603212
GO_OXALATE_TRANSPORT	-2.26064	0.0432229	15	-0.410574
GO_FATTY_ACID_DERIVATIVE_BIOSYNTHETIC_PROCESS	-2.2602	0.0432568	15	-0.428593
GO_POSITIVE_REGULATION_OF_GLUCONEOGENESIS	2.25945	0.0433152	15	0.458954
GO_REGULATION_OF_GUANYLATE_CYCLASE_ACTIVITY	-2.2588	0.0433665	15	-0.63378
GO_DENDRITIC_CELL_DIFFERENTIATION	-2.2516	0.0439323	15	-0.245068
GO_CELLULAR_RESPONSE_TO_GLUCOSE_STARVATION	2.25107	0.0439741	15	0.338239
GO_DNA_BINDING_BENDING	2.24877	0.0441566	15	0.375597
GO_CELLULAR_RESPONSE_TO_STEROL	2.24846	0.0441818	15	0.502316
GO_POSITIVE_REGULATION_OF_NUCLEASE_ACTIVITY	2.24555	0.0444133	15	0.439975
GO_RESPONSE_TO_X_RAY	2.2451	0.0444493	15	0.373198
GO_GLANDULAR_EPITHELIAL_CELL_DIFFERENTIATION	2.24326	0.0445969	15	0.308627
GO_POSITIVE_REGULATION_OF_TRANSFORMING_GROWTH_FACTOR_BETA_PRODUCTION	2.24272	0.0446406	15	0.351817
GO_DERLIN_1_RETROTRANSLOCATION_COMPLEX	2.24237	0.0446685	15	0.480135
GO_INOSITOL_PHOSPHATE_PHOSPHATASE_ACTIVITY	2.24165	0.0447261	15	0.465041
GO_DIGESTIVE_TRACT_MORPHOGENESIS	2.23883	0.0449543	15	0.37072
GO_SYNAPTIC_TRANSMISSION_CHOLINERGIC	-2.23834	0.0449936	15	-0.345127
GO_REGULATION_OF_CYTOKINE_PRODUCTION_INVOLVED_IN_INFLAMMATORY_RESPONSE	-2.2379	0.0450288	15	-0.414089
GO_MITOCHONDRIAL_FUSION	2.23738	0.0450712	15	0.342084
GO_SERINE_HYDROLASE_ACTIVITY	-2.23736	0.0450734	15	-0.372276
GO_RNA_LOCALIZATION	2.23608	0.0451768	15	0.293746
GO_NEGATIVE_REGULATION_OF_DNA_DAMAGE_RESPONSE_SIGNAL_TRANSDUCTION_BY_P53_CLASS_MEDIATOR	2.23478	0.0452823	15	0.455963
GO_POSITIVE_REGULATION_OF_TRIGLYCERIDE_LIPASE_ACTIVITY	-2.23369	0.0453719	15	-0.489069
GO_APICAL_PROTEIN_LOCALIZATION	2.23344	0.0453921	15	0.638461
GO_TRANSLATION_REGULATOR_ACTIVITY	2.23315	0.0454156	15	0.543163
GO_LOW_DENSITY_LIPOPROTEIN_PARTICLE_BINDING	2.23272	0.0454504	15	0.396899
GO_CHEMOSENSORY_BEHAVIOR	-2.23183	0.0455233	15	-0.471673
GO_REGULATION_OF_CHOLESTEROL_STORAGE	2.23149	0.0455516	15	0.452382
GO_PROSTATE_GLAND_GROWTH	2.23144	0.0455556	15	0.560445
GO_CELL_ADHESION_MEDIATED_BY_INTEGRIN	2.22984	0.0456868	15	0.519253
GO_POSITIVE_REGULATION_OF_CYCLIN_DEPENDENT_PROTEIN_KINASE_ACTIVITY	2.22883	0.0457695	15	0.419834
GO_ESTABLISHMENT_OF_MITOCHONDRION_LOCALIZATION	2.22843	0.0458028	15	0.30459
GO_RESPONSE_TO_UV_C	2.22755	0.045875	15	0.324653
GO_NEURONAL_ION_CHANNEL_CLUSTERING	-2.22305	0.0462479	15	-0.429661
GO_PHOSPHATIDYLINOSITOL_PHOSPHATE_PHOSPHATASE_ACTIVITY	2.21915	0.0465722	15	0.448026
GO_PROTEIN_MONOUBIQUITINATION	2.21793	0.046675	15	0.334117
GO_SERINE_TYPE_EXOPEPTIDASE_ACTIVITY	-2.21694	0.0467579	15	-0.24598
GO_DNA_DAMAGE_RESPONSE_SIGNAL_TRANSDUCTION_RESULTING_IN_TRANSCRIPTION	-2.21693	0.0467584	15	-0.438272
GO_TRANSLATION_REGULATOR_ACTIVITY_NUCLEIC_ACID_BINDING	2.21691	0.0467601	15	0.641727
GO_PHOSPHATIDATE_PHOSPHATASE_ACTIVITY	2.21666	0.0467812	15	0.482895
GO_APICAL_JUNCTION_ASSEMBLY	2.2154	0.0468876	15	0.335625
GO_CARDIOCYTE_DIFFERENTIATION	2.21535	0.0468918	15	0.321736
GO_HEXOSE_CATABOLIC_PROCESS	-2.21378	0.047024	15	-0.299762
GO_DOUBLE_STRANDED_RNA_BINDING	2.21242	0.0471384	15	0.261165
GO_DNA_GEOMETRIC_CHANGE	2.21141	0.0472239	15	0.278801
GO_WNT_ACTIVATED_RECEPTOR_ACTIVITY	2.21135	0.0472294	15	0.443016
GO_DNA_DEPENDENT_ATPASE_ACTIVITY	2.21083	0.0472734	15	0.252061
GO_OVARIAN_FOLLICLE_DEVELOPMENT	2.21033	0.0473162	15	0.242549
GO_NEGATIVE_REGULATION_OF_INTERLEUKIN_8_PRODUCTION	-2.2087	0.0474547	15	-0.317371
GO_REGULATION_OF_CELL_COMMUNICATION_BY_ELECTRICAL_COUPLING	2.20307	0.0479362	15	0.537398
GO_SENSORY_PERCEPTION_OF_TASTE	-2.20284	0.0479556	15	-0.496743
GO_POSITIVE_REGULATION_OF_EXECUTION_PHASE_OF_APOPTOSIS	-2.20205	0.048024	15	-0.393842
GO_OLIGOSACCHARIDE_CATABOLIC_PROCESS	-2.19946	0.048247	15	-0.337634
GO_POSITIVE_REGULATION_OF_LIPID_STORAGE	2.19846	0.0483341	15	0.387068
GO_ACETYLCHOLINE_BINDING	-2.19809	0.0483662	15	-0.385965
GO_IMMUNOGLOBULIN_RECEPTOR_BINDING	-2.19676	0.0484817	15	-0.639553
GO_ANCHORED_COMPONENT_OF_MEMBRANE	-2.19623	0.0485271	15	-0.303838
GO_HEPARAN_SULFATE_SULFOTRANSFERASE_ACTIVITY	2.19594	0.0485523	15	0.494765
GO_ENDOPLASMIC_RETICULUM_QUALITY_CONTROL_COMPARTMENT	2.19559	0.0485829	15	0.316029
GO_PEPTIDYL_ASPARAGINE_MODIFICATION	2.19472	0.0486589	15	0.31244
GO_PEPTIDE_CROSS_LINKING	-2.19282	0.0488246	15	-0.483607
GO_VENTRICULAR_CARDIAC_MUSCLE_CELL_DIFFERENTIATION	2.19226	0.0488742	15	0.531128
GO_NEGATIVE_REGULATION_OF_RNA_SPLICING	2.19218	0.0488805	15	0.287405
GO_MRNA_SPLICE_SITE_SELECTION	2.19053	0.0490253	15	0.425687
GO_AXIS_ELONGATION	2.18867	0.0491891	15	0.379249
GO_SPHINGOLIPID_MEDIATED_SIGNALING_PATHWAY	-2.18848	0.0492055	15	-0.52887
GO_INNER_DYNEIN_ARM_ASSEMBLY	-2.18848	0.0492056	15	-0.361918
GO_OLIGOPEPTIDE_BINDING	-2.18622	0.0494052	15	-0.403439
GO_BLOOD_COAGULATION_FIBRIN_CLOT_FORMATION	-2.18508	0.0495064	15	-0.242184
GO_REGULATION_OF_ACYL_COA_BIOSYNTHETIC_PROCESS	2.18498	0.0495149	15	0.700751
GO_PROSTATE_GLAND_DEVELOPMENT	2.18471	0.0495393	15	0.451635
GO_THIOLESTER_HYDROLASE_ACTIVITY	-2.18275	0.0497136	15	-0.287192

## Sheet: NC_vs_OV_t13
Gene Ontology Pathways	t-value	p-Value	Stage	Enrichment Score
GO_ACETYL_COA_BIOSYNTHETIC_PROCESS	-3.08725	0.00961142	13	-0.654131
GO_ARTERY_MORPHOGENESIS	-2.38911	0.0345704	13	-0.441529
GO_CARDIAC_LEFT_VENTRICLE_MORPHOGENESIS	-2.44768	0.0310866	13	-0.553515
GO_CELL_MIGRATION_INVOLVED_IN_HEART_DEVELOPMENT	-2.77194	0.017177	13	-0.470778
GO_CELLULAR_RESPONSE_TO_GAMMA_RADIATION	-2.55694	0.0254761	13	-0.341429
GO_COPI_VESICLE_COAT	-2.3679	0.035922	13	-0.435018
GO_CYTOPLASMIC_TRANSLATIONAL_INITIATION	-2.19736	0.0487953	13	-0.320565
GO_EXTRACELLULAR_FIBRIL_ORGANIZATION	-2.42394	0.0324554	13	-0.563793
GO_EXTRINSIC_COMPONENT_OF_ORGANELLE_MEMBRANE	-2.3446	0.0374658	13	-0.38759
GO_FIBRIL_ORGANIZATION	-2.92607	0.012934	13	-0.490573
GO_GLYCOSIDE_METABOLIC_PROCESS	-2.23251	0.0458263	13	-0.472981
GO_MANNOSIDASE_ACTIVITY	-2.24117	0.0451216	13	-0.478676
GO_MATING_BEHAVIOR	-2.48587	0.029001	13	-0.341544
GO_MICROTUBULE_END	-2.64523	0.0216759	13	-0.452424
GO_MICROTUBULE_PLUS_END	-2.45217	0.0308341	13	-0.496844
GO_MITOTIC_G2_DNA_DAMAGE_CHECKPOINT	-3.10422	0.00931583	13	-0.529297
GO_MITOTIC_G2_M_TRANSITION_CHECKPOINT	-2.62851	0.02235	13	-0.425123
GO_MRNA_CLEAVAGE	-2.82331	0.0156281	13	-0.409117
GO_MUSCLE_CELL_PROLIFERATION	-2.21825	0.0470096	13	-0.50959
GO_NAD_BIOSYNTHETIC_PROCESS	-2.22688	0.0462898	13	-0.410046
GO_NEGATIVE_REGULATION_OF_RECEPTOR_MEDIATED_ENDOCYTOSIS	-2.39002	0.0345133	13	-0.3551
GO_NEPHRIC_DUCT_MORPHOGENESIS	-2.29347	0.0410805	13	-0.588216
GO_NEUTROPHIL_MEDIATED_IMMUNITY	-2.40603	0.0335267	13	-0.40493
GO_OXIDOREDUCTASE_ACTIVITY_ACTING_ON_THE_CH_CH_GROUP_OF_DONORS_NAD_OR_NADP_AS_ACCEPTOR	-2.37342	0.0355657	13	-0.39442
GO_POSITIVE_REGULATION_BY_HOST_OF_VIRAL_PROCESS	-2.36315	0.0362317	13	-0.594504
GO_POSITIVE_REGULATION_OF_DNA_DEPENDENT_DNA_REPLICATION	-2.31492	0.039525	13	-0.447339
GO_POSITIVE_REGULATION_OF_MEMBRANE_DEPOLARIZATION	-2.37345	0.0355634	13	-0.561012
GO_PROTEIN_PHOSPHATASE_TYPE_1_COMPLEX	-2.21126	0.0476001	13	-0.586204
GO_REGULATION_OF_AMYLOID_PRECURSOR_PROTEIN_CATABOLIC_PROCESS	-2.42081	0.0326406	13	-0.480461
GO_REGULATION_OF_INTERLEUKIN_10_SECRETION	-2.45711	0.0305583	13	-0.425209
GO_REGULATION_OF_INTERLEUKIN_5_PRODUCTION	-2.2003	0.0485398	13	-0.395503
GO_REGULATION_OF_MITOCHONDRIAL_DEPOLARIZATION	-3.09144	0.00953759	13	-0.578177
GO_SAGA_TYPE_COMPLEX	-2.57466	0.0246642	13	-0.386836
GO_SMOOTH_MUSCLE_TISSUE_DEVELOPMENT	-2.32777	0.0386208	13	-0.597293
GO_STRIATED_MUSCLE_CELL_PROLIFERATION	-2.73025	0.0185446	13	-0.481723
GO_TONGUE_DEVELOPMENT	-2.49205	0.0286766	13	-0.371839
GO_TRANSMITTER_GATED_CHANNEL_ACTIVITY	-2.30711	0.040085	13	-0.32304
GO_WOUND_HEALING_SPREADING_OF_EPIDERMAL_CELLS	-2.26172	0.0434907	13	-0.566205

## Sheet: NC_vs_OV_t14
Gene Ontology Pathways	t-value	p-Value	Stage	Enrichment Score
GO_14_3_3_PROTEIN_BINDING	3.88705	0.00223131	14	0.477494
GO_NEGATIVE_REGULATION_OF_MUSCLE_HYPERTROPHY	3.79654	0.00262536	14	-0.471042
GO_U12_TYPE_SPLICEOSOMAL_COMPLEX	-3.78151	0.00269743	14	0.341199
GO_CARBONATE_DEHYDRATASE_ACTIVITY	-3.48982	0.00457988	14	0.617248
GO_FILAMIN_BINDING	3.4423	0.00499541	14	0.347679
GO_REGULATION_OF_VASCULAR_PERMEABILITY	3.40127	0.00538488	14	0.591283
GO_INTRA_S_DNA_DAMAGE_CHECKPOINT	-3.37364	0.00566446	14	0.466398
GO_PERIPHERAL_NERVOUS_SYSTEM_NEURON_DIFFERENTIATION	3.36338	0.00577208	14	-0.321737
GO_CHROMOCENTER	3.33533	0.00607675	14	0.26522
GO_REGULATION_OF_RESPIRATORY_GASEOUS_EXCHANGE	3.31375	0.00632229	14	-0.291849
GO_POSITIVE_REGULATION_OF_SYNAPSE_ASSEMBLY	3.29296	0.00656826	14	0.388378
GO_NEGATIVE_REGULATION_OF_PATHWAY_RESTRICTED_SMAD_PROTEIN_PHOSPHORYLATION	3.27978	0.00672923	14	-0.336179
GO_LATERAL_MESODERM_DEVELOPMENT	3.27026	0.00684797	14	-0.344298
GO_CARBOHYDRATE_PHOSPHORYLATION	3.26222	0.00694993	14	0.341954
GO_NEUROTRANSMITTER_TRANSPORTER_ACTIVITY	3.25	0.00710788	14	0.31595
GO_REGULATION_OF_SYNAPSE_ASSEMBLY	3.24897	0.00712127	14	0.289579
GO_4_HYDROXYPROLINE_METABOLIC_PROCESS	-3.20697	0.00769325	14	0.359872
GO_PHOSPHATIDYLETHANOLAMINE_BIOSYNTHETIC_PROCESS	3.20097	0.00777873	14	0.339251
GO_T_CELL_APOPTOTIC_PROCESS	3.19241	0.0079022	14	0.306134
GO_GLUTAMINE_FAMILY_AMINO_ACID_CATABOLIC_PROCESS	-3.19143	0.00791644	14	0.366065
GO_REGULATION_OF_IRE1_MEDIATED_UNFOLDED_PROTEIN_RESPONSE	3.17558	0.00815078	14	-0.4513
GO_THYROID_GLAND_DEVELOPMENT	3.17428	0.00817041	14	-0.410158
GO_PLATELET_DERIVED_GROWTH_FACTOR_BINDING	3.15294	0.00849777	14	-0.437665
GO_PARANODE_REGION_OF_AXON	3.14508	0.00862176	14	-0.417396
GO_CLATHRIN_VESICLE_COAT	3.1391	0.00871724	14	0.595641
GO_REGULATION_OF_ENDOPLASMIC_RETICULUM_UNFOLDED_PROTEIN_RESPONSE	3.1336	0.00880601	14	0.614003
GO_MAMMARY_GLAND_DUCT_MORPHOGENESIS	3.13134	0.00884274	14	-0.474361
GO_MEIOTIC_CHROMOSOME_SEPARATION	-3.12885	0.00888335	14	-0.595636
GO_NEGATIVE_REGULATION_OF_KIDNEY_DEVELOPMENT	3.1091	0.0092125	14	0.43143
GO_HISTONE_LYSINE_N_METHYLTRANSFERASE_ACTIVITY	3.09771	0.00940786	14	0.292905
GO_NEUROTRANSMITTER_SODIUM_SYMPORTER_ACTIVITY	3.09492	0.00945651	14	0.512653
GO_REGULATION_OF_SHORT_TERM_NEURONAL_SYNAPTIC_PLASTICITY	3.07513	0.00980766	14	0.276622
GO_RECEPTOR_INHIBITOR_ACTIVITY	3.07335	0.00983989	14	0.280315
GO_FATTY_ACID_BETA_OXIDATION_USING_ACYL_COA_OXIDASE	-3.07259	0.00985369	14	0.497523
GO_CARBON_SULFUR_LYASE_ACTIVITY	-3.07005	0.00990008	14	0.449056
GO_ACTIVATION_OF_CYSTEINE_TYPE_ENDOPEPTIDASE_ACTIVITY_INVOLVED_IN_APOPTOTIC_SIGNALING_PATHWAY	3.04315	0.0104033	14	-0.382681		Ωß
GO_PHOSPHATIDYLETHANOLAMINE_METABOLIC_PROCESS	3.02265	0.0108039	14	0.58805
GO_NEURONAL_CELL_BODY_MEMBRANE	3.01818	0.0108934	14	0.289308
GO_REGULATION_OF_SYNAPSE_MATURATION	3.01307	0.0109966	14	0.497882
GO_ALCOHOL_TRANSMEMBRANE_TRANSPORTER_ACTIVITY	3.01226	0.0110129	14	0.357255
GO_SNORNA_METABOLIC_PROCESS	-3.01154	0.0110275	14	0.406085
GO_MAMMARY_GLAND_EPITHELIUM_DEVELOPMENT	2.98968	0.0114812	14	0.450559
GO_T_CELL_MEDIATED_IMMUNITY	2.98739	0.0115297	14	0.35923
GO_POSITIVE_REGULATION_OF_MACROPHAGE_DIFFERENTIATION	2.98006	0.0116866	14	0.327615
GO_DEATH_RECEPTOR_BINDING	2.97681	0.0117568	14	-0.322241
GO_AXOLEMMA	2.97109	0.0118816	14	-0.547552
GO_NEUTRAL_AMINO_ACID_TRANSPORT	2.9588	0.0121537	14	-0.481938
GO_SULFURIC_ESTER_HYDROLASE_ACTIVITY	2.95536	0.0122312	14	-0.337252
GO_REGULATION_OF_ENDOTHELIAL_CELL_CHEMOTAXIS	2.95246	0.0122967	14	0.337785
GO_EPIBOLY	2.9506	0.0123389	14	0.63765
GO_TRANSFERASE_ACTIVITY_TRANSFERRING_NITROGENOUS_GROUPS	-2.95044	0.0123426	14	0.485997
GO_CARBOXY_LYASE_ACTIVITY	-2.94913	0.0123724	14	-0.552838
GO_NEGATIVE_REGULATION_OF_TOLL_LIKE_RECEPTOR_SIGNALING_PATHWAY	2.94049	0.0125711	14	-0.32383
GO_REGULATION_OF_TYPE_I_INTERFERON_MEDIATED_SIGNALING_PATHWAY	-2.93537	0.0126904	14	-0.258163
GO_ESTABLISHMENT_OF_CELL_POLARITY	2.9325	0.0127577	14	-0.450116
GO_AMINE_BINDING	-2.93211	0.0127669	14	0.492562
GO_LYSINE_N_METHYLTRANSFERASE_ACTIVITY	2.93073	0.0127995	14	0.383095
GO_ESTROGEN_METABOLIC_PROCESS	-2.92651	0.0128994	14	-0.410648
GO_CHONDROITIN_SULFATE_PROTEOGLYCAN_BIOSYNTHETIC_PROCESS	2.92557	0.0129219	14	0.49734
GO_NEGATIVE_REGULATION_OF_ENDOPLASMIC_RETICULUM_UNFOLDED_PROTEIN_RESPONSE	2.89817	0.0135913	14	0.544446
GO_NEGATIVE_REGULATION_OF_DEFENSE_RESPONSE_TO_VIRUS	2.89718	0.0136162	14	-0.265396
GO_EMBRYONIC_VISCEROCRANIUM_MORPHOGENESIS	2.89172	0.0137538	14	0.415359
GO_DETECTION_OF_TEMPERATURE_STIMULUS_INVOLVED_IN_SENSORY_PERCEPTION	2.88569	0.0139075	14	0.470702
GO_PROTEIN_AUTOPHOSPHORYLATION	2.87577	0.014164	14	0.424152
GO_CRANIAL_NERVE_MORPHOGENESIS	2.87567	0.0141668	14	0.433042
GO_NEGATIVE_REGULATION_OF_AXON_EXTENSION	2.87153	0.0142751	14	0.379799
GO_BONE_CELL_DEVELOPMENT	2.86647	0.0144089	14	0.459183
GO_POSITIVE_REGULATION_OF_RECEPTOR_RECYCLING	2.86579	0.0144271	14	-0.35496
GO_REGULATION_OF_PROTEIN_LOCALIZATION_TO_CHROMOSOME_TELOMERIC_REGION	-2.86323	0.0144953	14	0.355242
GO_NEGATIVE_REGULATION_OF_ASTROCYTE_DIFFERENTIATION	2.85595	0.014691	14	0.429932
GO_CARBOHYDRATE_DERIVATIVE_TRANSPORT	2.85259	0.0147823	14	0.395981
GO_ERYTHROCYTE_MATURATION	2.84375	0.0150249	14	0.345992
GO_MEGAKARYOCYTE_DIFFERENTIATION	2.83681	0.0152184	14	0.367891
GO_SEMAPHORIN_PLEXIN_SIGNALING_PATHWAY	2.83273	0.0153331	14	0.475969
GO_RESPONSE_TO_EXOGENOUS_DSRNA	-2.83034	0.0154007	14	0.532827
GO_ARYLSULFATASE_ACTIVITY	2.82929	0.0154306	14	0.319006
GO_SYNTAXIN_1_BINDING	2.82804	0.015466	14	0.398321
GO_SULFUR_COMPOUND_TRANSPORT	2.82313	0.0156065	14	0.391663
GO_DIOL_METABOLIC_PROCESS	2.82186	0.0156431	14	0.378156
GO_DNA_LIGATION	-2.81836	0.0157443	14	0.420076
GO_ROUNDABOUT_SIGNALING_PATHWAY	2.81718	0.0157787	14	0.358889
GO_CARBOHYDRATE_DERIVATIVE_TRANSPORTER_ACTIVITY	2.81322	0.0158939	14	0.433434
GO_REGULATION_OF_METANEPHROS_DEVELOPMENT	2.8132	0.0158947	14	0.464269
GO_PHOSPHATIDYLINOSITOL_3_PHOSPHATE_BINDING	2.81183	0.0159348	14	0.475447
GO_POSITIVE_REGULATION_OF_INTERLEUKIN_17_PRODUCTION	-2.80744	0.0160641	14	-0.378213
GO_NEURON_PROJECTION_MEMBRANE	2.80634	0.0160966	14	-0.458187
GO_LIPOPROTEIN_PARTICLE_RECEPTOR_BINDING	2.80518	0.0161311	14	-0.462128
GO_SEMAPHORIN_PLEXIN_SIGNALING_PATHWAY_INVOLVED_IN_NEURON_PROJECTION_GUIDANCE	2.80336	0.0161853	14	-0.509139
GO_CLATHRIN_COAT_OF_ENDOCYTIC_VESICLE	2.79938	0.0163045	14	-0.452997
GO_NEGATIVE_REGULATION_OF_ORGANELLE_ASSEMBLY	-2.79349	0.0164821	14	-0.398448
GO_RESPONSE_TO_NICOTINE	2.786	0.016711	14	0.423387
GO_TRANSMEMBRANE_RECEPTOR_PROTEIN_SERINE_THREONINE_KINASE_ACTIVITY	2.78425	0.0167648	14	0.243664
GO_NEGATIVE_REGULATION_OF_AXON_GUIDANCE	2.77726	0.0169819	14	0.506618
GO_DNA_LIGATION_INVOLVED_IN_DNA_REPAIR	-2.77623	0.017014	14	0.320042
GO_AXONEMAL_DYNEIN_COMPLEX	-2.77424	0.0170766	14	0.546564
GO_DENDRITIC_CELL_CHEMOTAXIS	2.76977	0.0172177	14	0.385304
GO_AROMATIC_AMINO_ACID_FAMILY_METABOLIC_PROCESS	-2.76493	0.0173715	14	0.339474
GO_CHEMOKINE_BINDING	2.76406	0.0173993	14	0.353501
GO_PLATELET_MORPHOGENESIS	2.76277	0.0174408	14	-0.369068
GO_REGULATION_OF_RESPIRATORY_SYSTEM_PROCESS	2.76122	0.0174905	14	0.390545
GO_PROTEIN_FOLDING_IN_ENDOPLASMIC_RETICULUM	2.75917	0.0175567	14	0.455322
GO_SEMAPHORIN_RECEPTOR_COMPLEX	2.75911	0.0175587	14	-0.40322
GO_MHC_CLASS_II_RECEPTOR_ACTIVITY	-2.75681	0.0176329	14	0.336652
GO_REGULATION_OF_TRIGLYCERIDE_BIOSYNTHETIC_PROCESS	2.75632	0.017649	14	0.318147
GO_POSITIVE_REGULATION_OF_NEUROTRANSMITTER_SECRETION	2.75484	0.0176972	14	0.266904
GO_SEMAPHORIN_RECEPTOR_BINDING	2.74624	0.0179793	14	-0.573845
GO_AROMATIC_AMINO_ACID_FAMILY_CATABOLIC_PROCESS	-2.74245	0.0181049	14	-0.308812
GO_RESPONSE_TO_HEPATOCYTE_GROWTH_FACTOR	2.74223	0.0181125	14	0.502174
GO_DNA_DEPENDENT_DNA_REPLICATION_MAINTENANCE_OF_FIDELITY	-2.74209	0.0181169	14	-0.632284
GO_POSITIVE_REGULATION_OF_CYSTEINE_TYPE_ENDOPEPTIDASE_ACTIVITY_INVOLVED_IN_APOPTOTIC_SIGNALING_PATHWAY	2.74022	0.0181793	14	0.599975
GO_PARASYMPATHETIC_NERVOUS_SYSTEM_DEVELOPMENT	2.73815	0.0182486	14	0.415029
GO_BRANCHING_INVOLVED_IN_MAMMARY_GLAND_DUCT_MORPHOGENESIS	2.72972	0.0185337	14	0.544909
GO_ORGANOPHOSPHATE_ESTER_TRANSMEMBRANE_TRANSPORTER_ACTIVITY	2.72847	0.0185766	14	0.395526
GO_VESICLE_FUSION_TO_PLASMA_MEMBRANE	2.726	0.0186611	14	-0.464341
GO_POSITIVE_REGULATION_OF_TYROSINE_PHOSPHORYLATION_OF_STAT5_PROTEIN	-2.71238	0.0191339	14	0.322861
GO_G_PROTEIN_COUPLED_CHEMOATTRACTANT_RECEPTOR_ACTIVITY	2.71227	0.019138	14	-0.23847
GO_PROTEIN_METHYLTRANSFERASE_ACTIVITY	2.71166	0.0191592	14	-0.46084
GO_POSITIVE_REGULATION_OF_BLOOD_VESSEL_ENDOTHELIAL_CELL_MIGRATION	2.71165	0.0191598	14	-0.494445
GO_DETECTION_OF_TEMPERATURE_STIMULUS	2.71111	0.0191788	14	0.508949
GO_REGULATION_OF_CORTICOSTEROID_HORMONE_SECRETION	-2.7061	0.0193562	14	0.516215
GO_CELLULAR_RESPONSE_TO_EPINEPHRINE_STIMULUS	2.7016	0.0195167	14	0.357922
GO_AMINO_ACID_TRANSMEMBRANE_TRANSPORT	2.69901	0.0196099	14	0.307527
GO_POSITIVE_REGULATION_OF_RHO_PROTEIN_SIGNAL_TRANSDUCTION	2.69744	0.0196664	14	0.387396
GO_REGULATION_OF_SYNAPTIC_VESICLE_TRANSPORT	2.69709	0.0196791	14	0.264722
GO_PYRIDOXAL_PHOSPHATE_BINDING	-2.69374	0.0198005	14	0.307206
GO_REGULATION_OF_SYNAPTIC_VESICLE_EXOCYTOSIS	2.69114	0.0198953	14	0.446131
GO_CELLULAR_COMPONENT_MAINTENANCE	2.69025	0.0199279	14	-0.367293
GO_PERIPHERAL_NERVOUS_SYSTEM_DEVELOPMENT	2.68818	0.020004	14	-0.500204
GO_HISTONE_METHYLTRANSFERASE_ACTIVITY	2.68064	0.0202829	14	-0.659369
GO_INTRINSIC_APOPTOTIC_SIGNALING_PATHWAY_IN_RESPONSE_TO_ENDOPLASMIC_RETICULUM_STRESS	2.67769	0.0203929	14	-0.507976
GO_IMIDAZOLE_CONTAINING_COMPOUND_METABOLIC_PROCESS	-2.6774	0.0204036	14	0.45006
GO_ALPHA_AMINO_ACID_CATABOLIC_PROCESS	-2.6668	0.0208045	14	0.55668
GO_NEGATIVE_REGULATION_OF_AXONOGENESIS	2.65454	0.0212781	14	0.524399
GO_ACTIVIN_RECEPTOR_SIGNALING_PATHWAY	2.65066	0.02143	14	0.535569
GO_RNA_POLYMERASE_II_CORE_PROMOTER_SEQUENCE_SPECIFIC_DNA_BINDING	2.65014	0.0214504	14	0.368558
GO_REGULATION_OF_ARF_PROTEIN_SIGNAL_TRANSDUCTION	2.64311	0.0217288	14	-0.363352
GO_SPHINGOID_METABOLIC_PROCESS	2.64263	0.0217478	14	0.327541
GO_MISFOLDED_OR_INCOMPLETELY_SYNTHESIZED_PROTEIN_CATABOLIC_PROCESS	2.64212	0.0217682	14	0.395099
GO_REGULATION_OF_GASTRULATION	2.64077	0.0218224	14	0.435466
GO_HYDRO_LYASE_ACTIVITY	-2.63835	0.0219191	14	0.318261
GO_MALE_MEIOSIS_I	-2.63553	0.0220329	14	0.621203
GO_POSITIVE_REGULATION_OF_METANEPHROS_DEVELOPMENT	2.63037	0.0222423	14	0.362577
GO_POSITIVE_REGULATION_OF_NUCLEOTIDE_CATABOLIC_PROCESS	2.62835	0.0223247	14	0.408547
GO_PEROXISOME_PROLIFERATOR_ACTIVATED_RECEPTOR_BINDING	2.62202	0.0225855	14	0.497918
GO_CELL_TRAILING_EDGE	2.62072	0.0226393	14	-0.369347
GO_POSITIVE_REGULATION_OF_MITOCHONDRIAL_OUTER_MEMBRANE_PERMEABILIZATION_INVOLVED_IN_APOPTOTIC_SIGNALING_PATHWAY	2.6176	0.0227689	14	0.594558
GO_PHOSPHATIDYLINOSITOL_PHOSPHATE_KINASE_ACTIVITY	2.61678	0.0228031	14	0.442868
GO_INOSITOL_METABOLIC_PROCESS	2.61282	0.0229694	14	0.342678
GO_BRANCHING_INVOLVED_IN_LABYRINTHINE_LAYER_MORPHOGENESIS	2.60686	0.0232214	14	0.375114
GO_REPLACEMENT_OSSIFICATION	2.60534	0.0232861	14	0.336343
GO_ENDOSOME_LUMEN	-2.60492	0.0233039	14	-0.238753
GO_NEGATIVE_REGULATION_OF_TRANSFORMING_GROWTH_FACTOR_BETA_RECEPTOR_SIGNALING_PATHWAY	2.60278	0.0233955	14	0.363425
GO_ENDOCHONDRAL_BONE_MORPHOGENESIS	2.60167	0.0234432	14	0.345792
GO_C_ACYLTRANSFERASE_ACTIVITY	-2.60149	0.0234507	14	0.398863
GO_REGULATION_OF_ESTABLISHMENT_OF_PROTEIN_LOCALIZATION_TO_CHROMOSOME	-2.60132	0.0234581	14	-0.40397
GO_POSITIVE_REGULATION_OF_GLUCOSE_TRANSPORT	2.59922	0.0235485	14	-0.419535
GO_NEUROTROPHIN_SIGNALING_PATHWAY	2.59726	0.0236334	14	-0.522499
GO_MYOBLAST_FUSION	2.59448	0.0237536	14	-0.355999
GO_REGULATION_OF_AXONOGENESIS	2.59361	0.0237918	14	0.396348
GO_REGULATION_OF_NLRP3_INFLAMMASOME_COMPLEX_ASSEMBLY	2.59339	0.0238014	14	0.4638
GO_SENSORY_PERCEPTION_OF_PAIN	2.59268	0.0238322	14	0.474564
GO_PROTEIN_TARGETING_TO_PLASMA_MEMBRANE	2.58569	0.0241391	14	0.472228
GO_RETINAL_GANGLION_CELL_AXON_GUIDANCE	2.58462	0.0241863	14	0.304713
GO_RESPIRATORY_CHAIN	-2.58323	0.024248	14	0.580429
GO_TITIN_BINDING	-2.58259	0.0242766	14	0.482582
GO_MEIOTIC_CHROMOSOME_SEGREGATION	-2.57856	0.024456	14	0.512816
GO_PROTEIN_KINASE_C_ACTIVITY	2.57676	0.0245369	14	-0.306892
GO_NEGATIVE_REGULATION_OF_T_CELL_MEDIATED_IMMUNITY	2.57472	0.0246285	14	-0.362795
GO_REGULATION_OF_DENDRITIC_SPINE_MORPHOGENESIS	2.57393	0.0246641	14	-0.566714
GO_REGULATION_OF_SYNAPSE_ORGANIZATION	2.57263	0.0247228	14	0.475574
GO_RAB_GTPASE_BINDING	2.57114	0.0247901	14	0.404181
GO_INTRINSIC_COMPONENT_OF_GOLGI_MEMBRANE	2.56948	0.0248658	14	0.476253
GO_SEROTONIN_RECEPTOR_ACTIVITY	-2.56897	0.0248888	14	0.256354
GO_UBIQUITIN_UBIQUITIN_LIGASE_ACTIVITY	2.56528	0.0250573	14	0.548655
GO_NEGATIVE_REGULATION_OF_LEUKOCYTE_DEGRANULATION	2.55977	0.025311	14	-0.485896
GO_PROTEIN_BINDING_INVOLVED_IN_PROTEIN_FOLDING	-2.55905	0.0253444	14	0.544675
GO_TELOMERE_CAPPING	-2.55607	0.0254829	14	-0.312713
GO_REGULATION_OF_MUSCLE_ADAPTATION	2.55387	0.0255855	14	0.318808
GO_PRE_AUTOPHAGOSOMAL_STRUCTURE	2.55356	0.0256	14	0.395974
GO_REGULATION_OF_SYNAPSE_STRUCTURE_OR_ACTIVITY	2.55095	0.0257224	14	0.527882
GO_PROTEIN_LOCALIZATION_TO_CHROMOSOME_CENTROMERIC_REGION	2.55046	0.0257454	14	0.347926
GO_REGULATION_OF_INTERLEUKIN_17_PRODUCTION	-2.55027	0.0257545	14	0.382544
GO_PHOSPHATIDYLINOSITOL_3_4_5_TRISPHOSPHATE_BINDING	2.54962	0.0257851	14	0.306954
GO_WNT_SIGNALOSOME	2.54864	0.025831	14	0.435676
GO_REGULATION_OF_BROWN_FAT_CELL_DIFFERENTIATION	2.548	0.0258612	14	0.529416
GO_REGULATION_OF_NEUTROPHIL_CHEMOTAXIS	-2.54522	0.025993	14	-0.364384
GO_PROTON_TRANSPORTING_ATP_SYNTHASE_ACTIVITY_ROTATIONAL_MECHANISM	-2.54272	0.0261118	14	-0.509527
GO_RETINOIC_ACID_METABOLIC_PROCESS	-2.54224	0.0261349	14	0.472991
GO_COFACTOR_TRANSPORT	2.54081	0.0262033	14	0.286245
GO_NEGATIVE_REGULATION_OF_SMALL_GTPASE_MEDIATED_SIGNAL_TRANSDUCTION	2.52831	0.0268083	14	0.419939
GO_NEGATIVE_REGULATION_OF_MULTICELLULAR_ORGANISMAL_METABOLIC_PROCESS	2.52314	0.0270625	14	0.437055
GO_MAINTENANCE_OF_PROTEIN_LOCATION_IN_NUCLEUS	-2.52147	0.027145	14	0.346407
GO_DERMATAN_SULFATE_PROTEOGLYCAN_METABOLIC_PROCESS	2.52102	0.0271675	14	0.435379
GO_BINDING_OF_SPERM_TO_ZONA_PELLUCIDA	-2.51729	0.0273531	14	0.36347
GO_POSITIVE_REGULATION_OF_DEPHOSPHORYLATION	2.51528	0.0274536	14	-0.399779
GO_SYNCYTIUM_FORMATION	2.5123	0.0276032	14	0.387635
GO_RESPONSE_TO_PHENYLPROPANOID	-2.51191	0.0276227	14	0.367067
GO_CHONDROITIN_SULFATE_PROTEOGLYCAN_METABOLIC_PROCESS	2.51062	0.0276876	14	0.303627
GO_REGULATION_OF_OXIDATIVE_STRESS_INDUCED_NEURON_DEATH	2.51047	0.0276952	14	0.259032
GO_TELOMERIC_DNA_BINDING	2.50968	0.0277351	14	0.519014
GO_PHOTORECEPTOR_ACTIVITY	-2.50857	0.0277913	14	0.576955
GO_PRE_AUTOPHAGOSOMAL_STRUCTURE_MEMBRANE	2.50835	0.0278024	14	0.345767
GO_NEGATIVE_REGULATION_OF_HEMATOPOIETIC_PROGENITOR_CELL_DIFFERENTIATION	-2.50764	0.0278385	14	-0.528121
GO_CELL_DIVISION_SITE	2.50622	0.0279111	14	0.266411
GO_REGULATION_OF_FATTY_ACID_TRANSPORT	2.50191	0.0281309	14	0.358777
GO_MEMBRANE_PROTEIN_ECTODOMAIN_PROTEOLYSIS	2.50054	0.0282015	14	0.474178
GO_LAMELLIPODIUM_ASSEMBLY	2.49855	0.0283039	14	0.413407
GO_NEGATIVE_REGULATION_OF_GLUCOSE_IMPORT	2.49831	0.0283164	14	0.541018
GO_MEGAKARYOCYTE_DEVELOPMENT	2.49717	0.0283749	14	0.391997
GO_CELLULAR_RESPONSE_TO_ESTROGEN_STIMULUS	2.49708	0.0283798	14	-0.395084
GO_G_PROTEIN_COUPLED_PHOTORECEPTOR_ACTIVITY	-2.49616	0.0284275	14	0.312162
GO_CELLULAR_RESPONSE_TO_ATP	-2.49487	0.0284941	14	0.387576
GO_MEIOSIS_I	-2.49322	0.02858	14	0.480344
GO_TBP_CLASS_PROTEIN_BINDING	2.48916	0.0287924	14	0.335339
GO_ENDOCYTIC_RECYCLING	2.48562	0.0289785	14	0.420859
GO_REGULATION_OF_RHO_PROTEIN_SIGNAL_TRANSDUCTION	2.48517	0.0290024	14	0.373754
GO_ERYTHROSE_4_PHOSPHATE_PHOSPHOENOLPYRUVATE_FAMILY_AMINO_ACID_METABOLIC_PROCESS	-2.48452	0.0290369	14	0.369515
GO_LYMPHOCYTE_APOPTOTIC_PROCESS	2.48265	0.0291358	14	0.422693
GO_O_METHYLTRANSFERASE_ACTIVITY	2.48236	0.0291512	14	0.499275
GO_LOW_DENSITY_LIPOPROTEIN_PARTICLE_RECEPTOR_BINDING	2.48132	0.0292062	14	0.428384
GO_POSITIVE_REGULATION_OF_HEART_RATE	2.47892	0.0293341	14	0.567398
GO_AMINO_ACID_TRANSMEMBRANE_TRANSPORTER_ACTIVITY	2.47575	0.0295042	14	0.48597
GO_OXIDOREDUCTASE_ACTIVITY_ACTING_ON_NAD_P_H_QUINONE_OR_SIMILAR_COMPOUND_AS_ACCEPTOR	-2.47533	0.0295268	14	0.371103
GO_REGULATION_OF_PEPTIDYL_SERINE_PHOSPHORYLATION_OF_STAT_PROTEIN	-2.47373	0.029613	14	0.465676
GO_NEUROPEPTIDE_RECEPTOR_BINDING	-2.47031	0.0297976	14	-0.634426
GO_OLFACTORY_BULB_INTERNEURON_DEVELOPMENT	2.46835	0.0299044	14	-0.41617
GO_MAMMARY_GLAND_DEVELOPMENT	2.46323	0.0301844	14	0.46734
GO_DNA_POLYMERASE_BINDING	-2.46248	0.0302254	14	0.431377
GO_HISTONE_DEUBIQUITINATION	2.46172	0.030267	14	0.455535
GO_REGULATION_OF_MESENCHYMAL_CELL_APOPTOTIC_PROCESS	2.46077	0.0303193	14	0.438571
GO_MAMMARY_GLAND_EPITHELIAL_CELL_DIFFERENTIATION	2.45936	0.0303975	14	0.344604
GO_REGULATION_OF_SMALL_GTPASE_MEDIATED_SIGNAL_TRANSDUCTION	2.45802	0.0304717	14	-0.295389
GO_SARCOMERE_ORGANIZATION	-2.45766	0.0304915	14	-0.232809
GO_CHEMOREPELLENT_ACTIVITY	2.45624	0.0305705	14	0.364362
GO_REGULATION_OF_RAS_PROTEIN_SIGNAL_TRANSDUCTION	2.45557	0.0306079	14	0.342646
GO_CENTRAL_NERVOUS_SYSTEM_PROJECTION_NEURON_AXONOGENESIS	2.45546	0.0306136	14	0.516914
GO_CARBON_OXYGEN_LYASE_ACTIVITY	-2.45363	0.0307158	14	0.360638
GO_NEGATIVE_REGULATION_OF_RESPONSE_TO_BIOTIC_STIMULUS	2.45286	0.0307588	14	-0.322002
GO_CLATHRIN_COAT_ASSEMBLY	2.45129	0.0308468	14	-0.364675
GO_NEUROBLAST_PROLIFERATION	2.44257	0.0313396	14	-0.271099
GO_CHONDROITIN_SULFATE_BIOSYNTHETIC_PROCESS	2.44233	0.0313535	14	0.681348
GO_POSITIVE_REGULATION_OF_ENDOTHELIAL_CELL_CHEMOTAXIS	2.44153	0.0313992	14	0.400754
GO_CENTROMERE_COMPLEX_ASSEMBLY	-2.43843	0.0315765	14	0.3999
GO_RHO_GUANYL_NUCLEOTIDE_EXCHANGE_FACTOR_ACTIVITY	2.43588	0.0317229	14	0.304756
GO_REGULATION_OF_PROTEIN_HOMOOLIGOMERIZATION	2.43125	0.0319908	14	0.319975
GO_REGULATION_OF_CELLULAR_SENESCENCE	2.42523	0.0323424	14	0.451205
GO_ENDOPLASMIC_RETICULUM_GOLGI_INTERMEDIATE_COMPARTMENT	2.42497	0.0323578	14	0.561025
GO_BONE_DEVELOPMENT	2.42348	0.0324453	14	-0.399885
GO_TYROSINE_PHOSPHORYLATION_OF_STAT_PROTEIN	2.42308	0.0324689	14	0.294401
GO_POSITIVE_REGULATION_OF_AXONOGENESIS	2.42199	0.0325329	14	0.537987
GO_POSITIVE_REGULATION_OF_INSULIN_RECEPTOR_SIGNALING_PATHWAY	2.41963	0.0326726	14	0.461705
GO_CARBOHYDRATE_TRANSPORT	2.41801	0.0327691	14	0.396535
GO_POSITIVE_REGULATION_OF_PHOSPHOLIPASE_ACTIVITY	2.41786	0.0327782	14	0.477227
GO_INTERFERON_GAMMA_PRODUCTION	2.417	0.0328294	14	0.371963
GO_POSITIVE_REGULATION_OF_NEUTROPHIL_MIGRATION	-2.41678	0.0328424	14	0.581203
GO_PSEUDOURIDINE_SYNTHESIS	-2.41111	0.0331818	14	-0.443114
GO_MALE_MEIOSIS	-2.40857	0.033335	14	-0.42841
GO_LENS_FIBER_CELL_DIFFERENTIATION	2.40702	0.0334292	14	-0.415761
GO_POSITIVE_REGULATION_OF_EXCITATORY_POSTSYNAPTIC_POTENTIAL	2.40645	0.0334635	14	0.339723
GO_INTRACELLULAR_LIGAND_GATED_ION_CHANNEL_ACTIVITY	2.40416	0.0336028	14	0.511639
GO_PROTEIN_O_LINKED_FUCOSYLATION	2.40391	0.0336178	14	0.394777
GO_POSITIVE_REGULATION_OF_MESONEPHROS_DEVELOPMENT	2.40107	0.0337917	14	0.389991
GO_MICROTUBULE_ANCHORING	2.4001	0.0338507	14	0.39546
GO_NEURON_PROJECTION_EXTENSION_INVOLVED_IN_NEURON_PROJECTION_GUIDANCE	2.39997	0.033859	14	0.541434
GO_MAMMARY_GLAND_MORPHOGENESIS	2.39765	0.0340013	14	0.374986
GO_REGULATION_OF_GRANULOCYTE_MACROPHAGE_COLONY_STIMULATING_FACTOR_PRODUCTION	-2.39756	0.0340074	14	0.383093
GO_REGULATION_OF_RESPIRATORY_GASEOUS_EXCHANGE_BY_NEUROLOGICAL_SYSTEM_PROCESS	2.39467	0.0341856	14	0.529658
GO_BONE_MORPHOGENESIS	2.39454	0.0341936	14	0.533395
GO_PEPTIDYL_ARGININE_METHYLATION	2.38673	0.0346811	14	0.306405
GO_PHAGOCYTOSIS_RECOGNITION	-2.38658	0.0346903	14	0.36486
GO_SENSORY_PERCEPTION_OF_TEMPERATURE_STIMULUS	2.38038	0.0350818	14	0.36744
GO_RIBONUCLEASE_P_ACTIVITY	2.37791	0.0352392	14	0.367975
GO_REGULATION_OF_EXTENT_OF_CELL_GROWTH	2.37776	0.035249	14	0.290343
GO_MICROVILLUS_MEMBRANE	-2.37707	0.0352925	14	0.390948
GO_POSITIVE_REGULATION_OF_SYNAPSE_MATURATION	2.37628	0.0353432	14	0.399974
GO_EXTRACELLULAR_REGULATION_OF_SIGNAL_TRANSDUCTION	2.37589	0.0353681	14	0.242542
GO_NEGATIVE_REGULATION_OF_CD4_POSITIVE_ALPHA_BETA_T_CELL_DIFFERENTIATION	2.37441	0.0354633	14	-0.579861
GO_RNAI_EFFECTOR_COMPLEX	2.37201	0.0356174	14	0.436765
GO_MYOSIN_V_BINDING	2.37173	0.0356353	14	0.32964
GO_RHODOPSIN_MEDIATED_SIGNALING_PATHWAY	2.36999	0.0357477	14	0.654928
GO_PROTEOGLYCAN_BIOSYNTHETIC_PROCESS	2.36845	0.0358476	14	0.338544
GO_NUCLEAR_TRANSCRIPTIONAL_REPRESSOR_COMPLEX	2.36808	0.0358716	14	0.381285
GO_L_AMINO_ACID_IMPORT	2.36746	0.0359119	14	0.543834
GO_REGULATION_OF_TUMOR_NECROSIS_FACTOR_MEDIATED_SIGNALING_PATHWAY	2.36668	0.0359627	14	0.40537
GO_RETINOL_BINDING	-2.36628	0.0359884	14	-0.362992
GO_REGULATION_OF_STEM_CELL_POPULATION_MAINTENANCE	2.36546	0.0360416	14	0.478565
GO_ESTRADIOL_17_BETA_DEHYDROGENASE_ACTIVITY	-2.3642	0.0361244	14	0.54105
GO_BLOOD_VESSEL_REMODELING	2.36278	0.0362173	14	0.318512
GO_RESPONSE_TO_GONADOTROPIN	2.36192	0.0362732	14	0.551855
GO_WOUND_HEALING_SPREADING_OF_EPIDERMAL_CELLS	2.36076	0.0363496	14	0.747365
GO_ENDOCYTIC_VESICLE_LUMEN	2.36035	0.0363767	14	0.43667
GO_MALE_SEX_DETERMINATION	-2.35658	0.036625	14	0.323419
GO_PROTEIN_PHOSPHORYLATED_AMINO_ACID_BINDING	2.35557	0.0366921	14	0.416433
GO_AEROBIC_RESPIRATION	-2.35294	0.0368669	14	-0.380752
GO_METANEPHRIC_MESENCHYME_DEVELOPMENT	2.35133	0.0369742	14	0.374078
GO_REGULATION_OF_HISTONE_DEACETYLATION	2.34976	0.0370794	14	0.430199
GO_NEGATIVE_REGULATION_OF_CELL_MORPHOGENESIS_INVOLVED_IN_DIFFERENTIATION	2.34943	0.0371012	14	0.314538
GO_T_CELL_HOMEOSTASIS	2.34776	0.0372139	14	0.267016
GO_MODIFIED_AMINO_ACID_TRANSPORT	2.34682	0.037277	14	0.30372
GO_TELENCEPHALON_GLIAL_CELL_MIGRATION	2.34445	0.0374367	14	0.346055
GO_NEGATIVE_REGULATION_OF_IMMUNE_EFFECTOR_PROCESS	2.344	0.0374674	14	-0.415134
GO_THALAMUS_DEVELOPMENT	2.34361	0.0374933	14	0.366525
GO_RAB_GUANYL_NUCLEOTIDE_EXCHANGE_FACTOR_ACTIVITY	2.34326	0.0375172	14	-0.371552
GO_PHOTORECEPTOR_CONNECTING_CILIUM	-2.34179	0.0376172	14	0.278372
GO_REGULATION_OF_CELL_AGING	2.33926	0.037789	14	0.62747
GO_CARBOHYDRATE_PHOSPHATASE_ACTIVITY	2.33827	0.0378568	14	0.454989
GO_NEGATIVE_REGULATION_OF_PEPTIDYL_SERINE_PHOSPHORYLATION	2.33736	0.0379187	14	0.263395
GO_REGULATION_OF_TELOMERASE_RNA_LOCALIZATION_TO_CAJAL_BODY	-2.3371	0.0379367	14	0.42979
GO_CELLULAR_MODIFIED_AMINO_ACID_CATABOLIC_PROCESS	-2.33603	0.03801	14	0.371741
GO_CORPUS_CALLOSUM_DEVELOPMENT	2.33257	0.0382478	14	0.300146
GO_PROTEIN_LOCALIZATION_TO_KINETOCHORE	2.332	0.0382874	14	0.329271
GO_REGULATION_OF_SYNAPTIC_PLASTICITY	2.3312	0.0383425	14	0.459369
GO_SUMO_BINDING	2.33101	0.0383558	14	0.367735
GO_MITOCHONDRION_DISTRIBUTION	2.33083	0.0383684	14	0.269935
GO_ADRENERGIC_RECEPTOR_SIGNALING_PATHWAY	-2.3304	0.0383982	14	0.455537
GO_MAIN_AXON	2.32836	0.03854	14	0.444909
GO_MEMORY	2.32783	0.0385766	14	0.38087
GO_REGULATION_OF_CELL_SIZE	2.3277	0.0385854	14	-0.379988
GO_NEGATIVE_REGULATION_OF_ALPHA_BETA_T_CELL_DIFFERENTIATION	2.32756	0.0385956	14	0.35831
GO_POSITIVE_REGULATION_OF_NEUROTRANSMITTER_TRANSPORT	2.32724	0.0386174	14	-0.469577
GO_PSEUDOPODIUM	2.32592	0.0387094	14	-0.332835
GO_PROTEIN_CHROMOPHORE_LINKAGE	-2.32401	0.0388431	14	0.40788
GO_CORONARY_VASCULATURE_DEVELOPMENT	2.32312	0.0389058	14	0.366318
GO_LAYER_FORMATION_IN_CEREBRAL_CORTEX	2.323	0.0389138	14	0.427014
GO_SIGNAL_TRANSDUCTION_IN_ABSENCE_OF_LIGAND	2.32272	0.038934	14	0.496377
GO_OXIDOREDUCTASE_COMPLEX	-2.32149	0.0390203	14	0.50144
GO_GAMMA_TUBULIN_BINDING	2.31519	0.0394657	14	0.417786
GO_REGULATION_OF_GENE_EXPRESSION_BY_GENETIC_IMPRINTING	2.31433	0.0395269	14	0.354998
GO_PHOSPHOTRANSFERASE_ACTIVITY_NITROGENOUS_GROUP_AS_ACCEPTOR	-2.31224	0.039676	14	0.628914
GO_NEUROMUSCULAR_PROCESS_CONTROLLING_POSTURE	2.31189	0.0397011	14	0.371987
GO_HEPARAN_SULFATE_PROTEOGLYCAN_METABOLIC_PROCESS	2.31055	0.0397971	14	0.317447
GO_DNA_REPLICATION_CHECKPOINT	-2.31012	0.039828	14	0.328678
GO_DENDRITE_MEMBRANE	2.30963	0.0398631	14	0.455065
GO_NEGATIVE_REGULATION_OF_ADAPTIVE_IMMUNE_RESPONSE	2.30881	0.0399217	14	-0.35955
GO_RENAL_WATER_HOMEOSTASIS	2.3075	0.0400164	14	0.28946
GO_ESTABLISHMENT_OF_PROTEIN_LOCALIZATION_TO_PLASMA_MEMBRANE	2.30722	0.0400364	14	0.440056
GO_NADH_DEHYDROGENASE_COMPLEX	-2.30346	0.0403085	14	0.588173
GO_IONOTROPIC_GLUTAMATE_RECEPTOR_COMPLEX	2.30313	0.0403322	14	0.458404
GO_INSULIN_LIKE_GROWTH_FACTOR_RECEPTOR_SIGNALING_PATHWAY	2.30205	0.0404108	14	0.411686
GO_AMPA_GLUTAMATE_RECEPTOR_COMPLEX	2.30181	0.0404286	14	-0.707868
GO_ACTIVATING_TRANSCRIPTION_FACTOR_BINDING	2.30153	0.0404484	14	0.3553
GO_INDOLALKYLAMINE_METABOLIC_PROCESS	-2.3007	0.0405095	14	0.399804
GO_CAMP_BINDING	2.29932	0.0406097	14	0.330985
GO_CENTRAL_NERVOUS_SYSTEM_NEURON_AXONOGENESIS	2.29741	0.0407498	14	0.389281
GO_POSITIVE_REGULATION_OF_MITOCHONDRIAL_MEMBRANE_PERMEABILITY	2.29414	0.0409899	14	0.392498
GO_REGULATION_OF_CELLULAR_RESPONSE_TO_TRANSFORMING_GROWTH_FACTOR_BETA_STIMULUS	2.29297	0.0410763	14	-0.369628
GO_REGULATION_OF_NFAT_PROTEIN_IMPORT_INTO_NUCLEUS	2.29207	0.0411432	14	-0.341244
GO_MOTOR_NEURON_AXON_GUIDANCE	2.29123	0.0412055	14	0.347486
GO_NEGATIVE_REGULATION_OF_ORGANIC_ACID_TRANSPORT	2.29085	0.0412332	14	-0.395923
GO_HOPS_COMPLEX	2.28795	0.0414488	14	0.497421
GO_LABYRINTHINE_LAYER_BLOOD_VESSEL_DEVELOPMENT	2.286	0.0415946	14	0.34886
GO_PRODUCTION_OF_MOLECULAR_MEDIATOR_INVOLVED_IN_INFLAMMATORY_RESPONSE	2.28424	0.0417264	14	0.493494
GO_PROTEIN_CHANNEL_ACTIVITY	2.28314	0.0418087	14	0.265555
GO_OXIDATIVE_PHOSPHORYLATION	-2.28168	0.0419192	14	0.389566
GO_REGULATION_OF_MUSCLE_HYPERTROPHY	2.28108	0.0419643	14	0.505128
GO_ACTIVATION_OF_GTPASE_ACTIVITY	2.27899	0.0421218	14	0.331042
GO_BLOOD_VESSEL_ENDOTHELIAL_CELL_MIGRATION	2.27868	0.0421458	14	-0.387272
GO_AORTA_DEVELOPMENT	2.27842	0.0421651	14	0.437934
GO_DENDRITIC_SHAFT	2.27793	0.0422023	14	0.428592
GO_NEUROPEPTIDE_HORMONE_ACTIVITY	-2.27477	0.0424427	14	0.332388
GO_MAP_KINASE_KINASE_ACTIVITY	2.2747	0.0424482	14	-0.537084
GO_IMMUNOGLOBULIN_RECEPTOR_BINDING	-2.27328	0.0425566	14	0.369306
GO_FORELIMB_MORPHOGENESIS	2.27229	0.0426319	14	0.458333
GO_ENDOPLASMIC_RETICULUM_GOLGI_INTERMEDIATE_COMPARTMENT_MEMBRANE	2.27142	0.042699	14	-0.599749
GO_RETINOID_X_RECEPTOR_BINDING	2.27092	0.0427368	14	0.385463
GO_PHOSPHATIDYLINOSITOL_PHOSPHATE_BINDING	2.26918	0.042871	14	0.370413
GO_PROTEIN_SERINE_THREONINE_KINASE_ACTIVITY	2.26891	0.0428917	14	0.553034
GO_HEPARAN_SULFATE_PROTEOGLYCAN_BIOSYNTHETIC_PROCESS	2.26694	0.0430437	14	0.535543
GO_R_SMAD_BINDING	2.26648	0.043079	14	0.62163
GO_NEGATIVE_REGULATION_OF_B_CELL_APOPTOTIC_PROCESS	-2.2634	0.0433182	14	0.332519
GO_REGULATION_OF_AXON_GUIDANCE	2.26294	0.0433539	14	0.609358
GO_HETEROCHROMATIN_ORGANIZATION	2.26251	0.0433872	14	0.356371
GO_MITOCHONDRIAL_CALCIUM_ION_HOMEOSTASIS	2.25803	0.0437376	14	0.348143
GO_CELLULAR_GLUCURONIDATION	-2.25776	0.0437583	14	0.518102
GO_RESPONSE_TO_EPINEPHRINE	2.25698	0.0438195	14	0.452913
GO_FOUR_WAY_JUNCTION_DNA_BINDING	2.25331	0.0441088	14	0.430469
GO_GLUTAMATE_METABOLIC_PROCESS	-2.24878	0.0444686	14	0.340481
GO_APOPTOTIC_PROCESS_INVOLVED_IN_DEVELOPMENT	2.24803	0.0445288	14	0.357696
GO_REGULATION_OF_GOLGI_ORGANIZATION	2.24719	0.0445959	14	0.339073
GO_ADENOSINE_DEAMINASE_ACTIVITY	2.24694	0.0446153	14	0.501066
GO_ARF_GUANYL_NUCLEOTIDE_EXCHANGE_FACTOR_ACTIVITY	2.24663	0.0446403	14	0.438782
GO_CHROMOSOME_SEPARATION	-2.24474	0.0447917	14	-0.696274
GO_ARP2_3_PROTEIN_COMPLEX	-2.24435	0.0448235	14	0.555296
GO_PROTEIN_HOMOTETRAMERIZATION	2.24282	0.0449462	14	0.362263
GO_RETROGRADE_TRANSPORT_ENDOSOME_TO_GOLGI	2.24192	0.0450187	14	-0.37891
GO_REGULATION_OF_DEVELOPMENTAL_PIGMENTATION	2.24143	0.0450585	14	0.507288
GO_SULFUR_COMPOUND_TRANSMEMBRANE_TRANSPORTER_ACTIVITY	2.241	0.0450927	14	0.315312
GO_LATERAL_ELEMENT	-2.24057	0.0451275	14	0.304391
GO_VOLTAGE_GATED_CALCIUM_CHANNEL_ACTIVITY	2.24027	0.0451519	14	0.360938
GO_INTERSTITIAL_MATRIX	2.24008	0.0451671	14	-0.373754
GO_EMBRYONIC_FORELIMB_MORPHOGENESIS	2.23972	0.0451962	14	0.424492
GO_PROTEIN_HETEROTRIMERIZATION	2.23959	0.0452071	14	-0.424235
GO_REGULATION_OF_HEMATOPOIETIC_PROGENITOR_CELL_DIFFERENTIATION	-2.23742	0.0453829	14	0.382376
GO_PEPTIDYL_SERINE_MODIFICATION	2.23722	0.0453993	14	0.479258
GO_POSITIVE_REGULATION_OF_INSULIN_SECRETION_INVOLVED_IN_CELLULAR_RESPONSE_TO_GLUCOSE_STIMULUS	2.23677	0.0454357	14	0.297539
GO_POSITIVE_REGULATION_OF_SYNAPTIC_TRANSMISSION_GLUTAMATERGIC	2.23673	0.045439	14	-0.51864
GO_CALCIUM_ION_TRANSMEMBRANE_TRANSPORTER_ACTIVITY	2.23572	0.0455216	14	0.392448
GO_CELLULAR_RESPONSE_TO_NITROGEN_LEVELS	-2.23226	0.045804	14	0.497487
GO_LYASE_ACTIVITY	-2.23215	0.0458129	14	-0.355934
GO_NEURON_RECOGNITION	2.23088	0.0459173	14	0.362923
GO_DIPEPTIDASE_ACTIVITY	-2.23026	0.0459681	14	-0.394407
GO_VOLTAGE_GATED_CATION_CHANNEL_ACTIVITY	2.2294	0.0460395	14	0.421571
GO_ADULT_BEHAVIOR	2.22798	0.0461566	14	0.316836
GO_PRESYNAPTIC_MEMBRANE	2.22767	0.0461815	14	0.480121
GO_RESPONSE_TO_STEROL	2.22737	0.0462066	14	0.374259
GO_ESTABLISHMENT_OR_MAINTENANCE_OF_CELL_POLARITY	2.2261	0.0463121	14	0.357425
GO_TRANSCRIPTIONAL_REPRESSOR_COMPLEX	2.22514	0.0463912	14	0.610541
GO_NITRIC_OXIDE_METABOLIC_PROCESS	2.2229	0.0465776	14	0.395404
GO_PLASMA_MEMBRANE_FUSION	2.22282	0.0465843	14	-0.303554
GO_SPERM_EGG_RECOGNITION	-2.22034	0.046791	14	0.415964
GO_THYMIC_T_CELL_SELECTION	2.21891	0.046911	14	0.559676
GO_NITROGEN_CYCLE_METABOLIC_PROCESS	-2.21786	0.0469992	14	0.419112
GO_POSITIVE_REGULATION_OF_AXON_EXTENSION	2.21751	0.0470282	14	0.630007
GO_PROTEIN_ALKYLATION	2.21581	0.0471718	14	0.348296
GO_REGULATION_OF_POSTTRANSCRIPTIONAL_GENE_SILENCING	2.21433	0.0472968	14	0.349412
GO_POSITIVE_REGULATION_OF_NFAT_PROTEIN_IMPORT_INTO_NUCLEUS	2.21377	0.0473442	14	-0.328321
GO_NATURAL_KILLER_CELL_ACTIVATION_INVOLVED_IN_IMMUNE_RESPONSE	-2.21352	0.0473648	14	0.281724
GO_GLUTATHIONE_PEROXIDASE_ACTIVITY	-2.21245	0.0474554	14	0.286187
GO_STEROID_DEHYDROGENASE_ACTIVITY	-2.20964	0.047695	14	0.244067
GO_REGULATION_OF_SKELETAL_MUSCLE_CELL_PROLIFERATION	2.20945	0.0477109	14	0.466772
GO_MULTICELLULAR_ORGANISM_GROWTH	2.20937	0.0477173	14	-0.495217
GO_POSITIVE_REGULATION_OF_CARDIAC_MUSCLE_CELL_DIFFERENTIATION	2.20866	0.0477783	14	-0.537779
GO_AMINO_ACID_TRANSPORT	2.20819	0.0478179	14	0.414975
GO_ARYL_SULFOTRANSFERASE_ACTIVITY	-2.20792	0.0478409	14	-0.428869
GO_REGULATION_OF_MITOCHONDRIAL_OUTER_MEMBRANE_PERMEABILIZATION_INVOLVED_IN_APOPTOTIC_SIGNALING_PATHWAY	2.20591	0.048013	14	0.321097
GO_TELOMERE_ORGANIZATION	-2.20516	0.0480773	14	0.312579
GO_VOLTAGE_GATED_POTASSIUM_CHANNEL_ACTIVITY	2.20516	0.0480776	14	0.491393
GO_POSITIVE_REGULATION_OF_CELLULAR_RESPONSE_TO_INSULIN_STIMULUS	2.20418	0.0481623	14	0.527414
GO_REGULATION_OF_NEUROTRANSMITTER_SECRETION	2.20246	0.0483103	14	0.3996
GO_INSULIN_RECEPTOR_SUBSTRATE_BINDING	2.2016	0.048384	14	0.552248
GO_REGULATION_OF_DENDRITE_MORPHOGENESIS	2.20138	0.0484035	14	0.581456
GO_POSITIVE_REGULATION_OF_FILOPODIUM_ASSEMBLY	2.2007	0.0484617	14	0.278316
GO_REGULATION_OF_PROTEIN_TYROSINE_KINASE_ACTIVITY	2.20034	0.0484928	14	0.397403
GO_SKELETAL_SYSTEM_MORPHOGENESIS	2.20027	0.0484995	14	0.403958
GO_CELLULAR_RESPIRATION	-2.2002	0.0485051	14	0.424556
GO_SITE_OF_POLARIZED_GROWTH	2.19993	0.0485287	14	-0.359434
GO_DENDRITIC_SPINE_DEVELOPMENT	2.19992	0.0485294	14	-0.234369
GO_NEGATIVE_REGULATION_OF_ORGAN_GROWTH	2.19796	0.0486998	14	0.366334
GO_NEGATIVE_REGULATION_OF_CELL_PROJECTION_ORGANIZATION	2.19759	0.048732	14	0.505131
GO_MEMBRANE_TUBULATION	2.19608	0.0488628	14	0.36131
GO_PHOSPHATE_TRANSMEMBRANE_TRANSPORTER_ACTIVITY	2.19524	0.0489361	14	0.428904
GO_PROTEIN_COMPLEX_SCAFFOLD	2.19512	0.0489467	14	-0.535516
GO_NUCLEAR_CHROMOSOME_TELOMERIC_REGION	-2.19478	0.0489763	14	0.300942
GO_MEMBRANE_PROTEIN_PROTEOLYSIS	2.19164	0.0492513	14	0.393305
GO_SLEEP	2.19082	0.0493238	14	-0.485007
GO_TRANSCRIPTION_FACTOR_ACTIVITY_DIRECT_LIGAND_REGULATED_SEQUENCE_SPECIFIC_DNA_BINDING	2.19081	0.0493248	14	0.500469
GO_HISTONE_METHYLATION	2.18893	0.0494898	14	0.549564
GO_EMBRYONIC_SKELETAL_SYSTEM_MORPHOGENESIS	2.18845	0.0495325	14	-0.442386
GO_POSITIVE_REGULATION_OF_CHONDROCYTE_DIFFERENTIATION	2.18706	0.0496556	14	0.438205
GO_REGULATION_OF_VESICLE_FUSION	2.18689	0.0496706	14	0.617357
GO_PROTEOGLYCAN_METABOLIC_PROCESS	2.18546	0.0497977	14	0.329404
GO_NEGATIVE_CHEMOTAXIS	2.18532	0.0498099	14	0.312377
GO_CALCIUM_DEPENDENT_PROTEIN_KINASE_ACTIVITY	2.18524	0.0498167	14	0.310433
GO_NEGATIVE_REGULATION_OF_CELL_MATRIX_ADHESION	2.18464	0.0498698	14	0.52346
GO_LACTATION	2.18357	0.0499653	14	0.505373

## Sheet: NC_vs_OV_t15
Gene Ontology Pathways	t-value	p-Value	Stage	Enrichment Score
GO_ACID_AMINO_ACID_LIGASE_ACTIVITY	-2.85727	0.014856	15	-0.468371
GO_ACTIN_MONOMER_BINDING	2.898	0.0137885	15	0.461981
GO_ADULT_HEART_DEVELOPMENT	-2.6	0.0237682	15	-0.373096
GO_AMINO_ACID_BETAINE_TRANSPORT	2.881	0.0142244	15	0.424319
GO_ANTIGEN_PROCESSING_AND_PRESENTATION_OF_ENDOGENOUS_ANTIGEN	2.56842	0.0251742	15	0.255916
GO_ANTIGEN_PROCESSING_AND_PRESENTATION_VIA_MHC_CLASS_IB	2.59283	0.0240805	15	0.441043
GO_AORTA_MORPHOGENESIS	2.60007	0.0237654	15	0.376481
GO_APICOLATERAL_PLASMA_MEMBRANE	2.62856	0.0225635	15	0.583013
GO_ASPARTATE_FAMILY_AMINO_ACID_BIOSYNTHETIC_PROCESS	2.42658	0.0325541	15	0.39084
GO_CALCIUM_INDEPENDENT_CELL_CELL_ADHESION_VIA_PLASMA_MEMBRANE_CELL_ADHESION_MOLECULES	2.58158	0.0245785	15	0.318057
GO_CELLULAR_RESPONSE_TO_ANTIBIOTIC	-2.75273	0.0179873	15	-0.424841
GO_CELLULAR_RESPONSE_TO_ARSENIC_CONTAINING_SUBSTANCE	-2.48313	0.0293886	15	-0.366727
GO_CELLULAR_RESPONSE_TO_FLUID_SHEAR_STRESS	2.25171	0.0445631	15	0.468863
GO_CENTROSOME_CYCLE	2.62307	0.0227902	15	0.409747
GO_CENTROSOME_DUPLICATION	2.32189	0.0393048	15	0.406831
GO_CHLORIDE_CHANNEL_REGULATOR_ACTIVITY	2.66759	0.0210138	15	0.361214
GO_CHROMATOID_BODY	2.27875	0.0424615	15	0.523661
GO_CYTOCHROME_COMPLEX_ASSEMBLY	-2.40719	0.0337131	15	-0.51475
GO_DIACYLGLYCEROL_METABOLIC_PROCESS	-3.45776	0.00496174	15	-0.626605
GO_DORSAL_VENTRAL_NEURAL_TUBE_PATTERNING	-2.25164	0.0445687	15	-0.542889
GO_E_BOX_BINDING	2.21587	0.0475013	15	0.338853
GO_ENDOPLASMIC_RETICULUM_CALCIUM_ION_HOMEOSTASIS	-2.43227	0.0322211	15	-0.499976
GO_EPITHELIAL_CELL_FATE_COMMITMENT	2.24157	0.0453765	15	0.411675
GO_EXTERNAL_ENCAPSULATING_STRUCTURE	-2.62137	0.0228611	15	-0.485081
GO_FAD_BINDING	-2.43413	0.0321128	15	-0.505793
GO_FATTY_ACID_DERIVATIVE_TRANSPORT	-2.25746	0.0441081	15	-0.475867
GO_FATTY_ACID_HOMEOSTASIS	-2.62957	0.0225221	15	-0.32974
GO_FMN_BINDING	-3.10387	0.00945808	15	-0.422624
GO_G_PROTEIN_COUPLED_GLUTAMATE_RECEPTOR_SIGNALING_PATHWAY	2.6346	0.0223164	15	0.449434
GO_G_PROTEIN_COUPLED_PURINERGIC_RECEPTOR_SIGNALING_PATHWAY	-2.35532	0.0370142	15	-0.32518
GO_GABA_RECEPTOR_BINDING	3.05052	0.0104283	15	0.491774
GO_GLIAL_CELL_FATE_COMMITMENT	2.58595	0.0243838	15	0.715447
GO_GLUCOSYLTRANSFERASE_ACTIVITY	2.98206	0.0118211	15	0.547308
GO_GLUCURONOSYLTRANSFERASE_ACTIVITY	2.47865	0.0296283	15	0.458418
GO_GLYCINE_METABOLIC_PROCESS	-2.61573	0.0230973	15	-0.342672
GO_GLYCOLIPID_CATABOLIC_PROCESS	-2.51197	0.0278919	15	-0.28836
GO_GRANULOCYTE_ACTIVATION	2.32432	0.0391335	15	0.437154
GO_GROOMING_BEHAVIOR	2.32091	0.0393741	15	0.461489
GO_HISTONE_H2A_ACETYLATION	2.27	0.0431312	15	0.650162
GO_HISTONE_H3_K4_METHYLATION	2.86418	0.0146693	15	0.458303
GO_HISTONE_H3_K4_TRIMETHYLATION	2.55733	0.025687	15	0.475972
GO_INTERMEDIATE_FILAMENT_BINDING	-2.80639	0.0163061	15	-0.453725
GO_INTRINSIC_COMPONENT_OF_PEROXISOMAL_MEMBRANE	2.69027	0.0201617	15	0.42973
GO_IRE1_MEDIATED_UNFOLDED_PROTEIN_RESPONSE	-2.55655	0.0257233	15	-0.268319
GO_L_ASCORBIC_ACID_METABOLIC_PROCESS	-2.43779	0.0319016	15	-0.428198
GO_LAMELLAR_BODY	-2.59485	0.0239925	15	-0.381771
GO_LEYDIG_CELL_DIFFERENTIATION	2.33457	0.0384202	15	0.382122
GO_LIPOPROTEIN_LOCALIZATION	2.21297	0.0477465	15	0.491737
GO_LYMPHOID_PROGENITOR_CELL_DIFFERENTIATION	3.9279	0.00213411	15	0.487941
GO_LYSOPHOSPHOLIPASE_ACTIVITY	-2.47099	0.0300422	15	-0.417028
GO_MAINTENANCE_OF_PROTEIN_LOCALIZATION_IN_ORGANELLE	-2.72964	0.0187626	15	-0.344579
GO_MELANIN_METABOLIC_PROCESS	2.24963	0.0447289	15	0.395319
GO_MEMBRANE_HYPERPOLARIZATION	2.50528	0.0282325	15	0.394722
GO_METANEPHRIC_RENAL_VESICLE_MORPHOGENESIS	-2.56983	0.0251096	15	-0.595713
GO_MICROTUBULE_NUCLEATION	2.64337	0.0219628	15	0.402562
GO_MICROTUBULE_ORGANIZING_CENTER_ORGANIZATION	2.68035	0.02053	15	0.334675
GO_MIRNA_BINDING	2.25629	0.0442002	15	0.407857
GO_MITOCHONDRIAL_RNA_PROCESSING	2.31144	0.0400481	15	0.497622
GO_MITOTIC_SPINDLE	2.29912	0.0409417	15	0.326617
GO_MITOTIC_SPINDLE_ASSEMBLY	2.27385	0.0428352	15	0.372438
GO_MITOTIC_SPINDLE_ORGANIZATION	2.24884	0.0447919	15	0.278422
GO_MODIFIED_AMINO_ACID_TRANSMEMBRANE_TRANSPORTER_ACTIVITY	2.77602	0.0172374	15	0.409904
GO_MODULATION_OF_TRANSCRIPTION_IN_OTHER_ORGANISM_INVOLVED_IN_SYMBIOTIC_INTERACTION	2.78169	0.0170599	15	0.38556
GO_MRNA_CIS_SPLICING_VIA_SPLICEOSOME	2.24528	0.0450766	15	0.407094
GO_MUSCLE_ADAPTATION	2.21157	0.0478653	15	0.419414
GO_MUSCLE_ATROPHY	2.47937	0.0295895	15	0.589443
GO_MYOBLAST_DIFFERENTIATION	2.32496	0.0390891	15	0.312732
GO_NEGATIVE_REGULATION_OF_B_CELL_ACTIVATION	2.40839	0.0336402	15	0.397775
GO_NEGATIVE_REGULATION_OF_B_CELL_PROLIFERATION	3.48839	0.00469381	15	0.542475
GO_NEGATIVE_REGULATION_OF_CHROMOSOME_SEGREGATION	2.88447	0.0141343	15	0.437865
GO_NEGATIVE_REGULATION_OF_ENDOTHELIAL_CELL_APOPTOTIC_PROCESS	3.11583	0.0092535	15	0.457455
GO_NEGATIVE_REGULATION_OF_EPITHELIAL_CELL_APOPTOTIC_PROCESS	2.22306	0.0468969	15	0.292124
GO_NEGATIVE_REGULATION_OF_EXOCYTOSIS	2.22489	0.0467447	15	0.364444
GO_NEGATIVE_REGULATION_OF_GLYCOPROTEIN_BIOSYNTHETIC_PROCESS	3.0755	0.00996215	15	0.446877
GO_NEGATIVE_REGULATION_OF_GLYCOPROTEIN_METABOLIC_PROCESS	2.70513	0.0196221	15	0.415209
GO_NEGATIVE_REGULATION_OF_HEART_CONTRACTION	-2.42489	0.0326535	15	-0.385493
GO_NEGATIVE_REGULATION_OF_INTERLEUKIN_2_PRODUCTION	-3.38023	0.00571195	15	-0.459438
GO_NEGATIVE_REGULATION_OF_MULTICELLULAR_ORGANISM_GROWTH	2.3596	0.0367309	15	0.459271
GO_NEGATIVE_REGULATION_OF_REGULATED_SECRETORY_PATHWAY	2.28341	0.0421097	15	0.346849
GO_NEGATIVE_REGULATION_OF_RELEASE_OF_CYTOCHROME_C_FROM_MITOCHONDRIA	-2.74013	0.0184066	15	-0.471725
GO_NEGATIVE_REGULATION_OF_SKELETAL_MUSCLE_TISSUE_DEVELOPMENT	2.93362	0.0129178	15	0.516174
GO_NEGATIVE_REGULATION_OF_SMOOTH_MUSCLE_CELL_MIGRATION	-2.9662	0.0121696	15	-0.478718
GO_NEGATIVE_REGULATION_OF_SMOOTH_MUSCLE_CONTRACTION	2.68405	0.020392	15	0.478676
GO_NEUROTRANSMITTER_METABOLIC_PROCESS	-2.71945	0.0191153	15	-0.471279
GO_NOTCH_BINDING	3.34118	0.00613253	15	0.491934
GO_NUCLEOID	2.452	0.0310921	15	0.414975
GO_NUCLEOSIDE_DIPHOSPHATASE_ACTIVITY	-2.56592	0.0252888	15	-0.497415
GO_OXIDOREDUCTASE_ACTIVITY_ACTING_ON_NAD_P_H_OXYGEN_AS_ACCEPTOR	-3.31604	0.00641984	15	-0.613692
GO_PATTERNING_OF_BLOOD_VESSELS	2.31425	0.0398472	15	0.277316
GO_PHENOL_CONTAINING_COMPOUND_BIOSYNTHETIC_PROCESS	2.3128	0.0399506	15	0.312857
GO_PHOSPHATASE_ACTIVATOR_ACTIVITY	-2.4507	0.0311656	15	-0.566112
GO_PHOSPHATIDIC_ACID_METABOLIC_PROCESS	-2.60143	0.0237066	15	-0.448852
GO_PHOSPHATIDYLCHOLINE_1_ACYLHYDROLASE_ACTIVITY	-2.83966	0.0153428	15	-0.473034
GO_PHOSPHATIDYLCHOLINE_ACYL_CHAIN_REMODELING	-2.74288	0.0183143	15	-0.465161
GO_PHOSPHATIDYLETHANOLAMINE_ACYL_CHAIN_REMODELING	-2.61508	0.0231244	15	-0.522189
GO_PHOSPHATIDYLGLYCEROL_ACYL_CHAIN_REMODELING	-2.90987	0.0134919	15	-0.566238
GO_PHOSPHATIDYLINOSITOL_ACYL_CHAIN_REMODELING	-2.56985	0.0251085	15	-0.538974
GO_PHOSPHATIDYLSERINE_ACYL_CHAIN_REMODELING	-2.64734	0.0218043	15	-0.589585
GO_PHOSPHATIDYLSERINE_METABOLIC_PROCESS	-2.23456	0.045947	15	-0.461669
GO_PHOSPHOLIPASE_A2_ACTIVITY	-2.68478	0.0203647	15	-0.422546
GO_POLY_A_MRNA_EXPORT_FROM_NUCLEUS	2.21095	0.0479184	15	0.498821
GO_POSITIVE_REGULATION_BY_HOST_OF_VIRAL_TRANSCRIPTION	3.02754	0.0108764	15	0.582614
GO_POSITIVE_REGULATION_OF_B_CELL_DIFFERENTIATION	2.78874	0.0168411	15	0.468151
GO_POSITIVE_REGULATION_OF_BONE_REMODELING	2.3126	0.0399654	15	0.432284
GO_POSITIVE_REGULATION_OF_CALCIUM_MEDIATED_SIGNALING	-2.64962	0.0217139	15	-0.360982
GO_POSITIVE_REGULATION_OF_ENDOTHELIAL_CELL_APOPTOTIC_PROCESS	2.89199	0.013941	15	0.492466
GO_POSITIVE_REGULATION_OF_HAIR_CYCLE	-2.46425	0.030411	15	-0.411056
GO_POSITIVE_REGULATION_OF_INTERLEUKIN_12_PRODUCTION	2.29634	0.0411463	15	0.378933
GO_POSITIVE_REGULATION_OF_SODIUM_ION_TRANSMEMBRANE_TRANSPORT	-2.52333	0.0273227	15	-0.368644
GO_POSITIVE_REGULATION_OF_SYNAPSE_MATURATION	-2.7097	0.0194587	15	-0.451664
GO_POSITIVE_REGULATION_OF_TRANSCRIPTION_FROM_RNA_POLYMERASE_II_PROMOTER_INVOLVED_IN_CELLULAR_RESPONSE_TO_CHEMICAL_STIMULUS	2.21845	0.0472838	15	0.350641
GO_POST_EMBRYONIC_MORPHOGENESIS	-2.53714	0.0266464	15	-0.552334
GO_PRE_MRNA_BINDING	2.27818	0.0425051	15	0.413192
GO_PRIMITIVE_STREAK_FORMATION	3.16928	0.00839169	15	0.518289
GO_PROTEASOME_BINDING	2.2957	0.0411935	15	0.392825
GO_PROTEASOME_REGULATORY_PARTICLE_BASE_SUBCOMPLEX	-2.28836	0.0417383	15	-0.396548
GO_PROTEIN_DESTABILIZATION	2.45013	0.0311975	15	0.41149
GO_PROTEIN_IMPORT_INTO_MITOCHONDRIAL_MATRIX	-2.26013	0.043898	15	-0.422331
GO_PROTEIN_LOCALIZATION_TO_MITOCHONDRION	-2.69619	0.0199448	15	-0.291884
GO_PROTEIN_PHOSPHATASE_1_BINDING	-2.63943	0.0221208	15	-0.517698
GO_PROTEIN_TARGETING_TO_MITOCHONDRION	-2.2046	0.0484621	15	-0.318266
GO_PSEUDOPODIUM	-2.30136	0.040778	15	-0.401943
GO_RACEMASE_AND_EPIMERASE_ACTIVITY	3.06608	0.0101353	15	0.395121
GO_REGULATION_OF_CELL_CELL_ADHESION_MEDIATED_BY_CADHERIN	-2.22771	0.0465108	15	-0.47165
GO_REGULATION_OF_CELL_MATURATION	2.31567	0.0397457	15	0.395457
GO_REGULATION_OF_CELL_PROLIFERATION_INVOLVED_IN_HEART_MORPHOGENESIS	2.31018	0.0401387	15	0.408611
GO_REGULATION_OF_CENTRIOLE_REPLICATION	2.49915	0.0285478	15	0.483267
GO_REGULATION_OF_CHOLESTEROL_BIOSYNTHETIC_PROCESS	-2.37043	0.0360218	15	-0.408428
GO_REGULATION_OF_CHOLESTEROL_METABOLIC_PROCESS	-3.18605	0.0081385	15	-0.422224
GO_REGULATION_OF_CHROMOSOME_SEGREGATION	2.35115	0.037293	15	0.344357
GO_REGULATION_OF_ENDOTHELIAL_CELL_APOPTOTIC_PROCESS	3.02085	0.0110104	15	0.468488
GO_REGULATION_OF_ER_TO_GOLGI_VESICLE_MEDIATED_TRANSPORT	2.37358	0.035818	15	0.488761
GO_REGULATION_OF_ESTABLISHMENT_OF_PROTEIN_LOCALIZATION_TO_CHROMOSOME	2.91	0.0134887	15	0.734045
GO_REGULATION_OF_EXOSOMAL_SECRETION	2.34879	0.0374517	15	0.340946
GO_REGULATION_OF_FEEDING_BEHAVIOR	2.67152	0.0208636	15	0.425187
GO_REGULATION_OF_HAIR_FOLLICLE_DEVELOPMENT	-2.3193	0.0394877	15	-0.341684
GO_REGULATION_OF_HETEROTYPIC_CELL_CELL_ADHESION	-2.23607	0.0458231	15	-0.325353
GO_REGULATION_OF_IMMUNOGLOBULIN_SECRETION	2.43924	0.0318177	15	0.388645
GO_REGULATION_OF_INTERFERON_GAMMA_BIOSYNTHETIC_PROCESS	-2.98735	0.0117071	15	-0.469102
GO_REGULATION_OF_INTERLEUKIN_13_PRODUCTION	2.21554	0.0475288	15	0.368641
GO_REGULATION_OF_MAST_CELL_ACTIVATION	2.32891	0.0388129	15	0.30919
GO_REGULATION_OF_MAST_CELL_ACTIVATION_INVOLVED_IN_IMMUNE_RESPONSE	3.20312	0.00788858	15	0.426785
GO_REGULATION_OF_MHC_CLASS_II_BIOSYNTHETIC_PROCESS	2.58495	0.0244285	15	0.511914
GO_REGULATION_OF_MYELOID_CELL_APOPTOTIC_PROCESS	2.24209	0.045334	15	0.411241
GO_REGULATION_OF_RELEASE_OF_CYTOCHROME_C_FROM_MITOCHONDRIA	-2.65256	0.0215976	15	-0.349471
GO_REGULATION_OF_SECONDARY_METABOLIC_PROCESS	3.55678	0.00414759	15	0.469549
GO_REGULATION_OF_SISTER_CHROMATID_SEGREGATION	2.29561	0.0412001	15	0.347964
GO_REGULATION_OF_T_CELL_TOLERANCE_INDUCTION	-2.73333	0.0186366	15	-0.511294
GO_REGULATION_OF_TOLERANCE_INDUCTION	-2.96037	0.0123002	15	-0.458968
GO_REGULATION_OF_TYROSINE_PHOSPHORYLATION_OF_STAT_PROTEIN	2.59181	0.0241254	15	0.342065
GO_RESPIRATORY_CHAIN_COMPLEX_IV_ASSEMBLY	-3.26874	0.006998	15	-0.496034
GO_RESPONSE_TO_LIPOPROTEIN_PARTICLE	2.42329	0.0327477	15	0.374224
GO_RESPONSE_TO_LOW_DENSITY_LIPOPROTEIN_PARTICLE	2.62472	0.022722	15	0.394222
GO_RETINOIC_ACID_BINDING	2.31691	0.0396577	15	0.699936
GO_RNA_SECONDARY_STRUCTURE_UNWINDING	2.29587	0.0411812	15	0.318385
GO_ROSTROCAUDAL_NEURAL_TUBE_PATTERNING	2.98352	0.0117895	15	0.481059
GO_RRNA_CONTAINING_RIBONUCLEOPROTEIN_COMPLEX_EXPORT_FROM_NUCLEUS	3.50933	0.00451918	15	0.492979
GO_SEGMENT_SPECIFICATION	2.30168	0.0407549	15	0.595225
GO_SERTOLI_CELL_DEVELOPMENT	2.26391	0.0436029	15	0.366315
GO_SEX_CHROMOSOME	2.29208	0.0414612	15	0.421776
GO_SINGLE_STRANDED_DNA_DEPENDENT_ATPASE_ACTIVITY	-2.21399	0.0476601	15	-0.365412
GO_SITE_OF_DOUBLE_STRAND_BREAK	2.22616	0.0466391	15	0.337877
GO_SKELETAL_MUSCLE_ADAPTATION	2.27196	0.0429803	15	0.671572
GO_SPINDLE_ASSEMBLY	2.35016	0.0373593	15	0.321731
GO_SPINDLE_CHECKPOINT	2.89733	0.0138053	15	0.414473
GO_STRIATED_MUSCLE_ADAPTATION	2.33243	0.0385682	15	0.440848
GO_SUPEROXIDE_GENERATING_NADPH_OXIDASE_ACTIVITY	-2.53655	0.026675	15	-0.509943
GO_TAU_PROTEIN_BINDING	3.08984	0.00970411	15	0.580999
GO_TOOTH_MINERALIZATION	-2.74162	0.0183564	15	-0.554417
GO_TRANSMEMBRANE_RECEPTOR_PROTEIN_PHOSPHATASE_ACTIVITY	2.90844	0.0135274	15	0.385107
GO_TRNA_SPECIFIC_RIBONUCLEASE_ACTIVITY	2.56541	0.0253122	15	0.34145
GO_U1_SNRNP	2.59516	0.0239788	15	0.509454
GO_VASCULAR_SMOOTH_MUSCLE_CELL_DIFFERENTIATION	2.23003	0.0463191	15	0.464312
