# Supplementary material for: Developmental profiling of microRNAs in the human embryonic inner ear
Source: PLoS One. 2018 Jan 26;13(1):e0191452. doi: 10.1371/journal.pone.0191452 (PMC5786302; doi:10.1371/journal.pone.0191452)
Supplement: S7 Dataset — (XLSX) [file pone.0191452.s014.xlsx]

## Sheet: Info
Conserved miRNA targets predicted by TargetScan v7.1
All information provided by TargetScan is included (http://www.targetscan.org/vert_71/)

## Sheet: miR-96-5p
Ortholog of target gene	Representative transcript	Gene name	3P-seq tags + 5	Conserved sites total	Conserved 8mer sites	Conserved 7mer-m8 sites	Conserved 7mer-A1 sites	Poorly conserved sites total	Poorly conserved 8mer sites	Poorly conserved 7mer-m8 sites	Poorly conserved 7mer-A1 sites	6mer sites	Representative miRNA	Cumulative weighted context++ score	Total context++ score	Aggregate PCT	Previous TargetScan publication(s)
AATK	ENST00000326724.4	apoptosis-associated tyrosine kinase	307	1	0	0	1	1	0	0	1	0	hsa-miR-1271-5p	-0.17	-0.17	0.74	2009, 2011
ABAT	ENST00000268251.8	4-aminobutyrate aminotransferase	66	1	0	1	0	0	0	0	0	0	hsa-miR-96-5p	-0.21	-0.42	0.85	2005, 2007, 2009, 2011
ABCA1	ENST00000374736.3	ATP-binding cassette, sub-family A (ABC1), member 1	184	1	0	1	0	0	0	0	0	0	hsa-miR-96-5p	-0.28	-0.28	0.83	2005, 2007, 2009, 2011
ABCA2	ENST00000341511.6	ATP-binding cassette, sub-family A (ABC1), member 2	125	1	1	0	0	0	0	0	0	0	hsa-miR-1271-5p	-0.33	-0.33	0.88	2005, 2007, 2009, 2011
ABI2	ENST00000295851.5	abl-interactor 2	877	1	1	0	0	3	0	1	2	2	hsa-miR-96-5p	-0.07	-0.31	< 0.1	2011
AC012215.1	ENST00000437887.1	Uncharacterized protein	31	1	0	0	1	2	0	0	2	1	hsa-miR-1271-5p	-0.26	-0.35	0.76
ACER2	ENST00000340967.2	alkaline ceramidase 2	44	1	0	0	1	0	0	0	0	0	hsa-miR-1271-5p	-0.12	-0.12	0.73	2009, 2011
ACTRT3	ENST00000330368.2	actin-related protein T3	244	1	1	0	0	1	0	1	0	2	hsa-miR-1271-5p	-0.49	-0.73	0.57	2009, 2011
ACVR1	ENST00000263640.3	activin A receptor, type I	1523	1	0	0	1	0	0	0	0	0	hsa-miR-96-5p	-0.16	-0.16	0.68	2007, 2009, 2011
ACVR2A	ENST00000241416.7	activin A receptor, type IIA	109	1	0	1	0	0	0	0	0	1	hsa-miR-96-5p	-0.09	-0.25	0.29	2007
ACVR2B	ENST00000352511.4	activin A receptor, type IIB	21	1	1	0	0	0	0	0	0	3	hsa-miR-1271-5p	-0.07	-0.15	0.73	2009, 2011
ADAM19	ENST00000257527.4	ADAM metallopeptidase domain 19	981	1	0	0	1	0	0	0	0	1	hsa-miR-1271-5p	-0.03	-0.03	0.74	2009, 2011
ADAM22	ENST00000398204.4	ADAM metallopeptidase domain 22	115	1	0	0	1	0	0	0	0	2	hsa-miR-96-5p	-0.05	-0.08	0.59
ADAM23	ENST00000264377.3	ADAM metallopeptidase domain 23	113	1	0	1	0	0	0	0	0	0	hsa-miR-96-5p	-0.11	-0.26	0.8
ADAMTS18	ENST00000282849.5	ADAM metallopeptidase with thrombospondin type 1 motif, 18	7	1	0	0	1	0	0	0	0	0	hsa-miR-1271-5p	-0.14	-0.14	0.74	2007, 2009, 2011
ADAT2	ENST00000606514.1	adenosine deaminase, tRNA-specific 2	303	1	0	0	1	1	0	0	1	1	hsa-miR-1271-5p	-0.02	-0.17	0.67	2009, 2011
ADCY6	ENST00000357869.3	adenylate cyclase 6	6	3	2	0	1	1	1	0	0	0	hsa-miR-1271-5p	-0.89	-0.89	> 0.99	2003, 2005, 2007, 2009, 2011
ADD3	ENST00000277900.8	adducin 3 (gamma)	537	1	0	0	1	1	0	0	1	0	hsa-miR-1271-5p	-0.22	-0.22	0.67	2007
ADK	ENST00000372734.3	adenosine kinase	1098	1	0	0	1	1	1	0	0	1	hsa-miR-1271-5p	-0.42	-1.03	0.74	2011
ADRA2C	ENST00000330055.5	adrenoceptor alpha 2C	52	1	0	0	1	0	0	0	0	0	hsa-miR-96-5p	-0.27	-0.27	0.74	2007, 2009, 2011
AEBP2	ENST00000266508.9	AE binding protein 2	1228	1	0	0	1	0	0	0	0	0	hsa-miR-1271-5p	-0.2	-0.2	0.74	2007, 2009, 2011
AGMAT	ENST00000375826.3	agmatine ureohydrolase (agmatinase)	331	1	0	0	1	0	0	0	0	2	hsa-miR-96-5p	-0.06	-0.26	0.74
AGO1	ENST00000373204.4	argonaute RISC catalytic component 1	402	1	0	0	1	0	0	0	0	0	hsa-miR-1271-5p	-0.16	-0.16	0.74	2007, 2009, 2011
AGO3	ENST00000373191.4	argonaute RISC catalytic component 3	198	1	0	0	1	0	0	0	0	5	hsa-miR-1271-5p	-0.03	-0.15	0.74
AGO4	ENST00000373210.3	argonaute RISC catalytic component 4	96	1	1	0	0	0	0	0	0	0	hsa-miR-1271-5p	-0.02	-0.29	0.75	2011
AHCYL1	ENST00000369799.5	adenosylhomocysteinase-like 1	1279	1	0	0	1	0	0	0	0	0	hsa-miR-1271-5p	-0.19	-0.19	0.69	2007, 2009, 2011
AHR	ENST00000242057.4	aryl hydrocarbon receptor	25	1	1	0	0	0	0	0	0	0	hsa-miR-1271-5p	-0.3	-0.3	0.75	2009, 2011
AIFM3	ENST00000399167.2	apoptosis-inducing factor, mitochondrion-associated, 3	16	1	0	1	0	0	0	0	0	0	hsa-miR-1271-5p	-0.22	-0.22	0.72	2007, 2009, 2011
AJAP1	ENST00000378191.4	adherens junctions associated protein 1	5	1	0	1	0	0	0	0	0	2	hsa-miR-96-5p	-0.3	-0.3	0.85	2009, 2011
AK3	ENST00000381809.3	adenylate kinase 3	323	1	1	0	0	2	1	0	1	0	hsa-miR-1271-5p	-1.05	-1.11	0.9	2009, 2011
ALDH6A1	ENST00000553458.1	aldehyde dehydrogenase 6 family, member A1	196	1	0	1	0	1	0	0	1	0	hsa-miR-1271-5p	-0.04	-0.43	0.8
ALK	ENST00000389048.3	anaplastic lymphoma receptor tyrosine kinase	5	1	0	1	0	0	0	0	0	0	hsa-miR-96-5p	-0.38	-0.38	0.74	2011
AMOTL2	ENST00000249883.5	angiomotin like 2	78	1	0	0	1	0	0	0	0	0	hsa-miR-1271-5p	-0.11	-0.11	0.74	2007, 2009, 2011
ANKIB1	ENST00000265742.3	ankyrin repeat and IBR domain containing 1	127	1	1	0	0	0	0	0	0	0	hsa-miR-1271-5p	-0.34	-0.34	0.87	2009, 2011
ANKRD27	ENST00000306065.4	ankyrin repeat domain 27 (VPS9 domain)	349	1	1	0	0	0	0	0	0	0	hsa-miR-1271-5p	-0.65	-0.65	0.9	2005, 2007, 2009, 2011
ANKRD52	ENST00000267116.7	ankyrin repeat domain 52	2913	2	1	0	1	0	0	0	0	1	hsa-miR-1271-5p	-0.21	-0.21	0.95	2009, 2011
ANP32B	ENST00000339399.4	acidic (leucine-rich) nuclear phosphoprotein 32 family, member B	1003	1	0	0	1	0	0	0	0	1	hsa-miR-96-5p	-0.22	-0.26	0.67	2007
ANTXR2	ENST00000403729.2	anthrax toxin receptor 2	51	1	0	0	1	4	2	0	2	0	hsa-miR-1271-5p	-0.08	-0.41	0.74	2007, 2011
ANXA11	ENST00000372231.3	annexin A11	2285	1	0	0	1	0	0	0	0	1	hsa-miR-1271-5p	-0.03	-0.22	0.74	2007, 2009, 2011
AP2B1	ENST00000262325.7	adaptor-related protein complex 2, beta 1 subunit	353	1	0	1	0	0	0	0	0	0	hsa-miR-96-5p	-0.3	-0.3	0.84	2009, 2011
AP4E1	ENST00000261842.5	adaptor-related protein complex 4, epsilon 1 subunit	57	1	0	1	0	0	0	0	0	0	hsa-miR-96-5p	-0.21	-0.21	0.7	2009, 2011
AP5M1	ENST00000261558.3	adaptor-related protein complex 5, mu 1 subunit	198	1	1	0	0	2	1	1	0	1	hsa-miR-1271-5p	-0.11	-0.58	0.82
APPL1	ENST00000288266.3	adaptor protein, phosphotyrosine interaction, PH domain and leucine zipper containing 1	908	1	1	0	0	1	0	1	0	1	hsa-miR-1271-5p	-0.27	-0.29	0.88	2007, 2009, 2011
ARCN1	ENST00000534182.2	archain 1	1139	1	0	0	1	0	0	0	0	1	hsa-miR-1271-5p	-0.24	-0.24	0.74	2009, 2011
AREL1	ENST00000356357.4	apoptosis resistant E3 ubiquitin protein ligase 1	28	1	0	0	1	0	0	0	0	1	hsa-miR-1271-5p	-0.11	-0.12	0.74	2007, 2009, 2011
ARHGAP19-SLIT1	ENST00000453547.2	ARHGAP19-SLIT1 readthrough (NMD candidate)	15	1	0	1	0	1	0	1	0	4	hsa-miR-96-5p	-0.16	-0.16	ORF
ARHGAP24	ENST00000395184.1	Rho GTPase activating protein 24	9	1	0	1	0	0	0	0	0	0	hsa-miR-96-5p	-0.2	-0.37	0.84	2005, 2007, 2009, 2011
ARHGAP29	ENST00000260526.6	Rho GTPase activating protein 29	451	1	0	0	1	4	0	0	4	1	hsa-miR-1271-5p	-0.17	-0.39	0.67	2009, 2011
ARHGAP6	ENST00000380736.1	Rho GTPase activating protein 6	12	1	1	0	0	1	0	0	1	0	hsa-miR-1271-5p	-0.68	-0.68	0.64	2009, 2011
ARHGDIA	ENST00000269321.7	Rho GDP dissociation inhibitor (GDI) alpha	452	1	0	0	1	0	0	0	0	0	hsa-miR-1271-5p	-0.06	-0.2	0.62	2007, 2011
ARHGEF12	ENST00000397843.2	Rho guanine nucleotide exchange factor (GEF) 12	815	2	1	1	0	0	0	0	0	2	hsa-miR-1271-5p	-0.16	-0.18	0.98	2005, 2007, 2009, 2011
ARHGEF3	ENST00000296315.3	Rho guanine nucleotide exchange factor (GEF) 3	359	1	0	0	1	0	0	0	0	1	hsa-miR-1271-5p	-0.2	-0.2	0.65	2007, 2009, 2011
ARID2	ENST00000457135.1	AT rich interactive domain 2 (ARID, RFX-like)	891	1	0	0	1	0	0	0	0	0	hsa-miR-1271-5p	-0.12	-0.12	ORF
ARID3A	ENST00000263620.3	AT rich interactive domain 3A (BRIGHT-like)	320	1	0	0	1	0	0	0	0	0	hsa-miR-1271-5p	-0.07	-0.11	0.74
ARID4A	ENST00000431317.2	AT rich interactive domain 4A (RBP1-like)	33	1	0	0	1	0	0	0	0	0	hsa-miR-1271-5p	-0.11	-0.11	0.73	2009, 2011
ARID5B	ENST00000279873.7	AT rich interactive domain 5B (MRF1-like)	397	1	0	1	0	0	0	0	0	0	hsa-miR-96-5p	-0.28	-0.28	0.81	2007, 2009, 2011
ARL4C	ENST00000390645.2	ADP-ribosylation factor-like 4C	84	1	0	0	1	0	0	0	0	0	hsa-miR-1271-5p	-0.17	-0.19	0.67	2007, 2009, 2011
ARL4D	ENST00000320033.4	ADP-ribosylation factor-like 4D	3401	1	0	1	0	0	0	0	0	0	hsa-miR-96-5p	-0.44	-0.44	0.56
ARPC5L	ENST00000353214.2	actin related protein 2/3 complex, subunit 5-like	851	1	1	0	0	0	0	0	0	0	hsa-miR-1271-5p	-0.14	-0.74	0.52
ARPP19	ENST00000566423.1	cAMP-regulated phosphoprotein, 19kDa	1316	1	0	1	0	0	0	0	0	0	hsa-miR-96-5p	-0.12	-0.36	0.85	2005, 2007, 2009, 2011
ARRDC3	ENST00000265138.3	arrestin domain containing 3	1313	1	0	0	1	0	0	0	0	0	hsa-miR-1271-5p	-0.21	-0.21	0.74	2007, 2009, 2011
ARSJ	ENST00000315366.7	arylsulfatase family, member J	386	1	0	1	0	0	0	0	0	0	hsa-miR-96-5p	-0.18	-0.18	0.44	2005, 2007, 2009, 2011
AS3MT	ENST00000369880.3	arsenic (+3 oxidation state) methyltransferase	379	1	0	1	0	1	0	0	1	0	hsa-miR-1271-5p	-0.14	-0.24	0.65
ASB6	ENST00000277459.4	ankyrin repeat and SOCS box containing 6	725	1	0	0	1	0	0	0	0	2	hsa-miR-96-5p	-0.2	-0.2	0.69
ASH1L	ENST00000368346.3	ash1 (absent, small, or homeotic)-like (Drosophila)	56	1	0	1	0	0	0	0	0	1	hsa-miR-96-5p	-0.19	-0.19	0.7	2007, 2009, 2011
ASPN	ENST00000375543.1	asporin	5	1	1	0	0	1	0	0	1	0	hsa-miR-1271-5p	-0.54	-0.54	< 0.1
ASTN1	ENST00000361833.2	astrotactin 1	9	1	0	0	1	1	0	0	1	0	hsa-miR-1271-5p	-0.05	-0.09	0.67	2007, 2009, 2011
ATF7IP	ENST00000261168.4	activating transcription factor 7 interacting protein	667	1	0	1	0	1	0	0	1	2	hsa-miR-1271-5p	-0.13	-0.14	0.73
ATG16L1	ENST00000392017.4	autophagy related 16-like 1 (S. cerevisiae)	552	1	1	0	0	1	0	1	0	1	hsa-miR-1271-5p	-0.35	-0.35	0.86	2007, 2009, 2011
ATG7	ENST00000354449.3	autophagy related 7	1467	2	0	0	2	1	0	1	0	0	hsa-miR-1271-5p	0	-0.37	0.93	2011
ATG9A	ENST00000396761.2	autophagy related 9A	50	2	0	2	0	0	0	0	0	1	hsa-miR-96-5p	-0.33	-0.33	0.91	2007, 2009, 2011
ATOH8	ENST00000306279.3	atonal homolog 8 (Drosophila)	21	1	0	0	1	0	0	0	0	1	hsa-miR-1271-5p	-0.16	-0.16	0.74	2007, 2009, 2011
ATP2B4	ENST00000367218.3	ATPase, Ca++ transporting, plasma membrane 4	7311	1	0	1	0	1	0	0	1	3	hsa-miR-96-5p	-0.32	-0.32	0.72	2009, 2011
ATP8A1	ENST00000381668.5	ATPase, aminophospholipid transporter (APLT), class I, type 8A, member 1	48	1	0	0	1	0	0	0	0	0	hsa-miR-96-5p	-0.1	-0.1	0.74	2009, 2011
ATP9A	ENST00000311637.5	ATPase, class II, type 9A	1511	1	0	0	1	0	0	0	0	0	hsa-miR-1271-5p	-0.13	-0.14	0.7	2009, 2011
ATPAF1	ENST00000576409.1	ATP synthase mitochondrial F1 complex assembly factor 1	1637	1	0	1	0	0	0	0	0	1	hsa-miR-96-5p	-0.09	-0.11	0.37	2011
ATXN1	ENST00000244769.4	ataxin 1	106	2	0	2	0	1	0	0	1	0	hsa-miR-96-5p	-0.33	-0.62	0.97	2005, 2007, 2009, 2011
ATXN1L	ENST00000427980.2	ataxin 1-like	12	1	0	0	1	1	0	0	1	1	hsa-miR-1271-5p	-0.02	-0.02	0.65
ATXN3	ENST00000545170.1	ataxin 3	115	3	0	2	1	1	0	1	0	0	hsa-miR-1271-5p	-0.51	-0.79	0.98	2011
AVIL	ENST00000537081.1	advillin	10	1	0	1	0	0	0	0	0	0	hsa-miR-96-5p	-0.42	-0.42	0.6	2009, 2011
AZIN1	ENST00000337198.5	antizyme inhibitor 1	2287	2	0	1	1	0	0	0	0	0	hsa-miR-1271-5p	-0.03	-0.37	0.96	2007
B3GALT1	ENST00000392690.3	UDP-Gal:betaGlcNAc beta 1,3-galactosyltransferase, polypeptide 1	35	1	0	0	1	0	0	0	0	1	hsa-miR-1271-5p	-0.03	-0.1	0.61
B3GALT2	ENST00000367434.4	UDP-Gal:betaGlcNAc beta 1,3-galactosyltransferase, polypeptide 2	5	1	0	1	0	1	0	0	1	1	hsa-miR-1271-5p	-0.36	-0.36	0.74	2009, 2011
B4GALNT1	ENST00000341156.4	beta-1,4-N-acetyl-galactosaminyl transferase 1	23	2	1	1	0	0	0	0	0	0	hsa-miR-1271-5p	-0.64	-0.75	0.97	2007, 2009, 2011
BACH2	ENST00000257749.4	BTB and CNC homology 1, basic leucine zipper transcription factor 2	74	1	0	0	1	1	0	1	0	1	hsa-miR-96-5p	-0.28	-0.31	0.75	2005, 2007, 2009, 2011
BAI3	ENST00000370598.1	brain-specific angiogenesis inhibitor 3	5	1	1	0	0	0	0	0	0	0	hsa-miR-1271-5p	-0.42	-0.42	0.81	2005, 2007, 2009, 2011
BASP1	ENST00000322611.3	brain abundant, membrane attached signal protein 1	239	1	0	1	0	0	0	0	0	1	hsa-miR-96-5p	-0.24	-0.24	0.67	2009, 2011
BCAT2	ENST00000545387.2	branched chain amino-acid transaminase 2, mitochondrial	4270	1	0	0	1	0	0	0	0	0	hsa-miR-1271-5p	-0.29	-0.29	0.73	2007, 2009, 2011
BCL2	ENST00000398117.1	B-cell CLL/lymphoma 2	55	1	0	0	1	1	0	0	1	1	hsa-miR-1271-5p	-0.15	-0.15	0.74	2007, 2009, 2011
BCL2L13	ENST00000355028.3	BCL2-like 13 (apoptosis facilitator)	741	1	0	0	1	0	0	0	0	0	hsa-miR-96-5p	-0.11	-0.11	0.69	2011
BCR	ENST00000305877.8	breakpoint cluster region	5	1	0	1	0	0	0	0	0	1	hsa-miR-96-5p	-0.37	-0.37	0.85	2007, 2009, 2011
BDH1	ENST00000392378.2	3-hydroxybutyrate dehydrogenase, type 1	39	1	0	1	0	0	0	0	0	0	hsa-miR-96-5p	-0.02	-0.16	0.41
BHLHE22	ENST00000321870.1	basic helix-loop-helix family, member e22	27	1	0	1	0	0	0	0	0	1	hsa-miR-96-5p	-0.35	-0.35	0.73	2009, 2011
BICD1	ENST00000548411.1	bicaudal D homolog 1 (Drosophila)	205	1	0	0	1	0	0	0	0	1	hsa-miR-1271-5p	-0.09	-0.11	0.61
BICD2	ENST00000356884.6	bicaudal D homolog 2 (Drosophila)	38	1	1	0	0	0	0	0	0	2	hsa-miR-1271-5p	-0.19	-0.43	0.87	2009, 2011
BMP2K	ENST00000335016.5	BMP2 inducible kinase	164	1	1	0	0	0	0	0	0	0	hsa-miR-1271-5p	-0.15	-0.16	0.84
BNC2	ENST00000380672.4	basonuclin 2	770	4	0	0	4	1	0	1	0	1	hsa-miR-1271-5p	-0.19	-0.35	> 0.99	2007, 2009, 2011
BNIP3	ENST00000368636.4	BCL2/adenovirus E1B 19kDa interacting protein 3	203	1	0	0	1	0	0	0	0	0	hsa-miR-96-5p	-0.2	-0.23	0.74
BOD1L1	ENST00000040738.5	biorientation of chromosomes in cell division 1-like 1	46	1	0	0	1	0	0	0	0	1	hsa-miR-96-5p	-0.19	-0.19	0.7
BRINP2	ENST00000361539.4	bone morphogenetic protein/retinoic acid inducible neural-specific 2	5	1	0	1	0	0	0	0	0	0	hsa-miR-96-5p	-0.33	-0.33	0.83	2007, 2009, 2011
BRMS1L	ENST00000216807.7	breast cancer metastasis-suppressor 1-like	230	1	0	0	1	0	0	0	0	0	hsa-miR-1271-5p	-0.25	-0.25	0.74	2007
BRPF3	ENST00000357641.6	bromodomain and PHD finger containing, 3	7032	2	2	0	0	0	0	0	0	0	hsa-miR-1271-5p	-0.62	-0.62	0.99	2005, 2007, 2009, 2011
BRWD1	ENST00000342449.3	bromodomain and WD repeat domain containing 1	96	2	1	0	1	2	0	1	1	2	hsa-miR-1271-5p	-0.12	-0.22	0.97	2007, 2009, 2011
BRWD3	ENST00000373275.4	bromodomain and WD repeat domain containing 3	506	1	1	0	0	0	0	0	0	1	hsa-miR-1271-5p	-0.11	-0.11	0.9	2011
BSDC1	ENST00000341071.7	BSD domain containing 1	714	1	0	1	0	0	0	0	0	1	hsa-miR-96-5p	-0.23	-0.23	0.68	2007, 2009, 2011
BTBD3	ENST00000254977.3	BTB (POZ) domain containing 3	3798	1	0	1	0	0	0	0	0	0	hsa-miR-1271-5p	-0.29	-0.3	0.79	2005, 2007, 2011
C10orf131	ENST00000423344.2	chromosome 10 open reading frame 131	5	1	0	0	1	0	0	0	0	0	hsa-miR-1271-5p	-0.19	-0.19	0.56	2011
C10orf32	ENST00000339834.5	chromosome 10 open reading frame 32	642	1	0	0	1	0	0	0	0	0	hsa-miR-1271-5p	-0.16	-0.2	0.69	2011
C10orf54	ENST00000394957.3	chromosome 10 open reading frame 54	78	1	0	0	1	0	0	0	0	0	hsa-miR-1271-5p	-0.22	-0.22	0.7	2011
C12orf49	ENST00000261318.3	chromosome 12 open reading frame 49	673	1	1	0	0	0	0	0	0	1	hsa-miR-1271-5p	0	-0.37	< 0.1
C12orf52	ENST00000548278.1	chromosome 12 open reading frame 52	1319	1	0	1	0	0	0	0	0	3	hsa-miR-96-5p	-0.41	-0.42	0.84	2011
C12orf73	ENST00000547975.1	chromosome 12 open reading frame 73	1060	1	0	0	1	0	0	0	0	1	hsa-miR-1271-5p	-0.33	-0.35	0.59
C16orf70	ENST00000219139.3	chromosome 16 open reading frame 70	485	1	0	0	1	0	0	0	0	0	hsa-miR-1271-5p	-0.26	-0.26	0.74	2007, 2009, 2011
C19orf26	ENST00000590083.1	chromosome 19 open reading frame 26	24	1	0	0	1	0	0	0	0	0	hsa-miR-1271-5p	-0.2	-0.2	0.74
C1GALT1	ENST00000223122.3	core 1 synthase, glycoprotein-N-acetylgalactosamine 3-beta-galactosyltransferase, 1	44	1	1	0	0	1	0	0	1	2	hsa-miR-1271-5p	-0.08	-0.4	0.78	2011
C1orf198	ENST00000366663.5	chromosome 1 open reading frame 198	1484	1	0	0	1	0	0	0	0	1	hsa-miR-1271-5p	-0.06	-0.07	0.73	2009, 2011
C1orf210	ENST00000523677.1	chromosome 1 open reading frame 210	43	1	0	1	0	0	0	0	0	1	hsa-miR-96-5p	-0.04	-0.36	0.66	2009
C20orf194	ENST00000453730.2	chromosome 20 open reading frame 194	1083	1	1	0	0	0	0	0	0	2	hsa-miR-1271-5p	-0.37	-0.37	0.9	2009, 2011
C2orf69	ENST00000319974.5	chromosome 2 open reading frame 69	82	1	0	0	1	0	0	0	0	0	hsa-miR-1271-5p	-0.08	-0.08	0.65	2011
C2orf71	ENST00000331664.5	chromosome 2 open reading frame 71	5	1	0	0	1	0	0	0	0	2	hsa-miR-96-5p	-0.23	-0.23	0.57
C2orf72	ENST00000373640.4	chromosome 2 open reading frame 72	3885	2	1	1	0	0	0	0	0	2	hsa-miR-1271-5p	-0.55	-0.6	0.66
C5orf30	ENST00000319933.2	chromosome 5 open reading frame 30	889	1	0	0	1	0	0	0	0	0	hsa-miR-96-5p	-0.12	-0.17	0.69	2007, 2009, 2011
C6orf106	ENST00000374023.3	chromosome 6 open reading frame 106	80	1	0	0	1	0	0	0	0	0	hsa-miR-1271-5p	-0.02	-0.05	0.74	2007, 2009, 2011
C7orf41	ENST00000324453.8	chromosome 7 open reading frame 41	235	1	0	0	1	0	0	0	0	1	hsa-miR-1271-5p	-0.04	-0.19	0.74	2007, 2009, 2011
C8orf44-SGK3	ENST00000519289.1	C8orf44-SGK3 readthrough	56	1	0	0	1	0	0	0	0	0	hsa-miR-1271-5p	0	-0.18	0.69	2011
CABLES1	ENST00000256925.7	Cdk5 and Abl enzyme substrate 1	341	1	0	1	0	0	0	0	0	1	hsa-miR-96-5p	-0.35	-0.35	0.85	2009, 2011
CACNA1B	ENST00000277551.2	calcium channel, voltage-dependent, N type, alpha 1B subunit	5	1	0	0	1	0	0	0	0	0	hsa-miR-1271-5p	0	-0.01	0.72	2011
CACNA1C	ENST00000399655.1	calcium channel, voltage-dependent, L type, alpha 1C subunit	69	1	0	1	0	0	0	0	0	2	hsa-miR-1271-5p	-0.21	-0.31	0.85	2011
CACNA1G	ENST00000352832.5	calcium channel, voltage-dependent, T type, alpha 1G subunit	11	1	0	1	0	0	0	0	0	0	hsa-miR-96-5p	-0.17	-0.17	0.6	2011
CACNA2D1	ENST00000356860.3	calcium channel, voltage-dependent, alpha 2/delta subunit 1	418	1	0	0	1	2	0	0	2	2	hsa-miR-1271-5p	-0.16	-0.16	0.85
CACNA2D2	ENST00000423994.2	calcium channel, voltage-dependent, alpha 2/delta subunit 2	19	2	2	0	0	0	0	0	0	0	hsa-miR-1271-5p	-0.38	-0.38	0.89	2005, 2007, 2009, 2011
CACNB1	ENST00000394303.3	calcium channel, voltage-dependent, beta 1 subunit	81	2	0	2	0	0	0	0	0	0	hsa-miR-96-5p	-0.54	-0.54	0.94	2005, 2007, 2009, 2011
CACNB4	ENST00000539935.1	calcium channel, voltage-dependent, beta 4 subunit	57	2	1	0	1	0	0	0	0	3	hsa-miR-96-5p	-0.47	-0.53	0.94	2005, 2007, 2009, 2011
CADM1	ENST00000452722.3	cell adhesion molecule 1	676	3	0	0	3	0	0	0	0	0	hsa-miR-1271-5p	0	-0.21	0.97	2011
CADM2	ENST00000383699.3	cell adhesion molecule 2	5	1	0	0	1	2	0	0	2	1	hsa-miR-1271-5p	-0.32	-0.32	0.68	2007, 2009, 2011
CALCR	ENST00000359558.2	calcitonin receptor	5	1	0	0	1	0	0	0	0	0	hsa-miR-1271-5p	-0.14	-0.14	0.57	2009, 2011
CAMK2N1	ENST00000375078.3	calcium/calmodulin-dependent protein kinase II inhibitor 1	6631	2	1	0	1	0	0	0	0	0	hsa-miR-1271-5p	-0.94	-0.95	0.97	2007, 2009, 2011
CAMK4	ENST00000282356.4	calcium/calmodulin-dependent protein kinase IV	73	1	1	0	0	0	0	0	0	2	hsa-miR-96-5p	-0.21	-0.24	< 0.1
CAMKK2	ENST00000538733.1	calcium/calmodulin-dependent protein kinase kinase 2, beta	1157	1	0	0	1	1	0	1	0	0	hsa-miR-1271-5p	-0.17	-0.29	0.74	2009, 2011
CAMSAP2	ENST00000358823.2	calmodulin regulated spectrin-associated protein family, member 2	235	1	0	0	1	0	0	0	0	1	hsa-miR-1271-5p	-0.1	-0.14	0.69
CAPNS1	ENST00000587718.1	calpain, small subunit 1	2973	1	0	1	0	0	0	0	0	0	hsa-miR-96-5p	-0.32	-0.33	0.74	2007, 2009, 2011
CASP2	ENST00000310447.5	caspase 2, apoptosis-related cysteine peptidase	274	1	1	0	0	0	0	0	0	1	hsa-miR-1271-5p	-0.38	-0.43	0.9	2009, 2011
CBFA2T3	ENST00000327483.5	core-binding factor, runt domain, alpha subunit 2; translocated to, 3	7	2	0	0	2	1	0	1	0	0	hsa-miR-1271-5p	-0.25	-0.34	0.93	2007, 2009, 2011
CBLN3	ENST00000267406.6	cerebellin 3 precursor	30	1	1	0	0	0	0	0	0	0	hsa-miR-96-5p	-0.36	-0.36	0.15	2009, 2011
CBLN4	ENST00000064571.2	cerebellin 4 precursor	5	1	0	0	1	0	0	0	0	0	hsa-miR-96-5p	-0.17	-0.17	0.65	2007
CBX2	ENST00000310942.4	chromobox homolog 2	1816	1	0	0	1	1	1	0	0	0	hsa-miR-1271-5p	-0.29	-0.29	0.74	2007, 2009, 2011
CBX5	ENST00000209875.4	chromobox homolog 5	360	1	0	1	0	1	0	0	1	3	hsa-miR-1271-5p	-0.14	-0.27	0.84	2011
CBX6	ENST00000407418.3	chromobox homolog 6	215	1	0	1	0	0	0	0	0	0	hsa-miR-96-5p	-0.27	-0.27	0.82	2005, 2007, 2009, 2011
CCDC144A	ENST00000443444.2	coiled-coil domain containing 144A	5	2	0	0	2	0	0	0	0	1	hsa-miR-1271-5p	-0.08	-0.08	0.93
CCDC41	ENST00000397809.5	coiled-coil domain containing 41	76	1	0	0	1	0	0	0	0	0	hsa-miR-1271-5p	-0.21	-0.21	0.74	2009, 2011
CCDC50	ENST00000392455.3	coiled-coil domain containing 50	961	1	1	0	0	0	0	0	0	2	hsa-miR-1271-5p	-0.11	-0.4	0.48
CCDC88A	ENST00000336838.6	coiled-coil domain containing 88A	141	1	0	0	1	1	0	0	1	0	hsa-miR-1271-5p	-0.11	-0.11	0.55	2007, 2011
CCDC88C	ENST00000389857.6	coiled-coil domain containing 88C	42	1	0	1	0	0	0	0	0	0	hsa-miR-96-5p	-0.3	-0.3	0.84	2007, 2009, 2011
CCDC92	ENST00000238156.3	coiled-coil domain containing 92	105	1	0	0	1	2	0	1	1	0	hsa-miR-1271-5p	-0.28	-0.57	0.74	2007, 2009, 2011
CCND2	ENST00000261254.3	cyclin D2	66	2	0	0	2	0	0	0	0	0	hsa-miR-1271-5p	-0.14	-0.16	0.9	2007, 2009, 2011
CCND3	ENST00000372991.4	cyclin D3	271	1	0	0	1	0	0	0	0	0	hsa-miR-96-5p	-0.19	-0.19	0.67	2011
CCNG1	ENST00000340828.2	cyclin G1	1547	1	1	0	0	0	0	0	0	0	hsa-miR-1271-5p	-0.45	-0.46	0.23	2009, 2011
CCNG2	ENST00000316355.5	cyclin G2	1056	1	0	1	0	0	0	0	0	0	hsa-miR-1271-5p	-0.32	-0.33	0.85	2011
CCNJ	ENST00000265992.5	cyclin J	5	1	0	0	1	0	0	0	0	0	hsa-miR-96-5p	-0.1	-0.1	0.6	2007, 2009, 2011
CCNY	ENST00000374706.1	cyclin Y	672	1	0	0	1	0	0	0	0	1	hsa-miR-1271-5p	-0.14	-0.17	0.74	2011
CCSER1	ENST00000509176.1	coiled-coil serine-rich protein 1	5	1	0	0	1	1	0	0	1	0	hsa-miR-1271-5p	-0.08	-0.08	0.78
CD164	ENST00000368961.5	CD164 molecule, sialomucin	2038	2	1	0	1	0	0	0	0	0	hsa-miR-1271-5p	-0.73	-0.81	0.93	2007, 2009, 2011
CDC37	ENST00000222005.2	cell division cycle 37	3905	1	0	0	1	0	0	0	0	0	hsa-miR-1271-5p	-0.17	-0.17	0.69	2007, 2011
CDC42BPA	ENST00000366767.3	CDC42 binding protein kinase alpha (DMPK-like)	122	1	0	0	1	0	0	0	0	1	hsa-miR-1271-5p	-0.12	-0.14	0.74	2007, 2009, 2011
CDC42BPB	ENST00000361246.2	CDC42 binding protein kinase beta (DMPK-like)	615	1	0	1	0	0	0	0	0	1	hsa-miR-96-5p	-0.1	-0.1	0.85	2005, 2007, 2009, 2011
CDC42BPG	ENST00000342711.5	CDC42 binding protein kinase gamma (DMPK-like)	68	2	1	1	0	0	0	0	0	0	hsa-miR-1271-5p	-0.49	-0.51	0.96	2009, 2011
CDC73	ENST00000367435.3	cell division cycle 73	579	1	0	0	1	1	0	0	1	2	hsa-miR-1271-5p	0	-0.23	0.77
CDH20	ENST00000262717.4	cadherin 20, type 2	5	1	1	0	0	0	0	0	0	1	hsa-miR-1271-5p	-0.41	-0.41	0.87
CDH7	ENST00000397968.2	cadherin 7, type 2	42	1	1	0	0	1	0	0	1	1	hsa-miR-1271-5p	-0.28	-0.33	0.9
CDK1	ENST00000395284.3	cyclin-dependent kinase 1	3029	1	0	0	1	0	0	0	0	1	hsa-miR-96-5p	-0.09	-0.18	0.58
CDK13	ENST00000181839.4	cyclin-dependent kinase 13	32	1	0	1	0	1	0	0	1	2	hsa-miR-96-5p	-0.2	-0.3	0.79
CDK18	ENST00000360066.2	cyclin-dependent kinase 18	262	1	1	0	0	1	0	0	1	0	hsa-miR-96-5p	-0.33	-0.52	0.79	2009, 2011
CDK5R2	ENST00000302625.4	cyclin-dependent kinase 5, regulatory subunit 2 (p39)	24	1	0	1	0	0	0	0	0	0	hsa-miR-96-5p	-0.32	-0.32	0.75	2005, 2007, 2009, 2011
CDYL2	ENST00000570137.2	chromodomain protein, Y-like 2	239	1	0	1	0	0	0	0	0	0	hsa-miR-96-5p	-0.17	-0.23	0.85
CELF1	ENST00000395290.2	CUGBP, Elav-like family member 1	153	2	0	0	2	1	0	1	0	2	hsa-miR-1271-5p	-0.13	-0.19	0.93	2007, 2009, 2011
CELF2	ENST00000315874.4	CUGBP, Elav-like family member 2	56	1	1	0	0	0	0	0	0	1	hsa-miR-96-5p	-0.45	-0.45	0.89	2005, 2007, 2009, 2011
CELF6	ENST00000287202.5	CUGBP, Elav-like family member 6	5	1	0	0	1	1	0	1	0	1	hsa-miR-96-5p	-0.22	-0.22	0.64	2005, 2007, 2009, 2011
CELSR1	ENST00000262738.3	cadherin, EGF LAG seven-pass G-type receptor 1	1359	1	1	0	0	0	0	0	0	1	hsa-miR-1271-5p	-0.13	-0.13	0.9	2005, 2007, 2009, 2011
CELSR2	ENST00000271332.3	cadherin, EGF LAG seven-pass G-type receptor 2	2475	1	0	1	0	0	0	0	0	0	hsa-miR-96-5p	-0.15	-0.15	0.76	2005, 2007, 2009, 2011
CENPP	ENST00000375587.3	centromere protein P	85	1	0	0	1	0	0	0	0	0	hsa-miR-1271-5p	-0.22	-0.24	0.72	2009, 2011
CEP170	ENST00000366542.1	centrosomal protein 170kDa	6	1	0	1	0	0	0	0	0	0	hsa-miR-96-5p	-0.19	-0.19	0.47
CEP170B	ENST00000414716.3	centrosomal protein 170B	326	3	1	1	1	0	0	0	0	1	hsa-miR-1271-5p	-0.46	-0.46	> 0.99	2007, 2009, 2011
CEP41	ENST00000223208.5	centrosomal protein 41kDa	346	1	0	0	1	0	0	0	0	1	hsa-miR-1271-5p	-0.12	-0.18	0.72	2011
CEP85L	ENST00000368491.3	centrosomal protein 85kDa-like	14	1	0	0	1	0	0	0	0	0	hsa-miR-1271-5p	-0.07	-0.14	0.74	2011
CEP97	ENST00000341893.3	centrosomal protein 97kDa	290	1	0	1	0	0	0	0	0	0	hsa-miR-96-5p	-0.22	-0.22	0.52	2011
CERS2	ENST00000368954.5	ceramide synthase 2	4620	1	0	0	1	1	0	0	1	0	hsa-miR-1271-5p	-0.17	-0.17	0.69	2007, 2009, 2011
CFL1	ENST00000525451.2	cofilin 1 (non-muscle)	341	1	0	0	1	0	0	0	0	1	hsa-miR-1271-5p	-0.28	-0.29	0.73	2007, 2009, 2011
CGGBP1	ENST00000309534.6	CGG triplet repeat binding protein 1	990	1	0	0	1	0	0	0	0	1	hsa-miR-1271-5p	-0.08	-0.16	0.69
CHAMP1	ENST00000361283.1	chromosome alignment maintaining phosphoprotein 1	712	1	0	0	1	0	0	0	0	0	hsa-miR-1271-5p	-0.18	-0.19	0.65
CHIC1	ENST00000373504.6	cysteine-rich hydrophobic domain 1	16	1	1	0	0	1	0	0	1	1	hsa-miR-96-5p	-0.27	-0.56	0.91	2009, 2011
CHMP1A	ENST00000397901.3	charged multivesicular body protein 1A	642	1	0	0	1	1	0	0	1	0	hsa-miR-1271-5p	-0.29	-0.29	0.74	2011
CHMP1B	ENST00000526991.2	charged multivesicular body protein 1B	3248	1	0	0	1	0	0	0	0	0	hsa-miR-1271-5p	-0.13	-0.25	0.74	2011
CHMP2B	ENST00000263780.4	charged multivesicular body protein 2B	810	1	0	0	1	1	0	0	1	0	hsa-miR-1271-5p	-0.27	-0.31	0.72	2009, 2011
CHMP4A	ENST00000347519.6	charged multivesicular body protein 4A	564	1	0	1	0	0	0	0	0	0	hsa-miR-1271-5p	-0.33	-0.39	0.77	2009, 2011
CHST1	ENST00000308064.2	carbohydrate (keratan sulfate Gal-6) sulfotransferase 1	5	1	1	0	0	0	0	0	0	0	hsa-miR-1271-5p	-0.63	-0.63	0.9	2005, 2007, 2009, 2011
CHST10	ENST00000264249.3	carbohydrate sulfotransferase 10	33	1	1	0	0	0	0	0	0	1	hsa-miR-96-5p	-0.16	-0.93	0.9	2005, 2007, 2009, 2011
CLASP2	ENST00000539981.1	cytoplasmic linker associated protein 2	554	1	0	1	0	0	0	0	0	0	hsa-miR-96-5p	-0.07	-0.09	0.38	2011
CLCN5	ENST00000376088.3	chloride channel, voltage-sensitive 5	154	1	0	1	0	3	0	0	3	1	hsa-miR-96-5p	-0.1	-0.24	0.88	2009, 2011
CLIC5	ENST00000339561.6	chloride intracellular channel 5	21	1	0	0	1	0	0	0	0	1	hsa-miR-1271-5p	-0.18	-0.18	0.74	2007, 2009, 2011
CLOCK	ENST00000309964.4	clock circadian regulator	86	1	0	0	1	0	0	0	0	0	hsa-miR-96-5p	-0.12	-0.12	0.68	2007, 2009, 2011
CLPTM1L	ENST00000320895.5	CLPTM1-like	14627	1	0	0	1	0	0	0	0	0	hsa-miR-96-5p	-0.24	-0.24	0.74	2007, 2009, 2011
CLVS2	ENST00000275162.5	clavesin 2	19	1	0	1	0	1	0	0	1	2	hsa-miR-96-5p	-0.39	-0.4	0.85
CMTM7	ENST00000334983.5	CKLF-like MARVEL transmembrane domain containing 7	69	1	1	0	0	0	0	0	0	0	hsa-miR-96-5p	-0.44	-0.44	ORF	2009, 2011
CNIH4	ENST00000465271.1	cornichon family AMPA receptor auxiliary protein 4	1348	1	0	0	1	0	0	0	0	0	hsa-miR-1271-5p	-0.08	-0.22	0.71
CNN3	ENST00000370206.4	calponin 3, acidic	4490	1	0	1	0	0	0	0	0	1	hsa-miR-96-5p	-0.18	-0.44	0.38	2005, 2007, 2011
CNNM2	ENST00000369878.4	cyclin M2	517	1	0	0	1	1	0	1	0	2	hsa-miR-1271-5p	-0.09	-0.16	0.74	2009, 2011
CNNM3	ENST00000377060.3	cyclin M3	934	1	1	0	0	0	0	0	0	1	hsa-miR-1271-5p	-0.38	-0.38	0.9	2005, 2007, 2009, 2011
CNOT6L	ENST00000504123.1	CCR4-NOT transcription complex, subunit 6-like	23	2	0	1	1	0	0	0	0	4	hsa-miR-1271-5p	-0.2	-0.46	0.8	2007, 2009, 2011
COA4	ENST00000355693.4	cytochrome c oxidase assembly factor 4 homolog (S. cerevisiae)	5127	1	0	1	0	0	0	0	0	1	hsa-miR-96-5p	-0.52	-0.52	0.81	2007, 2009, 2011
COBL	ENST00000265136.7	cordon-bleu WH2 repeat protein	205	1	0	1	0	0	0	0	0	0	hsa-miR-96-5p	-0.22	-0.22	0.85	2005, 2007, 2009, 2011
COG3	ENST00000349995.5	component of oligomeric golgi complex 3	53	1	0	0	1	0	0	0	0	0	hsa-miR-96-5p	-0.17	-0.17	0.73	2009, 2011
COL13A1	ENST00000398974.3	collagen, type XIII, alpha 1	628	1	1	0	0	0	0	0	0	0	hsa-miR-1271-5p	-0.33	-0.38	0.9	2005, 2007, 2009, 2011
COL25A1	ENST00000399132.1	collagen, type XXV, alpha 1	270	2	1	0	1	1	1	0	0	0	hsa-miR-1271-5p	-0.62	-0.67	0.9
COL4A6	ENST00000334504.7	collagen, type IV, alpha 6	37	1	0	1	0	0	0	0	0	0	hsa-miR-96-5p	-0.28	-0.3	0.46
COL9A1	ENST00000357250.6	collagen, type IX, alpha 1	9	1	0	1	0	0	0	0	0	0	hsa-miR-96-5p	-0.28	-0.28	0.58	2005, 2007
CORO1C	ENST00000261401.3	coronin, actin binding protein, 1C	1970	1	0	0	1	1	0	0	1	1	hsa-miR-1271-5p	-0.23	-0.25	0.74	2007, 2009, 2011
CPEB1	ENST00000450751.2	cytoplasmic polyadenylation element binding protein 1	5	1	1	0	0	0	0	0	0	0	hsa-miR-1271-5p	-0.37	-0.37	0.89	2007, 2009, 2011
CPEB4	ENST00000265085.5	cytoplasmic polyadenylation element binding protein 4	472	1	0	1	0	0	0	0	0	0	hsa-miR-96-5p	-0.2	-0.2	0.78	2005, 2007, 2009, 2011
CPLX3	ENST00000395018.4	complexin 3	5	1	0	1	0	0	0	0	0	0	hsa-miR-96-5p	-0.15	-0.15	0.51
CPSF6	ENST00000435070.2	cleavage and polyadenylation specific factor 6, 68kDa	5819	1	0	1	0	0	0	0	0	0	hsa-miR-96-5p	-0.02	-0.28	0.52	2009, 2011
CPSF7	ENST00000340437.4	cleavage and polyadenylation specific factor 7, 59kDa	1283	1	1	0	0	0	0	0	0	0	hsa-miR-1271-5p	-0.23	-0.23	0.24	2005, 2007, 2009, 2011
CREB1	ENST00000432329.2	cAMP responsive element binding protein 1	295	1	0	0	1	1	0	0	1	1	hsa-miR-1271-5p	-0.16	-0.2	0.74	2007, 2011
CREB3L2	ENST00000330387.6	cAMP responsive element binding protein 3-like 2	2872	1	1	0	0	0	0	0	0	2	hsa-miR-1271-5p	-0.35	-0.35	0.75	2005, 2007, 2009, 2011
CREBRF	ENST00000540014.1	CREB3 regulatory factor	24	1	0	1	0	0	0	0	0	1	hsa-miR-96-5p	-0.07	-0.21	0.44	2011
CREG2	ENST00000324768.5	cellular repressor of E1A-stimulated genes 2	38	1	0	0	1	0	0	0	0	0	hsa-miR-1271-5p	-0.16	-0.18	0.62	2011
CRISPLD1	ENST00000262207.4	cysteine-rich secretory protein LCCL domain containing 1	358	1	1	0	0	0	0	0	0	0	hsa-miR-1271-5p	-0.38	-0.38	< 0.1	2011
CRKL	ENST00000354336.3	v-crk avian sarcoma virus CT10 oncogene homolog-like	2142	1	1	0	0	0	0	0	0	0	hsa-miR-1271-5p	-0.4	-0.41	0.89	2005, 2007, 2009, 2011
CSNK1D	ENST00000392334.2	casein kinase 1, delta	1799	1	0	1	0	1	0	1	0	0	hsa-miR-1271-5p	-0.03	-0.15	0.69	2011
CSRNP1	ENST00000273153.5	cysteine-serine-rich nuclear protein 1	544	1	0	1	0	0	0	0	0	0	hsa-miR-96-5p	-0.3	-0.31	0.84	2007, 2009, 2011
CSRNP3	ENST00000314499.7	cysteine-serine-rich nuclear protein 3	24	1	0	0	1	1	0	0	1	2	hsa-miR-96-5p	-0.1	-0.1	0.79	2011
CTDSP1	ENST00000273062.2	CTD (carboxy-terminal domain, RNA polymerase II, polypeptide A) small phosphatase 1	1299	3	0	2	1	0	0	0	0	0	hsa-miR-96-5p	-0.74	-0.75	0.98	2005, 2007, 2009, 2011
CTDSP2	ENST00000398073.2	CTD (carboxy-terminal domain, RNA polymerase II, polypeptide A) small phosphatase 2	991	1	0	0	1	0	0	0	0	1	hsa-miR-1271-5p	-0.15	-0.15	0.69	2009, 2011
CTNND1	ENST00000524630.1	catenin (cadherin-associated protein), delta 1	743	1	0	1	0	0	0	0	0	2	hsa-miR-96-5p	-0.24	-0.26	0.85	2009, 2011
CTSB	ENST00000353047.6	cathepsin B	23628	1	0	1	0	0	0	0	0	1	hsa-miR-96-5p	-0.47	-0.48	0.81	2009, 2011
CTTN	ENST00000346329.3	cortactin	6158	2	0	0	2	0	0	0	0	0	hsa-miR-1271-5p	-0.43	-0.44	0.93	2009, 2011
CUL4A	ENST00000326335.4	cullin 4A	4084	1	0	1	0	0	0	0	0	1	hsa-miR-1271-5p	-0.16	-0.16	0.85	2009, 2011
CYGB	ENST00000293230.5	cytoglobin	10	1	0	1	0	0	0	0	0	0	hsa-miR-96-5p	-0.13	-0.13	ORF	2005, 2007
CYLD	ENST00000540145.1	cylindromatosis (turban tumor syndrome)	696	1	0	0	1	0	0	0	0	1	hsa-miR-96-5p	-0.02	-0.08	0.62	2011
DAAM1	ENST00000395125.1	dishevelled associated activator of morphogenesis 1	167	1	0	0	1	0	0	0	0	1	hsa-miR-1271-5p	-0.13	-0.18	0.65
DAB1	ENST00000371236.2	Dab, reelin signal transducer, homolog 1 (Drosophila)	490	2	0	0	2	1	0	1	0	0	hsa-miR-96-5p	-0.43	-0.56	0.89
DAB2	ENST00000339788.6	Dab, mitogen-responsive phosphoprotein, homolog 2 (Drosophila)	2866	1	1	0	0	0	0	0	0	0	hsa-miR-96-5p	-0.2	-0.27	< 0.1
DAB2IP	ENST00000408936.3	DAB2 interacting protein	1787	1	0	0	1	1	0	0	1	0	hsa-miR-96-5p	-0.11	-0.11	0.66	2007
DCAF10	ENST00000242323.7	DDB1 and CUL4 associated factor 10	433	1	0	1	0	0	0	0	0	1	hsa-miR-96-5p	-0.01	-0.27	0.83	2009
DCUN1D1	ENST00000292782.4	DCN1, defective in cullin neddylation 1, domain containing 1	267	2	0	0	2	0	0	0	0	2	hsa-miR-1271-5p	-0.24	-0.24	0.93
DCUN1D3	ENST00000324344.4	DCN1, defective in cullin neddylation 1, domain containing 3	53	3	1	0	2	2	1	0	1	0	hsa-miR-1271-5p	-0.31	-0.61	0.9	2007
DCX	ENST00000356915.2	doublecortin	5	1	0	0	1	3	0	1	2	2	hsa-miR-1271-5p	-0.11	-0.11	0.77	2007, 2009, 2011
DDAH1	ENST00000535924.2	dimethylarginine dimethylaminohydrolase 1	46	1	1	0	0	0	0	0	0	0	hsa-miR-1271-5p	-0.47	-0.47	0.82	2005, 2007, 2009, 2011
DDHD1	ENST00000323669.5	DDHD domain containing 1	103	1	1	0	0	0	0	0	0	0	hsa-miR-1271-5p	-0.1	-0.32	0.9	2011
DDI2	ENST00000480945.1	DNA-damage inducible 1 homolog 2 (S. cerevisiae)	357	1	0	0	1	0	0	0	0	2	hsa-miR-1271-5p	0	-0.17	0.64
DDIT3	ENST00000547303.1	DNA-damage-inducible transcript 3	624	1	0	1	0	0	0	0	0	0	hsa-miR-96-5p	-0.46	-0.46	0.68	2009, 2011
DENND2C	ENST00000393276.3	DENN/MADD domain containing 2C	51	1	1	0	0	0	0	0	0	0	hsa-miR-1271-5p	-0.44	-0.44	0.89	2007, 2009, 2011
DENND6A	ENST00000311128.5	DENN/MADD domain containing 6A	139	1	0	0	1	0	0	0	0	1	hsa-miR-96-5p	-0.14	-0.14	0.66	2007, 2009, 2011
DENR	ENST00000280557.6	density-regulated protein	186	1	0	0	1	0	0	0	0	0	hsa-miR-1271-5p	-0.27	-0.27	0.74	2007, 2009, 2011
DEPDC1	ENST00000456315.2	DEP domain containing 1	1068	1	1	0	0	1	0	0	1	1	hsa-miR-96-5p	-0.51	-0.51	0.84	2009, 2011
DEPTOR	ENST00000286234.5	DEP domain containing MTOR-interacting protein	18	1	1	0	0	0	0	0	0	0	hsa-miR-1271-5p	-0.19	-0.36	0.88	2011
DERL2	ENST00000572834.1	derlin 2	261	1	0	1	0	1	0	0	1	0	hsa-miR-96-5p	-0.44	-0.45	0.84	2005, 2007, 2009, 2011
DEXI	ENST00000331808.4	Dexi homolog (mouse)	1646	1	0	1	0	0	0	0	0	0	hsa-miR-96-5p	-0.38	-0.38	0.78	2009, 2011
DGCR2	ENST00000545799.1	DiGeorge syndrome critical region gene 2	1754	1	0	0	1	1	0	0	1	1	hsa-miR-1271-5p	-0.24	-0.26	0.74	2007, 2009, 2011
DHCR24	ENST00000371269.3	24-dehydrocholesterol reductase	7645	1	1	0	0	0	0	0	0	0	hsa-miR-1271-5p	-0.25	-0.25	0.89	2005, 2007, 2009, 2011
DHX36	ENST00000496811.1	DEAH (Asp-Glu-Ala-His) box polypeptide 36	108	1	0	0	1	0	0	0	0	0	hsa-miR-1271-5p	-0.11	-0.11	0.64
DKFZP761J1410	ENST00000251473.5	Lipid phosphate phosphatase-related protein type 2	345	1	1	0	0	0	0	0	0	0	hsa-miR-1271-5p	-0.39	-0.39	0.77	2009, 2011
DLAT	ENST00000280346.6	dihydrolipoamide S-acetyltransferase	1073	1	1	0	0	1	0	0	1	0	hsa-miR-1271-5p	-0.43	-0.6	0.7	2005, 2007, 2009, 2011
DLEU1	ENST00000378180.4	deleted in lymphocytic leukemia 1 (non-protein coding)	22	1	0	0	1	0	0	0	0	1	hsa-miR-96-5p	-0.08	-0.26	0.68
DLEU7	ENST00000400393.3	deleted in lymphocytic leukemia, 7	5	1	1	0	0	0	0	0	0	0	hsa-miR-96-5p	-0.52	-0.52	< 0.1	2009, 2011
DLGAP2	ENST00000421627.2	discs, large (Drosophila) homolog-associated protein 2	5	1	1	0	0	1	1	0	0	0	hsa-miR-1271-5p	-0.22	-0.22	0.9	2005, 2007, 2009, 2011
DMRT3	ENST00000190165.2	doublesex and mab-3 related transcription factor 3	21	1	0	0	1	0	0	0	0	0	hsa-miR-1271-5p	-0.11	-0.18	0.66	2007
DMXL1	ENST00000311085.8	Dmx-like 1	136	1	0	0	1	0	0	0	0	1	hsa-miR-1271-5p	-0.06	-0.17	0.74	2007, 2011
DNAL1	ENST00000553645.2	dynein, axonemal, light chain 1	81	1	0	0	1	0	0	0	0	1	hsa-miR-1271-5p	0	-0.04	0.71	2011
DOCK1	ENST00000280333.6	dedicator of cytokinesis 1	71	1	1	0	0	0	0	0	0	0	hsa-miR-1271-5p	-0.38	-0.38	0.62	2005, 2007, 2009, 2011
DOCK4	ENST00000428084.1	dedicator of cytokinesis 4	211	1	0	0	1	0	0	0	0	0	hsa-miR-1271-5p	-0.14	-0.15	0.73	2007, 2009, 2011
DOCK9	ENST00000376460.1	dedicator of cytokinesis 9	172	1	0	0	1	0	0	0	0	0	hsa-miR-1271-5p	-0.16	-0.16	0.74	2007, 2011
DOK4	ENST00000566936.1	docking protein 4	183	1	0	0	1	0	0	0	0	0	hsa-miR-1271-5p	-0.13	-0.24	0.71	2007, 2009, 2011
DPY19L3	ENST00000586987.1	dpy-19-like 3 (C. elegans)	146	1	1	0	0	0	0	0	0	1	hsa-miR-96-5p	-0.33	-0.43	0.9	2007, 2009, 2011
DR1	ENST00000370272.4	down-regulator of transcription 1, TBP-binding (negative cofactor 2)	2994	1	0	0	1	1	0	0	1	0	hsa-miR-96-5p	-0.17	-0.23	0.74
DRGX	ENST00000374139.2	dorsal root ganglia homeobox	5	1	0	0	1	0	0	0	0	0	hsa-miR-96-5p	-0.17	-0.17	0.73
DSCAM	ENST00000400454.1	Down syndrome cell adhesion molecule	5	1	0	0	1	0	0	0	0	0	hsa-miR-1271-5p	-0.2	-0.2	0.74	2007
DSG2	ENST00000261590.8	desmoglein 2	810	1	1	0	0	1	0	0	1	1	hsa-miR-1271-5p	-0.2	-0.21	< 0.1	2011
DTL	ENST00000366991.4	denticleless E3 ubiquitin protein ligase homolog (Drosophila)	883	1	1	0	0	0	0	0	0	0	hsa-miR-1271-5p	-0.24	-0.29	0.66	2009, 2011
DUSP22	ENST00000419235.2	dual specificity phosphatase 22	1330	1	0	0	1	0	0	0	0	1	hsa-miR-1271-5p	-0.14	-0.15	0.7	2009, 2011
DYNC1LI2	ENST00000258198.2	dynein, cytoplasmic 1, light intermediate chain 2	137	1	0	0	1	1	0	0	1	0	hsa-miR-1271-5p	-0.15	-0.25	0.73	2007
DYRK2	ENST00000344096.3	dual-specificity tyrosine-(Y)-phosphorylation regulated kinase 2	1091	1	0	0	1	0	0	0	0	0	hsa-miR-1271-5p	-0.02	-0.15	0.74	2011
E2F5	ENST00000418930.2	E2F transcription factor 5, p130-binding	10	1	0	1	0	0	0	0	0	0	hsa-miR-96-5p	-0.45	-0.45	0.75	2009, 2011
EBF1	ENST00000313708.6	early B-cell factor 1	42	1	0	0	1	0	0	0	0	0	hsa-miR-96-5p	-0.14	-0.17	0.73	2009, 2011
EBF3	ENST00000368648.3	early B-cell factor 3	101	2	1	0	1	0	0	0	0	0	hsa-miR-1271-5p	-0.42	-0.53	0.97	2007, 2009, 2011
EDEM1	ENST00000256497.4	ER degradation enhancer, mannosidase alpha-like 1	948	1	0	1	0	1	0	0	1	0	hsa-miR-96-5p	-0.39	-0.4	0.83	2005, 2007, 2009, 2011
EDNRA	ENST00000339690.5	endothelin receptor type A	35	1	1	0	0	0	0	0	0	0	hsa-miR-1271-5p	-0.31	-0.31	0.22	2009, 2011
EEA1	ENST00000322349.8	early endosome antigen 1	78	1	0	0	1	1	0	0	1	1	hsa-miR-96-5p	-0.1	-0.17	0.74	2007, 2009, 2011
EEF1E1	ENST00000379715.5	eukaryotic translation elongation factor 1 epsilon 1	766	1	0	1	0	0	0	0	0	0	hsa-miR-96-5p	-0.01	-0.44	0.8
EFNA1	ENST00000368407.3	ephrin-A1	423	1	0	1	0	0	0	0	0	0	hsa-miR-96-5p	-0.2	-0.2	0.41	2011
EFNA5	ENST00000333274.6	ephrin-A5	225	1	0	0	1	0	0	0	0	1	hsa-miR-96-5p	-0.16	-0.16	0.69	2009, 2011
EFNB2	ENST00000245323.4	ephrin-B2	25	1	0	0	1	0	0	0	0	0	hsa-miR-1271-5p	-0.17	-0.17	0.73	2007, 2009, 2011
EGR3	ENST00000317216.2	early growth response 3	21	1	0	0	1	0	0	0	0	1	hsa-miR-96-5p	-0.2	-0.2	0.72	2007, 2009, 2011
EI24	ENST00000343678.4	etoposide induced 2.4	646	1	0	0	1	0	0	0	0	1	hsa-miR-1271-5p	-0.07	-0.07	< 0.1
EIF2S1	ENST00000256383.4	eukaryotic translation initiation factor 2, subunit 1 alpha, 35kDa	3360	1	0	0	1	0	0	0	0	1	hsa-miR-1271-5p	-0.02	-0.2	0.6	2007, 2009, 2011
EIF3J	ENST00000261868.5	eukaryotic translation initiation factor 3, subunit J	1646	1	0	0	1	0	0	0	0	1	hsa-miR-1271-5p	-0.22	-0.22	0.74	2007, 2009, 2011
EIF4EBP2	ENST00000373218.4	eukaryotic translation initiation factor 4E binding protein 2	690	1	1	0	0	0	0	0	0	0	hsa-miR-1271-5p	-0.4	-0.4	0.9	2005, 2007, 2009, 2011
EIF5	ENST00000216554.3	eukaryotic translation initiation factor 5	970	2	1	0	1	0	0	0	0	0	hsa-miR-1271-5p	-0.23	-0.52	0.97	2005, 2007, 2009, 2011
ELAVL2	ENST00000380110.4	ELAV like neuron-specific RNA binding protein 2	78	1	0	0	1	0	0	0	0	1	hsa-miR-1271-5p	-0.06	-0.06	0.74	2007, 2009, 2011
ELAVL4	ENST00000371824.1	ELAV like neuron-specific RNA binding protein 4	5	1	0	0	1	1	0	0	1	0	hsa-miR-1271-5p	-0.18	-0.18	0.75
ELL	ENST00000262809.4	elongation factor RNA polymerase II	250	1	0	0	1	0	0	0	0	0	hsa-miR-1271-5p	-0.15	-0.21	0.74	2007, 2009, 2011
ELL2	ENST00000237853.4	elongation factor, RNA polymerase II, 2	397	1	0	0	1	0	0	0	0	1	hsa-miR-96-5p	-0.14	-0.14	0.72	2007, 2009, 2011
ELMO1	ENST00000341056.3	engulfment and cell motility 1	118	1	0	0	1	0	0	0	0	0	hsa-miR-1271-5p	-0.22	-0.22	0.74	2007, 2009, 2011
ELMO2	ENST00000290246.6	engulfment and cell motility 2	22	1	0	1	0	0	0	0	0	0	hsa-miR-1271-5p	-0.24	-0.24	0.67	2011
EML5	ENST00000554922.1	echinoderm microtubule associated protein like 5	60	2	0	0	2	0	0	0	0	0	hsa-miR-1271-5p	-0.17	-0.26	0.88
EOMES	ENST00000295743.4	eomesodermin	28	2	1	0	1	0	0	0	0	0	hsa-miR-1271-5p	-0.55	-0.55	0.95	2009, 2011
EP300	ENST00000263253.7	E1A binding protein p300	785	1	0	0	1	0	0	0	0	0	hsa-miR-1271-5p	-0.1	-0.1	0.67	2007
EPAS1	ENST00000263734.3	endothelial PAS domain protein 1	3689	1	0	0	1	1	0	0	1	1	hsa-miR-1271-5p	-0.3	-0.3	0.74	2007, 2009, 2011
EPB41L3	ENST00000341928.2	erythrocyte membrane protein band 4.1-like 3	179	1	0	1	0	0	0	0	0	0	hsa-miR-96-5p	-0.31	-0.39	0.81	2005, 2007, 2009, 2011
EPB41L4B	ENST00000374557.4	erythrocyte membrane protein band 4.1 like 4B	135	1	1	0	0	0	0	0	0	0	hsa-miR-1271-5p	-0.04	-0.43	0.79	2005, 2007, 2009, 2011
EPHA3	ENST00000336596.2	EPH receptor A3	100	1	1	0	0	0	0	0	0	0	hsa-miR-1271-5p	-0.28	-0.28	0.84	2005, 2007, 2009, 2011
EPT1	ENST00000260585.7	ethanolaminephosphotransferase 1 (CDP-ethanolamine-specific)	449	2	0	1	1	0	0	0	0	3	hsa-miR-96-5p	-0.37	-0.42	0.9	2007, 2009, 2011
ERBB4	ENST00000342788.4	v-erb-b2 avian erythroblastic leukemia viral oncogene homolog 4	27	1	0	0	1	0	0	0	0	1	hsa-miR-96-5p	-0.06	-0.06	0.74	2009, 2011
ERC2	ENST00000288221.6	ELKS/RAB6-interacting/CAST family member 2	11	1	0	1	0	0	0	0	0	1	hsa-miR-96-5p	-0.3	-0.3	0.8	2007, 2009, 2011
ERG	ENST00000398905.1	v-ets avian erythroblastosis virus E26 oncogene homolog	184	1	1	0	0	1	0	0	1	1	hsa-miR-1271-5p	-0.37	-0.41	0.5	2011
ERLIN1	ENST00000421367.2	ER lipid raft associated 1	86	1	1	0	0	0	0	0	0	0	hsa-miR-1271-5p	-0.35	-0.38	0.85	2007, 2009, 2011
ESRRG	ENST00000361525.3	estrogen-related receptor gamma	5	1	0	0	1	0	0	0	0	0	hsa-miR-1271-5p	-0.02	-0.02	0.73	2007, 2009, 2011
ESYT1	ENST00000394048.5	extended synaptotagmin-like protein 1	401	1	0	0	1	0	0	0	0	1	hsa-miR-1271-5p	-0.17	-0.17	0.71	2007, 2009, 2011
ETF1	ENST00000499810.2	eukaryotic translation termination factor 1	31	1	0	0	1	0	0	0	0	0	hsa-miR-1271-5p	-0.16	-0.18	0.73	2007, 2011
ETNK2	ENST00000367201.3	ethanolamine kinase 2	7	1	0	0	1	0	0	0	0	0	hsa-miR-1271-5p	-0.08	-0.08	ORF	2007, 2009
ETV3	ENST00000368192.4	ets variant 3	37	1	1	0	0	1	0	0	1	1	hsa-miR-1271-5p	-0.65	-0.65	0.89
EVI5	ENST00000370331.1	ecotropic viral integration site 5	172	1	0	0	1	0	0	0	0	0	hsa-miR-1271-5p	-0.21	-0.21	0.74	2007, 2009, 2011
EVI5L	ENST00000270530.4	ecotropic viral integration site 5-like	15	1	1	0	0	0	0	0	0	0	hsa-miR-1271-5p	-0.27	-0.27	0.88	2005, 2007, 2009, 2011
EXT1	ENST00000378204.2	exostosin glycosyltransferase 1	694	1	0	1	0	1	0	1	0	1	hsa-miR-96-5p	-0.39	-0.42	0.84
EZR	ENST00000337147.7	ezrin	3757	1	0	1	0	0	0	0	0	0	hsa-miR-96-5p	-0.38	-0.38	0.84	2005, 2007, 2009, 2011
F13A1	ENST00000264870.3	coagulation factor XIII, A1 polypeptide	5	1	0	0	1	0	0	0	0	1	hsa-miR-96-5p	-0.1	-0.1	0.68	2007, 2009, 2011
FADS3	ENST00000540820.1	fatty acid desaturase 3	62	1	0	1	0	0	0	0	0	0	hsa-miR-96-5p	-0.11	-0.11	ORF
FAF2	ENST00000261942.6	Fas associated factor family member 2	1700	1	0	1	0	0	0	0	0	1	hsa-miR-1271-5p	-0.16	-0.19	0.81	2007, 2009, 2011
FAIM3	ENST00000420007.2	Fas apoptotic inhibitory molecule 3	311	1	0	1	0	0	0	0	0	0	hsa-miR-96-5p	-0.25	-0.25	0.5	2011
FAM110B	ENST00000361488.3	family with sequence similarity 110, member B	60	1	0	0	1	0	0	0	0	0	hsa-miR-1271-5p	-0.14	-0.14	0.74	2009, 2011
FAM117B	ENST00000392238.2	family with sequence similarity 117, member B	245	1	1	0	0	0	0	0	0	1	hsa-miR-1271-5p	-0.17	-0.17	0.68	2009, 2011
FAM118A	ENST00000216214.3	family with sequence similarity 118, member A	202	1	0	0	1	0	0	0	0	2	hsa-miR-96-5p	-0.1	-0.11	0.74	2009, 2011
FAM126B	ENST00000418596.3	family with sequence similarity 126, member B	132	1	0	0	1	0	0	0	0	3	hsa-miR-1271-5p	-0.18	-0.21	0.63	2007, 2011
FAM134B	ENST00000399793.2	family with sequence similarity 134, member B	102	1	0	0	1	0	0	0	0	0	hsa-miR-1271-5p	-0.13	-0.18	0.74	2011
FAM13A	ENST00000395002.2	family with sequence similarity 13, member A	441	1	0	0	1	0	0	0	0	1	hsa-miR-1271-5p	-0.02	-0.14	0.64	2009, 2011
FAM167A	ENST00000284486.4	family with sequence similarity 167, member A	85	1	0	0	1	1	0	0	1	3	hsa-miR-1271-5p	-0.2	-0.2	0.61	2007, 2011
FAM168A	ENST00000064778.4	family with sequence similarity 168, member A	68	2	0	0	2	0	0	0	0	3	hsa-miR-1271-5p	-0.21	-0.33	0.92
FAM171A1	ENST00000378116.4	family with sequence similarity 171, member A1	20	1	0	0	1	0	0	0	0	1	hsa-miR-96-5p	-0.37	-0.37	0.73	2007, 2009, 2011
FAM188A	ENST00000378036.1	family with sequence similarity 188, member A	326	1	0	0	1	0	0	0	0	0	hsa-miR-96-5p	-0.02	-0.24	0.74	2011
FAM216A	ENST00000377673.5	family with sequence similarity 216, member A	1234	1	1	0	0	0	0	0	0	0	hsa-miR-1271-5p	-0.71	-0.71	0.89	2009, 2011
FAM222B	ENST00000582266.1	family with sequence similarity 222, member B	100	1	0	0	1	0	0	0	0	0	hsa-miR-1271-5p	-0.22	-0.26	0.71	2007, 2009, 2011
FAM43A	ENST00000329759.4	family with sequence similarity 43, member A	287	1	0	0	1	0	0	0	0	0	hsa-miR-96-5p	-0.2	-0.2	0.74	2007, 2009, 2011
FAM49B	ENST00000519824.2	family with sequence similarity 49, member B	52	1	1	0	0	1	0	1	0	0	hsa-miR-1271-5p	-0.65	-0.74	0.9	2005, 2007, 2009, 2011
FAM53C	ENST00000513056.1	family with sequence similarity 53, member C	592	1	0	0	1	2	0	1	1	1	hsa-miR-1271-5p	-0.36	-0.48	0.74	2007, 2009, 2011
FAM60A	ENST00000539409.1	family with sequence similarity 60, member A	58	1	0	0	1	0	0	0	0	1	hsa-miR-1271-5p	-0.21	-0.21	0.74	2007, 2009, 2011
FAM73A	ENST00000370791.3	family with sequence similarity 73, member A	837	2	0	0	2	0	0	0	0	0	hsa-miR-1271-5p	-0.26	-0.26	0.9
FAM78A	ENST00000372269.3	family with sequence similarity 78, member A	7	1	0	0	1	1	0	0	1	0	hsa-miR-1271-5p	-0.36	-0.4	0.74	2007, 2009, 2011
FAM81A	ENST00000288228.5	family with sequence similarity 81, member A	53	1	0	1	0	0	0	0	0	1	hsa-miR-96-5p	-0.31	-0.32	0.57	2007, 2009, 2011
FAM83F	ENST00000333407.6	family with sequence similarity 83, member F	5	1	0	1	0	5	1	2	2	1	hsa-miR-96-5p	-0.25	-0.25	0.81
FAM8A1	ENST00000259963.3	family with sequence similarity 8, member A1	1064	1	0	0	1	0	0	0	0	0	hsa-miR-1271-5p	-0.22	-0.22	0.74	2009, 2011
FARP1	ENST00000595437.1	FERM, RhoGEF (ARHGEF) and pleckstrin domain protein 1 (chondrocyte-derived)	530	1	1	0	0	0	0	0	0	0	hsa-miR-1271-5p	-0.05	-0.4	0.9	2005, 2007, 2009, 2011
FAT3	ENST00000298047.6	FAT atypical cadherin 3	30	1	0	0	1	1	0	0	1	1	hsa-miR-1271-5p	-0.03	-0.1	0.75	2009, 2011
FBXL4	ENST00000369244.2	F-box and leucine-rich repeat protein 4	321	1	0	0	1	1	0	1	0	3	hsa-miR-96-5p	-0.11	-0.18	0.65
FBXO27	ENST00000292853.4	F-box protein 27	53	1	0	0	1	0	0	0	0	1	hsa-miR-96-5p	-0.12	-0.36	0.72
FBXO32	ENST00000517956.1	F-box protein 32	500	1	0	1	0	0	0	0	0	1	hsa-miR-96-5p	-0.1	-0.26	0.3	2011
FBXO33	ENST00000298097.7	F-box protein 33	306	1	0	0	1	0	0	0	0	1	hsa-miR-96-5p	-0.07	-0.1	0.73	2007, 2009, 2011
FBXO41	ENST00000295133.5	F-box protein 41	175	1	1	0	0	0	0	0	0	2	hsa-miR-1271-5p	-0.15	-0.15	0.89	2007, 2009, 2011
FBXO42	ENST00000375592.3	F-box protein 42	854	1	0	0	1	1	0	1	0	2	hsa-miR-1271-5p	-0.06	-0.12	0.74
FBXW11	ENST00000296933.6	F-box and WD repeat domain containing 11	81	1	1	0	0	0	0	0	0	2	hsa-miR-1271-5p	-0.24	-0.25	0.85	2005, 2007, 2009, 2011
FEM1B	ENST00000306917.4	fem-1 homolog b (C. elegans)	656	1	1	0	0	2	0	0	2	0	hsa-miR-1271-5p	-0.27	-0.39	0.88
FEM1C	ENST00000274457.3	fem-1 homolog c (C. elegans)	222	1	0	0	1	0	0	0	0	1	hsa-miR-1271-5p	-0.12	-0.12	0.74	2007, 2009, 2011
FGD4	ENST00000427716.2	FYVE, RhoGEF and PH domain containing 4	38	1	0	0	1	0	0	0	0	0	hsa-miR-1271-5p	-0.13	-0.13	0.74	2011
FGF14	ENST00000376131.4	fibroblast growth factor 14	5	1	0	0	1	0	0	0	0	1	hsa-miR-1271-5p	-0.18	-0.18	0.7
FGF9	ENST00000382353.5	fibroblast growth factor 9	136	1	0	0	1	1	0	1	0	0	hsa-miR-1271-5p	-0.2	-0.32	0.73	2007, 2009, 2011
FHL1	ENST00000394155.2	four and a half LIM domains 1	239	1	1	0	0	0	0	0	0	0	hsa-miR-1271-5p	-0.48	-0.48	ORF
FLJ00388	ENST00000594280.1		185	1	0	0	1	0	0	0	0	0	hsa-miR-96-5p	-0.33	-0.33	0.73
FLJ20373	ENST00000414004.2		75	1	0	1	0	0	0	0	0	1	hsa-miR-1271-5p	-0.36	-0.36	0.84
FLOT1	ENST00000376389.3	flotillin 1	809	1	0	0	1	0	0	0	0	2	hsa-miR-1271-5p	-0.32	-0.33	0.73	2011
FMR1	ENST00000370471.3	fragile X mental retardation 1	1155	1	0	0	1	0	0	0	0	0	hsa-miR-1271-5p	-0.23	-0.23	0.73	2007, 2009, 2011
FN1	ENST00000357009.2	fibronectin 1	1064	1	1	0	0	0	0	0	0	1	hsa-miR-96-5p	-0.34	-0.43	0.8	2009, 2011
FNBP1	ENST00000355681.3	formin binding protein 1	165	1	0	0	1	2*	1	0	0	2	hsa-miR-96-5p	-0.31	-0.48	0.74
FNDC3B	ENST00000336824.4	fibronectin type III domain containing 3B	509	1	0	0	1	1	0	0	1	1	hsa-miR-1271-5p	-0.1	-0.18	0.84	2007
FOSL2	ENST00000379619.1	FOS-like antigen 2	2255	1	0	0	1	1	0	0	1	5	hsa-miR-1271-5p	-0.08	-0.1	0.74
FOXF2	ENST00000259806.1	forkhead box F2	2955	1	1	0	0	1	0	0	1	0	hsa-miR-1271-5p	-0.69	-0.69	0.48	2005, 2007, 2009, 2011
FOXK2	ENST00000335255.5	forkhead box K2	450	1	1	0	0	0	0	0	0	0	hsa-miR-1271-5p	-0.39	-0.39	0.9	2005, 2007, 2009, 2011
FOXN3	ENST00000345097.4	forkhead box N3	42	1	0	0	1	1	0	0	1	1	hsa-miR-96-5p	-0.03	-0.23	0.8	2009, 2011
FOXO1	ENST00000379561.5	forkhead box O1	480	1	1	0	0	1	1	0	0	0	hsa-miR-1271-5p	-0.55	-0.55	0.88	2005, 2007, 2009, 2011
FOXO3	ENST00000343882.6	forkhead box O3	32	2	0	0	2	1	0	1	0	0	hsa-miR-96-5p	-0.31	-0.31	0.93	2007, 2009, 2011
FOXO4	ENST00000374259.3	forkhead box O4	48	1	0	1	0	0	0	0	0	0	hsa-miR-1271-5p	-0.31	-0.31	0.79	2005, 2007, 2009, 2011
FOXP1	ENST00000318789.4	forkhead box P1	264	1	0	1	0	0	0	0	0	2	hsa-miR-96-5p	-0.03	-0.26	0.77
FOXP2	ENST00000408937.3	forkhead box P2	169	2	0	1	1	0	0	0	0	0	hsa-miR-96-5p	-0.38	-0.38	0.95	2009, 2011
FOXQ1	ENST00000296839.2	forkhead box Q1	181	1	1	0	0	0	0	0	0	0	hsa-miR-1271-5p	-0.59	-0.59	0.89	2005, 2007, 2009, 2011
FOXRED2	ENST00000397224.4	FAD-dependent oxidoreductase domain containing 2	200	1	0	0	1	0	0	0	0	0	hsa-miR-96-5p	-0.12	-0.12	0.74	2009, 2011
FREM1	ENST00000380881.4	FRAS1 related extracellular matrix 1	25	1	1	0	0	0	0	0	0	0	hsa-miR-1271-5p	-0.08	-0.11	< 0.1	2011
FRMD4A	ENST00000358621.4	FERM domain containing 4A	192	1	0	0	1	0	0	0	0	0	hsa-miR-1271-5p	-0.08	-0.08	0.68	2007, 2009, 2011
FRMD5	ENST00000484674.1	FERM domain containing 5	161	1	1	0	0	1	0	0	1	0	hsa-miR-1271-5p	-0.17	-0.54	0.9
FRMPD4	ENST00000380682.1	FERM and PDZ domain containing 4	25	1	0	1	0	0	0	0	0	1	hsa-miR-96-5p	-0.28	-0.28	0.85	2007, 2009, 2011
FRS2	ENST00000550389.1	fibroblast growth factor receptor substrate 2	176	4	1	1	2	0	0	0	0	1	hsa-miR-1271-5p	-0.67	-1.19	> 0.99	2007, 2009, 2011
FUT9	ENST00000302103.5	fucosyltransferase 9 (alpha (1,3) fucosyltransferase)	5	1	0	0	1	0	0	0	0	1	hsa-miR-1271-5p	-0.08	-0.08	0.74	2007, 2009, 2011
FXR1	ENST00000357559.4	fragile X mental retardation, autosomal homolog 1	434	1	0	0	1	2	0	1	1	0	hsa-miR-1271-5p	-0.24	-0.45	0.74	2007, 2009, 2011
FYCO1	ENST00000296137.2	FYVE and coiled-coil domain containing 1	91	1	0	0	1	1	0	0	1	1	hsa-miR-1271-5p	-0.09	-0.09	0.78	2007, 2009, 2011
FYN	ENST00000368682.3	FYN oncogene related to SRC, FGR, YES	2659	1	0	1	0	0	0	0	0	0	hsa-miR-96-5p	-0.36	-0.36	0.8	2005, 2007, 2009, 2011
FYTTD1	ENST00000241502.4	forty-two-three domain containing 1	891	1	0	0	1	0	0	0	0	0	hsa-miR-96-5p	-0.16	-0.16	0.74	2007, 2011
FZD3	ENST00000240093.3	frizzled family receptor 3	192	3	0	0	3	1	0	0	1	1	hsa-miR-1271-5p	-0.48	-0.53	0.97	2007, 2011
GABPB2	ENST00000368918.3	GA binding protein transcription factor, beta subunit 2	35	1	0	1	0	0	0	0	0	1	hsa-miR-96-5p	-0.13	-0.22	0.83
GABRB1	ENST00000295454.3	gamma-aminobutyric acid (GABA) A receptor, beta 1	5	3	0	0	3	1	0	0	1	6	hsa-miR-1271-5p	-0.28	-0.67	0.98
GALNT2	ENST00000366672.4	UDP-N-acetyl-alpha-D-galactosamine:polypeptide N-acetylgalactosaminyltransferase 2 (GalNAc-T2)	2834	1	1	0	0	0	0	0	0	0	hsa-miR-96-5p	-0.29	-0.31	0.86	2005, 2007, 2009, 2011
GAN	ENST00000568107.2	gigaxonin	185	1	1	0	0	0	0	0	0	4	hsa-miR-1271-5p	-0.19	-0.29	0.9	2011
GAP43	ENST00000305124.6	growth associated protein 43	5	1	0	1	0	0	0	0	0	0	hsa-miR-96-5p	-0.47	-0.47	0.82	2011
GAPVD1	ENST00000470056.1	GTPase activating protein and VPS9 domains 1	1805	1	0	0	1	0	0	0	0	0	hsa-miR-1271-5p	-0.01	-0.12	0.67
GATA6	ENST00000269216.3	GATA binding protein 6	691	1	1	0	0	1	0	0	1	2	hsa-miR-1271-5p	-0.01	-0.38	0.86
GATSL2	ENST00000426327.3	GATS protein-like 2	5	1	0	0	1	0	0	0	0	3	hsa-miR-1271-5p	0	-0.17	0.74
GCC1	ENST00000321407.2	GRIP and coiled-coil domain containing 1	26	1	0	0	1	0	0	0	0	0	hsa-miR-1271-5p	-0.09	-0.09	0.73	2011
GCNT1	ENST00000376730.4	glucosaminyl (N-acetyl) transferase 1, core 2	93	1	1	0	0	0	0	0	0	0	hsa-miR-96-5p	-0.59	-0.59	0.89	2009, 2011
GCNT4	ENST00000322348.4	glucosaminyl (N-acetyl) transferase 4, core 2	19	1	0	0	1	0	0	0	0	1	hsa-miR-1271-5p	-0.12	-0.12	0.74	2011
GDNF	ENST00000326524.2	glial cell derived neurotrophic factor	7	1	1	0	0	0	0	0	0	1	hsa-miR-1271-5p	-0.42	-0.42	0.9	2011
GFRA1	ENST00000439649.3	GDNF family receptor alpha 1	69	1	0	1	0	1	0	1	0	4	hsa-miR-1271-5p	-0.01	-0.09	0.82	2011
GGA2	ENST00000309859.4	golgi-associated, gamma adaptin ear containing, ARF binding protein 2	645	1	0	1	0	0	0	0	0	2	hsa-miR-96-5p	-0.32	-0.38	0.84	2005, 2007, 2009, 2011
GID4	ENST00000268719.4	GID complex subunit 4	79	1	1	0	0	0	0	0	0	0	hsa-miR-1271-5p	-0.01	-0.19	0.9	2005, 2007, 2009, 2011
GINM1	ENST00000367419.5	glycoprotein integral membrane 1	428	1	0	1	0	1	0	1	0	2	hsa-miR-96-5p	-0.57	-0.78	0.84
GJA3	ENST00000241125.3	gap junction protein, alpha 3, 46kDa	244	1	0	0	1	0	0	0	0	0	hsa-miR-1271-5p	-0.17	-0.17	0.74	2007, 2009, 2011
GJC1	ENST00000426548.1	gap junction protein, gamma 1, 45kDa	195	1	1	0	0	1	0	0	1	0	hsa-miR-1271-5p	-0.06	-0.38	0.9	2009, 2011
GK	ENST00000378946.3	glycerol kinase	38	1	0	0	1	1	1	0	0	0	hsa-miR-96-5p	-0.27	-0.33	0.69	2007
GLB1L	ENST00000295759.7	galactosidase, beta 1-like	192	1	0	0	1	0	0	0	0	0	hsa-miR-1271-5p	-0.27	-0.27	0.74
GLE1	ENST00000309971.4	GLE1 RNA export mediator	303	1	1	0	0	0	0	0	0	0	hsa-miR-1271-5p	-0.38	-0.55	0.67	2011
GLTSCR1L	ENST00000314073.5	GLTSCR1-like	59	1	0	1	0	0	0	0	0	0	hsa-miR-1271-5p	-0.28	-0.28	0.73	2005, 2007, 2009, 2011
GNA11	ENST00000078429.4	guanine nucleotide binding protein (G protein), alpha 11 (Gq class)	1513	2	0	2	0	0	0	0	0	1	hsa-miR-96-5p	-0.28	-0.28	0.91
GNA13	ENST00000439174.2	guanine nucleotide binding protein (G protein), alpha 13	190	2	0	1	1	1	0	0	1	0	hsa-miR-1271-5p	-0.47	-0.52	0.92	2011
GNAI3	ENST00000369851.4	guanine nucleotide binding protein (G protein), alpha inhibiting activity polypeptide 3	2439	1	1	0	0	0	0	0	0	1	hsa-miR-96-5p	-0.38	-0.39	0.9	2007, 2009, 2011
GNAQ	ENST00000286548.4	guanine nucleotide binding protein (G protein), q polypeptide	47	1	0	0	1	2	0	0	2	1	hsa-miR-96-5p	-0.41	-0.41	0.9	2007, 2009, 2011
GNE	ENST00000396594.3	glucosamine (UDP-N-acetyl)-2-epimerase/N-acetylmannosamine kinase	22	1	1	0	0	0	0	0	0	0	hsa-miR-1271-5p	-0.47	-0.47	0.84	2009, 2011
GNG12	ENST00000370982.3	guanine nucleotide binding protein (G protein), gamma 12	1362	1	1	0	0	0	0	0	0	1	hsa-miR-1271-5p	-0.38	-0.39	0.1	2011
GPATCH2	ENST00000366934.3	G patch domain containing 2	158	1	0	0	1	0	0	0	0	0	hsa-miR-1271-5p	-0.24	-0.24	0.57
GPC1	ENST00000264039.2	glypican 1	1687	1	0	0	1	0	0	0	0	1	hsa-miR-1271-5p	-0.24	-0.24	0.74	2009, 2011
GPC3	ENST00000370818.3	glypican 3	256	1	1	0	0	0	0	0	0	0	hsa-miR-96-5p	-0.65	-0.67	0.71	2011
GPHN	ENST00000478722.1	gephyrin	122	1	1	0	0	0	0	0	0	0	hsa-miR-96-5p	-0.3	-0.31	ORF	2009, 2011
GPM6A	ENST00000280187.7	glycoprotein M6A	335	1	0	1	0	0	0	0	0	0	hsa-miR-96-5p	-0.28	-0.3	0.82	2005, 2007, 2009, 2011
GPM6B	ENST00000454189.2	glycoprotein M6B	135	1	0	1	0	0	0	0	0	0	hsa-miR-96-5p	-0.02	-0.25	0.82	2005, 2007, 2009, 2011
GPR124	ENST00000315215.7	G protein-coupled receptor 124	72	1	1	0	0	0	0	0	0	2	hsa-miR-96-5p	-0.43	-0.43	0.9	2005, 2007, 2009, 2011
GPR135	ENST00000395116.1	G protein-coupled receptor 135	40	2	2	0	0	0	0	0	0	0	hsa-miR-1271-5p	-0.97	-0.97	0.98
GPR22	ENST00000304402.4	G protein-coupled receptor 22	5	1	0	0	1	1	0	0	1	0	hsa-miR-96-5p	-0.26	-0.3	0.77	2007, 2011
GPR6	ENST00000275169.3	G protein-coupled receptor 6	5	1	0	0	1	0	0	0	0	0	hsa-miR-1271-5p	-0.18	-0.18	0.65	2011
GPR85	ENST00000297146.3	G protein-coupled receptor 85	21	1	0	0	1	1	0	1	0	0	hsa-miR-1271-5p	-0.26	-0.38	0.73	2007, 2009, 2011
GPRASP2	ENST00000543253.1	G protein-coupled receptor associated sorting protein 2	191	1	0	0	1	0	0	0	0	0	hsa-miR-1271-5p	-0.3	-0.3	0.74	2007, 2009, 2011
GPRC5A	ENST00000014914.5	G protein-coupled receptor, family C, group 5, member A	341	1	1	0	0	1	1	0	0	0	hsa-miR-1271-5p	-0.01	-0.48	0.73
GPRC5B	ENST00000300571.2	G protein-coupled receptor, family C, group 5, member B	84	1	1	0	0	0	0	0	0	1	hsa-miR-1271-5p	-0.19	-0.19	0.43	2005, 2007, 2009, 2011
GPRC5C	ENST00000481232.1	G protein-coupled receptor, family C, group 5, member C	147	1	0	1	0	0	0	0	0	0	hsa-miR-96-5p	-0.19	-0.19	ORF
GPRIN3	ENST00000609438.1	GPRIN family member 3	213	1	1	0	0	3	0	1	2	0	hsa-miR-1271-5p	-0.3	-0.34	0.89
GRAMD2	ENST00000309731.7	GRAM domain containing 2	5	1	0	1	0	0	0	0	0	0	hsa-miR-96-5p	-0.24	-0.24	0.65
GRB2	ENST00000392563.1	growth factor receptor-bound protein 2	2660	1	0	0	1	0	0	0	0	0	hsa-miR-1271-5p	-0.21	-0.21	0.54	2007, 2009, 2011
GRHL2	ENST00000251808.3	grainyhead-like 2 (Drosophila)	5	1	1	0	0	2	0	2	0	1	hsa-miR-1271-5p	-0.54	-0.54	0.9	2007, 2009, 2011
GRIA1	ENST00000285900.5	glutamate receptor, ionotropic, AMPA 1	5	1	1	0	0	0	0	0	0	0	hsa-miR-1271-5p	-0.42	-0.42	0.89	2009, 2011
GRID1	ENST00000327946.7	glutamate receptor, ionotropic, delta 1	45	1	1	0	0	0	0	0	0	0	hsa-miR-1271-5p	-0.03	-0.25	0.9	2005, 2007, 2009, 2011
GRID2	ENST00000282020.4	glutamate receptor, ionotropic, delta 2	5	1	0	1	0	0	0	0	0	1	hsa-miR-1271-5p	-0.26	-0.26	0.62
GRIK4	ENST00000527524.2	glutamate receptor, ionotropic, kainate 4	5	1	0	0	1	0	0	0	0	0	hsa-miR-1271-5p	-0.22	-0.22	0.71
GRIN2B	ENST00000609686.1	glutamate receptor, ionotropic, N-methyl D-aspartate 2B	5	1	1	0	0	3	0	2	1	0	hsa-miR-1271-5p	-0.08	-0.08	0.71
GRK6	ENST00000393576.3	G protein-coupled receptor kinase 6	130	1	1	0	0	2	0	1	1	0	hsa-miR-1271-5p	-0.12	-0.15	< 0.1	2009
GRM5	ENST00000418177.2	glutamate receptor, metabotropic 5	5	1	0	1	0	0	0	0	0	4	hsa-miR-96-5p	-0.24	-0.24	0.85	2011
GRM7	ENST00000486284.1	glutamate receptor, metabotropic 7	5	1	0	1	0	0	0	0	0	1	hsa-miR-1271-5p	-0.4	-0.4	0.81	2009, 2011
GTPBP1	ENST00000216044.5	GTP binding protein 1	1765	1	0	0	1	0	0	0	0	0	hsa-miR-1271-5p	-0.11	-0.12	0.74	2009, 2011
GXYLT1	ENST00000398675.3	glucoside xylosyltransferase 1	126	2	0	0	2	2	0	2	0	1	hsa-miR-1271-5p	-0.53	-0.55	0.93	2009, 2011
H6PD	ENST00000377403.2	hexose-6-phosphate dehydrogenase (glucose 1-dehydrogenase)	467	1	0	0	1	1	0	0	1	1	hsa-miR-1271-5p	-0.01	-0.26	0.67
HAS2	ENST00000303924.4	hyaluronan synthase 2	398	3	0	0	3	0	0	0	0	2	hsa-miR-1271-5p	-0.61	-0.61	0.98	2007, 2011
HBEGF	ENST00000230990.6	heparin-binding EGF-like growth factor	28	1	1	0	0	1	0	0	1	2	hsa-miR-1271-5p	-0.85	-0.9	0.72	2005, 2007, 2009, 2011
HBP1	ENST00000222574.4	HMG-box transcription factor 1	167	2	1	1	0	0	0	0	0	0	hsa-miR-1271-5p	-0.35	-0.35	0.52	2007, 2011
HCN4	ENST00000261917.3	hyperpolarization activated cyclic nucleotide-gated potassium channel 4	19	1	0	1	0	0	0	0	0	0	hsa-miR-96-5p	-0.08	-0.08	0.77	2011
HDAC7	ENST00000380610.4	histone deacetylase 7	56	1	1	0	0	0	0	0	0	0	hsa-miR-1271-5p	-0.22	-0.24	0.76	2009, 2011
HDAC9	ENST00000405010.3	histone deacetylase 9	13	1	0	0	1	0	0	0	0	0	hsa-miR-1271-5p	-0.03	-0.09	0.65	2011
HECW2	ENST00000260983.3	HECT, C2 and WW domain containing E3 ubiquitin protein ligase 2	28	1	0	0	1	1	0	0	1	0	hsa-miR-1271-5p	-0.1	-0.11	0.73	2007
HES1	ENST00000232424.3	hairy and enhancer of split 1, (Drosophila)	199	1	0	0	1	0	0	0	0	0	hsa-miR-96-5p	-0.2	-0.28	0.6	2009, 2011
HHIP	ENST00000296575.3	hedgehog interacting protein	65	3	0	1	2	1	0	0	1	0	hsa-miR-96-5p	-0.17	-0.33	0.94
HIF1AN	ENST00000299163.6	hypoxia inducible factor 1, alpha subunit inhibitor	1545	1	0	0	1	1	0	1	0	2	hsa-miR-1271-5p	-0.13	-0.24	0.74	2009, 2011
HN1L	ENST00000248098.3	hematological and neurological expressed 1-like	1302	1	0	1	0	1	0	0	1	1	hsa-miR-96-5p	-0.28	-0.35	0.84	2007, 2009, 2011
HOMER1	ENST00000334082.6	homer homolog 1 (Drosophila)	394	1	0	1	0	0	0	0	0	0	hsa-miR-96-5p	-0.45	-0.45	0.6
HOOK3	ENST00000307602.4	hook microtubule-tethering protein 3	403	1	1	0	0	2	0	0	2	3	hsa-miR-1271-5p	-0.45	-0.47	0.95	2005, 2007, 2009, 2011
HOXA5	ENST00000222726.3	homeobox A5	63	1	0	1	0	0	0	0	0	0	hsa-miR-96-5p	-0.38	-0.38	0.38	2005, 2007
HS3ST1	ENST00000002596.5	heparan sulfate (glucosamine) 3-O-sulfotransferase 1	9	1	1	0	0	0	0	0	0	0	hsa-miR-1271-5p	-0.12	-0.23	0.46
HSBP1	ENST00000433866.2	heat shock factor binding protein 1	3000	1	0	0	1	0	0	0	0	1	hsa-miR-1271-5p	-0.01	-0.24	0.64	2011
HSPA13	ENST00000285667.3	heat shock protein 70kDa family, member 13	2175	1	0	0	1	0	0	0	0	1	hsa-miR-96-5p	-0.15	-0.16	0.74	2007, 2009, 2011
HSPA2	ENST00000394709.1	heat shock 70kDa protein 2	600	1	0	1	0	1	0	0	1	0	hsa-miR-96-5p	-0.45	-0.48	0.84	2005, 2007, 2009, 2011
HTRA4	ENST00000302495.4	HtrA serine peptidase 4	5	1	1	0	0	0	0	0	0	0	hsa-miR-1271-5p	-0.51	-0.51	0.43	2011
IDS	ENST00000422081.2	Iduronate 2-sulfatase (Hunter syndrome), isoform CRA_e; Iduronate 2-sulfatase 14 kDa chain; cDNA FLJ42669 fis, clone BRAMY2022168, highly similar to IDURONATE 2-SULFATASE	810	1	0	1	0	1	0	0	1	1	hsa-miR-96-5p	-0.17	-0.3	0.61
IGDCC3	ENST00000327987.4	immunoglobulin superfamily, DCC subclass, member 3	464	1	0	0	1	0	0	0	0	0	hsa-miR-96-5p	-0.22	-0.22	0.74	2007, 2009, 2011
IGF1R	ENST00000268035.6	insulin-like growth factor 1 receptor	561	1	0	0	1	1	0	0	1	0	hsa-miR-1271-5p	-0.19	-0.23	0.85	2007, 2009, 2011
IGF2BP1	ENST00000290341.3	insulin-like growth factor 2 mRNA binding protein 1	460	2	1	0	1	0	0	0	0	2	hsa-miR-1271-5p	-0.12	-0.18	0.97	2007, 2009, 2011
IGSF11	ENST00000425327.2	immunoglobulin superfamily, member 11	5	1	0	1	0	0	0	0	0	1	hsa-miR-96-5p	-0.3	-0.3	0.84	2009, 2011
IGSF3	ENST00000369486.3	immunoglobulin superfamily, member 3	141	1	0	0	1	1	0	0	1	0	hsa-miR-1271-5p	-0.1	-0.15	0.66	2007, 2009, 2011
IGSF6	ENST00000268389.4	immunoglobulin superfamily, member 6	5	1	1	0	0	0	0	0	0	1	hsa-miR-1271-5p	-0.1	-0.32	< 0.1
IKZF3	ENST00000346872.3	IKAROS family zinc finger 3 (Aiolos)	7	2	0	0	2	0	0	0	0	1	hsa-miR-96-5p	-0.04	-0.12	0.91
IMPAD1	ENST00000262644.4	inositol monophosphatase domain containing 1	1488	1	0	0	1	0	0	0	0	0	hsa-miR-96-5p	-0.04	-0.15	0.65	2011
INA	ENST00000369849.4	internexin neuronal intermediate filament protein, alpha	46	1	0	1	0	0	0	0	0	0	hsa-miR-96-5p	-0.24	-0.26	0.56	2005, 2007, 2009, 2011
INIP	ENST00000374242.4	INTS3 and NABP interacting protein	423	1	0	0	1	0	0	0	0	0	hsa-miR-96-5p	-0.22	-0.22	0.74	2009, 2011
INPP5A	ENST00000368594.3	inositol polyphosphate-5-phosphatase, 40kDa	243	1	0	1	0	0	0	0	0	0	hsa-miR-96-5p	-0.3	-0.3	0.69	2005, 2007, 2009, 2011
INSIG2	ENST00000245787.4	insulin induced gene 2	562	2	0	1	1	0	0	0	0	0	hsa-miR-96-5p	-0.5	-0.6	0.96	2005, 2007, 2009
INTS6	ENST00000311234.4	integrator complex subunit 6	433	1	0	0	1	0	0	0	0	2	hsa-miR-1271-5p	-0.18	-0.18	0.71	2007, 2009, 2011
INTU	ENST00000335251.6	inturned planar cell polarity protein	105	1	0	1	0	2	0	0	2	0	hsa-miR-96-5p	-0.13	-0.2	0.81
IPO9	ENST00000361565.4	importin 9	3549	1	1	0	0	0	0	0	0	0	hsa-miR-1271-5p	-0.02	-0.24	0.83	2007, 2009, 2011
IRF6	ENST00000367021.3	interferon regulatory factor 6	28	1	1	0	0	1	0	1	0	1	hsa-miR-1271-5p	-0.07	-0.39	0.89	2011
IRS1	ENST00000305123.5	insulin receptor substrate 1	804	1	0	1	0	0	0	0	0	2	hsa-miR-96-5p	-0.35	-0.49	0.85	2005, 2007, 2009, 2011
IRS4	ENST00000372129.2	insulin receptor substrate 4	56	1	0	0	1	1	0	0	1	0	hsa-miR-1271-5p	-0.01	-0.08	0.71
ISL1	ENST00000230658.7	ISL LIM homeobox 1	67	1	0	0	1	0	0	0	0	0	hsa-miR-1271-5p	-0.16	-0.16	0.73	2007, 2009, 2011
ITPR1	ENST00000302640.8	inositol 1,4,5-trisphosphate receptor, type 1	1022	1	1	0	0	1	0	0	1	0	hsa-miR-1271-5p	-0.44	-0.44	0.71	2007, 2009, 2011
ITPR2	ENST00000381340.3	inositol 1,4,5-trisphosphate receptor, type 2	334	1	0	1	0	0	0	0	0	0	hsa-miR-96-5p	-0.23	-0.25	0.68	2005, 2007, 2009, 2011
JAZF1	ENST00000283928.5	JAZF zinc finger 1	869	1	0	1	0	0	0	0	0	2	hsa-miR-96-5p	-0.47	-0.5	0.82	2005, 2007, 2009, 2011
JMJD1C	ENST00000399251.1	jumonji domain containing 1C	60	4	0	1	3	0	0	0	0	2	hsa-miR-96-5p	-0.58	-0.6	0.95	2005, 2007, 2009, 2011
JMJD6	ENST00000397625.4	jumonji domain containing 6	416	1	0	1	0	0	0	0	0	0	hsa-miR-96-5p	-0.56	-0.56	0.84	2011
KAT7	ENST00000259021.4	K(lysine) acetyltransferase 7	48	1	1	0	0	3	1	0	2	0	hsa-miR-1271-5p	-0.26	-0.29	0.86	2009, 2011
KCNC3	ENST00000376959.2	potassium voltage-gated channel, Shaw-related subfamily, member 3	5	1	0	0	1	0	0	0	0	0	hsa-miR-1271-5p	-0.11	-0.12	0.73
KCNH5	ENST00000322893.7	potassium voltage-gated channel, subfamily H (eag-related), member 5	157	1	0	0	1	0	0	0	0	2	hsa-miR-1271-5p	-0.04	-0.04	0.73	2011
KCNJ13	ENST00000409779.1	potassium inwardly-rectifying channel, subfamily J, member 13	5	1	0	0	1	1	0	0	1	0	hsa-miR-1271-5p	-0.15	-0.24	< 0.1
KCNJ14	ENST00000391884.1	potassium inwardly-rectifying channel, subfamily J, member 14	29	1	0	0	1	0	0	0	0	0	hsa-miR-1271-5p	-0.15	-0.15	0.74	2007, 2009, 2011
KCNJ6	ENST00000609713.1	potassium inwardly-rectifying channel, subfamily J, member 6	5	1	0	0	1	4	0	2	2	2	hsa-miR-96-5p	-0.37	-0.37	0.79
KCNK10	ENST00000340700.5	potassium channel, subfamily K, member 10	5	1	0	0	1	0	0	0	0	0	hsa-miR-1271-5p	-0.21	-0.21	0.74	2007, 2011
KCNK5	ENST00000359534.3	potassium channel, subfamily K, member 5	143	1	0	1	0	0	0	0	0	1	hsa-miR-1271-5p	0	-0.13	0.57
KCNN3	ENST00000271915.4	potassium intermediate/small conductance calcium-activated channel, subfamily N, member 3	5	2	0	1	1	1	0	1	0	2	hsa-miR-96-5p	-0.3	-0.3	0.89	2011
KCTD16	ENST00000507359.3	potassium channel tetramerization domain containing 16	36	1	0	1	0	1	0	0	1	4	hsa-miR-96-5p	-0.22	-0.24	0.81	2005, 2007, 2009, 2011
KCTD2	ENST00000322444.6	potassium channel tetramerization domain containing 2	3328	2	1	0	1	0	0	0	0	2	hsa-miR-1271-5p	-0.57	-0.57	0.79	2007, 2009, 2011
KCTD7	ENST00000275532.3	potassium channel tetramerization domain containing 7	693	1	0	0	1	0	0	0	0	0	hsa-miR-1271-5p	-0.07	-0.07	0.73	2007, 2009, 2011
KDELR1	ENST00000330720.2	KDEL (Lys-Asp-Glu-Leu) endoplasmic reticulum protein retention receptor 1	675	1	0	0	1	0	0	0	0	0	hsa-miR-1271-5p	-0.13	-0.16	0.74	2007, 2009, 2011
KDM5A	ENST00000399788.2	lysine (K)-specific demethylase 5A	118	1	1	0	0	2	0	0	2	3	hsa-miR-1271-5p	-0.06	-0.09	0.7	2009, 2011
KDM6A	ENST00000377967.4	lysine (K)-specific demethylase 6A	991	1	0	0	1	0	0	0	0	0	hsa-miR-1271-5p	0	-0.16	0.67
KIAA0087	ENST00000242109.3	KIAA0087	5	1	0	0	1	0	0	0	0	0	hsa-miR-1271-5p	-0.17	-0.17	0.74
KIAA0513	ENST00000566428.1	KIAA0513	5	1	1	0	0	2	0	1	1	1	hsa-miR-1271-5p	-0.38	-0.38	0.53	2011
KIAA1217	ENST00000396445.1	KIAA1217	320	1	0	0	1	1	0	1	0	0	hsa-miR-1271-5p	-0.15	-0.18	0.67	2007, 2009, 2011
KIAA1244	ENST00000251691.4	KIAA1244	169	2	1	0	1	0	0	0	0	1	hsa-miR-1271-5p	-0.13	-0.2	0.95	2011
KIAA1324	ENST00000369939.3	KIAA1324	41	1	0	0	1	1	0	1	0	0	hsa-miR-1271-5p	-0.36	-0.44	0.74	2009, 2011
KIAA1324L	ENST00000450689.2	KIAA1324-like	181	1	0	0	1	0	0	0	0	2	hsa-miR-96-5p	-0.12	-0.12	0.74	2009, 2011
KIAA2018	ENST00000316407.4	KIAA2018	23	1	0	1	0	2	0	1	1	1	hsa-miR-1271-5p	-0.29	-0.29	0.38	2005, 2007, 2009, 2011
KIAA2022	ENST00000055682.6	KIAA2022	5	3	2	1	0	0	0	0	0	1	hsa-miR-1271-5p	-0.7	-0.7	> 0.99	2003, 2007, 2009, 2011
KIF19	ENST00000389916.4	kinesin family member 19	5	1	0	0	1	0	0	0	0	0	hsa-miR-1271-5p	-0.18	-0.18	0.71	2009, 2011
KIF26A	ENST00000315264.7	kinesin family member 26A	494	1	0	0	1	0	0	0	0	0	hsa-miR-1271-5p	-0.06	-0.06	0.63	2009, 2011
KIF5A	ENST00000455537.2	kinesin family member 5A	5	1	0	0	1	0	0	0	0	0	hsa-miR-1271-5p	-0.09	-0.09	0.73
KIF5B	ENST00000302418.4	kinesin family member 5B	635	1	0	1	0	0	0	0	0	0	hsa-miR-1271-5p	-0.27	-0.28	0.8	2009, 2011
KLF13	ENST00000307145.3	Kruppel-like factor 13	5	1	0	0	1	0	0	0	0	0	hsa-miR-1271-5p	-0.11	-0.11	0.7	2007, 2009, 2011
KLF3	ENST00000261438.5	Kruppel-like factor 3 (basic)	515	1	1	0	0	0	0	0	0	1	hsa-miR-1271-5p	-0.22	-0.27	0.33	2005, 2007, 2009, 2011
KLHDC10	ENST00000335420.5	kelch domain containing 10	347	1	0	0	1	0	0	0	0	2	hsa-miR-96-5p	-0.12	-0.14	0.7	2011
KLHL18	ENST00000232766.5	kelch-like family member 18	74	1	0	0	1	0	0	0	0	1	hsa-miR-1271-5p	-0.09	-0.09	0.74	2007, 2009, 2011
KLHL2	ENST00000538127.1	kelch-like family member 2	511	1	0	0	1	0	0	0	0	0	hsa-miR-96-5p	-0.2	-0.21	0.67	2007, 2009, 2011
KLHL38	ENST00000325995.7	kelch-like family member 38	13	1	1	0	0	0	0	0	0	0	hsa-miR-1271-5p	0	-0.32	0.73
KLHL7	ENST00000339077.5	kelch-like family member 7	90	1	1	0	0	1	0	0	1	0	hsa-miR-1271-5p	-0.54	-0.57	0.79	2005, 2007, 2009, 2011
KLHL8	ENST00000273963.5	kelch-like family member 8	266	1	1	0	0	0	0	0	0	0	hsa-miR-1271-5p	-0.47	-0.47	0.81	2009, 2011
KMT2A	ENST00000534358.1	lysine (K)-specific methyltransferase 2A	1092	1	0	1	0	1	0	0	1	0	hsa-miR-1271-5p	-0.25	-0.26	0.59	2005, 2007, 2009
KPNA3	ENST00000261667.3	karyopherin alpha 3 (importin alpha 4)	104	1	0	0	1	1	0	0	1	1	hsa-miR-1271-5p	-0.2	-0.27	0.71	2007, 2009, 2011
KPNB1	ENST00000290158.4	karyopherin (importin) beta 1	465	1	1	0	0	0	0	0	0	0	hsa-miR-96-5p	-0.39	-0.39	0.89	2005, 2007, 2009, 2011
KRAS	ENST00000256078.4	Kirsten rat sarcoma viral oncogene homolog	40	1	0	1	0	1	0	1	0	0	hsa-miR-96-5p	-0.25	-0.58	0.85	2005, 2007, 2009, 2011
KTN1	ENST00000413890.2	kinectin 1 (kinesin receptor)	469	1	0	0	1	0	0	0	0	0	hsa-miR-1271-5p	-0.28	-0.28	0.73	2007, 2009, 2011
L1CAM	ENST00000370060.1	L1 cell adhesion molecule	439	1	0	0	1	0	0	0	0	0	hsa-miR-1271-5p	-0.18	-0.18	0.74	2007, 2009, 2011
LAMC1	ENST00000258341.4	laminin, gamma 1 (formerly LAMB2)	1082	1	1	0	0	1	0	0	1	2	hsa-miR-96-5p	-0.23	-0.31	0.7	2005, 2007, 2009, 2011
LAS1L	ENST00000312391.8	LAS1-like (S. cerevisiae)	26	1	1	0	0	0	0	0	0	0	hsa-miR-96-5p	-0.3	-0.3	ORF
LCOR	ENST00000371103.3	ligand dependent nuclear receptor corepressor	94	1	0	0	1	0	0	0	0	0	hsa-miR-1271-5p	-0.03	-0.03	0.72	2007, 2009, 2011
LCP1	ENST00000398576.2	lymphocyte cytosolic protein 1 (L-plastin)	7	1	0	1	0	0	0	0	0	0	hsa-miR-96-5p	-0.3	-0.3	0.83	2005, 2007, 2009, 2011
LDB1	ENST00000361198.5	LIM domain binding 1	61	1	0	1	0	0	0	0	0	0	hsa-miR-96-5p	-0.04	-0.04	0.32	2005, 2007
LDB2	ENST00000441778.2	LIM domain binding 2	23	1	0	1	0	0	0	0	0	0	hsa-miR-96-5p	-0.4	-0.4	0.78	2005, 2007
LDLRAD4	ENST00000399848.3	low density lipoprotein receptor class A domain containing 4	314	1	0	1	0	0	0	0	0	0	hsa-miR-96-5p	-0.25	-0.3	0.85	2005, 2007, 2009, 2011
LDLRAP1	ENST00000374338.4	low density lipoprotein receptor adaptor protein 1	111	1	0	0	1	0	0	0	0	0	hsa-miR-96-5p	-0.08	-0.08	0.69	2011
LDOC1L	ENST00000341255.3	leucine zipper, down-regulated in cancer 1-like	348	1	0	0	1	0	0	0	0	1	hsa-miR-1271-5p	-0.18	-0.18	0.67	2007, 2009, 2011
LGI1	ENST00000542308.1	leucine-rich, glioma inactivated 1	5	1	0	0	1	0	0	0	0	0	hsa-miR-1271-5p	-0.24	-0.24	0.73	2007, 2009, 2011
LHX1	ENST00000254457.5	LIM homeobox 1	15	2	0	0	2	0	0	0	0	0	hsa-miR-1271-5p	-0.35	-0.35	0.88	2011
LHX3	ENST00000371746.3	LIM homeobox 3	5	1	0	0	1	0	0	0	0	0	hsa-miR-96-5p	-0.14	-0.14	0.74	2007, 2009, 2011
LIMS1	ENST00000393310.1	LIM and senescent cell antigen-like domains 1	68	1	0	0	1	1	0	0	1	1	hsa-miR-1271-5p	-0.02	-0.28	0.69	2011
LIPG	ENST00000261292.4	lipase, endothelial	40	1	1	0	0	2	0	1	1	0	hsa-miR-96-5p	-0.32	-0.67	0.76	2009, 2011
LMOD1	ENST00000367288.4	leiomodin 1 (smooth muscle)	148	1	0	0	1	0	0	0	0	1	hsa-miR-1271-5p	-0.19	-0.19	0.74	2007, 2009, 2011
LMTK2	ENST00000297293.5	lemur tyrosine kinase 2	51	2	0	0	2	0	0	0	0	0	hsa-miR-1271-5p	-0.05	-0.15	0.93	2011
LMTK3	ENST00000600059.1	lemur tyrosine kinase 3	5	1	1	0	0	0	0	0	0	0	hsa-miR-1271-5p	-0.34	-0.34	0.66	2007, 2009, 2011
LNX2	ENST00000316334.3	ligand of numb-protein X 2	760	1	0	1	0	0	0	0	0	0	hsa-miR-96-5p	-0.27	-0.27	0.75	2009, 2011
LPHN1	ENST00000340736.6	latrophilin 1	49	1	0	0	1	1	0	0	1	0	hsa-miR-1271-5p	-0.13	-0.19	0.74	2007, 2009, 2011
LPHN2	ENST00000370715.1	latrophilin 2	407	2	0	0	2	0	0	0	0	0	hsa-miR-1271-5p	-0.23	-0.25	0.7	2007, 2009, 2011
LPHN3	ENST00000512091.2	latrophilin 3	93	1	0	0	1	1	0	0	1	1	hsa-miR-1271-5p	-0.01	-0.02	< 0.1	2007
LPP	ENST00000312675.4	LIM domain containing preferred translocation partner in lipoma	1894	2	0	0	2	7	1	2	4	6	hsa-miR-1271-5p	-0.69	-0.69	0.97	2011
LPPR4	ENST00000370185.3	Lipid phosphate phosphatase-related protein type 4	5	2	1	1	0	0	0	0	0	1	hsa-miR-1271-5p	-0.67	-0.67	0.98	2005, 2007, 2009, 2011
LRCH2	ENST00000317135.8	leucine-rich repeats and calponin homology (CH) domain containing 2	52	2	2	0	0	2	1	0	1	0	hsa-miR-1271-5p	-0.82	-0.82	0.93	2003, 2005, 2007, 2009, 2011
LRIG1	ENST00000273261.3	leucine-rich repeats and immunoglobulin-like domains 1	241	1	0	1	0	0	0	0	0	1	hsa-miR-96-5p	-0.35	-0.35	0.83	2005, 2007, 2009, 2011
LRIG2	ENST00000361127.5	leucine-rich repeats and immunoglobulin-like domains 2	348	1	0	0	1	2	0	2	0	0	hsa-miR-1271-5p	-0.21	-0.23	0.74
LRP10	ENST00000359591.4	low density lipoprotein receptor-related protein 10	939	1	0	0	1	0	0	0	0	1	hsa-miR-1271-5p	-0.1	-0.12	0.67	2011
LRP6	ENST00000261349.4	low density lipoprotein receptor-related protein 6	157	1	0	1	0	0	0	0	0	1	hsa-miR-96-5p	-0.34	-0.36	0.83	2009, 2011
LRRC3	ENST00000291592.4	leucine rich repeat containing 3	176	1	1	0	0	0	0	0	0	0	hsa-miR-1271-5p	-0.39	-0.39	< 0.1	2009, 2011
LRRC4	ENST00000249363.3	leucine rich repeat containing 4	26	1	1	0	0	0	0	0	0	1	hsa-miR-1271-5p	-0.44	-0.44	0.86	2009, 2011
LRRC7	ENST00000310961.5	leucine rich repeat containing 7	18	1	1	0	0	0	0	0	0	1	hsa-miR-96-5p	-0.6	-0.6	0.89	2009, 2011
LSM14A	ENST00000433627.5	LSM14A, SCD6 homolog A (S. cerevisiae)	362	1	0	0	1	0	0	0	0	0	hsa-miR-1271-5p	-0.13	-0.2	0.71	2011
LUZP1	ENST00000418342.1	leucine zipper protein 1	434	2	1	1	0	0	0	0	0	1	hsa-miR-1271-5p	-0.18	-0.21	0.96	2005, 2007, 2009, 2011
MAB21L2	ENST00000317605.4	mab-21-like 2 (C. elegans)	63	1	0	1	0	0	0	0	0	0	hsa-miR-96-5p	-0.4	-0.4	0.77	2005, 2007, 2009, 2011
MAF	ENST00000393350.1	v-maf avian musculoaponeurotic fibrosarcoma oncogene homolog	608	1	0	0	1	0	0	0	0	1	hsa-miR-1271-5p	-0.15	-0.15	0.59	2007, 2009, 2011
MAGEL2	ENST00000532292.1	MAGE-like 2	5	1	0	0	1	0	0	0	0	0	hsa-miR-1271-5p	-0.17	-0.17	0.72	2009, 2011
MAGI1	ENST00000402939.2	membrane associated guanylate kinase, WW and PDZ domain containing 1	253	1	0	0	1	1	0	0	1	1	hsa-miR-1271-5p	-0.05	-0.12	0.73	2007, 2009, 2011
MAGI3	ENST00000307546.9	membrane associated guanylate kinase, WW and PDZ domain containing 3	70	1	0	1	0	0	0	0	0	0	hsa-miR-96-5p	-0.31	-0.31	0.84	2009, 2011
MAK	ENST00000313243.2	male germ cell-associated kinase	7	1	0	0	1	0	0	0	0	0	hsa-miR-96-5p	-0.22	-0.22	0.59	2007, 2009, 2011
MAL2	ENST00000276681.6	mal, T-cell differentiation protein 2 (gene/pseudogene)	2056	1	1	0	0	0	0	0	0	0	hsa-miR-1271-5p	-0.26	-0.3	< 0.1	2009, 2011
MAN1A2	ENST00000356554.3	mannosidase, alpha, class 1A, member 2	603	1	0	0	1	1	0	1	0	0	hsa-miR-1271-5p	-0.19	-0.21	0.68
MAP1B	ENST00000296755.7	microtubule-associated protein 1B	259	1	0	0	1	1	0	0	1	0	hsa-miR-1271-5p	-0.07	-0.07	0.72
MAP2K1	ENST00000307102.5	mitogen-activated protein kinase kinase 1	8	1	0	1	0	0	0	0	0	0	hsa-miR-96-5p	-0.35	-0.35	0.85	2011
MAP2K3	ENST00000342679.4	mitogen-activated protein kinase kinase 3	34	1	1	0	0	0	0	0	0	0	hsa-miR-1271-5p	-0.46	-0.46	0.71	2005, 2007, 2009, 2011
MAP3K2	ENST00000409947.1	mitogen-activated protein kinase kinase kinase 2	187	1	0	1	0	5	0	1	4	0	hsa-miR-1271-5p	-0.33	-0.34	0.47	2011
MAP3K3	ENST00000361357.3	mitogen-activated protein kinase kinase kinase 3	144	1	1	0	0	0	0	0	0	0	hsa-miR-1271-5p	-0.35	-0.42	0.83	2005, 2007, 2009, 2011
MAP4K2	ENST00000294066.2	mitogen-activated protein kinase kinase kinase kinase 2	181	1	0	0	1	0	0	0	0	2	hsa-miR-1271-5p	-0.03	-0.1	0.7
MAP4K4	ENST00000413150.2	mitogen-activated protein kinase kinase kinase kinase 4	1551	1	0	1	0	0	0	0	0	1	hsa-miR-1271-5p	-0.01	-0.15	0.57	2009, 2011
MAPK1IP1L	ENST00000395468.4	mitogen-activated protein kinase 1 interacting protein 1-like	4002	2	0	1	1	0	0	0	0	3	hsa-miR-96-5p	-0.09	-0.53	0.82	2009, 2011
MAPRE1	ENST00000375571.5	microtubule-associated protein, RP/EB family, member 1	39	1	0	0	1	0	0	0	0	0	hsa-miR-1271-5p	-0.02	-0.2	0.64	2007, 2009, 2011
MARCH3	ENST00000308660.5	membrane-associated ring finger (C3HC4) 3, E3 ubiquitin protein ligase	77	1	0	0	1	0	0	0	0	0	hsa-miR-1271-5p	-0.19	-0.19	0.74	2007, 2009, 2011
MAST3	ENST00000262811.6	microtubule associated serine/threonine kinase 3	46	1	0	1	0	0	0	0	0	1	hsa-miR-96-5p	-0.1	-0.16	0.69
MBLAC2	ENST00000316610.6	metallo-beta-lactamase domain containing 2	498	2	0	1	1	0	0	0	0	0	hsa-miR-1271-5p	-0.43	-0.51	0.89	2009, 2011
MBNL1	ENST00000357472.3	muscleblind-like splicing regulator 1	135	1	0	1	0	0	0	0	0	1	hsa-miR-96-5p	-0.31	-0.31	0.82	2009, 2011
MBNL2	ENST00000345429.6	muscleblind-like splicing regulator 2	34	1	0	0	1	0	0	0	0	2	hsa-miR-96-5p	-0.15	-0.23	0.7	2007, 2011
MCMBP	ENST00000360003.3	minichromosome maintenance complex binding protein	1411	1	0	1	0	0	0	0	0	2	hsa-miR-96-5p	-0.01	-0.37	0.8	2009, 2011
MCTP2	ENST00000357742.4	multiple C2 domains, transmembrane 2	59	1	0	0	1	0	0	0	0	1	hsa-miR-96-5p	-0.1	-0.14	0.54	2011
MECOM	ENST00000460814.1	MDS1 and EVI1 complex locus	138	2	1	0	1	0	0	0	0	0	hsa-miR-1271-5p	-0.34	-0.35	0.66	2011
MED1	ENST00000300651.6	mediator complex subunit 1	87	2	1	0	1	0	0	0	0	0	hsa-miR-1271-5p	-0.38	-0.43	0.96	2009, 2011
MED12L	ENST00000474524.1	mediator complex subunit 12-like	30	1	0	0	1	0	0	0	0	0	hsa-miR-1271-5p	-0.04	-0.1	0.72	2011
MED14	ENST00000324817.1	mediator complex subunit 14	1038	1	0	0	1	1	0	1	0	0	hsa-miR-96-5p	-0.32	-0.38	0.74	2007, 2009, 2011
MEF2D	ENST00000464356.2	myocyte enhancer factor 2D	759	1	0	0	1	0	0	0	0	1	hsa-miR-1271-5p	0	-0.06	0.72	2007, 2009, 2011
METTL8	ENST00000375258.4	methyltransferase like 8	124	1	0	0	1	0	0	0	0	0	hsa-miR-96-5p	-0.01	-0.09	0.71	2009, 2011
MFAP3	ENST00000436816.1	microfibrillar-associated protein 3	1139	1	0	0	1	1	0	0	1	0	hsa-miR-1271-5p	-0.32	-0.32	0.73	2007, 2009, 2011
MFHAS1	ENST00000276282.6	malignant fibrous histiocytoma amplified sequence 1	130	1	0	1	0	1	0	0	1	2	hsa-miR-96-5p	-0.15	-0.2	0.83	2007, 2009, 2011
MFSD5	ENST00000534842.1	major facilitator superfamily domain containing 5	160	1	1	0	0	0	0	0	0	0	hsa-miR-1271-5p	-0.5	-0.5	< 0.1	2009, 2011
MGAT5	ENST00000409645.1	mannosyl (alpha-1,6-)-glycoprotein beta-1,6-N-acetyl-glucosaminyltransferase	1627	1	0	0	1	1	0	0	1	1	hsa-miR-1271-5p	-0.06	-0.07	0.74
MIER2	ENST00000264819.4	mesoderm induction early response 1, family member 2	137	1	0	1	0	0	0	0	0	0	hsa-miR-1271-5p	-0.21	-0.21	0.6	2009, 2011
MISP	ENST00000215582.6	mitotic spindle positioning	23	1	0	0	1	0	0	0	0	2	hsa-miR-1271-5p	-0.18	-0.25	0.72
MITF	ENST00000328528.6	microphthalmia-associated transcription factor	593	2	0	1	1	2	0	0	2	2	hsa-miR-1271-5p	-0.59	-0.64	0.99	2011
MKL2	ENST00000318282.5	MKL/myocardin-like 2	992	1	0	0	1	0	0	0	0	4	hsa-miR-1271-5p	-0.11	-0.11	0.74	2009, 2011
MLLT1	ENST00000252674.7	myeloid/lymphoid or mixed-lineage leukemia (trithorax homolog, Drosophila); translocated to, 1	33	1	0	0	1	0	0	0	0	0	hsa-miR-96-5p	-0.08	-0.15	0.74	2007, 2009, 2011
MLTK	ENST00000338983.3	Mitogen-activated protein kinase kinase kinase MLT	766	1	0	0	1	1	0	0	1	0	hsa-miR-1271-5p	-0.3	-0.31	0.74	2007, 2009, 2011
MMAB	ENST00000545712.2	methylmalonic aciduria (cobalamin deficiency) cblB type	2107	1	1	0	0	1	0	1	0	1	hsa-miR-96-5p	-0.01	-0.42	0.37	2009, 2011
MOB1B	ENST00000309395.2	MOB kinase activator 1B	54	1	0	0	1	1	0	1	0	0	hsa-miR-1271-5p	-0.35	-0.35	0.74	2007, 2009, 2011
MORF4L1	ENST00000331268.5	mortality factor 4 like 1	1137	1	1	0	0	0	0	0	0	0	hsa-miR-1271-5p	0	-0.49	0.81	2005, 2007, 2009, 2011
MORF4L2	ENST00000360458.1	mortality factor 4 like 2	17	1	1	0	0	0	0	0	0	0	hsa-miR-1271-5p	-0.51	-0.51	0.43	2005, 2007, 2009, 2011
MPP1	ENST00000369534.3	membrane protein, palmitoylated 1, 55kDa	2530	1	0	0	1	0	0	0	0	1	hsa-miR-1271-5p	-0.28	-0.38	0.62	2009, 2011
MRAS	ENST00000289104.4	muscle RAS oncogene homolog	181	1	1	0	0	0	0	0	0	1	hsa-miR-1271-5p	-0.11	-0.51	0.9	2009, 2011
MSN	ENST00000360270.5	moesin	5947	2	0	2	0	1	0	0	1	1	hsa-miR-96-5p	-0.81	-0.81	0.91	2005, 2007, 2009, 2011
MT1E	ENST00000330439.6	metallothionein 1E	1607	1	0	1	0	0	0	0	0	0	hsa-miR-96-5p	-0.21	-0.21	ORF
MT1H	ENST00000569155.1	metallothionein 1H	5	1	0	1	0	0	0	0	0	0	hsa-miR-96-5p	-0.14	-0.14	ORF
MT2A	ENST00000561491.1	metallothionein 2A	138	1	0	1	0	0	0	0	0	0	hsa-miR-96-5p	-0.26	-0.26	ORF
MTCH2	ENST00000302503.3	mitochondrial carrier 2	4079	1	0	0	1	0	0	0	0	1	hsa-miR-96-5p	-0.11	-0.15	0.62	2007, 2009, 2011
MTDH	ENST00000336273.3	metadherin	5192	1	1	0	0	0	0	0	0	0	hsa-miR-1271-5p	-0.03	-0.32	0.9	2011
MTF1	ENST00000373036.4	metal-regulatory transcription factor 1	98	1	0	1	0	0	0	0	0	0	hsa-miR-96-5p	-0.18	-0.19	0.72	2007, 2009, 2011
MTMR12	ENST00000280285.5	myotubularin related protein 12	156	1	0	1	0	1	0	0	1	0	hsa-miR-96-5p	-0.18	-0.3	0.77	2007, 2009, 2011
MTMR3	ENST00000333027.3	myotubularin related protein 3	123	1	0	1	0	0	0	0	0	0	hsa-miR-96-5p	-0.22	-0.22	0.85	2005, 2007, 2009, 2011
MTOR	ENST00000376838.1	mechanistic target of rapamycin (serine/threonine kinase)	653	1	0	1	0	0	0	0	0	0	hsa-miR-96-5p	-0.41	-0.42	0.72	2011
MTSS1	ENST00000378017.3	metastasis suppressor 1	10	2	1	0	1	0	0	0	0	1	hsa-miR-96-5p	-0.27	-0.56	0.96	2005, 2007, 2009, 2011
MYADM	ENST00000391770.4	myeloid-associated differentiation marker	3436	1	0	0	1	1	0	1	0	0	hsa-miR-1271-5p	-0.08	-0.12	0.74	2007, 2009, 2011
MYB	ENST00000367814.4	v-myb avian myeloblastosis viral oncogene homolog	39	1	0	0	1	0	0	0	0	0	hsa-miR-1271-5p	-0.22	-0.22	0.74	2007, 2009, 2011
MYO16	ENST00000356711.2	myosin XVI	7	1	0	1	0	0	0	0	0	0	hsa-miR-96-5p	-0.27	-0.27	0.34	2009, 2011
MYO19	ENST00000431794.3	myosin XIX	615	1	0	0	1	0	0	0	0	0	hsa-miR-1271-5p	-0.21	-0.21	0.73	2011
MYO1C	ENST00000359786.5	myosin IC	1073	1	0	0	1	0	0	0	0	1	hsa-miR-1271-5p	-0.24	-0.29	0.74	2007, 2009, 2011
MYO1D	ENST00000318217.5	myosin ID	16	1	0	0	1	0	0	0	0	1	hsa-miR-96-5p	-0.14	-0.14	0.73	2007, 2009, 2011
MYO5B	ENST00000285039.7	myosin VB	12	1	1	0	0	1	0	1	0	1	hsa-miR-1271-5p	-0.18	-0.31	0.27	2009, 2011
MYO9A	ENST00000564571.1	myosin IXA	137	1	0	0	1	1	0	0	1	0	hsa-miR-1271-5p	-0.18	-0.2	0.78
MYRIP	ENST00000302541.6	myosin VIIA and Rab interacting protein	9	1	1	0	0	1	0	0	1	1	hsa-miR-1271-5p	-0.42	-0.42	0.9	2005, 2007, 2009, 2011
N4BP1	ENST00000262384.3	NEDD4 binding protein 1	105	1	0	0	1	0	0	0	0	0	hsa-miR-1271-5p	-0.09	-0.13	0.74	2007, 2009, 2011
NAA50	ENST00000240922.3	N(alpha)-acetyltransferase 50, NatE catalytic subunit	260	1	0	1	0	1	0	0	1	0	hsa-miR-1271-5p	-0.28	-0.37	0.84	2007, 2009, 2011
NACC1	ENST00000292431.4	nucleus accumbens associated 1, BEN and BTB (POZ) domain containing	337	1	0	1	0	0	0	0	0	1	hsa-miR-96-5p	-0.2	-0.21	0.84	2005, 2007, 2009, 2011
NAGPA	ENST00000312251.3	N-acetylglucosamine-1-phosphodiester alpha-N-acetylglucosaminidase	297	1	0	0	1	0	0	0	0	3	hsa-miR-1271-5p	-0.19	-0.19	0.69	2007, 2009, 2011
NAMPT	ENST00000222553.3	nicotinamide phosphoribosyltransferase	375	1	0	0	1	0	0	0	0	1	hsa-miR-1271-5p	-0.15	-0.15	0.65	2007, 2009, 2011
NANOS1	ENST00000425699.1	nanos homolog 1 (Drosophila)	158	1	0	1	0	1	1	0	0	1	hsa-miR-1271-5p	-0.4	-0.59	0.85	2005, 2007, 2009, 2011
NAT8L	ENST00000331662.3	N-acetyltransferase 8-like (GCN5-related, putative)	220	1	1	0	0	0	0	0	0	1	hsa-miR-1271-5p	-0.34	-0.36	0.87	2011
NAV3	ENST00000228327.6	neuron navigator 3	277	1	0	1	0	0	0	0	0	0	hsa-miR-96-5p	-0.23	-0.23	0.79	2009, 2011
NCALD	ENST00000395923.1	neurocalcin delta	49	1	0	0	1	2	0	0	2	1	hsa-miR-1271-5p	-0.31	-0.31	0.74	2007, 2009, 2011
NCAM2	ENST00000400546.1	neural cell adhesion molecule 2	64	1	0	1	0	0	0	0	0	0	hsa-miR-96-5p	-0.04	-0.19	0.42
NCKAP1	ENST00000361354.4	NCK-associated protein 1	700	1	0	0	1	1	0	1	0	3	hsa-miR-1271-5p	-0.29	-0.35	0.74
NDNF	ENST00000379692.4	neuron-derived neurotrophic factor	51	1	1	0	0	1	0	1	0	2	hsa-miR-1271-5p	0	-0.17	0.9
NDRG1	ENST00000323851.7	N-myc downstream regulated 1	2195	1	0	0	1	0	0	0	0	0	hsa-miR-1271-5p	-0.13	-0.13	0.72	2011
NDST1	ENST00000261797.6	N-deacetylase/N-sulfotransferase (heparan glucosaminyl) 1	13660	1	1	0	0	1	0	0	1	0	hsa-miR-1271-5p	-0.19	-0.19	0.72	2009, 2011
NDUFA4L2	ENST00000556732.1	NADH dehydrogenase (ubiquinone) 1 alpha subcomplex, 4-like 2	10	1	0	1	0	0	0	0	0	0	hsa-miR-96-5p	-0.27	-0.27	0.57	2011
NEK7	ENST00000367385.4	NIMA-related kinase 7	12	1	1	0	0	0	0	0	0	1	hsa-miR-1271-5p	-0.33	-0.33	< 0.1	2011
NETO2	ENST00000562435.1	neuropilin (NRP) and tolloid (TLL)-like 2	723	1	0	1	0	0	0	0	0	1	hsa-miR-96-5p	-0.24	-0.34	0.71	2009
NEUROD4	ENST00000242994.3	neuronal differentiation 4	5	1	1	0	0	1	0	1	0	2	hsa-miR-1271-5p	-0.5	-0.5	0.48	2009, 2011
NF1	ENST00000358273.4	neurofibromin 1	161	1	0	0	1	1	0	1	0	1	hsa-miR-96-5p	-0.07	-0.13	0.63	2011
NFIC	ENST00000589123.1	nuclear factor I/C (CCAAT-binding transcription factor)	26	1	0	0	1	1	0	0	1	1	hsa-miR-1271-5p	-0.06	-0.06	0.71
NHLH2	ENST00000320238.3	nescient helix loop helix 2	16	1	0	1	0	0	0	0	0	0	hsa-miR-96-5p	-0.44	-0.44	0.72	2005, 2007, 2009, 2011
NHLRC3	ENST00000470258.1	NHL repeat containing 3	49	1	1	0	0	0	0	0	0	0	hsa-miR-1271-5p	-0.33	-0.49	0.57	2009, 2011
NHS	ENST00000380060.3	Nance-Horan syndrome (congenital cataracts and dental anomalies)	72	1	0	0	1	0	0	0	0	0	hsa-miR-1271-5p	-0.1	-0.1	0.66
NIPA1	ENST00000337435.4	non imprinted in Prader-Willi/Angelman syndrome 1	805	1	1	0	0	0	0	0	0	0	hsa-miR-1271-5p	-0.05	-0.32	0.9	2009, 2011
NIPBL	ENST00000448238.2	Nipped-B homolog (Drosophila)	250	1	1	0	0	0	0	0	0	0	hsa-miR-1271-5p	-0.01	-0.34	0.88	2005, 2007, 2009, 2011
NKAPL	ENST00000343684.3	NFKB activating protein-like	5	1	0	0	1	0	0	0	0	0	hsa-miR-1271-5p	0	-0.01	0.68
NLGN2	ENST00000302926.2	neuroligin 2	20	3	2	1	0	0	0	0	0	0	hsa-miR-1271-5p	-0.35	-0.67	> 0.99	2003, 2005, 2007, 2009, 2011
NOP9	ENST00000396802.3	NOP9 nucleolar protein	353	1	0	0	1	0	0	0	0	1	hsa-miR-1271-5p	-0.01	-0.01	< 0.1
NOVA1	ENST00000465357.2	neuro-oncological ventral antigen 1	5	2	0	2	0	0	0	0	0	0	hsa-miR-96-5p	-0.54	-0.54	0.97	2003, 2005, 2007, 2009, 2011
NOVA2	ENST00000263257.5	neuro-oncological ventral antigen 2	7	3	3	0	0	0	0	0	0	1	hsa-miR-1271-5p	-0.43	-0.67	> 0.99
NPAS3	ENST00000346562.2	neuronal PAS domain protein 3	9	1	0	1	0	0	0	0	0	0	hsa-miR-96-5p	-0.18	-0.18	0.77	2011
NPTX1	ENST00000306773.4	neuronal pentraxin I	1876	1	0	0	1	0	0	0	0	1	hsa-miR-1271-5p	-0.24	-0.26	0.74	2007, 2009, 2011
NPTX2	ENST00000265634.3	neuronal pentraxin II	56	1	1	0	0	0	0	0	0	0	hsa-miR-1271-5p	-0.22	-0.32	0.9	2005, 2007, 2009, 2011
NR4A3	ENST00000330847.1	nuclear receptor subfamily 4, group A, member 3	244	1	0	0	1	0	0	0	0	0	hsa-miR-96-5p	-0.07	-0.14	0.7	2005, 2007, 2011
NRN1	ENST00000244766.2	neuritin 1	45	1	0	0	1	0	0	0	0	0	hsa-miR-1271-5p	-0.14	-0.28	0.72	2009, 2011
NSG1	ENST00000421177.2	Neuron-specific protein family member 1	25	1	1	0	0	0	0	0	0	1	hsa-miR-1271-5p	-0.1	-0.54	0.87	2009, 2011
NSG2	ENST00000303177.3	Neuron-specific protein family member 2	5	1	0	0	1	1	0	0	1	0	hsa-miR-1271-5p	-0.24	-0.24	0.74	2009, 2011
NT5DC3	ENST00000392876.3	5'-nucleotidase domain containing 3	235	1	0	0	1	1	0	0	1	0	hsa-miR-1271-5p	-0.19	-0.19	0.8	2009, 2011
NTN4	ENST00000343702.4	netrin 4	15	1	1	0	0	0	0	0	0	0	hsa-miR-1271-5p	-0.73	-0.73	0.83	2005, 2007, 2009, 2011
NUAK1	ENST00000261402.2	NUAK family, SNF1-like kinase, 1	489	2	0	0	2	0	0	0	0	2	hsa-miR-1271-5p	-0.19	-0.19	0.93	2007, 2009, 2011
NUDT3	ENST00000607016.1	nudix (nucleoside diphosphate linked moiety X)-type motif 3	190	2	0	2	0	1	0	0	1	4	hsa-miR-1271-5p	-0.24	-0.65	0.97
NUFIP2	ENST00000225388.4	nuclear fragile X mental retardation protein interacting protein 2	440	1	0	0	1	0	0	0	0	2	hsa-miR-1271-5p	-0.01	-0.07	0.74	2007, 2009, 2011
NUMB	ENST00000554546.1	numb homolog (Drosophila)	2707	1	0	0	1	0	0	0	0	0	hsa-miR-1271-5p	-0.12	-0.12	0.74	2007, 2009, 2011
NUP37	ENST00000552283.1	nucleoporin 37kDa	458	1	0	0	1	2	0	0	2	0	hsa-miR-1271-5p	0	-0.29	0.74
NUP50	ENST00000347635.4	nucleoporin 50kDa	57	1	0	0	1	0	0	0	0	1	hsa-miR-1271-5p	-0.05	-0.22	0.74	2007, 2009, 2011
NUP62CL	ENST00000372461.3	nucleoporin 62kDa C-terminal like	73	1	1	0	0	2	0	0	2	1	hsa-miR-96-5p	-0.17	-0.53	0.41
NUS1	ENST00000368494.3	nuclear undecaprenyl pyrophosphate synthase 1 homolog (S. cerevisiae)	302	1	1	0	0	1	0	0	1	0	hsa-miR-96-5p	-0.42	-0.42	0.9	2007, 2009, 2011
NYAP2	ENST00000272907.6	neuronal tyrosine-phosphorylated phosphoinositide-3-kinase adaptor 2	5	1	0	0	1	0	0	0	0	1	hsa-miR-96-5p	-0.19	-0.19	0.74	2009, 2011
OBFC1	ENST00000224950.3	oligonucleotide/oligosaccharide-binding fold containing 1	184	1	0	1	0	0	0	0	0	0	hsa-miR-96-5p	-0.01	-0.23	0.79	2011
OGDH	ENST00000222673.5	oxoglutarate (alpha-ketoglutarate) dehydrogenase (lipoamide)	672	1	1	0	0	0	0	0	0	0	hsa-miR-1271-5p	-0.35	-0.35	0.89	2009, 2011
OGFRL1	ENST00000370435.4	opioid growth factor receptor-like 1	607	1	0	0	1	2	0	1	1	0	hsa-miR-1271-5p	-0.01	-0.38	0.76
OGT	ENST00000373719.3	O-linked N-acetylglucosamine (GlcNAc) transferase	1036	1	1	0	0	0	0	0	0	0	hsa-miR-1271-5p	-0.15	-0.32	0.9	2005, 2007, 2009, 2011
ONECUT2	ENST00000491143.2	one cut homeobox 2	847	2	0	1	1	2	0	0	2	5	hsa-miR-1271-5p	-0.23	-0.37	0.86	2007, 2009, 2011
ONECUT3	ENST00000382349.4	one cut homeobox 3	5	2	0	1	1	0	0	0	0	0	hsa-miR-1271-5p	-0.43	-0.43	0.96
OR51E2	ENST00000396950.3	olfactory receptor, family 51, subfamily E, member 2	5	1	0	1	0	0	0	0	0	1	hsa-miR-96-5p	-0.39	-0.39	0.59	2007, 2009, 2011
OSBPL10	ENST00000396556.2	oxysterol binding protein-like 10	10	1	0	0	1	0	0	0	0	0	hsa-miR-1271-5p	-0.28	-0.28	0.74	2009, 2011
OSBPL2	ENST00000358053.2	oxysterol binding protein-like 2	283	1	0	0	1	0	0	0	0	0	hsa-miR-1271-5p	-0.2	-0.21	0.74	2009, 2011
OTUD6B	ENST00000285420.4	OTU domain containing 6B	18	1	0	0	1	1	0	0	1	0	hsa-miR-96-5p	-0.07	-0.26	0.74	2009, 2011
OVOL1	ENST00000335987.3	ovo-like 1(Drosophila)	5	1	0	1	0	1	0	1	0	1	hsa-miR-96-5p	-0.47	-0.47	0.8	2005, 2007, 2009, 2011
OXSR1	ENST00000311806.3	oxidative stress responsive 1	1790	2	0	1	1	0	0	0	0	0	hsa-miR-96-5p	-0.43	-0.43	0.95	2005, 2007, 2009, 2011
PACS2	ENST00000447393.1	phosphofurin acidic cluster sorting protein 2	234	1	0	0	1	0	0	0	0	0	hsa-miR-96-5p	-0.01	-0.09	0.73
PAFAH1B1	ENST00000397195.5	platelet-activating factor acetylhydrolase 1b, regulatory subunit 1 (45kDa)	1570	1	0	0	1	0	0	0	0	0	hsa-miR-96-5p	-0.13	-0.14	0.69	2007
PAIP1	ENST00000306846.3	poly(A) binding protein interacting protein 1	165	1	0	0	1	0	0	0	0	0	hsa-miR-1271-5p	-0.17	-0.17	0.65	2007, 2009, 2011
PAIP2	ENST00000394795.2	poly(A) binding protein interacting protein 2	2034	1	0	0	1	0	0	0	0	0	hsa-miR-1271-5p	-0.3	-0.3	0.73	2011
PAK1	ENST00000278568.4	p21 protein (Cdc42/Rac)-activated kinase 1	374	1	0	1	0	0	0	0	0	0	hsa-miR-1271-5p	-0.34	-0.34	0.83	2005, 2007, 2009, 2011
PAK2	ENST00000327134.3	p21 protein (Cdc42/Rac)-activated kinase 2	145	1	0	1	0	0	0	0	0	1	hsa-miR-96-5p	-0.19	-0.19	0.39
PAK3	ENST00000372007.5	p21 protein (Cdc42/Rac)-activated kinase 3	8	1	0	1	0	0	0	0	0	1	hsa-miR-1271-5p	-0.08	-0.12	0.75
PAN2	ENST00000425394.2	PAN2 poly(A) specific ribonuclease subunit homolog (S. cerevisiae)	310	1	0	0	1	0	0	0	0	1	hsa-miR-96-5p	-0.17	-0.17	0.74
PAN3	ENST00000282391.5	PAN3 poly(A) specific ribonuclease subunit homolog (S. cerevisiae)	361	1	0	0	1	0	0	0	0	0	hsa-miR-1271-5p	-0.1	-0.1	0.73	2007
PANK3	ENST00000239231.6	pantothenate kinase 3	522	1	0	0	1	0	0	0	0	4	hsa-miR-96-5p	-0.05	-0.14	0.74
PAPPA	ENST00000328252.3	pregnancy-associated plasma protein A, pappalysin 1	350	1	0	1	0	1	0	0	1	1	hsa-miR-1271-5p	-0.15	-0.16	0.8	2005, 2007, 2009, 2011
PAQR5	ENST00000395407.2	progestin and adipoQ receptor family member V	62	1	0	0	1	0	0	0	0	0	hsa-miR-1271-5p	-0.03	-0.14	0.68	2011
PAQR8	ENST00000442253.2	progestin and adipoQ receptor family member VIII	484	1	0	1	0	1	0	1	0	0	hsa-miR-96-5p	-0.37	-0.38	0.82	2009, 2011
PARD3B	ENST00000406610.2	par-3 family cell polarity regulator beta	38	1	0	1	0	0	0	0	0	2	hsa-miR-96-5p	-0.1	-0.1	0.77
PAX5	ENST00000358127.4	paired box 5	5	2	0	1	1	1	0	1	0	2	hsa-miR-96-5p	-0.45	-0.45	0.96
PAX6	ENST00000419022.1	paired box 6	191	1	0	0	1	0	0	0	0	0	hsa-miR-1271-5p	-0.03	-0.18	0.74	2007, 2009, 2011
PBX2	ENST00000375050.4	pre-B-cell leukemia homeobox 2	98	2	0	0	2	0	0	0	0	0	hsa-miR-96-5p	-0.21	-0.3	0.92	2011
PC	ENST00000529047.1	pyruvate carboxylase	798	1	0	0	1	0	0	0	0	0	hsa-miR-96-5p	-0.23	-0.23	0.58	2007, 2009, 2011
PCDH10	ENST00000264360.5	protocadherin 10	9	1	0	0	1	0	0	0	0	0	hsa-miR-1271-5p	-0.11	-0.11	0.67	2007
PCDH11Y	ENST00000215473.6	protocadherin 11 Y-linked	0	1	0	1	0	0	0	0	0	0	hsa-miR-96-5p	-0.28	-0.28	0.4	2009, 2009, 2011
PCDH17	ENST00000377918.3	protocadherin 17	477	1	0	1	0	1	0	0	1	0	hsa-miR-1271-5p	-0.23	-0.23	0.9	2007
PCDH8	ENST00000377942.3	protocadherin 8	11	1	0	0	1	0	0	0	0	2	hsa-miR-1271-5p	-0.23	-0.24	0.74	2007, 2009, 2011
PCGF5	ENST00000336126.5	polycomb group ring finger 5	176	1	1	0	0	1	0	1	0	1	hsa-miR-96-5p	-0.33	-0.56	0.81	2005, 2007, 2009, 2011
PCMT1	ENST00000367384.2	protein-L-isoaspartate (D-aspartate) O-methyltransferase	573	1	0	0	1	0	0	0	0	0	hsa-miR-1271-5p	-0.18	-0.29	0.73	2007, 2009, 2011
PCMTD1	ENST00000360540.5	protein-L-isoaspartate (D-aspartate) O-methyltransferase domain containing 1	136	1	0	0	1	0	0	0	0	0	hsa-miR-1271-5p	-0.14	-0.14	0.63	2007, 2009, 2011
PCNX	ENST00000304743.2	pecanex homolog (Drosophila)	458	1	0	0	1	0	0	0	0	1	hsa-miR-1271-5p	-0.14	-0.15	0.74	2007, 2009, 2011
PCSK5	ENST00000376752.4	proprotein convertase subtilisin/kexin type 5	68	1	0	0	1	0	0	0	0	0	hsa-miR-1271-5p	-0.11	-0.11	0.74
PDE4D	ENST00000340635.6	phosphodiesterase 4D, cAMP-specific	747	1	0	0	1	0	0	0	0	1	hsa-miR-1271-5p	-0.11	-0.12	0.61	2011
PDE6C	ENST00000371447.3	phosphodiesterase 6C, cGMP-specific, cone, alpha prime	5	1	0	1	0	0	0	0	0	0	hsa-miR-96-5p	-0.35	-0.35	0.62
PDE7B	ENST00000308191.6	phosphodiesterase 7B	148	1	0	0	1	0	0	0	0	0	hsa-miR-1271-5p	-0.19	-0.19	0.74	2007, 2009, 2011
PDE8B	ENST00000264917.5	phosphodiesterase 8B	186	1	0	1	0	0	0	0	0	0	hsa-miR-96-5p	-0.28	-0.37	0.85	2011
PDGFRA	ENST00000257290.5	platelet-derived growth factor receptor, alpha polypeptide	39	1	0	0	1	0	0	0	0	2	hsa-miR-1271-5p	-0.12	-0.12	0.74	2011
PDK1	ENST00000282077.3	pyruvate dehydrogenase kinase, isozyme 1	637	1	0	1	0	1	0	0	1	2	hsa-miR-96-5p	-0.3	-0.36	0.53	2011
PDLIM7	ENST00000356618.4	PDZ and LIM domain 7 (enigma)	390	1	0	1	0	0	0	0	0	0	hsa-miR-96-5p	-0.22	-0.22	ORF
PDXDC1	ENST00000396410.4	pyridoxal-dependent decarboxylase domain containing 1	6417	1	0	0	1	0	0	0	0	0	hsa-miR-1271-5p	0	-0.2	0.69	2007, 2009
PDZD8	ENST00000334464.5	PDZ domain containing 8	99	1	0	0	1	0	0	0	0	0	hsa-miR-1271-5p	-0.17	-0.18	0.74
PET117	ENST00000432901.3	PET117 homolog (S. cerevisiae)	120	1	1	0	0	0	0	0	0	0	hsa-miR-96-5p	-0.56	-0.56	ORF
PEX5L	ENST00000467460.1	peroxisomal biogenesis factor 5-like	5	1	1	0	0	0	0	0	0	0	hsa-miR-1271-5p	-0.11	-0.11	0.21
PFN1	ENST00000225655.5	profilin 1	7729	1	0	0	1	0	0	0	0	0	hsa-miR-1271-5p	-0.28	-0.28	0.73	2007, 2009, 2011
PGAP1	ENST00000354764.4	post-GPI attachment to proteins 1	106	1	0	1	0	3	0	0	3	0	hsa-miR-1271-5p	-0.2	-0.26	0.45	2007, 2009, 2011
PGGT1B	ENST00000419445.1	protein geranylgeranyltransferase type I, beta subunit	25	1	0	1	0	0	0	0	0	1	hsa-miR-96-5p	-0.35	-0.4	0.62	2009, 2011
PGRMC2	ENST00000296425.5	progesterone receptor membrane component 2	2089	1	0	0	1	0	0	0	0	1	hsa-miR-1271-5p	-0.18	-0.19	0.67	2011
PHACTR4	ENST00000373839.3	phosphatase and actin regulator 4	85	1	0	1	0	0	0	0	0	0	hsa-miR-1271-5p	-0.23	-0.29	0.85	2009, 2011
PHF12	ENST00000577226.1	PHD finger protein 12	307	1	0	0	1	1	0	1	0	0	hsa-miR-96-5p	-0.08	-0.08	< 0.1
PHF13	ENST00000377648.4	PHD finger protein 13	1207	1	0	0	1	0	0	0	0	0	hsa-miR-1271-5p	-0.16	-0.16	0.74	2007, 2009, 2011
PHF15	ENST00000395003.1	PHD finger protein 15	387	1	0	0	1	0	0	0	0	0	hsa-miR-96-5p	-0.09	-0.13	0.74	2007, 2009, 2011
PHF20L1	ENST00000395386.2	PHD finger protein 20-like 1	169	2	1	1	0	0	0	0	0	2	hsa-miR-96-5p	-0.43	-0.6	0.93	2005, 2007, 2009, 2011
PHF21B	ENST00000403565.1	PHD finger protein 21B	8	1	0	0	1	1	0	1	0	2	hsa-miR-1271-5p	-0.29	-0.29	0.66	2007, 2009, 2011
PHIP	ENST00000275034.4	pleckstrin homology domain interacting protein	668	2	1	0	1	0	0	0	0	0	hsa-miR-1271-5p	-0.3	-0.3	0.96	2011
PHLDB1	ENST00000361417.2	pleckstrin homology-like domain, family B, member 1	126	1	0	0	1	0	0	0	0	0	hsa-miR-1271-5p	-0.07	-0.08	0.74	2007, 2009, 2011
PHYHIPL	ENST00000373880.4	phytanoyl-CoA 2-hydroxylase interacting protein-like	26	1	0	0	1	0	0	0	0	0	hsa-miR-96-5p	-0.22	-0.22	0.69	2007, 2009, 2011
PIAS1	ENST00000249636.6	protein inhibitor of activated STAT, 1	368	1	0	0	1	0	0	0	0	0	hsa-miR-96-5p	-0.01	-0.09	0.73
PIK3C2A	ENST00000265970.7	phosphatidylinositol-4-phosphate 3-kinase, catalytic subunit type 2 alpha	280	1	0	1	0	0	0	0	0	0	hsa-miR-96-5p	-0.25	-0.25	0.82	2009, 2011
PIK3CA	ENST00000263967.3	phosphatidylinositol-4,5-bisphosphate 3-kinase, catalytic subunit alpha	112	1	1	0	0	0	0	0	0	2	hsa-miR-1271-5p	-0.02	-0.22	0.55
PIK3R1	ENST00000521381.1	phosphoinositide-3-kinase, regulatory subunit 1 (alpha)	217	1	0	0	1	1	0	1	0	0	hsa-miR-1271-5p	-0.17	-0.18	0.57	2007, 2009, 2011
PITPNM3	ENST00000421306.3	PITPNM family member 3	5	1	0	1	0	1	0	0	1	0	hsa-miR-1271-5p	-0.03	-0.03	0.43	2011
PKN2	ENST00000370521.3	protein kinase N2	747	1	0	0	1	0	0	0	0	1	hsa-miR-1271-5p	-0.12	-0.12	0.72	2009, 2011
PLAGL1	ENST00000360537.2	pleiomorphic adenoma gene-like 1	40	1	0	1	0	0	0	0	0	0	hsa-miR-96-5p	-0.42	-0.42	0.73	2005, 2007, 2009, 2011
PLCB4	ENST00000378493.1	phospholipase C, beta 4	34	1	1	0	0	1	0	0	1	1	hsa-miR-1271-5p	-0.06	-0.42	0.85	2007, 2009, 2011
PLCE1	ENST00000371380.3	phospholipase C, epsilon 1	7	1	0	0	1	2	0	0	2	2	hsa-miR-1271-5p	-0.07	-0.07	0.73
PLCG1	ENST00000244007.3	phospholipase C, gamma 1	69	1	0	0	1	1	0	1	0	0	hsa-miR-1271-5p	-0.07	-0.18	0.74	2007, 2009, 2011
PLEKHA7	ENST00000531066.1	pleckstrin homology domain containing, family A member 7	40	1	0	0	1	0	0	0	0	0	hsa-miR-1271-5p	-0.19	-0.22	0.74
PLEKHA8	ENST00000449726.1	pleckstrin homology domain containing, family A (phosphoinositide binding specific) member 8	661	1	0	0	1	0	0	0	0	1	hsa-miR-96-5p	-0.05	-0.05	0.74	2011
PLEKHM1	ENST00000430334.3	pleckstrin homology domain containing, family M (with RUN domain) member 1	90	1	1	0	0	0	0	0	0	0	hsa-miR-1271-5p	-0.16	-0.16	0.84	2009, 2011
PLOD2	ENST00000461497.1	procollagen-lysine, 2-oxoglutarate 5-dioxygenase 2	141	1	1	0	0	0	0	0	0	0	hsa-miR-1271-5p	-0.17	-0.56	0.89	2005, 2007, 2009, 2011
PLXDC2	ENST00000377252.4	plexin domain containing 2	506	1	0	1	0	1	1	0	0	2	hsa-miR-1271-5p	-0.16	-0.21	0.64
PLXNA3	ENST00000369682.3	plexin A3	2992	1	0	0	1	1	0	0	1	0	hsa-miR-1271-5p	-0.1	-0.21	0.71
PMEPA1	ENST00000341744.3	prostate transmembrane protein, androgen induced 1	736	1	0	1	0	0	0	0	0	2	hsa-miR-96-5p	-0.29	-0.29	0.85	2005, 2007, 2009, 2011
POLH	ENST00000372226.1	polymerase (DNA directed), eta	450	1	0	0	1	0	0	0	0	0	hsa-miR-1271-5p	-0.02	-0.02	ORF
POLR3G	ENST00000504930.1	polymerase (RNA) III (DNA directed) polypeptide G (32kD)	67	1	0	0	1	0	0	0	0	0	hsa-miR-1271-5p	-0.2	-0.2	0.73	2007, 2009, 2011
POU2F2	ENST00000342301.4	POU class 2 homeobox 2	5	1	1	0	0	1	0	0	1	1	hsa-miR-1271-5p	0	-0.32	0.46
POU2F3	ENST00000260264.4	POU class 2 homeobox 3	5	1	1	0	0	0	0	0	0	0	hsa-miR-1271-5p	-0.07	-0.07	< 0.1	2009, 2011
POU4F1	ENST00000377208.5	POU class 4 homeobox 1	61	1	0	0	1	0	0	0	0	0	hsa-miR-1271-5p	-0.03	-0.17	0.74
POU6F2	ENST00000518318.2	POU class 6 homeobox 2	5	1	1	0	0	0	0	0	0	2	hsa-miR-1271-5p	-0.15	-0.15	0.38
PP13439	ENST00000331659.2		289	1	0	0	1	0	0	0	0	0	hsa-miR-1271-5p	-0.17	-0.18	0.7
PPIL1	ENST00000373699.5	peptidylprolyl isomerase (cyclophilin)-like 1	662	1	0	0	1	0	0	0	0	0	hsa-miR-1271-5p	-0.26	-0.26	0.74	2007, 2009, 2011
PPM1F	ENST00000263212.5	protein phosphatase, Mg2+/Mn2+ dependent, 1F	786	2	0	1	1	0	0	0	0	1	hsa-miR-96-5p	-0.41	-0.44	0.95	2003, 2005, 2007, 2009, 2011
PPM1L	ENST00000498165.1	protein phosphatase, Mg2+/Mn2+ dependent, 1L	59	2	1	0	1	2	0	0	2	5	hsa-miR-1271-5p	-0.2	-0.32	0.98
PPP1R11	ENST00000376773.1	protein phosphatase 1, regulatory (inhibitor) subunit 11	17	1	0	0	1	0	0	0	0	0	hsa-miR-1271-5p	-0.07	-0.19	0.74	2011
PPP1R12A	ENST00000261207.5	protein phosphatase 1, regulatory subunit 12A	276	1	0	0	1	0	0	0	0	0	hsa-miR-1271-5p	-0.1	-0.1	0.73	2007, 2009, 2011
PPP1R12C	ENST00000263433.3	protein phosphatase 1, regulatory subunit 12C	505	1	0	1	0	0	0	0	0	0	hsa-miR-96-5p	-0.33	-0.33	0.7	2005, 2007, 2009, 2011
PPP1R13L	ENST00000360957.5	protein phosphatase 1, regulatory subunit 13 like	68	1	0	0	1	0	0	0	0	0	hsa-miR-1271-5p	-0.2	-0.2	0.54	2011
PPP1R9B	ENST00000316878.6	protein phosphatase 1, regulatory subunit 9B	120	1	1	0	0	0	0	0	0	1	hsa-miR-1271-5p	-0.26	-0.26	0.85	2007, 2009, 2011
PPP3CA	ENST00000512215.1	protein phosphatase 3, catalytic subunit, alpha isozyme	259	1	0	0	1	0	0	0	0	0	hsa-miR-1271-5p	-0.23	-0.23	0.73	2009, 2011
PPP3R1	ENST00000234310.3	protein phosphatase 3, regulatory subunit B, alpha	117	2	0	1	1	0	0	0	0	1	hsa-miR-96-5p	-0.45	-0.55	0.95	2005, 2007, 2009, 2011
PPP4R2	ENST00000356692.5	protein phosphatase 4, regulatory subunit 2	310	1	0	0	1	1	0	0	1	0	hsa-miR-1271-5p	-0.2	-0.23	0.73
PRC1	ENST00000361919.3	protein regulator of cytokinesis 1	288	1	0	0	1	0	0	0	0	0	hsa-miR-1271-5p	-0.02	-0.02	ORF	2009, 2011
PRDM16	ENST00000270722.5	PR domain containing 16	64	1	1	0	0	0	0	0	0	0	hsa-miR-1271-5p	-0.24	-0.3	0.9	2009, 2011
PREPL	ENST00000541738.1	prolyl endopeptidase-like	612	2	0	0	2	1	0	0	1	0	hsa-miR-1271-5p	-0.33	-0.42	0.92	2007, 2011
PRIMA1	ENST00000393140.1	proline rich membrane anchor 1	5	1	1	0	0	0	0	0	0	0	hsa-miR-1271-5p	-0.4	-0.4	0.63	2007, 2009, 2011
PRKAA2	ENST00000371244.4	protein kinase, AMP-activated, alpha 2 catalytic subunit	561	1	0	0	1	0	0	0	0	1	hsa-miR-1271-5p	-0.09	-0.1	0.66
PRKACA	ENST00000308677.4	protein kinase, cAMP-dependent, catalytic, alpha	12	1	0	0	1	0	0	0	0	1	hsa-miR-1271-5p	-0.03	-0.05	0.56
PRKAR1A	ENST00000589228.1	protein kinase, cAMP-dependent, regulatory, type I, alpha	1257	1	1	0	0	1	0	0	1	1	hsa-miR-1271-5p	-0.65	-0.69	0.95	2011
PRKCE	ENST00000306156.3	protein kinase C, epsilon	164	1	1	0	0	1	0	0	1	0	hsa-miR-1271-5p	-0.46	-0.46	0.89	2005, 2007, 2009, 2011
PROK2	ENST00000353065.3	prokineticin 2	7	1	1	0	0	0	0	0	0	0	hsa-miR-1271-5p	-0.64	-0.64	0.13	2009, 2011
PROSC	ENST00000328195.3	proline synthetase co-transcribed homolog (bacterial)	414	1	0	1	0	1	0	0	1	0	hsa-miR-96-5p	-0.19	-0.52	0.84	2005, 2007, 2009, 2011
PRR11	ENST00000262293.4	proline rich 11	56	1	0	0	1	0	0	0	0	1	hsa-miR-1271-5p	-0.15	-0.17	0.68
PRR3	ENST00000376560.3	proline rich 3	1145	1	0	0	1	0	0	0	0	0	hsa-miR-1271-5p	-0.15	-0.16	0.74	2011
PRRG1	ENST00000378628.4	proline rich Gla (G-carboxyglutamic acid) 1	1122	1	0	1	0	0	0	0	0	1	hsa-miR-96-5p	-0.22	-0.22	0.51	2011
PRRT3	ENST00000412055.1	proline-rich transmembrane protein 3	17	1	1	0	0	0	0	0	0	0	hsa-miR-1271-5p	-0.54	-0.54	0.9	2007, 2009, 2011
PRRX1	ENST00000367760.3	paired related homeobox 1	57	2	0	2	0	0	0	0	0	2	hsa-miR-96-5p	-0.39	-0.39	< 0.1
PSME4	ENST00000404125.1	proteasome (prosome, macropain) activator subunit 4	146	1	1	0	0	0	0	0	0	0	hsa-miR-1271-5p	-0.08	-0.32	0.88	2009, 2011
PTAR1	ENST00000377200.5	protein prenyltransferase alpha subunit repeat containing 1	161	1	0	0	1	1	0	0	1	3	hsa-miR-1271-5p	-0.1	-0.12	0.65
PTCHD1	ENST00000379361.4	patched domain containing 1	59	1	0	0	1	4	1	1	2	4	hsa-miR-1271-5p	-0.11	-0.45	0.65
PTGER3	ENST00000370924.4	prostaglandin E receptor 3 (subtype EP3)	14	1	1	0	0	0	0	0	0	0	hsa-miR-96-5p	-0.42	-0.42	0.9	2005, 2007, 2009, 2011
PTP4A1	ENST00000370651.3	protein tyrosine phosphatase type IVA, member 1	5740	1	1	0	0	0	0	0	0	0	hsa-miR-1271-5p	-0.55	-0.55	0.9	2005, 2007, 2009, 2011
PTPN4	ENST00000263708.2	protein tyrosine phosphatase, non-receptor type 4 (megakaryocyte)	215	1	0	0	1	1	0	0	1	1	hsa-miR-96-5p	-0.23	-0.32	0.75
PTPN9	ENST00000306726.2	protein tyrosine phosphatase, non-receptor type 9	644	1	0	1	0	0	0	0	0	0	hsa-miR-96-5p	-0.25	-0.26	0.8	2005, 2007, 2009, 2011
PTPRG	ENST00000474889.1	protein tyrosine phosphatase, receptor type, G	696	1	0	0	1	1	0	0	1	0	hsa-miR-1271-5p	-0.22	-0.28	0.85
PTPRN2	ENST00000389413.3	protein tyrosine phosphatase, receptor type, N polypeptide 2	15	1	0	0	1	0	0	0	0	0	hsa-miR-1271-5p	-0.13	-0.13	0.69	2009, 2011
PTPRQ	ENST00000266688.5	protein tyrosine phosphatase, receptor type, Q	0	1	0	1	0	0	0	0	0	0	hsa-miR-96-5p	-0.13	-0.13	0.28
PURA	ENST00000331327.3	purine-rich element binding protein A	367	1	1	0	0	1	0	0	1	0	hsa-miR-96-5p	-0.21	-0.43	0.55	2011
PVRL1	ENST00000264025.3	poliovirus receptor-related 1 (herpesvirus entry mediator C)	50	1	0	1	0	0	0	0	0	2	hsa-miR-96-5p	-0.06	-0.16	0.69	2011
PYGO2	ENST00000368457.2	pygopus homolog 2 (Drosophila)	35	1	0	0	1	0	0	0	0	0	hsa-miR-96-5p	-0.04	-0.18	0.7	2007, 2011
QKI	ENST00000392127.2	QKI, KH domain containing, RNA binding	323	2	0	0	2	3	1	0	2	1	hsa-miR-1271-5p	-0.14	-0.38	0.9	2011
RAB10	ENST00000264710.4	RAB10, member RAS oncogene family	998	1	0	0	1	2	1	0	1	0	hsa-miR-96-5p	-0.11	-0.57	0.84	2007
RAB11FIP5	ENST00000258098.6	RAB11 family interacting protein 5 (class I)	81	1	0	0	1	0	0	0	0	0	hsa-miR-96-5p	-0.17	-0.18	0.68	2007, 2011
RAB21	ENST00000261263.3	RAB21, member RAS oncogene family	1823	1	0	0	1	0	0	0	0	1	hsa-miR-1271-5p	-0.03	-0.2	0.64
RAB23	ENST00000317483.3	RAB23, member RAS oncogene family	32	1	1	0	0	0	0	0	0	1	hsa-miR-1271-5p	-0.35	-0.57	0.9	2005, 2007, 2009, 2011
RAB27A	ENST00000396307.2	RAB27A, member RAS oncogene family	181	1	0	1	0	1	0	0	1	1	hsa-miR-1271-5p	-0.45	-0.46	0.65	2011
RAB2A	ENST00000262646.7	RAB2A, member RAS oncogene family	788	1	0	0	1	0	0	0	0	1	hsa-miR-1271-5p	-0.18	-0.26	0.74	2011
RAB35	ENST00000534951.1	RAB35, member RAS oncogene family	1051	2	0	1	1	1	0	0	1	0	hsa-miR-1271-5p	-0.31	-0.63	0.76	2005, 2007, 2009, 2011
RAB3C	ENST00000282878.4	RAB3C, member RAS oncogene family	242	2	1	1	0	0	0	0	0	2	hsa-miR-1271-5p	-0.06	-0.6	0.96
RAB3GAP2	ENST00000358951.2	RAB3 GTPase activating protein subunit 2 (non-catalytic)	461	1	0	0	1	0	0	0	0	1	hsa-miR-1271-5p	-0.13	-0.24	0.72	2011
RAB6B	ENST00000285208.4	RAB6B, member RAS oncogene family	669	1	0	0	1	0	0	0	0	0	hsa-miR-1271-5p	-0.29	-0.29	0.74	2007, 2009, 2011
RAB8B	ENST00000321437.4	RAB8B, member RAS oncogene family	45	1	1	0	0	1	0	1	0	1	hsa-miR-1271-5p	-0.47	-0.6	0.75	2007, 2009, 2011
RAB9B	ENST00000243298.2	RAB9B, member RAS oncogene family	21	1	0	0	1	0	0	0	0	2	hsa-miR-1271-5p	-0.29	-0.29	0.66
RABIF	ENST00000367262.3	RAB interacting factor	948	1	0	0	1	2	0	1	1	0	hsa-miR-1271-5p	-0.17	-0.43	0.73	2009, 2011
RAC1	ENST00000348035.4	ras-related C3 botulinum toxin substrate 1 (rho family, small GTP binding protein Rac1)	739	1	0	0	1	0	0	0	0	1	hsa-miR-1271-5p	-0.24	-0.24	0.73	2007, 2009, 2011
RAD23B	ENST00000358015.3	RAD23 homolog B (S. cerevisiae)	1012	1	0	0	1	0	0	0	0	0	hsa-miR-96-5p	-0.15	-0.15	0.74	2007, 2009, 2011
RAD51	ENST00000423169.2	RAD51 recombinase	838	1	0	0	1	2	1	0	1	0	hsa-miR-1271-5p	-0.13	-0.5	< 0.1
RALB	ENST00000272519.5	v-ral simian leukemia viral oncogene homolog B	527	1	1	0	0	0	0	0	0	0	hsa-miR-1271-5p	-0.57	-0.57	0.88	2009, 2011
RALGPS1	ENST00000259351.5	Ral GEF with PH domain and SH3 binding motif 1	34	1	1	0	0	2	0	0	2	1	hsa-miR-1271-5p	-0.28	-0.32	0.9	2005, 2007, 2009, 2011
RALGPS2	ENST00000367635.3	Ral GEF with PH domain and SH3 binding motif 2	201	1	0	0	1	0	0	0	0	0	hsa-miR-1271-5p	-0.1	-0.1	0.71	2011
RAP1GAP2	ENST00000254695.8	RAP1 GTPase activating protein 2	123	1	0	1	0	0	0	0	0	2	hsa-miR-96-5p	-0.08	-0.12	0.72	2005, 2007, 2009, 2011
RAP2B	ENST00000323534.2	RAP2B, member of RAS oncogene family	594	1	0	1	0	0	0	0	0	2	hsa-miR-96-5p	-0.22	-0.24	0.85	2009, 2011
RAPGEF4	ENST00000409036.1	Rap guanine nucleotide exchange factor (GEF) 4	60	1	1	0	0	1	0	0	1	2	hsa-miR-1271-5p	-0.53	-0.6	0.9	2007, 2009, 2011
RARG	ENST00000425354.2	retinoic acid receptor, gamma	21	2	0	0	2	0	0	0	0	0	hsa-miR-1271-5p	-0.41	-0.41	0.89	2007, 2009, 2011
RASA1	ENST00000456692.2	RAS p21 protein activator (GTPase activating protein) 1	1700	2	0	0	2	1	0	0	1	0	hsa-miR-1271-5p	-0.42	-0.44	0.94	2007, 2011
RASSF8	ENST00000541490.1	Ras association (RalGDS/AF-6) domain family (N-terminal) member 8	1290	1	0	1	0	1	0	0	1	0	hsa-miR-1271-5p	-0.5	-0.5	0.81	2011
RAVER2	ENST00000371072.4	ribonucleoprotein, PTB-binding 2	218	1	0	0	1	0	0	0	0	0	hsa-miR-1271-5p	-0.15	-0.15	0.74	2009, 2011
RBM20	ENST00000369519.3	RNA binding motif protein 20	7	1	0	1	0	0	0	0	0	0	hsa-miR-1271-5p	-0.19	-0.19	0.7	2011
RBM48	ENST00000481551.1	RNA binding motif protein 48	220	1	1	0	0	0	0	0	0	0	hsa-miR-1271-5p	-0.26	-0.26	ORF
RCAN3	ENST00000374395.4	RCAN family member 3	395	1	0	0	1	0	0	0	0	0	hsa-miR-1271-5p	-0.13	-0.14	0.74	2011
RCC2	ENST00000375436.4	regulator of chromosome condensation 2	180	1	0	0	1	0	0	0	0	0	hsa-miR-96-5p	-0.21	-0.21	0.74	2007, 2009, 2011
RDH10	ENST00000240285.5	retinol dehydrogenase 10 (all-trans)	640	1	0	1	0	0	0	0	0	1	hsa-miR-96-5p	-0.35	-0.35	0.84	2009, 2011
RDX	ENST00000343115.4	radixin	44	1	0	0	1	0	0	0	0	0	hsa-miR-1271-5p	-0.11	-0.11	0.74	2007, 2009, 2011
REEP1	ENST00000165698.5	receptor accessory protein 1	49	1	0	0	1	0	0	0	0	0	hsa-miR-1271-5p	-0.21	-0.21	0.74	2007, 2009, 2011
REPS2	ENST00000357277.3	RALBP1 associated Eps domain containing 2	36	1	0	0	1	0	0	0	0	3	hsa-miR-1271-5p	-0.04	-0.15	0.73	2007, 2009, 2011
RER1	ENST00000605895.1	RER1 retention in endoplasmic reticulum 1 homolog (S. cerevisiae)	2954	1	1	0	0	0	0	0	0	0	hsa-miR-96-5p	-0.17	-0.34	< 0.1	2011
REV1	ENST00000393445.3	REV1, polymerase (DNA directed)	1210	1	1	0	0	0	0	0	0	0	hsa-miR-1271-5p	-0.81	-0.81	0.9	2007, 2009, 2011
RFTN1	ENST00000432519.1	raftlin, lipid raft linker 1	148	1	0	0	1	1	0	0	1	0	hsa-miR-1271-5p	-0.21	-0.21	0.65	2007, 2009, 2011
RGS17	ENST00000367225.2	regulator of G-protein signaling 17	11	2	0	0	2	2	0	0	2	1	hsa-miR-1271-5p	-0.48	-0.49	0.96	2007
RGS2	ENST00000235382.5	regulator of G-protein signaling 2, 24kDa	321	1	1	0	0	0	0	0	0	0	hsa-miR-1271-5p	-0.56	-0.56	< 0.1	2005, 2007, 2009, 2011
RHOBTB1	ENST00000337910.5	Rho-related BTB domain containing 1	229	1	0	0	1	0	0	0	0	1	hsa-miR-1271-5p	-0.15	-0.2	0.72	2007, 2009, 2011
RHOJ	ENST00000316754.3	ras homolog family member J	118	1	0	0	1	0	0	0	0	0	hsa-miR-1271-5p	-0.14	-0.17	0.72
RHOQ	ENST00000238738.4	ras homolog family member Q	179	1	0	0	1	1	0	0	1	0	hsa-miR-1271-5p	-0.21	-0.31	0.74	2011
RHPN2	ENST00000254260.3	rhophilin, Rho GTPase binding protein 2	5	1	1	0	0	0	0	0	0	0	hsa-miR-96-5p	-0.49	-0.49	0.83	2005, 2007, 2009, 2011
RICTOR	ENST00000357387.3	RPTOR independent companion of MTOR, complex 2	441	1	0	0	1	1	0	1	0	0	hsa-miR-96-5p	-0.25	-0.26	0.66	2007, 2009, 2011
RIMKLA	ENST00000431473.3	ribosomal modification protein rimK-like family member A	100	2	0	2	0	2	0	1	1	4	hsa-miR-96-5p	-0.09	-0.47	0.76	2009, 2011
RIMS3	ENST00000372684.3	regulating synaptic membrane exocytosis 3	24	1	0	0	1	1	0	0	1	1	hsa-miR-96-5p	-0.04	-0.12	0.74	2009, 2011
RIMS4	ENST00000372851.3	regulating synaptic membrane exocytosis 4	30	1	0	1	0	1	0	1	0	0	hsa-miR-96-5p	-0.24	-0.24	0.85	2005, 2007, 2009, 2011
RLIM	ENST00000332687.6	ring finger protein, LIM domain interacting	662	1	0	1	0	0	0	0	0	1	hsa-miR-96-5p	-0.21	-0.21	0.44	2011
RND3	ENST00000375734.2	Rho family GTPase 3	574	1	0	0	1	0	0	0	0	0	hsa-miR-1271-5p	-0.28	-0.28	0.67
RNF130	ENST00000261947.4	ring finger protein 130	29	1	0	0	1	0	0	0	0	0	hsa-miR-1271-5p	-0.34	-0.37	0.74	2007
RNF139	ENST00000303545.3	ring finger protein 139	237	1	1	0	0	0	0	0	0	0	hsa-miR-1271-5p	-0.16	-0.62	0.77	2005, 2007, 2009, 2011
RNF152	ENST00000312828.3	ring finger protein 152	57	3	0	1	2	1	0	0	1	1	hsa-miR-1271-5p	-0.38	-0.49	0.98	2005, 2007, 2011
RNF169	ENST00000299563.4	ring finger protein 169	204	1	0	1	0	1	0	0	1	1	hsa-miR-96-5p	-0.35	-0.38	0.5	2011
RNF183	ENST00000441031.3	ring finger protein 183	24	1	1	0	0	0	0	0	0	0	hsa-miR-1271-5p	-0.4	-0.57	0.89	2007, 2009, 2011
RNF208	ENST00000392827.1	ring finger protein 208	30	1	0	0	1	0	0	0	0	0	hsa-miR-1271-5p	-0.05	-0.32	0.63	2007, 2009, 2011
RNF217	ENST00000521654.2	ring finger protein 217	92	1	0	1	0	2	0	0	2	3	hsa-miR-96-5p	-0.23	-0.4	0.8
RP1-170O19.20	ENST00000470747.4	Uncharacterized protein	151	1	0	0	1	0	0	0	0	1	hsa-miR-1271-5p	-0.14	-0.3	0.74
RP11-181C3.1	ENST00000501499.1	Uncharacterized protein	7	1	0	0	1	1	0	1	0	0	hsa-miR-96-5p	-0.45	-0.45	0.74
RPA3-AS1	ENST00000406829.1	RPA3 antisense RNA 1	22	1	0	1	0	0	0	0	0	0	hsa-miR-96-5p	-0.45	-0.45	0.77
RPH3A	ENST00000415485.3	rabphilin 3A homolog (mouse)	5	1	0	0	1	1	0	0	1	0	hsa-miR-1271-5p	-0.05	-0.05	0.72	2011
RPL36A-HNRNPH2	ENST00000409170.3	RPL36A-HNRNPH2 readthrough	85	1	1	0	0	0	0	0	0	1	hsa-miR-1271-5p	-0.39	-0.42	ORF
RPS6KA6	ENST00000262752.2	ribosomal protein S6 kinase, 90kDa, polypeptide 6	156	2	1	0	1	1	0	1	0	2	hsa-miR-1271-5p	-0.35	-0.62	0.96	2011
RSF1	ENST00000308488.6	remodeling and spacing factor 1	216	1	0	1	0	0	0	0	0	4	hsa-miR-1271-5p	-0.17	-0.2	0.73
RSU1	ENST00000377921.3	Ras suppressor protein 1	10596	1	0	0	1	0	0	0	0	1	hsa-miR-1271-5p	0	-0.06	0.74	2009, 2011
RUNDC3B	ENST00000338056.3	RUN domain containing 3B	41	1	1	0	0	0	0	0	0	0	hsa-miR-1271-5p	-0.46	-0.46	0.9	2011
RWDD4	ENST00000326397.5	RWD domain containing 4	5	1	0	0	1	1	0	1	0	1	hsa-miR-96-5p	-0.43	-0.43	0.69	2007, 2009, 2011
RYK	ENST00000296084.4	receptor-like tyrosine kinase	51	1	0	1	0	0	0	0	0	0	hsa-miR-96-5p	-0.32	-0.35	0.83	2005, 2007
S100PBP	ENST00000373475.5	S100P binding protein	428	1	0	0	1	1	0	0	1	0	hsa-miR-1271-5p	-0.13	-0.15	0.65	2011
S1PR1	ENST00000305352.6	sphingosine-1-phosphate receptor 1	251	1	0	0	1	0	0	0	0	0	hsa-miR-1271-5p	0	-0.12	0.74
S1PR2	ENST00000590320.1	sphingosine-1-phosphate receptor 2	10	1	0	0	1	0	0	0	0	0	hsa-miR-1271-5p	-0.09	-0.09	0.74	2009, 2011
SALL4	ENST00000217086.4	sal-like 4 (Drosophila)	155	1	0	1	0	0	0	0	0	2	hsa-miR-1271-5p	-0.2	-0.2	0.73
SAMD12	ENST00000409003.4	sterile alpha motif domain containing 12	57	1	0	1	0	3	1	1	1	4	hsa-miR-96-5p	-0.29	-0.29	0.72	2011
SAP30L	ENST00000297109.6	SAP30-like	335	1	0	0	1	1	0	0	1	2	hsa-miR-1271-5p	-0.07	-0.18	0.74	2011
SAR1B	ENST00000402673.2	SAR1 homolog B (S. cerevisiae)	1404	2	2	0	0	0	0	0	0	1	hsa-miR-1271-5p	-0.02	-0.68	0.97	2011
SBDS	ENST00000246868.2	Shwachman-Bodian-Diamond syndrome	5	1	0	0	1	0	0	0	0	0	hsa-miR-96-5p	-0.18	-0.18	0.73	2011
SC5D	ENST00000264027.4	sterol-C5-desaturase	1299	1	0	0	1	1	0	1	0	0	hsa-miR-96-5p	-0.19	-0.49	0.72	2009, 2011
SCARB1	ENST00000339570.5	scavenger receptor class B, member 1	186	1	1	0	0	0	0	0	0	1	hsa-miR-1271-5p	-0.3	-0.3	0.12
SCML4	ENST00000369022.2	sex comb on midleg-like 4 (Drosophila)	10	1	0	0	1	0	0	0	0	0	hsa-miR-1271-5p	-0.23	-0.23	0.74	2009, 2011
SCN1A	ENST00000423058.2	sodium channel, voltage-gated, type I, alpha subunit	21	1	0	0	1	0	0	0	0	0	hsa-miR-1271-5p	-0.06	-0.06	0.74	2011
SCN2A	ENST00000375437.2	sodium channel, voltage-gated, type II, alpha subunit	7	1	0	0	1	0	0	0	0	0	hsa-miR-1271-5p	-0.07	-0.07	0.73	2007, 2009, 2011
SCN3A	ENST00000360093.3	sodium channel, voltage-gated, type III, alpha subunit	5	1	0	0	1	0	0	0	0	0	hsa-miR-96-5p	-0.04	-0.04	0.73	2007, 2009, 2011
SCN9A	ENST00000409672.1	sodium channel, voltage-gated, type IX, alpha subunit	240	1	0	0	1	0	0	0	0	3	hsa-miR-1271-5p	-0.14	-0.2	0.74	2011
SCRT1	ENST00000332135.4	scratch homolog 1, zinc finger protein (Drosophila)	5	1	0	0	1	1	0	0	1	1	hsa-miR-1271-5p	-0.16	-0.16	0.75
SCUBE3	ENST00000274938.7	signal peptide, CUB domain, EGF-like 3	47	1	0	0	1	1	0	0	1	1	hsa-miR-1271-5p	-0.09	-0.1	0.57	2007
SCYL3	ENST00000367771.6	SCY1-like 3 (S. cerevisiae)	124	1	0	1	0	2	0	0	2	0	hsa-miR-96-5p	-0.31	-0.33	0.85	2005, 2007, 2009, 2011
SDC2	ENST00000302190.4	syndecan 2	774	1	1	0	0	2	0	0	2	0	hsa-miR-1271-5p	-0.15	-0.93	0.9	2005, 2007, 2009, 2011
SEC14L2	ENST00000312932.9	SEC14-like 2 (S. cerevisiae)	187	1	0	1	0	0	0	0	0	0	hsa-miR-96-5p	-0.27	-0.33	0.73	2009, 2011
SEC62	ENST00000337002.4	SEC62 homolog (S. cerevisiae)	746	1	0	1	0	0	0	0	0	0	hsa-miR-1271-5p	-0.2	-0.34	0.85	2005, 2007, 2009, 2011
SEMA5A	ENST00000382496.5	sema domain, seven thrombospondin repeats (type 1 and type 1-like), transmembrane domain (TM) and short cytoplasmic domain, (semaphorin) 5A	98	1	0	0	1	1	0	0	1	0	hsa-miR-1271-5p	-0.15	-0.16	0.75	2009, 2011
SEMA6A	ENST00000343348.6	sema domain, transmembrane domain (TM), and cytoplasmic domain, (semaphorin) 6A	106	1	0	1	0	0	0	0	0	1	hsa-miR-1271-5p	-0.01	-0.16	0.79	2007, 2009, 2011
SEPT11	ENST00000264893.6	septin 11	515	1	0	1	0	0	0	0	0	0	hsa-miR-96-5p	-0.16	-0.3	0.85	2005, 2007, 2009, 2011
SERINC5	ENST00000512721.1	serine incorporator 5	175	2	1	1	0	2	0	0	2	0	hsa-miR-96-5p	-0.54	-0.57	0.74	2011
SESN3	ENST00000536441.1	sestrin 3	260	2	1	0	1	1	0	0	1	1	hsa-miR-1271-5p	-0.03	-0.51	0.98
SETD7	ENST00000274031.3	SET domain containing (lysine methyltransferase) 7	76	1	0	0	1	1	0	0	1	1	hsa-miR-1271-5p	-0.18	-0.2	0.79	2007, 2009, 2011
SEZ6L	ENST00000360929.3	seizure related 6 homolog (mouse)-like	5	1	1	0	0	1	0	0	1	0	hsa-miR-1271-5p	-0.38	-0.38	0.52	2011
SEZ6L2	ENST00000346932.5	seizure related 6 homolog (mouse)-like 2	223	1	0	0	1	0	0	0	0	0	hsa-miR-1271-5p	-0.09	-0.17	0.6	2009, 2011
SGK3	ENST00000345714.4	serum/glucocorticoid regulated kinase family, member 3	56	1	0	0	1	0	0	0	0	0	hsa-miR-96-5p	-0.02	-0.19	0.69	2009, 2011
SGMS2	ENST00000394684.4	sphingomyelin synthase 2	111	1	1	0	0	1	0	0	1	3	hsa-miR-1271-5p	-0.53	-0.55	0.9	2009, 2011
SH3BGRL3	ENST00000319041.6	SH3 domain binding glutamic acid-rich protein like 3	8719	1	0	0	1	0	0	0	0	0	hsa-miR-1271-5p	-0.17	-0.17	0.72	2007, 2009, 2011
SH3BP5	ENST00000383791.3	SH3-domain binding protein 5 (BTK-associated)	4289	2	0	1	1	0	0	0	0	0	hsa-miR-1271-5p	-0.7	-0.7	0.96	2005, 2007, 2009, 2011
SH3GLB2	ENST00000372564.3	SH3-domain GRB2-like endophilin B2	535	1	0	0	1	0	0	0	0	0	hsa-miR-1271-5p	-0.21	-0.21	0.74
SH3KBP1	ENST00000397821.3	SH3-domain kinase binding protein 1	109	1	1	0	0	0	0	0	0	0	hsa-miR-96-5p	-0.53	-0.53	0.9	2005, 2007, 2009, 2011
SH3PXD2B	ENST00000311601.5	SH3 and PX domains 2B	123	2	2	0	0	2	0	1	1	1	hsa-miR-1271-5p	-0.25	-0.26	0.93	2007, 2009, 2011
SH3RF2	ENST00000511217.1	SH3 domain containing ring finger 2	53	1	0	0	1	0	0	0	0	1	hsa-miR-1271-5p	-0.18	-0.21	0.74
SHC1	ENST00000368445.5	SHC (Src homology 2 domain containing) transforming protein 1	482	1	0	1	0	0	0	0	0	1	hsa-miR-1271-5p	-0.29	-0.29	0.77	2005, 2007, 2009, 2011
SHC4	ENST00000332408.4	SHC (Src homology 2 domain containing) family, member 4	61	1	0	0	1	0	0	0	0	0	hsa-miR-96-5p	-0.21	-0.21	0.74	2007, 2009, 2011
SHOX2	ENST00000490689.2	short stature homeobox 2	66	1	0	1	0	0	0	0	0	0	hsa-miR-96-5p	-0.21	-0.45	0.77	2007, 2009, 2011
SIAH3	ENST00000400405.2	siah E3 ubiquitin protein ligase family member 3	5	1	0	1	0	1	0	1	0	0	hsa-miR-1271-5p	-0.28	-0.28	0.47	2009
SIK1	ENST00000270162.6	salt-inducible kinase 1	2163	1	0	0	1	0	0	0	0	0	hsa-miR-96-5p	-0.19	-0.19	0.73	2007, 2009, 2011
SIK2	ENST00000304987.3	salt-inducible kinase 2	378	1	0	0	1	0	0	0	0	1	hsa-miR-1271-5p	-0.06	-0.09	0.66	2011
SIN3B	ENST00000379803.1	SIN3 transcription regulator family member B	1084	3	2	1	0	0	0	0	0	0	hsa-miR-1271-5p	-0.62	-0.62	0.91	2009, 2011
SLAIN2	ENST00000264313.6	SLAIN motif family, member 2	859	3	0	1	2	0	0	0	0	0	hsa-miR-1271-5p	-0.31	-0.66	0.99	2009, 2011
SLC10A3	ENST00000369649.4	solute carrier family 10, member 3	433	1	1	0	0	0	0	0	0	0	hsa-miR-1271-5p	-0.63	-0.63	0.52	2005, 2007, 2009, 2011
SLC10A7	ENST00000264986.3	solute carrier family 10, member 7	77	1	0	1	0	0	0	0	0	0	hsa-miR-96-5p	-0.17	-0.17	ORF
SLC12A5	ENST00000243964.3	solute carrier family 12 (potassium/chloride transporter), member 5	5	1	0	1	0	0	0	0	0	0	hsa-miR-96-5p	-0.3	-0.3	0.31	2005, 2007, 2009, 2011
SLC12A6	ENST00000397707.2	solute carrier family 12 (potassium/chloride transporter), member 6	17	2	0	2	0	0	0	0	0	1	hsa-miR-1271-5p	-0.19	-0.38	0.88	2011
SLC16A13	ENST00000308027.6	solute carrier family 16, member 13	137	1	0	1	0	0	0	0	0	0	hsa-miR-96-5p	-0.39	-0.42	0.83	2011
SLC16A7	ENST00000261187.4	solute carrier family 16 (monocarboxylate transporter), member 7	73	1	0	1	0	1	0	1	0	0	hsa-miR-96-5p	-0.19	-0.36	0.85	2005, 2007, 2009, 2011
SLC16A9	ENST00000395348.3	solute carrier family 16, member 9	7	1	1	0	0	0	0	0	0	0	hsa-miR-1271-5p	-0.46	-0.46	0.87	2009, 2011
SLC18A3	ENST00000374115.3	solute carrier family 18 (vesicular acetylcholine transporter), member 3	5	1	1	0	0	0	0	0	0	0	hsa-miR-1271-5p	-0.43	-0.43	< 0.1	2005, 2007, 2009, 2011
SLC1A1	ENST00000262352.3	solute carrier family 1 (neuronal/epithelial high affinity glutamate transporter, system Xag), member 1	138	2	2	0	0	0	0	0	0	0	hsa-miR-1271-5p	-0.9	-0.97	0.99	2005, 2007, 2009, 2011
SLC22A23	ENST00000436008.2	solute carrier family 22, member 23	353	1	1	0	0	0	0	0	0	0	hsa-miR-1271-5p	-0.18	-0.2	0.9	2011
SLC22A5	ENST00000245407.3	solute carrier family 22 (organic cation/carnitine transporter), member 5	37	1	1	0	0	0	0	0	0	0	hsa-miR-1271-5p	-0.27	-0.4	0.18	2005, 2007, 2009, 2011
SLC24A4	ENST00000393265.2	solute carrier family 24 (sodium/potassium/calcium exchanger), member 4	5	1	0	1	0	1	0	1	0	1	hsa-miR-96-5p	-0.43	-0.43	0.85	2007, 2009, 2011
SLC25A1	ENST00000215882.5	solute carrier family 25 (mitochondrial carrier; citrate transporter), member 1	443	1	1	0	0	0	0	0	0	1	hsa-miR-1271-5p	-0.54	-0.54	0.54	2005, 2007, 2009, 2011
SLC25A16	ENST00000609923.1	solute carrier family 25 (mitochondrial carrier; Graves disease autoantigen), member 16	206	1	0	0	1	0	0	0	0	0	hsa-miR-1271-5p	-0.29	-0.29	0.74	2009, 2011
SLC25A25	ENST00000373069.5	solute carrier family 25 (mitochondrial carrier; phosphate carrier), member 25	3454	1	0	1	0	0	0	0	0	1	hsa-miR-96-5p	-0.32	-0.32	0.63	2005, 2007, 2011
SLC25A42	ENST00000318596.7	solute carrier family 25, member 42	1088	1	0	1	0	0	0	0	0	0	hsa-miR-96-5p	-0.43	-0.43	0.85	2007, 2009, 2011
SLC25A46	ENST00000355943.3	solute carrier family 25, member 46	391	1	1	0	0	1	0	0	1	0	hsa-miR-1271-5p	-0.22	-0.3	< 0.1
SLC25A51	ENST00000380590.3	solute carrier family 25, member 51	170	1	0	0	1	0	0	0	0	0	hsa-miR-1271-5p	-0.2	-0.21	0.69
SLC26A4	ENST00000265715.3	solute carrier family 26 (anion exchanger), member 4	5	1	0	1	0	1	0	0	1	0	hsa-miR-1271-5p	-0.41	-0.41	0.71	2009, 2011
SLC26A9	ENST00000367135.3	solute carrier family 26 (anion exchanger), member 9	18	1	1	0	0	0	0	0	0	1	hsa-miR-1271-5p	-0.27	-0.27	0.89	2009, 2011
SLC29A3	ENST00000373189.5	solute carrier family 29 (equilibrative nucleoside transporter), member 3	174	1	1	0	0	0	0	0	0	0	hsa-miR-1271-5p	-0.33	-0.33	< 0.1
SLC2A8	ENST00000373360.3	solute carrier family 2 (facilitated glucose transporter), member 8	324	1	0	0	1	0	0	0	0	0	hsa-miR-1271-5p	-0.27	-0.27	0.74	2011
SLC30A7	ENST00000370112.4	solute carrier family 30 (zinc transporter), member 7	204	1	0	0	1	0	0	0	0	2	hsa-miR-96-5p	-0.03	-0.19	0.73	2011
SLC30A9	ENST00000264451.7	solute carrier family 30 (zinc transporter), member 9	396	1	0	0	1	0	0	0	0	1	hsa-miR-96-5p	-0.02	-0.13	0.73
SLC33A1	ENST00000392845.3	solute carrier family 33 (acetyl-CoA transporter), member 1	145	1	0	0	1	2	0	0	2	1	hsa-miR-1271-5p	-0.2	-0.24	0.77	2007, 2009, 2011
SLC35A1	ENST00000369552.4	solute carrier family 35 (CMP-sialic acid transporter), member A1	671	1	1	0	0	0	0	0	0	0	hsa-miR-1271-5p	-0.52	-0.52	0.87	2005, 2007, 2009, 2011
SLC35A2	ENST00000376521.1	solute carrier family 35 (UDP-galactose transporter), member A2	2121	1	0	0	1	0	0	0	0	0	hsa-miR-96-5p	-0.23	-0.23	0.74	2009, 2011
SLC35B4	ENST00000378509.4	solute carrier family 35 (UDP-xylose/UDP-N-acetylglucosamine transporter), member B4	899	1	0	0	1	0	0	0	0	1	hsa-miR-96-5p	-0.06	-0.28	0.73
SLC35C1	ENST00000314134.3	solute carrier family 35 (GDP-fucose transporter), member C1	856	1	0	0	1	0	0	0	0	0	hsa-miR-96-5p	-0.19	-0.19	0.74	2011
SLC35E2B	ENST00000378662.1	solute carrier family 35, member E2B	5	1	0	1	0	0	0	0	0	1	hsa-miR-96-5p	-0.1	-0.1	0.45
SLC35E4	ENST00000343605.4	solute carrier family 35, member E4	15	1	0	1	0	1	0	0	1	0	hsa-miR-96-5p	-0.36	-0.36	0.81	2009, 2011
SLC35G1	ENST00000371408.3	solute carrier family 35, member G1	227	1	0	0	1	1	0	0	1	1	hsa-miR-1271-5p	-0.37	-0.37	0.67	2007, 2011
SLC38A4	ENST00000447411.1	solute carrier family 38, member 4	10	1	1	0	0	1	0	0	1	0	hsa-miR-1271-5p	-0.42	-0.42	0.26	2005, 2007, 2009, 2011
SLC39A1	ENST00000356205.4	solute carrier family 39 (zinc transporter), member 1	1193	2	1	0	1	0	0	0	0	1	hsa-miR-1271-5p	-0.75	-0.75	0.97	2005, 2007, 2009, 2011
SLC39A13	ENST00000524928.1	solute carrier family 39 (zinc transporter), member 13	845	1	0	0	1	0	0	0	0	0	hsa-miR-1271-5p	-0.01	-0.01	0.62	2007, 2011
SLC43A2	ENST00000301335.5	solute carrier family 43 (amino acid system L transporter), member 2	68	1	0	0	1	1	0	1	0	1	hsa-miR-1271-5p	-0.16	-0.24	0.74	2007, 2011
SLC44A2	ENST00000335757.5	solute carrier family 44 (choline transporter), member 2	720	1	0	0	1	0	0	0	0	1	hsa-miR-1271-5p	-0.1	-0.22	0.74	2007, 2009, 2011
SLC46A1	ENST00000440501.1	solute carrier family 46 (folate transporter), member 1	580	1	0	1	0	0	0	0	0	0	hsa-miR-96-5p	-0.28	-0.28	0.73	2011
SLC6A6	ENST00000454876.2	solute carrier family 6 (neurotransmitter transporter), member 6	280	2	0	0	2	0	0	0	0	1	hsa-miR-1271-5p	-0.23	-0.24	0.92	2007, 2009, 2011
SLC6A9	ENST00000372310.3	solute carrier family 6 (neurotransmitter transporter, glycine), member 9	74	1	1	0	0	0	0	0	0	1	hsa-miR-1271-5p	-0.5	-0.56	0.82	2007, 2009, 2011
SLC7A14	ENST00000231706.5	solute carrier family 7, member 14	5	1	0	0	1	1	0	0	1	2	hsa-miR-96-5p	-0.18	-0.18	0.77	2011
SLC7A2	ENST00000494857.1	solute carrier family 7 (cationic amino acid transporter, y+ system), member 2	1233	1	1	0	0	1	0	0	1	3	hsa-miR-1271-5p	-0.25	-0.26	0.41
SLC7A8	ENST00000316902.7	solute carrier family 7 (amino acid transporter light chain, L system), member 8	15	1	1	0	0	0	0	0	0	3	hsa-miR-1271-5p	-0.26	-0.26	0.89	2005, 2007, 2009, 2011
SLC8A1	ENST00000406785.2	solute carrier family 8 (sodium/calcium exchanger), member 1	61	1	0	0	1	0	0	0	0	2	hsa-miR-1271-5p	0	-0.01	0.74
SLC9A2	ENST00000233969.2	solute carrier family 9, subfamily A (NHE2, cation proton antiporter 2), member 2	27	1	1	0	0	1	0	0	1	0	hsa-miR-1271-5p	-0.43	-0.43	0.85	2005, 2007, 2009, 2011
SLCO3A1	ENST00000318445.6	solute carrier organic anion transporter family, member 3A1	133	1	0	0	1	1	0	0	1	0	hsa-miR-1271-5p	-0.24	-0.24	0.79	2007, 2011
SLFN12	ENST00000394562.1	schlafen family member 12	255	1	0	0	1	3	1	0	2	0	hsa-miR-1271-5p	-0.05	-0.53	0.73
SLIT3	ENST00000519560.1	slit homolog 3 (Drosophila)	13	1	1	0	0	2	0	0	2	0	hsa-miR-1271-5p	-0.11	-0.13	0.39
SLITRK4	ENST00000381779.4	SLIT and NTRK-like family, member 4	86	1	0	0	1	1	0	1	0	0	hsa-miR-1271-5p	-0.13	-0.16	0.72	2007, 2011
SMAD1	ENST00000302085.4	SMAD family member 1	240	1	0	0	1	0	0	0	0	0	hsa-miR-1271-5p	-0.17	-0.18	0.65	2007
SMAD7	ENST00000262158.2	SMAD family member 7	142	1	0	0	1	0	0	0	0	0	hsa-miR-96-5p	-0.29	-0.3	0.74	2007, 2009, 2011
SMCR8	ENST00000406438.3	Smith-Magenis syndrome chromosome region, candidate 8	219	1	0	0	1	0	0	0	0	0	hsa-miR-96-5p	-0.08	-0.08	0.74	2007, 2009, 2011
SMEK1	ENST00000554684.1	SMEK homolog 1, suppressor of mek1 (Dictyostelium)	713	1	0	1	0	0	0	0	0	0	hsa-miR-1271-5p	-0.3	-0.3	0.82	2007, 2009, 2011
SNAP23	ENST00000249647.3	synaptosomal-associated protein, 23kDa	99	1	0	0	1	0	0	0	0	0	hsa-miR-1271-5p	-0.18	-0.18	0.72	2007, 2009, 2011
SNX16	ENST00000353788.4	sorting nexin 16	156	1	0	1	0	1	0	0	1	0	hsa-miR-1271-5p	-0.01	-0.39	0.74	2005, 2007, 2009, 2011
SNX17	ENST00000233575.2	sorting nexin 17	479	1	0	0	1	0	0	0	0	1	hsa-miR-1271-5p	-0.24	-0.25	0.74	2007, 2009, 2011
SNX22	ENST00000325881.4	sorting nexin 22	5	1	0	0	1	0	0	0	0	0	hsa-miR-1271-5p	-0.12	-0.12	ORF
SNX29	ENST00000566228.1	sorting nexin 29	266	1	0	1	0	0	0	0	0	2	hsa-miR-96-5p	-0.26	-0.3	0.84	2009
SNX30	ENST00000374232.3	sorting nexin family member 30	33	3	1	0	2	2	0	0	2	0	hsa-miR-1271-5p	-0.62	-0.72	> 0.99	2009, 2011
SOCS7	ENST00000577233.1	suppressor of cytokine signaling 7	15	1	1	0	0	0	0	0	0	2	hsa-miR-1271-5p	-0.01	-0.06	0.52	2011
SORT1	ENST00000256637.6	sortilin 1	2111	1	1	0	0	0	0	0	0	2	hsa-miR-1271-5p	-0.38	-0.43	0.89	2005, 2007, 2009, 2011
SOS1	ENST00000426016.1	son of sevenless homolog 1 (Drosophila)	189	1	0	0	1	0	0	0	0	1	hsa-miR-1271-5p	-0.01	-0.08	0.67	2011
SOX5	ENST00000546136.1	SRY (sex determining region Y)-box 5	43	2	1	1	0	0	0	0	0	1	hsa-miR-1271-5p	-0.11	-0.34	0.98	2005, 2007, 2009, 2011
SOX6	ENST00000316399.6	SRY (sex determining region Y)-box 6	22	2	1	0	1	1	0	1	0	1	hsa-miR-96-5p	-0.17	-0.54	0.97	2005, 2007, 2009, 2011
SP3	ENST00000310015.6	Sp3 transcription factor	285	1	0	0	1	2	1	0	1	2	hsa-miR-1271-5p	-0.17	-0.21	0.74	2007, 2009, 2011
SPAST	ENST00000315285.3	spastin	239	1	1	0	0	1	0	0	1	0	hsa-miR-1271-5p	-0.55	-0.55	0.91	2005, 2007, 2009, 2011
SPATA13	ENST00000382108.3	spermatogenesis associated 13	900	2	0	0	2	0	0	0	0	0	hsa-miR-1271-5p	-0.17	-0.38	0.91
SPATS2L	ENST00000358677.5	spermatogenesis associated, serine-rich 2-like	3387	1	0	0	1	1	0	1	0	1	hsa-miR-1271-5p	-0.21	-0.49	0.74	2007, 2009, 2011
SPECC1	ENST00000395530.2	sperm antigen with calponin homology and coiled-coil domains 1	128	1	1	0	0	0	0	0	0	1	hsa-miR-1271-5p	-0.01	-0.23	< 0.1
SPEN	ENST00000375759.3	spen homolog, transcriptional regulator (Drosophila)	7	1	1	0	0	0	0	0	0	1	hsa-miR-1271-5p	-0.37	-0.37	0.9	2005, 2007, 2009, 2011
SPIN1	ENST00000375859.3	spindlin 1	686	3	1	1	1	1	0	0	1	1	hsa-miR-96-5p	-0.86	-1.03	> 0.99	2007, 2009, 2011
SPIN3	ENST00000374919.3	spindlin family, member 3	12	1	0	0	1	0	0	0	0	0	hsa-miR-1271-5p	-0.28	-0.28	0.74	2009
SPPL2A	ENST00000261854.5	signal peptide peptidase like 2A	240	2	0	1	1	0	0	0	0	0	hsa-miR-96-5p	-0.09	-0.6	0.96
SPRY3	ENST00000302805.2	sprouty homolog 3 (Drosophila)	5	1	1	0	0	3	1	0	2	0	hsa-miR-1271-5p	-0.51	-0.51	0.89	2009, 2011
SPSB1	ENST00000328089.6	splA/ryanodine receptor domain and SOCS box containing 1	572	1	0	1	0	1	0	1	0	0	hsa-miR-96-5p	-0.4	-0.41	0.85	2009, 2011
SPTSSB	ENST00000359175.4	serine palmitoyltransferase, small subunit B	15	1	0	0	1	1	0	0	1	0	hsa-miR-96-5p	-0.43	-0.43	0.74	2009, 2011
SRCRB4D	ENST00000275560.3	scavenger receptor cysteine rich domain containing, group B (4 domains)	27	1	0	1	0	0	0	0	0	0	hsa-miR-96-5p	-0.27	-0.27	0.65	2005, 2007, 2009, 2011
SRPK2	ENST00000393651.3	SRSF protein kinase 2	381	1	1	0	0	0	0	0	0	0	hsa-miR-1271-5p	0	-0.15	< 0.1
SRSF6	ENST00000244020.3	serine/arginine-rich splicing factor 6	1914	1	0	0	1	0	0	0	0	0	hsa-miR-96-5p	-0.19	-0.19	0.74	2009, 2011
SS18	ENST00000415083.2	synovial sarcoma translocation, chromosome 18	205	1	0	1	0	0	0	0	0	0	hsa-miR-1271-5p	-0.02	-0.36	0.75	2009
ST3GAL2	ENST00000342907.2	ST3 beta-galactoside alpha-2,3-sialyltransferase 2	102	1	0	0	1	0	0	0	0	0	hsa-miR-96-5p	-0.02	-0.19	0.74	2009, 2011
ST3GAL3	ENST00000372377.4	ST3 beta-galactoside alpha-2,3-sialyltransferase 3	135	1	0	1	0	0	0	0	0	0	hsa-miR-96-5p	-0.19	-0.19	0.6	2005, 2007, 2009, 2011
ST6GALNAC3	ENST00000328299.3	ST6 (alpha-N-acetyl-neuraminyl-2,3-beta-galactosyl-1,3)-N-acetylgalactosaminide alpha-2,6-sialyltransferase 3	41	1	1	0	0	0	0	0	0	1	hsa-miR-1271-5p	-0.43	-0.43	0.78	2009, 2011
ST7	ENST00000393451.3	suppression of tumorigenicity 7	877	1	0	1	0	0	0	0	0	0	hsa-miR-96-5p	-0.34	-0.34	ORF	2011
STAG1	ENST00000383202.2	stromal antigen 1	94	1	0	0	1	1	0	0	1	0	hsa-miR-1271-5p	-0.1	-0.12	0.72	2007, 2011
STAM2	ENST00000263904.4	signal transducing adaptor molecule (SH3 domain and ITAM motif) 2	296	1	0	0	1	0	0	0	0	1	hsa-miR-1271-5p	-0.01	-0.11	0.74	2011
STARD7	ENST00000337288.5	StAR-related lipid transfer (START) domain containing 7	17	1	0	1	0	0	0	0	0	0	hsa-miR-96-5p	-0.22	-0.28	0.83	2005, 2007, 2009, 2011
STC2	ENST00000265087.4	stanniocalcin 2	1112	1	1	0	0	0	0	0	0	0	hsa-miR-1271-5p	-0.2	-0.21	0.43	2009, 2011
STK17A	ENST00000319357.5	serine/threonine kinase 17a	350	1	1	0	0	1	0	0	1	2	hsa-miR-96-5p	-0.7	-0.79	0.89	2009, 2011
STK17B	ENST00000263955.4	serine/threonine kinase 17b	113	1	1	0	0	0	0	0	0	0	hsa-miR-1271-5p	-0.28	-0.36	0.89	2011
STK19	ENST00000375331.2	serine/threonine kinase 19	5	1	0	0	1	1	0	1	0	0	hsa-miR-96-5p	-0.51	-0.51	0.63	2011
STK35	ENST00000381482.3	serine/threonine kinase 35	263	1	1	0	0	0	0	0	0	1	hsa-miR-1271-5p	-0.33	-0.34	0.84	2005, 2007, 2009, 2011
STMN2	ENST00000518111.1	stathmin-like 2	7	1	0	1	0	0	0	0	0	0	hsa-miR-96-5p	-0.06	-0.3	0.77	2011
STMND1	ENST00000536551.1	stathmin domain containing 1	45	1	1	0	0	0	0	0	0	0	hsa-miR-96-5p	-0.6	-0.6	0.84	2011
STOX2	ENST00000308497.4	storkhead box 2	379	1	0	0	1	0	0	0	0	4	hsa-miR-1271-5p	-0.15	-0.15	0.73
STX10	ENST00000242770.5	syntaxin 10	389	1	0	1	0	0	0	0	0	0	hsa-miR-1271-5p	-0.33	-0.33	ORF
SUSD1	ENST00000374263.3	sushi domain containing 1	68	1	0	1	0	1	0	0	1	3	hsa-miR-96-5p	-0.02	-0.21	0.6
SV2C	ENST00000502798.2	synaptic vesicle glycoprotein 2C	30	2	1	0	1	0	0	0	0	1	hsa-miR-1271-5p	-0.26	-0.28	0.96
SYNE2	ENST00000358025.3	spectrin repeat containing, nuclear envelope 2	27	1	0	0	1	0	0	0	0	1	hsa-miR-96-5p	-0.42	-0.45	0.54	2007, 2009, 2011
SYNGR2	ENST00000589711.1	synaptogyrin 2	466	1	0	0	1	0	0	0	0	1	hsa-miR-1271-5p	-0.14	-0.16	0.62
TACC1	ENST00000330691.6	transforming, acidic coiled-coil containing protein 1	186	1	0	1	0	1	0	0	1	2	hsa-miR-1271-5p	-0.12	-0.45	0.92	2005, 2007, 2009, 2011
TAF15	ENST00000588240.1	TAF15 RNA polymerase II, TATA box binding protein (TBP)-associated factor, 68kDa	225	1	0	0	1	0	0	0	0	0	hsa-miR-1271-5p	-0.28	-0.28	0.59	2011
TAF4	ENST00000252996.4	TAF4 RNA polymerase II, TATA box binding protein (TBP)-associated factor, 135kDa	61	1	0	0	1	0	0	0	0	0	hsa-miR-1271-5p	-0.12	-0.12	0.7	2007, 2009
TAF4B	ENST00000269142.5	TAF4b RNA polymerase II, TATA box binding protein (TBP)-associated factor, 105kDa	52	1	0	0	1	1	0	0	1	0	hsa-miR-1271-5p	-0.26	-0.26	0.74	2009, 2011
TAOK1	ENST00000261716.3	TAO kinase 1	164	1	0	0	1	0	0	0	0	0	hsa-miR-1271-5p	-0.05	-0.05	0.71	2007, 2009, 2011
TAPT1	ENST00000405303.2	transmembrane anterior posterior transformation 1	105	1	0	0	1	1	0	0	1	0	hsa-miR-1271-5p	-0.18	-0.21	0.71	2007, 2009, 2011
TARBP1	ENST00000040877.1	TAR (HIV-1) RNA binding protein 1	596	1	0	0	1	0	0	0	0	0	hsa-miR-1271-5p	-0.28	-0.28	0.56
TBC1D22B	ENST00000373491.3	TBC1 domain family, member 22B	127	1	0	1	0	0	0	0	0	0	hsa-miR-96-5p	-0.24	-0.24	0.76	2005, 2007, 2009, 2011
TBC1D4	ENST00000377636.3	TBC1 domain family, member 4	96	1	0	1	0	0	0	0	0	1	hsa-miR-96-5p	-0.24	-0.24	0.84	2009, 2011
TBL1X	ENST00000407597.2	transducin (beta)-like 1X-linked	125	1	1	0	0	0	0	0	0	0	hsa-miR-1271-5p	-0.44	-0.44	0.9	2007, 2009, 2011
TBR1	ENST00000389554.3	T-box, brain, 1	5	2	2	0	0	0	0	0	0	0	hsa-miR-1271-5p	-0.7	-0.7	0.97
TBX1	ENST00000332710.4	T-box 1	9	1	1	0	0	0	0	0	0	0	hsa-miR-1271-5p	-0.38	-0.38	0.88	2011
TBX15	ENST00000207157.3	T-box 15	14	1	0	1	0	1	0	0	1	2	hsa-miR-96-5p	-0.36	-0.43	0.85	2005, 2007, 2009, 2011
TBX5	ENST00000349716.5	T-box 5	68	1	0	1	0	0	0	0	0	1	hsa-miR-96-5p	-0.27	-0.4	0.65
TCF19	ENST00000376257.3	transcription factor 19	881	1	0	0	1	0	0	0	0	1	hsa-miR-96-5p	-0.11	-0.11	0.73	2011
TCF4	ENST00000354452.3	transcription factor 4	394	1	0	1	0	0	0	0	0	1	hsa-miR-96-5p	-0.18	-0.18	0.68	2011
TCF7L2	ENST00000355717.4	transcription factor 7-like 2 (T-cell specific, HMG-box)	650	1	1	0	0	0	0	0	0	0	hsa-miR-1271-5p	-0.44	-0.45	0.89	2011
TEAD1	ENST00000361905.4	TEA domain family member 1 (SV40 transcriptional enhancer factor)	740	1	0	0	1	1*	0	0	0	0	hsa-miR-1271-5p	-0.03	-0.03	0.74	2007, 2009, 2011
TENM4	ENST00000278550.7	teneurin transmembrane protein 4	34	2	0	0	2	0	0	0	0	1	hsa-miR-1271-5p	-0.05	-0.06	0.73	2009, 2011
TFAP2B	ENST00000393655.3	transcription factor AP-2 beta (activating enhancer binding protein 2 beta)	23	1	0	0	1	1	0	0	1	0	hsa-miR-1271-5p	-0.04	-0.17	0.65
TFDP2	ENST00000499676.2	transcription factor Dp-2 (E2F dimerization partner 2)	128	1	1	0	0	0	0	0	0	0	hsa-miR-96-5p	-0.02	-0.24	< 0.1	2011
TGFBR1	ENST00000374994.4	transforming growth factor, beta receptor 1	249	1	0	1	0	0	0	0	0	0	hsa-miR-96-5p	-0.2	-0.23	0.68	2007
THBS2	ENST00000366787.3	thrombospondin 2	372	1	0	0	1	1	0	0	1	1	hsa-miR-1271-5p	-0.11	-0.2	0.74	2007, 2009, 2011
TIAM1	ENST00000286827.3	T-cell lymphoma invasion and metastasis 1	20	1	0	0	1	0	0	0	0	1	hsa-miR-1271-5p	-0.03	-0.14	0.7	2009, 2011
TLL1	ENST00000061240.2	tolloid-like 1	247	1	0	1	0	1	0	0	1	0	hsa-miR-96-5p	-0.45	-0.55	0.85	2005, 2007, 2009, 2011
TLN1	ENST00000314888.9	talin 1	266	2	0	1	1	0	0	0	0	1	hsa-miR-96-5p	-0.1	-0.13	0.92	2007
TM4SF18	ENST00000296059.2	transmembrane 4 L six family member 18	5	1	1	0	0	1	0	1	0	1	hsa-miR-96-5p	-0.28	-0.28	< 0.1
TM9SF4	ENST00000398022.2	transmembrane 9 superfamily protein member 4	3096	1	0	1	0	0	0	0	0	0	hsa-miR-96-5p	-0.26	-0.29	0.71	2005, 2007, 2009, 2011
TMBIM6	ENST00000423828.1	transmembrane BAX inhibitor motif containing 6	4043	1	0	1	0	0	0	0	0	0	hsa-miR-1271-5p	-0.02	-0.38	0.84	2005, 2007, 2009, 2011
TMED2	ENST00000262225.3	transmembrane emp24 domain trafficking protein 2	3025	1	0	0	1	0	0	0	0	1	hsa-miR-1271-5p	-0.17	-0.17	0.71
TMEM115	ENST00000266025.3	transmembrane protein 115	1346	1	0	0	1	0	0	0	0	1	hsa-miR-1271-5p	-0.18	-0.18	0.74	2007, 2009, 2011
TMEM127	ENST00000258439.3	transmembrane protein 127	296	1	0	0	1	1	0	0	1	0	hsa-miR-1271-5p	-0.07	-0.09	0.74	2011
TMEM163	ENST00000281924.6	transmembrane protein 163	24	1	0	1	0	0	0	0	0	0	hsa-miR-96-5p	-0.32	-0.32	0.81	2007, 2009, 2011
TMEM169	ENST00000295658.4	transmembrane protein 169	5	1	1	0	0	1	0	0	1	0	hsa-miR-1271-5p	-0.45	-0.45	0.36	2007, 2009, 2011
TMEM170B	ENST00000379426.1	transmembrane protein 170B	489	1	1	0	0	1	0	1	0	0	hsa-miR-1271-5p	-0.63	-0.69	0.9	2009, 2011
TMEM178B	ENST00000565468.1	transmembrane protein 178B	129	2	0	1	1	1	0	1	0	0	hsa-miR-1271-5p	-0.31	-0.31	0.96	2011
TMEM198	ENST00000373883.3	transmembrane protein 198	80	1	1	0	0	0	0	0	0	2	hsa-miR-1271-5p	-0.65	-0.65	0.89	2005, 2007, 2009, 2011
TMEM218	ENST00000532156.1	transmembrane protein 218	553	1	0	0	1	1	0	0	1	2	hsa-miR-1271-5p	-0.36	-0.4	< 0.1
TMEM246	ENST00000374847.1	transmembrane protein 246	367	1	0	0	1	0	0	0	0	0	hsa-miR-1271-5p	-0.2	-0.2	0.66
TMEM248	ENST00000341567.4	transmembrane protein 248	3207	1	1	0	0	0	0	0	0	0	hsa-miR-1271-5p	-0.34	-0.4	0.74	2009, 2011
TMEM50B	ENST00000542230.2	transmembrane protein 50B	528	1	0	0	1	0	0	0	0	0	hsa-miR-1271-5p	-0.28	-0.28	0.74	2007, 2009, 2011
TMEM57	ENST00000399766.3	transmembrane protein 57	459	1	0	1	0	0	0	0	0	0	hsa-miR-96-5p	-0.17	-0.27	0.77
TMEM86A	ENST00000280734.2	transmembrane protein 86A	5	1	0	0	1	0	0	0	0	0	hsa-miR-1271-5p	-0.21	-0.21	0.74	2007, 2009, 2011
TMX1	ENST00000457354.2	thioredoxin-related transmembrane protein 1	3176	1	0	1	0	0	0	0	0	0	hsa-miR-96-5p	-0.36	-0.36	0.85	2007, 2009, 2011
TNFAIP8	ENST00000504771.2	tumor necrosis factor, alpha-induced protein 8	608	1	0	0	1	0	0	0	0	1	hsa-miR-1271-5p	-0.22	-0.22	0.71	2011
TNIK	ENST00000436636.2	TRAF2 and NCK interacting kinase	106	1	0	1	0	3	0	0	3	0	hsa-miR-1271-5p	-0.06	-0.35	0.85
TNKS2	ENST00000371627.4	tankyrase, TRF1-interacting ankyrin-related ADP-ribose polymerase 2	205	1	0	0	1	0	0	0	0	0	hsa-miR-1271-5p	-0.09	-0.12	0.63	2007
TNPO1	ENST00000337273.5	transportin 1	2041	1	0	0	1	0	0	0	0	1	hsa-miR-96-5p	-0.13	-0.13	0.66	2011
TNRC6A	ENST00000395799.3	trinucleotide repeat containing 6A	267	1	0	0	1	0	0	0	0	0	hsa-miR-1271-5p	-0.16	-0.16	0.73	2007, 2009, 2011
TNS1	ENST00000171887.4	tensin 1	591	1	0	0	1	1	0	0	1	0	hsa-miR-1271-5p	-0.12	-0.12	0.87	2009, 2011
TNS3	ENST00000311160.9	tensin 3	28	2	1	0	1	0	0	0	0	1	hsa-miR-1271-5p	-0.39	-0.39	0.96	2007, 2009, 2011
TOX	ENST00000361421.1	thymocyte selection-associated high mobility group box	139	1	0	0	1	0	0	0	0	0	hsa-miR-96-5p	-0.18	-0.18	0.73	2007, 2009, 2011
TOX2	ENST00000372999.1	TOX high mobility group box family member 2	21	1	0	0	1	0	0	0	0	0	hsa-miR-1271-5p	-0.03	-0.03	0.65	2009, 2011
TOX3	ENST00000407228.3	TOX high mobility group box family member 3	59	1	0	0	1	0	0	0	0	0	hsa-miR-96-5p	-0.17	-0.17	0.73	2007, 2009, 2011
TP53INP1	ENST00000448464.2	tumor protein p53 inducible nuclear protein 1	39	1	0	0	1	0	0	0	0	1	hsa-miR-96-5p	-0.06	-0.17	0.74	2007, 2009, 2011
TP53INP2	ENST00000374810.3	tumor protein p53 inducible nuclear protein 2	12	1	0	0	1	0	0	0	0	0	hsa-miR-1271-5p	-0.13	-0.13	0.74	2007, 2011
TP73	ENST00000378280.1	tumor protein p73	831	1	0	0	1	0	0	0	0	0	hsa-miR-1271-5p	-0.09	-0.09	0.73	2011
TPD52	ENST00000379096.5	tumor protein D52	4585	1	0	0	1	0	0	0	0	2	hsa-miR-96-5p	-0.28	-0.29	0.74	2007, 2011
TPM1	ENST00000267996.7	tropomyosin 1 (alpha)	21798	1	0	1	0	0	0	0	0	0	hsa-miR-96-5p	-0.44	-0.45	0.62	2007, 2011
TPM2	ENST00000378300.5	tropomyosin 2 (beta)	9695	1	0	1	0	0	0	0	0	1	hsa-miR-1271-5p	-0.1	-0.1	< 0.1
TPRG1	ENST00000345063.3	tumor protein p63 regulated 1	24	1	0	1	0	0	0	0	0	1	hsa-miR-96-5p	-0.05	-0.24	0.8
TPT1	ENST00000379056.1	tumor protein, translationally-controlled 1	2856	1	0	1	0	0	0	0	0	0	hsa-miR-1271-5p	-0.42	-0.43	0.84
TRABD2B	ENST00000606738.2	TraB domain containing 2B	244	1	0	0	1	2	0	0	2	1	hsa-miR-96-5p	-0.21	-0.27	0.75	2011
TRAM2	ENST00000182527.3	translocation associated membrane protein 2	2774	1	0	1	0	0	0	0	0	1	hsa-miR-96-5p	-0.14	-0.14	0.33	2009, 2011
TRIB3	ENST00000217233.3	tribbles pseudokinase 3	730	1	1	0	0	1	0	1	0	1	hsa-miR-1271-5p	-0.52	-0.52	0.84	2005, 2007, 2009, 2011
TRIM44	ENST00000299413.5	tripartite motif containing 44	4203	1	0	1	0	1	1	0	0	2	hsa-miR-96-5p	-0.03	-0.31	0.66
TRIM56	ENST00000306085.6	tripartite motif containing 56	5	1	1	0	0	0	0	0	0	0	hsa-miR-1271-5p	-0.31	-0.31	0.37	2009, 2011
TRIM66	ENST00000299550.6	tripartite motif containing 66	33	1	0	0	1	0	0	0	0	1	hsa-miR-1271-5p	-0.06	-0.07	0.68	2011
TRIM71	ENST00000383763.5	tripartite motif containing 71, E3 ubiquitin protein ligase	67	2	1	0	1	0	0	0	0	0	hsa-miR-1271-5p	-0.15	-0.23	0.97
TRIM9	ENST00000298355.3	tripartite motif containing 9	45	1	0	1	0	0	0	0	0	0	hsa-miR-96-5p	-0.33	-0.33	0.28	2011
TRIO	ENST00000344204.4	trio Rho guanine nucleotide exchange factor	365	1	0	0	1	0	0	0	0	1	hsa-miR-1271-5p	-0.07	-0.16	0.7
TRMT1L	ENST00000367504.3	tRNA methyltransferase 1 homolog (S. cerevisiae)-like	410	1	0	0	1	0	0	0	0	0	hsa-miR-96-5p	-0.13	-0.13	ORF
TRPM3	ENST00000377111.2	transient receptor potential cation channel, subfamily M, member 3	11	1	0	1	0	1	0	1	0	5	hsa-miR-1271-5p	-0.19	-0.38	0.83
TSC22D3	ENST00000372390.4	TSC22 domain family, member 3	154	1	0	1	0	1	0	0	1	0	hsa-miR-1271-5p	-0.37	-0.37	0.75	2007, 2009, 2011
TSKU	ENST00000333090.4	tsukushi, small leucine rich proteoglycan	293	2	0	1	1	1	0	0	1	0	hsa-miR-96-5p	-0.49	-0.52	0.95	2007, 2009, 2011
TSPAN14	ENST00000429989.3	tetraspanin 14	239	1	0	0	1	1	0	1	0	3	hsa-miR-1271-5p	-0.2	-0.34	0.74	2007, 2009, 2011
TSPAN4	ENST00000397396.1	tetraspanin 4	3943	1	0	0	1	0	0	0	0	0	hsa-miR-1271-5p	-0.2	-0.2	0.74	2011
TSPAN9	ENST00000537971.1	tetraspanin 9	1410	1	0	0	1	0	0	0	0	0	hsa-miR-1271-5p	-0.2	-0.2	0.74	2007, 2009, 2011
TTPAL	ENST00000262605.4	tocopherol (alpha) transfer protein-like	265	1	1	0	0	0	0	0	0	1	hsa-miR-1271-5p	-0.04	-0.13	0.29	2009, 2011
TTYH3	ENST00000258796.7	tweety family member 3	188	2	1	1	0	1	0	1	0	0	hsa-miR-96-5p	-0.45	-0.45	0.98	2003, 2005, 2007, 2009, 2011
TUBD1	ENST00000346141.6	tubulin, delta 1	157	1	0	0	1	0	0	0	0	1	hsa-miR-1271-5p	0	-0.18	0.73
TWIST1	ENST00000242261.5	twist basic helix-loop-helix transcription factor 1	190	1	0	1	0	1	0	0	1	0	hsa-miR-96-5p	-0.44	-0.44	0.62
UBE2D4	ENST00000222402.3	ubiquitin-conjugating enzyme E2D 4 (putative)	20	1	0	0	1	0	0	0	0	0	hsa-miR-1271-5p	-0.29	-0.29	0.59	2009, 2011
UBE2G1	ENST00000396981.2	ubiquitin-conjugating enzyme E2G 1	5620	2	0	2	0	0	0	0	0	1	hsa-miR-1271-5p	-0.64	-0.69	0.88	2005, 2007, 2009, 2011
UBE2K	ENST00000261427.5	ubiquitin-conjugating enzyme E2K	762	1	0	0	1	0	0	0	0	1	hsa-miR-96-5p	-0.06	-0.21	0.74	2009, 2011
UBE2L3	ENST00000342192.4	ubiquitin-conjugating enzyme E2L 3	1318	1	0	0	1	0	0	0	0	1	hsa-miR-1271-5p	-0.07	-0.32	0.74	2007, 2009, 2011
UBE2W	ENST00000517608.1	ubiquitin-conjugating enzyme E2W (putative)	102	1	0	0	1	0	0	0	0	0	hsa-miR-1271-5p	-0.17	-0.17	0.74
UCK2	ENST00000367879.4	uridine-cytidine kinase 2	437	2	1	1	0	0	0	0	0	0	hsa-miR-96-5p	-0.42	-0.65	0.98	2003, 2005, 2007, 2009, 2011
UNC13B	ENST00000378495.3	unc-13 homolog B (C. elegans)	1019	1	0	1	0	0	0	0	0	0	hsa-miR-1271-5p	-0.19	-0.19	0.53
UNC13C	ENST00000545554.1	unc-13 homolog C (C. elegans)	14	1	1	0	0	2	0	0	2	1	hsa-miR-1271-5p	-0.48	-0.48	0.89	2007, 2009, 2011
UNC5D	ENST00000287272.2	unc-5 homolog D (C. elegans)	37	1	0	0	1	2	0	0	2	3	hsa-miR-1271-5p	-0.09	-0.13	0.76	2007
UNC79	ENST00000553484.1	unc-79 homolog (C. elegans)	5	1	0	1	0	0	0	0	0	0	hsa-miR-96-5p	-0.26	-0.26	0.36
UNKL	ENST00000389221.4	unkempt homolog (Drosophila)-like	308	1	0	0	1	0	0	0	0	0	hsa-miR-1271-5p	-0.01	-0.08	0.74	2009, 2011
USP13	ENST00000263966.3	ubiquitin specific peptidase 13 (isopeptidase T-3)	379	1	0	0	1	0	0	0	0	2	hsa-miR-1271-5p	-0.23	-0.23	0.74	2011
USP15	ENST00000353364.3	ubiquitin specific peptidase 15	286	1	0	0	1	1	0	0	1	0	hsa-miR-1271-5p	-0.01	-0.16	0.74	2009, 2011
USP5	ENST00000229268.8	ubiquitin specific peptidase 5 (isopeptidase T)	104	1	0	0	1	0	0	0	0	0	hsa-miR-1271-5p	-0.22	-0.22	0.74	2007, 2009, 2011
USP6NL	ENST00000609104.1	USP6 N-terminal like	183	1	0	0	1	0	0	0	0	0	hsa-miR-96-5p	-0.21	-0.21	0.74	2009, 2011
VAMP3	ENST00000054666.6	vesicle-associated membrane protein 3	515	2	1	0	1	0	0	0	0	0	hsa-miR-1271-5p	-0.5	-0.8	0.95	2007, 2009, 2011
VANGL2	ENST00000368061.2	VANGL planar cell polarity protein 2	560	1	1	0	0	0	0	0	0	1	hsa-miR-1271-5p	-0.23	-0.23	0.87	2009, 2011
VAT1	ENST00000355653.3	vesicle amine transport 1	2844	2	0	1	1	0	0	0	0	1	hsa-miR-1271-5p	-0.42	-0.42	0.95	2005, 2007, 2009, 2011
VAT1L	ENST00000302536.2	vesicle amine transport 1-like	123	2	0	1	1	1	0	0	1	1	hsa-miR-1271-5p	-0.57	-0.57	0.97	2005, 2007, 2009, 2011
VCL	ENST00000372755.3	vinculin	189	1	0	0	1	0	0	0	0	2	hsa-miR-96-5p	-0.09	-0.15	0.74	2011
VGLL3	ENST00000398399.2	vestigial like 3 (Drosophila)	187	1	0	0	1	0	0	0	0	1	hsa-miR-1271-5p	0	-0.16	0.74	2007, 2009, 2011
VLDLR	ENST00000382100.3	very low density lipoprotein receptor	977	1	0	0	1	1	0	0	1	0	hsa-miR-96-5p	-0.22	-0.23	0.74	2007, 2009, 2011
VPS26B	ENST00000281187.5	vacuolar protein sorting 26 homolog B (S. pombe)	1236	1	0	0	1	0	0	0	0	1	hsa-miR-1271-5p	-0.15	-0.16	0.68	2007, 2009, 2011
VPS53	ENST00000437048.2	vacuolar protein sorting 53 homolog (S. cerevisiae)	1332	1	0	0	1	1	0	1	0	1	hsa-miR-1271-5p	-0.01	-0.03	0.73	2011
VSIG10	ENST00000359236.5	V-set and immunoglobulin domain containing 10	355	1	0	1	0	0	0	0	0	1	hsa-miR-96-5p	-0.07	-0.27	0.82	2011
WASF2	ENST00000536657.1	WAS protein family, member 2	311	1	0	0	1	0	0	0	0	3	hsa-miR-1271-5p	-0.24	-0.25	0.72	2007, 2009, 2011
WDR47	ENST00000400794.3	WD repeat domain 47	185	1	0	0	1	0	0	0	0	0	hsa-miR-96-5p	-0.12	-0.12	0.7	2007
WDR82	ENST00000296490.3	WD repeat domain 82	319	1	1	0	0	0	0	0	0	1	hsa-miR-1271-5p	-0.41	-0.42	0.9	2007, 2009, 2011
WHAMM	ENST00000286760.4	WAS protein homolog associated with actin, golgi membranes and microtubules	834	1	0	0	1	0	0	0	0	0	hsa-miR-1271-5p	0	-0.17	0.63
WIPI2	ENST00000288828.4	WD repeat domain, phosphoinositide interacting 2	1038	2	0	1	1	0	0	0	0	0	hsa-miR-96-5p	-0.43	-0.49	0.96	2007, 2009, 2011
WNK2	ENST00000395475.2	WNK lysine deficient protein kinase 2	134	1	1	0	0	0	0	0	0	0	hsa-miR-1271-5p	-0.22	-0.22	ORF
XIAP	ENST00000371199.3	X-linked inhibitor of apoptosis	153	1	0	1	0	0	0	0	0	0	hsa-miR-1271-5p	-0.17	-0.28	0.84	2011
XKR4	ENST00000327381.6	XK, Kell blood group complex subunit-related family, member 4	5	2	1	1	0	3	1	1	1	2	hsa-miR-1271-5p	-0.34	-0.34	0.96	2007, 2009, 2011
YES1	ENST00000577961.1	v-yes-1 Yamaguchi sarcoma viral oncogene homolog 1	168	1	0	0	1	0	0	0	0	1	hsa-miR-96-5p	-0.23	-0.23	0.74	2007, 2009, 2011
YIPF4	ENST00000238831.4	Yip1 domain family, member 4	3482	1	1	0	0	0	0	0	0	0	hsa-miR-1271-5p	-0.34	-0.52	0.9	2007, 2009, 2011
YWHAE	ENST00000264335.8	tyrosine 3-monooxygenase/tryptophan 5-monooxygenase activation protein, epsilon polypeptide	144	1	0	0	1	0	0	0	0	0	hsa-miR-96-5p	-0.23	-0.27	0.67
YWHAG	ENST00000307630.3	tyrosine 3-monooxygenase/tryptophan 5-monooxygenase activation protein, gamma polypeptide	5623	1	0	0	1	0	0	0	0	0	hsa-miR-1271-5p	-0.21	-0.21	0.73	2007, 2009, 2011
ZADH2	ENST00000322342.3	zinc binding alcohol dehydrogenase domain containing 2	207	2	0	0	2	0	0	0	0	0	hsa-miR-1271-5p	-0.12	-0.22	0.93	2007, 2009, 2011
ZBTB20	ENST00000462705.1	zinc finger and BTB domain containing 20	5	2	0	0	2	4	0	0	4	5	hsa-miR-1271-5p	0	-0.26	0.94
ZBTB37	ENST00000367701.5	zinc finger and BTB domain containing 37	213	1	0	0	1	1	0	0	1	2	hsa-miR-1271-5p	-0.14	-0.15	0.6
ZBTB40	ENST00000404138.1	zinc finger and BTB domain containing 40	124	1	0	0	1	1	0	1	0	0	hsa-miR-1271-5p	-0.07	-0.09	0.61	2009, 2011
ZBTB41	ENST00000367405.4	zinc finger and BTB domain containing 41	33	2	2	0	0	0	0	0	0	0	hsa-miR-1271-5p	-0.46	-0.54	0.96	2007, 2009, 2011
ZBTB6	ENST00000373659.3	zinc finger and BTB domain containing 6	55	1	0	0	1	0	0	0	0	0	hsa-miR-96-5p	-0.14	-0.17	0.54
ZBTB7A	ENST00000322357.4	zinc finger and BTB domain containing 7A	37	1	0	0	1	0	0	0	0	0	hsa-miR-1271-5p	-0.1	-0.1	0.74
ZC2HC1C	ENST00000238686.8	zinc finger, C2HC-type containing 1C	48	1	0	0	1	0	0	0	0	0	hsa-miR-1271-5p	-0.1	-0.1	0.68
ZC3H12C	ENST00000278590.3	zinc finger CCCH-type containing 12C	150	1	1	0	0	0	0	0	0	1	hsa-miR-1271-5p	-0.17	-0.19	0.68	2009, 2011
ZC3H6	ENST00000343936.4	zinc finger CCCH-type containing 6	10	1	0	0	1	0	0	0	0	0	hsa-miR-1271-5p	-0.13	-0.13	0.73	2009, 2011
ZCCHC11	ENST00000257177.4	zinc finger, CCHC domain containing 11	97	1	1	0	0	0	0	0	0	1	hsa-miR-1271-5p	-0.54	-0.54	0.9	2005, 2007, 2009, 2011
ZCCHC14	ENST00000268616.4	zinc finger, CCHC domain containing 14	64	1	0	0	1	0	0	0	0	0	hsa-miR-1271-5p	-0.13	-0.14	0.74	2007, 2009, 2011
ZCCHC3	ENST00000382352.3	zinc finger, CCHC domain containing 3	1328	1	1	0	0	0	0	0	0	0	hsa-miR-1271-5p	-0.63	-0.63	0.84	2011
ZDHHC17	ENST00000426126.2	zinc finger, DHHC-type containing 17	117	1	0	1	0	0	0	0	0	0	hsa-miR-96-5p	-0.2	-0.34	0.81	2005, 2007, 2009, 2011
ZDHHC5	ENST00000287169.3	zinc finger, DHHC-type containing 5	1505	1	0	0	1	0	0	0	0	0	hsa-miR-1271-5p	-0.01	-0.17	0.74	2007, 2009, 2011
ZEB1	ENST00000361642.5	zinc finger E-box binding homeobox 1	59	1	0	1	0	0	0	0	0	0	hsa-miR-96-5p	-0.36	-0.36	0.81	2011
ZFAND4	ENST00000344646.5	zinc finger, AN1-type domain 4	74	1	0	0	1	0	0	0	0	0	hsa-miR-1271-5p	-0.24	-0.24	0.61	2007
ZFAND5	ENST00000237937.3	zinc finger, AN1-type domain 5	2522	1	1	0	0	0	0	0	0	0	hsa-miR-96-5p	-0.64	-0.65	0.9	2007, 2009, 2011
ZFC3H1	ENST00000378743.3	zinc finger, C3H1-type containing	129	1	0	0	1	0	0	0	0	0	hsa-miR-1271-5p	-0.23	-0.23	0.73	2007, 2011
ZFHX4	ENST00000521891.2	zinc finger homeobox 4	194	1	0	1	0	0	0	0	0	0	hsa-miR-96-5p	-0.24	-0.24	0.81	2005, 2007, 2009, 2011
ZFP36L1	ENST00000555997.1	ZFP36 ring finger protein-like 1	231	2	1	0	1	0	0	0	0	0	hsa-miR-1271-5p	-0.76	-0.82	0.94	2007, 2009, 2011
ZFP36L2	ENST00000282388.3	ZFP36 ring finger protein-like 2	317	1	0	0	1	0	0	0	0	1	hsa-miR-96-5p	-0.01	-0.04	0.65
ZHX1	ENST00000395571.3	zinc fingers and homeoboxes 1	88	1	1	0	0	0	0	0	0	0	hsa-miR-1271-5p	-0.45	-0.45	0.87	2005, 2007, 2009, 2011
ZHX2	ENST00000314393.4	zinc fingers and homeoboxes 2	414	1	1	0	0	0	0	0	0	1	hsa-miR-1271-5p	-0.46	-0.46	0.9	2005, 2007, 2009, 2011
ZIC2	ENST00000376335.3	Zic family member 2	1173	1	1	0	0	0	0	0	0	0	hsa-miR-96-5p	-0.39	-0.39	0.89	2007, 2009, 2011
ZIC3	ENST00000287538.5	Zic family member 3	9	1	1	0	0	0	0	0	0	0	hsa-miR-1271-5p	-0.38	-0.38	0.83	2003, 2007, 2009, 2011
ZMAT4	ENST00000315769.7	zinc finger, matrin-type 4	5	1	0	0	1	1	0	0	1	0	hsa-miR-1271-5p	-0.22	-0.28	0.66
ZNF189	ENST00000374861.3	zinc finger protein 189	202	1	0	0	1	0	0	0	0	1	hsa-miR-1271-5p	-0.13	-0.13	0.72
ZNF280B	ENST00000360412.2	zinc finger protein 280B	7	1	0	0	1	0	0	0	0	1	hsa-miR-96-5p	-0.2	-0.26	0.73	2011
ZNF322	ENST00000415922.2	zinc finger protein 322	5	1	0	1	0	0	0	0	0	1	hsa-miR-1271-5p	0	-0.28	0.59	2011
ZNF398	ENST00000420008.2	zinc finger protein 398	305	1	0	0	1	0	0	0	0	2	hsa-miR-1271-5p	-0.12	-0.15	0.72	2009, 2011
ZNF449	ENST00000339249.4	zinc finger protein 449	345	1	0	1	0	0	0	0	0	0	hsa-miR-96-5p	-0.36	-0.38	0.75	2009, 2011
ZNF496	ENST00000294753.4	zinc finger protein 496	391	1	1	0	0	0	0	0	0	0	hsa-miR-1271-5p	-0.34	-0.34	0.73
ZNF532	ENST00000336078.4	zinc finger protein 532	5	1	0	0	1	0	0	0	0	0	hsa-miR-1271-5p	-0.06	-0.06	0.74	2007, 2009, 2011
ZNF585A	ENST00000356958.4	zinc finger protein 585A	77	1	0	1	0	1	0	1	0	0	hsa-miR-96-5p	-0.31	-0.31	0.48
ZNF609	ENST00000326648.3	zinc finger protein 609	103	1	1	0	0	0	0	0	0	0	hsa-miR-1271-5p	-0.03	-0.03	< 0.1	2009, 2011
ZNF697	ENST00000421812.2	zinc finger protein 697	43	2	0	0	2	0	0	0	0	0	hsa-miR-96-5p	-0.33	-0.33	0.92	2007, 2009, 2011
ZNF704	ENST00000327835.3	zinc finger protein 704	124	2	2	0	0	1	0	0	1	2	hsa-miR-1271-5p	-0.51	-0.71	0.98	2007, 2009, 2011
ZNRF1	ENST00000335325.4	zinc and ring finger 1, E3 ubiquitin protein ligase	519	1	0	0	1	0	0	0	0	0	hsa-miR-1271-5p	-0.26	-0.26	0.74	2007, 2009, 2011
ZSCAN25	ENST00000394152.2	zinc finger and SCAN domain containing 25	230	1	0	1	0	0	0	0	0	0	hsa-miR-1271-5p	-0.09	-0.17	0.25

## Sheet: miR-182-5p
Ortholog of target gene	Representative transcript	Gene name	3P-seq tags + 5	Conserved sites total	Conserved 8mer sites	Conserved 7mer-m8 sites	Conserved 7mer-A1 sites	Poorly conserved sites total	Poorly conserved 8mer sites	Poorly conserved 7mer-m8 sites	Poorly conserved 7mer-A1 sites	6mer sites	Representative miRNA	Cumulative weighted context++ score	Total context++ score	Aggregate PCT	Previous TargetScan publication(s)
AAK1	ENST00000409085.4	AP2 associated kinase 1	27	1	1	0	0	1	0	1	0	2	hsa-miR-182-5p	-0.02	-0.07	0.21	2007, 2011
AATK	ENST00000326724.4	apoptosis-associated tyrosine kinase	307	1	1	0	0	1	0	0	1	0	hsa-miR-182-5p	-0.29	-0.29	0.8	2009, 2011
ABCA2	ENST00000341511.6	ATP-binding cassette, sub-family A (ABC1), member 2	125	1	0	0	1	0	0	0	0	0	hsa-miR-182-5p	-0.18	-0.18	0.73	2007, 2009, 2011
ABCD2	ENST00000308666.3	ATP-binding cassette, sub-family D (ALD), member 2	5	1	0	1	0	2	0	0	2	1	hsa-miR-182-5p	-0.32	-0.38	0.49
ABCE1	ENST00000296577.4	ATP-binding cassette, sub-family E (OABP), member 1	787	1	0	1	0	0	0	0	0	0	hsa-miR-182-5p	-0.09	-0.09	0.32	2009, 2011
ABHD13	ENST00000375898.3	abhydrolase domain containing 13	479	2	2	0	0	0	0	0	0	1	hsa-miR-182-5p	-0.23	-0.94	0.67	2007, 2009, 2011
ABHD17B	ENST00000333421.6	abhydrolase domain containing 17B	104	1	1	0	0	0	0	0	0	0	hsa-miR-182-5p	-0.58	-0.58	0.65	2009, 2011
ABL2	ENST00000502732.1	c-abl oncogene 2, non-receptor tyrosine kinase	892	1	0	1	0	0	0	0	0	0	hsa-miR-182-5p	-0.06	-0.09	0.6	2009, 2011
ABLIM1	ENST00000392952.3	actin binding LIM protein 1	1321	1	0	1	0	0	0	0	0	0	hsa-miR-182-5p	-0.08	-0.08	0.35	2005, 2007, 2009, 2011
AC003102.1	ENST00000399246.2		5	1	0	1	0	0	0	0	0	0	hsa-miR-182-5p	-0.36	-0.36	0.44
AC012215.1	ENST00000437887.1	Uncharacterized protein	31	1	0	0	1	3	0	1	2	0	hsa-miR-182-5p	-0.55	-0.65	0.76
AC079210.1	ENST00000600820.1	Uncharacterized protein; cDNA FLJ45097 fis, clone BRAWH3031054	5	1	1	0	0	1	0	0	1	0	hsa-miR-182-5p	-0.33	-0.33	< 0.1
ACAA2	ENST00000285093.10	acetyl-CoA acyltransferase 2	189	1	0	1	0	0	0	0	0	0	hsa-miR-182-5p	-0.21	-0.21	0.31
ACADSB	ENST00000358776.4	acyl-CoA dehydrogenase, short/branched chain	239	1	1	0	0	0	0	0	0	1	hsa-miR-182-5p	-0.01	-0.07	< 0.1	2011
ACER2	ENST00000340967.2	alkaline ceramidase 2	44	1	0	0	1	0	0	0	0	0	hsa-miR-182-5p	-0.17	-0.17	0.73	2009, 2011
ACER3	ENST00000532485.1	alkaline ceramidase 3	295	1	1	0	0	1	0	1	0	1	hsa-miR-182-5p	-0.29	-0.31	0.43	2009, 2011
ACTR2	ENST00000260641.5	ARP2 actin-related protein 2 homolog (yeast)	71	1	0	1	0	3	0	3	0	0	hsa-miR-182-5p	-0.59	-0.65	0.4	2009, 2011
ACVR1	ENST00000263640.3	activin A receptor, type I	1523	1	1	0	0	0	0	0	0	0	hsa-miR-182-5p	-0.29	-0.29	0.59	2005, 2007, 2009, 2011
ADAM10	ENST00000260408.3	ADAM metallopeptidase domain 10	385	1	0	1	0	0	0	0	0	1	hsa-miR-182-5p	-0.19	-0.19	0.33	2005, 2007, 2009, 2011
ADAM19	ENST00000257527.4	ADAM metallopeptidase domain 19	981	1	0	0	1	0	0	0	0	1	hsa-miR-182-5p	-0.14	-0.14	0.74	2009, 2011
ADAM22	ENST00000398204.4	ADAM metallopeptidase domain 22	115	1	1	0	0	1	0	1	0	1	hsa-miR-182-5p	-0.17	-0.29	0.71	2011
ADAMTS18	ENST00000282849.5	ADAM metallopeptidase with thrombospondin type 1 motif, 18	7	1	1	0	0	0	0	0	0	0	hsa-miR-182-5p	-0.31	-0.31	0.79	2005, 2007, 2009, 2011
ADAT2	ENST00000606514.1	adenosine deaminase, tRNA-specific 2	303	1	0	0	1	1	0	0	1	1	hsa-miR-182-5p	-0.03	-0.31	0.67	2009, 2011
ADCY2	ENST00000338316.4	adenylate cyclase 2 (brain)	13	1	1	0	0	0	0	0	0	0	hsa-miR-182-5p	-0.04	-0.1	0.36	2007, 2009, 2011
ADCY6	ENST00000357869.3	adenylate cyclase 6	6	4	1	0	3	0	0	0	0	0	hsa-miR-182-5p	-0.63	-0.63	> 0.99	2005, 2007, 2009, 2011
ADD3	ENST00000277900.8	adducin 3 (gamma)	537	1	1	0	0	1	0	0	1	0	hsa-miR-182-5p	-0.45	-0.45	0.73	2005, 2007, 2009, 2011
ADK	ENST00000372734.3	adenosine kinase	1098	2	0	0	2	0	0	0	0	1	hsa-miR-182-5p	-0.35	-0.69	0.93
ADRA2C	ENST00000330055.5	adrenoceptor alpha 2C	52	1	1	0	0	0	0	0	0	0	hsa-miR-182-5p	-0.53	-0.53	0.79	2005, 2007, 2009, 2011
AEBP2	ENST00000266508.9	AE binding protein 2	1228	1	1	0	0	0	0	0	0	0	hsa-miR-182-5p	-0.44	-0.45	0.79	2005, 2007, 2009, 2011
AF196779.12	ENST00000376358.3	Uncharacterized protein; WD repeat domain phosphoinositide-interacting protein 4	1921	1	1	0	0	0	0	0	0	1	hsa-miR-182-5p	-0.42	-0.5	0.56
AGAP9	ENST00000453919.1	ArfGAP with GTPase domain, ankyrin repeat and PH domain 9	5	1	0	1	0	1	1	0	0	2	hsa-miR-182-5p	-0.21	-0.28	0.28
AGMAT	ENST00000375826.3	agmatine ureohydrolase (agmatinase)	331	1	1	0	0	1	0	1	0	1	hsa-miR-182-5p	-0.1	-0.52	0.8
AGO1	ENST00000373204.4	argonaute RISC catalytic component 1	402	1	1	0	0	0	0	0	0	0	hsa-miR-182-5p	-0.14	-0.14	0.79	2005, 2007, 2009, 2011
AGO3	ENST00000373191.4	argonaute RISC catalytic component 3	198	2	1	1	0	2	0	2	0	2	hsa-miR-182-5p	-0.11	-0.29	0.94
AGO4	ENST00000373210.3	argonaute RISC catalytic component 4	96	1	0	0	1	0	0	0	0	0	hsa-miR-182-5p	-0.01	-0.19	0.69
AHCYL1	ENST00000369799.5	adenosylhomocysteinase-like 1	1279	1	1	0	0	0	0	0	0	0	hsa-miR-182-5p	-0.27	-0.27	0.67	2007, 2009, 2011
AHR	ENST00000242057.4	aryl hydrocarbon receptor	25	1	0	0	1	0	0	0	0	0	hsa-miR-182-5p	-0.09	-0.09	0.65	2007, 2009, 2011
AJUBA	ENST00000262713.2	ajuba LIM protein	871	1	1	0	0	0	0	0	0	0	hsa-miR-182-5p	-0.38	-0.38	0.52	2005, 2007, 2009, 2011
AK3	ENST00000381809.3	adenylate kinase 3	323	1	0	0	1	2	0	0	2	0	hsa-miR-182-5p	-0.52	-0.53	0.77
AK5	ENST00000354567.2	adenylate kinase 5	225	1	0	1	0	0	0	0	0	0	hsa-miR-182-5p	-0.03	-0.12	0.28
AL590483.1	ENST00000598000.1	Uncharacterized protein; cDNA FLJ42623 fis, clone BRACE3015894	5	1	0	1	0	0	0	0	0	0	hsa-miR-182-5p	-0.19	-0.19	0.57
ALDH6A1	ENST00000553458.1	aldehyde dehydrogenase 6 family, member A1	196	1	1	0	0	0	0	0	0	1	hsa-miR-182-5p	-0.03	-0.26	0.2
ALG9	ENST00000531154.1	ALG9, alpha-1,2-mannosyltransferase	586	1	0	1	0	2	1	0	1	1	hsa-miR-182-5p	-0.01	-0.13	0.34	2009, 2011
AMMECR1L	ENST00000272647.5	AMMECR1-like	21	1	0	1	0	0	0	0	0	0	hsa-miR-182-5p	-0.1	-0.1	0.36	2007
AMN1	ENST00000281471.6	antagonist of mitotic exit network 1 homolog (S. cerevisiae)	125	1	1	0	0	0	0	0	0	0	hsa-miR-182-5p	-0.19	-0.32	0.18	2009, 2011
AMOTL2	ENST00000249883.5	angiomotin like 2	78	1	0	0	1	0	0	0	0	0	hsa-miR-182-5p	-0.16	-0.17	0.74	2005, 2007, 2009, 2011
ANGPTL1	ENST00000234816.2	angiopoietin-like 1	5	1	0	1	0	0	0	0	0	0	hsa-miR-182-5p	-0.27	-0.27	0.37	2009, 2011
ANK3	ENST00000280772.2	ankyrin 3, node of Ranvier (ankyrin G)	74	1	0	1	0	2	2	0	0	0	hsa-miR-182-5p	-0.25	-0.35	0.63	2005, 2007, 2009, 2011
ANKHD1-EIF4EBP3	ENST00000532219.1	ANKHD1-EIF4EBP3 readthrough	54	1	0	1	0	0	0	0	0	1	hsa-miR-182-5p	-0.03	-0.03	0.35
ANKIB1	ENST00000265742.3	ankyrin repeat and IBR domain containing 1	127	1	0	0	1	0	0	0	0	0	hsa-miR-182-5p	-0.21	-0.21	0.71
ANKRD27	ENST00000306065.4	ankyrin repeat domain 27 (VPS9 domain)	349	1	0	0	1	0	0	0	0	0	hsa-miR-182-5p	-0.22	-0.22	0.74	2007, 2009, 2011
ANKRD44	ENST00000282272.8	ankyrin repeat domain 44	187	1	1	0	0	1	0	0	1	0	hsa-miR-182-5p	-0.3	-0.31	0.12	2011
ANKRD52	ENST00000267116.7	ankyrin repeat domain 52	2913	2	0	0	2	0	0	0	0	1	hsa-miR-182-5p	-0.26	-0.26	0.89	2011
ANLN	ENST00000265748.2	anillin, actin binding protein	2637	1	1	0	0	0	0	0	0	1	hsa-miR-182-5p	-0.16	-0.17	0.44	2009, 2011
ANP32B	ENST00000339399.4	acidic (leucine-rich) nuclear phosphoprotein 32 family, member B	1003	1	0	0	1	1	0	1	0	0	hsa-miR-182-5p	-0.22	-0.29	0.68	2005, 2007
ANTXR2	ENST00000403729.2	anthrax toxin receptor 2	51	1	0	0	1	4	0	0	4	0	hsa-miR-182-5p	-0.13	-0.38	0.74	2005, 2007, 2011
ANXA11	ENST00000372231.3	annexin A11	2285	2	0	1	1	0	0	0	0	0	hsa-miR-182-5p	-0.04	-0.32	0.82	2005, 2007, 2009, 2011
AP3M1	ENST00000355264.4	adaptor-related protein complex 3, mu 1 subunit	601	1	1	0	0	0	0	0	0	0	hsa-miR-182-5p	-0.2	-0.25	0.28	2009, 2011
AP5M1	ENST00000261558.3	adaptor-related protein complex 5, mu 1 subunit	198	1	0	0	1	2	0	1	1	1	hsa-miR-182-5p	-0.08	-0.39	0.64
APBA2	ENST00000558402.1	amyloid beta (A4) precursor protein-binding, family A, member 2	388	1	1	0	0	0	0	0	0	0	hsa-miR-182-5p	-0.43	-0.43	0.29	2009, 2011
APLN	ENST00000307484.6	apelin	48	1	0	1	0	0	0	0	0	0	hsa-miR-182-5p	-0.2	-0.2	0.32	2011
APOB	ENST00000233242.1	apolipoprotein B	31	1	0	1	0	0	0	0	0	0	hsa-miR-182-5p	0	-0.03	0.27
APPL1	ENST00000288266.3	adaptor protein, phosphotyrosine interaction, PH domain and leucine zipper containing 1	908	1	0	0	1	1	0	1	0	1	hsa-miR-182-5p	-0.22	-0.23	0.73	2007, 2009, 2011
ARCN1	ENST00000534182.2	archain 1	1139	1	1	0	0	1	0	1	0	0	hsa-miR-182-5p	-0.61	-0.61	0.76	2009, 2011
AREL1	ENST00000356357.4	apoptosis resistant E3 ubiquitin protein ligase 1	28	1	1	0	0	0	0	0	0	1	hsa-miR-182-5p	-0.17	-0.19	0.57	2007, 2009, 2011
ARF4	ENST00000303436.6	ADP-ribosylation factor 4	390	2	1	1	0	0	0	0	0	0	hsa-miR-182-5p	-0.38	-1.01	0.77	2003, 2005, 2007, 2009, 2011
ARHGAP29	ENST00000260526.6	Rho GTPase activating protein 29	451	1	0	0	1	5	2	1	2	0	hsa-miR-182-5p	-0.18	-0.4	0.67	2009, 2011
ARHGAP6	ENST00000380736.1	Rho GTPase activating protein 6	12	1	0	0	1	1	1	0	0	0	hsa-miR-182-5p	-0.46	-0.46	0.62
ARHGDIA	ENST00000269321.7	Rho GDP dissociation inhibitor (GDI) alpha	452	1	1	0	0	0	0	0	0	0	hsa-miR-182-5p	-0.1	-0.37	0.53	2005, 2007, 2009, 2011
ARHGEF12	ENST00000397843.2	Rho guanine nucleotide exchange factor (GEF) 12	815	2	0	1	1	0	0	0	0	2	hsa-miR-182-5p	-0.74	-0.81	0.82	2007, 2009, 2011
ARHGEF3	ENST00000296315.3	Rho guanine nucleotide exchange factor (GEF) 3	359	1	1	0	0	0	0	0	0	1	hsa-miR-182-5p	-0.52	-0.52	0.72	2005, 2007, 2009, 2011
ARID2	ENST00000457135.1	AT rich interactive domain 2 (ARID, RFX-like)	891	1	1	0	0	0	0	0	0	0	hsa-miR-182-5p	-0.21	-0.21	ORF
ARID3A	ENST00000263620.3	AT rich interactive domain 3A (BRIGHT-like)	320	1	0	0	1	0	0	0	0	0	hsa-miR-182-5p	-0.11	-0.16	0.74
ARID4A	ENST00000431317.2	AT rich interactive domain 4A (RBP1-like)	33	1	0	0	1	0	0	0	0	0	hsa-miR-182-5p	-0.13	-0.13	0.73	2009, 2011
ARL4C	ENST00000390645.2	ADP-ribosylation factor-like 4C	84	1	0	0	1	0	0	0	0	0	hsa-miR-182-5p	-0.19	-0.22	0.67	2007, 2009, 2011
ARMC1	ENST00000276569.3	armadillo repeat containing 1	93	1	0	1	0	0	0	0	0	0	hsa-miR-182-5p	-0.22	-0.22	0.31	2005, 2007, 2009, 2011
ARRDC3	ENST00000265138.3	arrestin domain containing 3	1313	1	1	0	0	0	0	0	0	0	hsa-miR-182-5p	-0.17	-0.17	0.78	2005, 2007, 2009, 2011
AS3MT	ENST00000369880.3	arsenic (+3 oxidation state) methyltransferase	379	1	1	0	0	0	0	0	0	1	hsa-miR-182-5p	-0.28	-0.28	0.2	2009, 2011
ASAP1	ENST00000357668.1	ArfGAP with SH3 domain, ankyrin repeat and PH domain 1	185	1	1	0	0	0	0	0	0	0	hsa-miR-182-5p	-0.03	-0.03	< 0.1	2009, 2011
ASCC1	ENST00000342444.4	activating signal cointegrator 1 complex subunit 1	293	1	0	1	0	0	0	0	0	0	hsa-miR-182-5p	-0.24	-0.24	0.29
ASTN1	ENST00000361833.2	astrotactin 1	9	1	0	0	1	1	0	0	1	0	hsa-miR-182-5p	-0.18	-0.31	0.67	2007, 2009, 2011
ASXL3	ENST00000269197.5	additional sex combs like 3 (Drosophila)	65	1	1	0	0	0	0	0	0	1	hsa-miR-182-5p	-0.15	-0.15	0.26
ATAD2B	ENST00000238789.5	ATPase family, AAA domain containing 2B	11	1	1	0	0	1	0	1	0	1	hsa-miR-182-5p	-0.05	-0.07	0.13	2011
ATF7IP	ENST00000261168.4	activating transcription factor 7 interacting protein	667	2	1	1	0	1	0	1	0	1	hsa-miR-182-5p	-0.72	-0.8	0.6
ATG16L1	ENST00000392017.4	autophagy related 16-like 1 (S. cerevisiae)	552	1	0	0	1	0	0	0	0	2	hsa-miR-182-5p	-0.12	-0.12	0.7	2009, 2011
ATG7	ENST00000354449.3	autophagy related 7	1467	2	0	0	2	0	0	0	0	1	hsa-miR-182-5p	0	-0.24	0.93	2011
ATOH8	ENST00000306279.3	atonal homolog 8 (Drosophila)	21	1	1	0	0	0	0	0	0	1	hsa-miR-182-5p	-0.27	-0.28	0.79	2005, 2007, 2009, 2011
ATP1B3	ENST00000539728.1	ATPase, Na+/K+ transporting, beta 3 polypeptide	269	1	0	1	0	0	0	0	0	0	hsa-miR-182-5p	-0.26	-0.26	0.34	2005, 2007
ATP8A1	ENST00000381668.5	ATPase, aminophospholipid transporter (APLT), class I, type 8A, member 1	48	1	1	0	0	0	0	0	0	0	hsa-miR-182-5p	-0.12	-0.12	0.79	2009, 2011
ATP8A2	ENST00000381655.2	ATPase, aminophospholipid transporter, class I, type 8A, member 2	22	1	1	0	0	0	0	0	0	0	hsa-miR-182-5p	-0.01	-0.03	0.4
ATP9A	ENST00000311637.5	ATPase, class II, type 9A	1511	1	1	0	0	0	0	0	0	0	hsa-miR-182-5p	-0.15	-0.17	0.73	2009, 2011
ATXN1	ENST00000244769.4	ataxin 1	106	1	1	0	0	0	0	0	0	2	hsa-miR-182-5p	-0.04	-0.07	0.46	2005, 2007, 2009, 2011
ATXN1L	ENST00000427980.2	ataxin 1-like	12	1	0	0	1	2	0	1	1	0	hsa-miR-182-5p	-0.14	-0.14	0.65
ATXN3	ENST00000545170.1	ataxin 3	115	1	0	0	1	0	0	0	0	3	hsa-miR-182-5p	-0.18	-0.24	0.7	2011
ATXN7	ENST00000295900.6	ataxin 7	264	1	0	1	0	0	0	0	0	1	hsa-miR-182-5p	-0.11	-0.13	0.42	2011
AVPI1	ENST00000370626.3	arginine vasopressin-induced 1	4404	1	1	0	0	0	0	0	0	0	hsa-miR-182-5p	-0.33	-0.33	0.3
AZIN1	ENST00000337198.5	antizyme inhibitor 1	2287	1	0	0	1	0	0	0	0	1	hsa-miR-182-5p	-0.02	-0.31	0.74
B3GALT1	ENST00000392690.3	UDP-Gal:betaGlcNAc beta 1,3-galactosyltransferase, polypeptide 1	35	2	1	1	0	0	0	0	0	0	hsa-miR-182-5p	-0.08	-0.29	0.7	2009, 2011
B4GALNT1	ENST00000341156.4	beta-1,4-N-acetyl-galactosaminyl transferase 1	23	1	0	0	1	0	0	0	0	1	hsa-miR-182-5p	-0.2	-0.23	0.7	2007, 2009, 2011
BACE2	ENST00000347667.5	beta-site APP-cleaving enzyme 2	79	1	1	0	0	2	0	0	2	1	hsa-miR-182-5p	-0.21	-0.23	0.7	2005, 2007
BACH2	ENST00000257749.4	BTB and CNC homology 1, basic leucine zipper transcription factor 2	74	1	1	0	0	0	0	0	0	2	hsa-miR-182-5p	-0.15	-0.16	0.77	2005, 2007, 2009, 2011
BAG4	ENST00000287322.4	BCL2-associated athanogene 4	29	1	0	1	0	0	0	0	0	2	hsa-miR-182-5p	-0.27	-0.34	0.4	2005, 2007, 2011
BAI3	ENST00000370598.1	brain-specific angiogenesis inhibitor 3	5	1	0	0	1	0	0	0	0	0	hsa-miR-182-5p	-0.18	-0.18	0.63	2009, 2011
BCAT2	ENST00000545387.2	branched chain amino-acid transaminase 2, mitochondrial	4270	1	0	0	1	0	0	0	0	0	hsa-miR-182-5p	-0.33	-0.34	0.73	2005, 2007, 2009, 2011
BCL10	ENST00000370580.1	B-cell CLL/lymphoma 10	2090	2	2	0	0	2	0	1	1	1	hsa-miR-182-5p	-0.48	-0.95	0.58	2011
BCL11B	ENST00000357195.3	B-cell CLL/lymphoma 11B (zinc finger protein)	73	1	0	1	0	0	0	0	0	0	hsa-miR-182-5p	-0.02	-0.02	0.32
BCL2	ENST00000398117.1	B-cell CLL/lymphoma 2	55	1	0	0	1	2	0	1	1	0	hsa-miR-182-5p	-0.33	-0.34	0.79	2005, 2007, 2009, 2011
BCL2L12	ENST00000246784.3	BCL2-like 12 (proline rich)	355	1	1	0	0	0	0	0	0	0	hsa-miR-182-5p	-0.53	-0.63	0.28	2005, 2007, 2009, 2011
BCL2L13	ENST00000355028.3	BCL2-like 13 (apoptosis facilitator)	741	1	1	0	0	0	0	0	0	0	hsa-miR-182-5p	-0.33	-0.33	0.74	2009, 2011
BDNF	ENST00000439476.2	brain-derived neurotrophic factor	2696	1	0	1	0	0	0	0	0	0	hsa-miR-182-5p	-0.23	-0.24	0.65	2005, 2007, 2009, 2011
BHLHE22	ENST00000321870.1	basic helix-loop-helix family, member e22	27	1	0	1	0	0	0	0	0	1	hsa-miR-182-5p	-0.22	-0.22	0.37	2005, 2007, 2009, 2011
BHLHE41	ENST00000242728.4	basic helix-loop-helix family, member e41	50	1	0	1	0	0	0	0	0	0	hsa-miR-182-5p	-0.12	-0.14	0.66	2005, 2007, 2009, 2011
BICD1	ENST00000548411.1	bicaudal D homolog 1 (Drosophila)	205	1	1	0	0	1	0	1	0	0	hsa-miR-182-5p	-0.15	-0.18	0.73
BICD2	ENST00000356884.6	bicaudal D homolog 2 (Drosophila)	38	1	0	0	1	0	0	0	0	2	hsa-miR-182-5p	-0.08	-0.17	0.71	2009, 2011
BMP2K	ENST00000335016.5	BMP2 inducible kinase	164	1	0	0	1	0	0	0	0	0	hsa-miR-182-5p	-0.13	-0.13	0.67
BMPER	ENST00000297161.2	BMP binding endothelial regulator	723	1	0	1	0	1	0	1	0	0	hsa-miR-182-5p	-0.04	-0.14	0.3
BMPR1B	ENST00000515059.1	bone morphogenetic protein receptor, type IB	44	1	1	0	0	0	0	0	0	0	hsa-miR-182-5p	-0.5	-0.5	0.17	2009, 2011
BNC2	ENST00000380672.4	basonuclin 2	770	4	3	0	1	0	0	0	0	2	hsa-miR-182-5p	-0.39	-0.45	> 0.99	2005, 2007, 2009, 2011
BNIP3	ENST00000368636.4	BCL2/adenovirus E1B 19kDa interacting protein 3	203	1	1	0	0	0	0	0	0	0	hsa-miR-182-5p	-0.36	-0.41	0.79
BOD1L1	ENST00000040738.5	biorientation of chromosomes in cell division 1-like 1	46	1	1	0	0	1	0	1	0	0	hsa-miR-182-5p	-0.42	-0.42	0.75	2009, 2011
BOD1L2	ENST00000585477.1	biorientation of chromosomes in cell division 1-like 2	5	1	0	1	0	1	1	0	0	1	hsa-miR-182-5p	-0.56	-0.56	0.67
BPTF	ENST00000321892.4	bromodomain PHD finger transcription factor	7	1	1	0	0	0	0	0	0	1	hsa-miR-182-5p	-0.01	-0.03	0.33
BRE	ENST00000379632.2	brain and reproductive organ-expressed (TNFRSF1A modulator)	880	1	0	1	0	0	0	0	0	0	hsa-miR-182-5p	-0.18	-0.18	ORF
BRMS1L	ENST00000216807.7	breast cancer metastasis-suppressor 1-like	230	1	1	0	0	0	0	0	0	0	hsa-miR-182-5p	-0.41	-0.42	0.79	2007, 2009, 2011
BRPF3	ENST00000357641.6	bromodomain and PHD finger containing, 3	7032	2	0	0	2	0	0	0	0	0	hsa-miR-182-5p	-0.38	-0.38	0.93	2007, 2009, 2011
BRWD1	ENST00000342449.3	bromodomain and WD repeat domain containing 1	96	2	0	0	2	1	0	0	1	3	hsa-miR-182-5p	-0.11	-0.3	0.93	2007, 2009, 2011
BRWD3	ENST00000373275.4	bromodomain and WD repeat domain containing 3	506	1	0	0	1	0	0	0	0	1	hsa-miR-182-5p	-0.1	-0.11	0.74	2011
BTBD11	ENST00000280758.5	BTB (POZ) domain containing 11	9	1	0	1	0	0	0	0	0	1	hsa-miR-182-5p	-0.13	-0.13	0.31	2005, 2007, 2011
C10orf131	ENST00000423344.2	chromosome 10 open reading frame 131	5	1	0	0	1	0	0	0	0	0	hsa-miR-182-5p	-0.23	-0.23	0.56	2011
C10orf32	ENST00000339834.5	chromosome 10 open reading frame 32	642	1	0	0	1	0	0	0	0	0	hsa-miR-182-5p	-0.16	-0.21	0.69	2011
C10orf54	ENST00000394957.3	chromosome 10 open reading frame 54	78	1	0	0	1	0	0	0	0	0	hsa-miR-182-5p	-0.27	-0.27	0.7	2011
C12orf73	ENST00000547975.1	chromosome 12 open reading frame 73	1060	1	0	0	1	0	0	0	0	1	hsa-miR-182-5p	-0.4	-0.43	0.59
C12orf79	ENST00000549802.1	chromosome 12 open reading frame 79	5	1	0	1	0	0	0	0	0	0	hsa-miR-182-5p	-0.12	-0.12	0.3
C16orf70	ENST00000219139.3	chromosome 16 open reading frame 70	485	1	0	0	1	0	0	0	0	0	hsa-miR-182-5p	-0.29	-0.29	0.74	2007, 2009, 2011
C19orf26	ENST00000590083.1	chromosome 19 open reading frame 26	24	1	1	0	0	0	0	0	0	0	hsa-miR-182-5p	-0.32	-0.32	0.78
C1GALT1	ENST00000223122.3	core 1 synthase, glycoprotein-N-acetylgalactosamine 3-beta-galactosyltransferase, 1	44	1	0	0	1	1	0	0	1	2	hsa-miR-182-5p	-0.08	-0.37	0.56	2011
C1orf198	ENST00000366663.5	chromosome 1 open reading frame 198	1484	1	0	0	1	1	0	1	0	0	hsa-miR-182-5p	-0.18	-0.24	0.74	2009, 2011
C1orf95	ENST00000366788.3	chromosome 1 open reading frame 95	28	1	1	0	0	1	1	0	0	1	hsa-miR-182-5p	-0.22	-0.41	0.23	2011
C20orf194	ENST00000453730.2	chromosome 20 open reading frame 194	1083	1	0	0	1	1	0	1	0	1	hsa-miR-182-5p	-0.18	-0.18	0.74	2009, 2011
C2CD2	ENST00000329623.7	C2 calcium-dependent domain containing 2	106	1	0	1	0	0	0	0	0	0	hsa-miR-182-5p	-0.04	-0.04	0.33	2005, 2007, 2009
C2orf68	ENST00000306336.5	chromosome 2 open reading frame 68	565	1	0	1	0	1	0	0	1	0	hsa-miR-182-5p	-0.03	-0.27	0.34
C2orf69	ENST00000319974.5	chromosome 2 open reading frame 69	82	1	0	0	1	0	0	0	0	0	hsa-miR-182-5p	-0.12	-0.12	0.65	2011
C2orf71	ENST00000331664.5	chromosome 2 open reading frame 71	5	1	0	0	1	1	0	1	0	1	hsa-miR-182-5p	-0.18	-0.18	0.63
C2orf72	ENST00000373640.4	chromosome 2 open reading frame 72	3885	1	0	1	0	1	0	0	1	2	hsa-miR-182-5p	-0.18	-0.37	0.33
C5orf30	ENST00000319933.2	chromosome 5 open reading frame 30	889	1	0	0	1	0	0	0	0	0	hsa-miR-182-5p	-0.15	-0.22	0.69	2007, 2009, 2011
C6orf106	ENST00000374023.3	chromosome 6 open reading frame 106	80	1	0	0	1	0	0	0	0	0	hsa-miR-182-5p	-0.05	-0.12	0.74	2005, 2007, 2009, 2011
C6orf211	ENST00000367294.3	chromosome 6 open reading frame 211	65	1	1	0	0	0	0	0	0	0	hsa-miR-182-5p	-0.25	-0.31	0.14
C7orf41	ENST00000324453.8	chromosome 7 open reading frame 41	235	1	1	0	0	1	0	1	0	0	hsa-miR-182-5p	-0.07	-0.3	0.83	2007, 2009, 2011
C7orf60	ENST00000297145.4	chromosome 7 open reading frame 60	39	1	1	0	0	1	0	1	0	0	hsa-miR-182-5p	-0.24	-0.26	0.36	2005, 2007, 2009, 2011
C8orf37	ENST00000286688.5	chromosome 8 open reading frame 37	70	1	1	0	0	0	0	0	0	0	hsa-miR-182-5p	-0.18	-0.18	< 0.1	2009, 2011
C8orf44-SGK3	ENST00000519289.1	C8orf44-SGK3 readthrough	56	1	0	0	1	0	0	0	0	0	hsa-miR-182-5p	0	-0.23	0.69	2011
C9orf72	ENST00000380003.3	chromosome 9 open reading frame 72	25	1	0	1	0	0	0	0	0	0	hsa-miR-182-5p	-0.19	-0.19	0.26	2005, 2007
CA10	ENST00000570565.1	carbonic anhydrase X	5	1	0	1	0	0	0	0	0	0	hsa-miR-182-5p	-0.16	-0.16	0.31
CACNA1B	ENST00000277551.2	calcium channel, voltage-dependent, N type, alpha 1B subunit	5	1	0	0	1	0	0	0	0	0	hsa-miR-182-5p	0	-0.08	0.72	2011
CACNA2D1	ENST00000356860.3	calcium channel, voltage-dependent, alpha 2/delta subunit 1	418	1	0	0	1	3	1	1	1	1	hsa-miR-182-5p	-0.44	-0.46	0.86
CACNA2D2	ENST00000423994.2	calcium channel, voltage-dependent, alpha 2/delta subunit 2	19	1	0	0	1	1	0	0	1	0	hsa-miR-182-5p	-0.17	-0.17	0.83	2005, 2007, 2009, 2011
CACNB4	ENST00000539935.1	calcium channel, voltage-dependent, beta 4 subunit	57	3	1	1	1	1	0	1	0	1	hsa-miR-182-5p	-0.44	-0.81	0.95	2007, 2011
CADM1	ENST00000452722.3	cell adhesion molecule 1	676	3	0	0	3	0	0	0	0	0	hsa-miR-182-5p	0	-0.44	0.97	2011
CADM2	ENST00000383699.3	cell adhesion molecule 2	5	1	1	0	0	2	0	0	2	1	hsa-miR-182-5p	-0.5	-0.5	0.74	2007, 2009, 2011
CALCR	ENST00000359558.2	calcitonin receptor	5	1	0	0	1	0	0	0	0	0	hsa-miR-182-5p	-0.23	-0.23	0.57	2009, 2011
CALN1	ENST00000329008.5	calneuron 1	5	1	0	1	0	0	0	0	0	0	hsa-miR-182-5p	-0.02	-0.02	0.43	2009, 2011
CAMK2N1	ENST00000375078.3	calcium/calmodulin-dependent protein kinase II inhibitor 1	6631	2	0	0	2	0	0	0	0	0	hsa-miR-182-5p	-0.57	-0.57	0.93	2007, 2009
CAMKK2	ENST00000538733.1	calcium/calmodulin-dependent protein kinase kinase 2, beta	1157	1	0	0	1	0	0	0	0	1	hsa-miR-182-5p	-0.22	-0.25	0.74	2009, 2011
CAMSAP2	ENST00000358823.2	calmodulin regulated spectrin-associated protein family, member 2	235	2	1	1	0	0	0	0	0	0	hsa-miR-182-5p	-0.37	-0.43	0.83	2007, 2009, 2011
CAPN5	ENST00000278559.3	calpain 5	89	1	1	0	0	0	0	0	0	0	hsa-miR-182-5p	-0.35	-0.35	0.59	2009, 2011
CAPN7	ENST00000253693.2	calpain 7	76	2	0	2	0	0	0	0	0	0	hsa-miR-182-5p	-0.11	-0.18	0.52
CASD1	ENST00000297273.4	CAS1 domain containing 1	270	1	0	1	0	1	1	0	0	0	hsa-miR-182-5p	-0.02	-0.14	0.41
CASP2	ENST00000310447.5	caspase 2, apoptosis-related cysteine peptidase	274	1	0	0	1	0	0	0	0	1	hsa-miR-182-5p	-0.23	-0.26	0.74	2009, 2011
CBFA2T3	ENST00000327483.5	core-binding factor, runt domain, alpha subunit 2; translocated to, 3	7	2	1	0	1	0	0	0	0	1	hsa-miR-182-5p	-0.33	-0.51	0.95	2005, 2007, 2009, 2011
CBLN4	ENST00000064571.2	cerebellin 4 precursor	5	1	0	0	1	0	0	0	0	0	hsa-miR-182-5p	-0.21	-0.21	0.65	2005, 2007
CBR4	ENST00000306193.3	carbonyl reductase 4	90	1	1	0	0	0	0	0	0	0	hsa-miR-182-5p	-0.14	-0.2	0.22	2009, 2011
CBX2	ENST00000310942.4	chromobox homolog 2	1816	1	0	0	1	1	0	0	1	0	hsa-miR-182-5p	-0.24	-0.24	0.74	2007, 2009, 2011
CBX7	ENST00000216133.5	chromobox homolog 7	5	1	0	1	0	0	0	0	0	0	hsa-miR-182-5p	-0.04	-0.04	0.26	2009, 2011
CCDC117	ENST00000249064.4	coiled-coil domain containing 117	211	1	0	1	0	0	0	0	0	0	hsa-miR-182-5p	-0.2	-0.2	0.32	2007, 2009, 2011
CCDC144A	ENST00000443444.2	coiled-coil domain containing 144A	5	2	0	0	2	1	0	1	0	0	hsa-miR-182-5p	-0.28	-0.28	0.94
CCDC177	ENST00000599174.1	Homo sapiens coiled-coil domain containing 177 (CCDC177), mRNA.	0	1	1	0	0	0	0	0	0	0	hsa-miR-182-5p	-0.04	-0.04	< 0.1
CCDC41	ENST00000397809.5	coiled-coil domain containing 41	76	1	1	0	0	0	0	0	0	0	hsa-miR-182-5p	-0.41	-0.41	0.79	2009, 2011
CCDC50	ENST00000392455.3	coiled-coil domain containing 50	961	1	0	0	1	0	0	0	0	2	hsa-miR-182-5p	-0.06	-0.25	0.54
CCDC88A	ENST00000336838.6	coiled-coil domain containing 88A	141	1	0	0	1	1	0	0	1	0	hsa-miR-182-5p	-0.29	-0.35	0.55	2005, 2007, 2011
CCDC92	ENST00000238156.3	coiled-coil domain containing 92	105	1	0	0	1	1	1	0	0	1	hsa-miR-182-5p	-0.33	-0.56	0.74	2007, 2009, 2011
CCND2	ENST00000261254.3	cyclin D2	66	2	0	0	2	0	0	0	0	0	hsa-miR-182-5p	-0.31	-0.37	0.9	2005, 2007, 2009, 2011
CCND3	ENST00000372991.4	cyclin D3	271	1	0	0	1	0	0	0	0	0	hsa-miR-182-5p	-0.23	-0.23	0.67	2011
CCNJ	ENST00000265992.5	cyclin J	5	1	1	0	0	0	0	0	0	0	hsa-miR-182-5p	-0.22	-0.22	0.69	2005, 2007, 2009, 2011
CCNY	ENST00000374706.1	cyclin Y	672	1	1	0	0	0	0	0	0	1	hsa-miR-182-5p	-0.31	-0.39	0.79	2011
CCSER1	ENST00000509176.1	coiled-coil serine-rich protein 1	5	2	1	0	1	0	0	0	0	0	hsa-miR-182-5p	-0.21	-0.21	0.84
CD164	ENST00000368961.5	CD164 molecule, sialomucin	2038	2	0	0	2	0	0	0	0	0	hsa-miR-182-5p	-0.5	-0.55	0.89	2009, 2011
CD2AP	ENST00000359314.5	CD2-associated protein	145	2	1	1	0	0	0	0	0	0	hsa-miR-182-5p	-0.46	-0.48	0.7	2005, 2007, 2009, 2011
CD47	ENST00000361309.5	CD47 molecule	520	1	0	1	0	3	1	1	1	0	hsa-miR-182-5p	-0.25	-0.75	0.68	2005, 2007, 2009, 2011
CD96	ENST00000352690.4	CD96 molecule	5	1	1	0	0	0	0	0	0	1	hsa-miR-182-5p	-0.23	-0.23	0.22	2009, 2011
CDC27	ENST00000066544.3	cell division cycle 27	438	1	0	1	0	0	0	0	0	0	hsa-miR-182-5p	-0.13	-0.15	0.32	2005, 2007, 2011
CDC37	ENST00000222005.2	cell division cycle 37	3905	1	0	0	1	0	0	0	0	0	hsa-miR-182-5p	-0.23	-0.23	0.69	2005, 2007, 2011
CDC42BPA	ENST00000366767.3	CDC42 binding protein kinase alpha (DMPK-like)	122	1	1	0	0	1	0	1	0	0	hsa-miR-182-5p	-0.26	-0.3	0.8	2007, 2009, 2011
CDC42BPG	ENST00000342711.5	CDC42 binding protein kinase gamma (DMPK-like)	68	1	0	0	1	0	0	0	0	1	hsa-miR-182-5p	-0.12	-0.12	0.74
CDC73	ENST00000367435.3	cell division cycle 73	579	2	2	0	0	1	0	1	0	1	hsa-miR-182-5p	0	-0.5	0.85	2011
CDH20	ENST00000262717.4	cadherin 20, type 2	5	1	0	0	1	0	0	0	0	1	hsa-miR-182-5p	-0.22	-0.22	0.72
CDH7	ENST00000397968.2	cadherin 7, type 2	42	1	0	0	1	1	1	0	0	1	hsa-miR-182-5p	-0.13	-0.18	0.74
CDK1	ENST00000395284.3	cyclin-dependent kinase 1	3029	1	0	0	1	1	0	1	0	0	hsa-miR-182-5p	-0.11	-0.32	0.58
CDK18	ENST00000360066.2	cyclin-dependent kinase 18	262	1	0	0	1	1	0	0	1	0	hsa-miR-182-5p	-0.11	-0.32	0.74	2011
CDK6	ENST00000265734.4	cyclin-dependent kinase 6	1116	1	1	0	0	0	0	0	0	3	hsa-miR-182-5p	-0.07	-0.07	< 0.1	2009, 2011
CDS2	ENST00000460006.1	CDP-diacylglycerol synthase (phosphatidate cytidylyltransferase) 2	782	1	0	1	0	0	0	0	0	0	hsa-miR-182-5p	0	-0.03	0.31
CEBPA	ENST00000498907.2	CCAAT/enhancer binding protein (C/EBP), alpha	12449	1	1	0	0	0	0	0	0	0	hsa-miR-182-5p	-0.27	-0.27	0.63	2011
CELF1	ENST00000395290.2	CUGBP, Elav-like family member 1	153	3	0	1	2	0	0	0	0	2	hsa-miR-182-5p	-0.29	-0.46	0.95	2005, 2007, 2009, 2011
CELF2	ENST00000315874.4	CUGBP, Elav-like family member 2	56	1	0	0	1	1	0	1	0	0	hsa-miR-182-5p	-0.16	-0.18	0.77	2007, 2009, 2011
CELF6	ENST00000287202.5	CUGBP, Elav-like family member 6	5	1	1	0	0	1	0	1	0	1	hsa-miR-182-5p	-0.41	-0.41	0.72	2005, 2007, 2009, 2011
CELSR1	ENST00000262738.3	cadherin, EGF LAG seven-pass G-type receptor 1	1359	1	0	0	1	0	0	0	0	1	hsa-miR-182-5p	-0.09	-0.09	0.74	2007, 2009, 2011
CENPP	ENST00000375587.3	centromere protein P	85	1	0	0	1	0	0	0	0	0	hsa-miR-182-5p	-0.3	-0.32	0.72	2009, 2011
CEP128	ENST00000281129.3	centrosomal protein 128kDa	280	1	1	0	0	1	0	1	0	0	hsa-miR-182-5p	-0.27	-0.39	0.52	2009, 2011
CEP170B	ENST00000414716.3	centrosomal protein 170B	326	1	0	0	1	1	1	0	0	2	hsa-miR-182-5p	-0.13	-0.13	0.74	2007, 2011
CEP250	ENST00000397527.1	centrosomal protein 250kDa	25	1	1	0	0	0	0	0	0	0	hsa-miR-182-5p	-0.21	-0.21	0.48	2009, 2011
CEP41	ENST00000223208.5	centrosomal protein 41kDa	346	1	0	0	1	0	0	0	0	1	hsa-miR-182-5p	-0.15	-0.24	0.72	2011
CEP76	ENST00000262127.2	centrosomal protein 76kDa	313	1	1	0	0	0	0	0	0	0	hsa-miR-182-5p	-0.1	-0.26	< 0.1
CEP85L	ENST00000368491.3	centrosomal protein 85kDa-like	14	1	0	0	1	0	0	0	0	0	hsa-miR-182-5p	-0.11	-0.22	0.74	2011
CERS2	ENST00000368954.5	ceramide synthase 2	4620	1	0	0	1	1	0	0	1	0	hsa-miR-182-5p	-0.31	-0.31	0.69	2005, 2007, 2009, 2011
CERS6	ENST00000305747.6	ceramide synthase 6	1932	1	1	0	0	1	0	0	1	0	hsa-miR-182-5p	-0.16	-0.2	0.43	2009, 2011
CFL1	ENST00000525451.2	cofilin 1 (non-muscle)	341	1	1	0	0	0	0	0	0	1	hsa-miR-182-5p	-0.51	-0.52	0.78	2005, 2007, 2009, 2011
CGGBP1	ENST00000309534.6	CGG triplet repeat binding protein 1	990	1	0	0	1	1	0	1	0	0	hsa-miR-182-5p	-0.2	-0.42	0.69
CHAMP1	ENST00000361283.1	chromosome alignment maintaining phosphoprotein 1	712	1	1	0	0	0	0	0	0	0	hsa-miR-182-5p	-0.33	-0.35	0.31	2009, 2011
CHIC1	ENST00000373504.6	cysteine-rich hydrophobic domain 1	16	3	1	1	1	0	0	0	0	0	hsa-miR-182-5p	-0.55	-0.69	0.92	2007, 2009, 2011
CHL1	ENST00000256509.2	cell adhesion molecule L1-like	24	1	0	1	0	0	0	0	0	1	hsa-miR-182-5p	-0.16	-0.16	0.34	2009, 2011
CHMP1A	ENST00000397901.3	charged multivesicular body protein 1A	642	1	1	0	0	1	1	0	0	0	hsa-miR-182-5p	-0.48	-0.48	0.79	2007, 2009, 2011
CHMP1B	ENST00000526991.2	charged multivesicular body protein 1B	3248	1	1	0	0	0	0	0	0	0	hsa-miR-182-5p	-0.18	-0.37	0.79	2011
CHMP2B	ENST00000263780.4	charged multivesicular body protein 2B	810	1	1	0	0	1	0	0	1	0	hsa-miR-182-5p	-0.61	-0.69	0.75	2009, 2011
CHMP7	ENST00000313219.7	charged multivesicular body protein 7	124	1	1	0	0	0	0	0	0	0	hsa-miR-182-5p	-0.23	-0.28	0.3	2009, 2011
CHST1	ENST00000308064.2	carbohydrate (keratan sulfate Gal-6) sulfotransferase 1	5	1	0	0	1	0	0	0	0	0	hsa-miR-182-5p	-0.3	-0.3	0.74	2007, 2009, 2011
CHST10	ENST00000264249.3	carbohydrate sulfotransferase 10	33	1	0	0	1	0	0	0	0	1	hsa-miR-182-5p	-0.04	-0.28	0.74	2007, 2009, 2011
CHST11	ENST00000549260.1	carbohydrate (chondroitin 4) sulfotransferase 11	686	1	0	1	0	0	0	0	0	1	hsa-miR-182-5p	-0.21	-0.26	0.65	2011
CIAPIN1	ENST00000565961.1	cytokine induced apoptosis inhibitor 1	423	1	1	0	0	0	0	0	0	0	hsa-miR-182-5p	-0.39	-0.4	0.2
CITED2	ENST00000367651.2	Cbp/p300-interacting transactivator, with Glu/Asp-rich carboxy-terminal domain, 2	1071	1	0	1	0	0	0	0	0	1	hsa-miR-182-5p	-0.31	-0.43	0.45	2005, 2007, 2009, 2011
CLCN5	ENST00000376088.3	chloride channel, voltage-sensitive 5	154	2	2	0	0	1	0	0	1	2	hsa-miR-182-5p	-0.12	-0.31	0.65	2009, 2011
CLCN6	ENST00000312413.6	chloride channel, voltage-sensitive 6	227	1	0	1	0	0	0	0	0	1	hsa-miR-182-5p	-0.1	-0.1	< 0.1
CLEC2D	ENST00000261340.7	C-type lectin domain family 2, member D	11	1	0	1	0	0	0	0	0	0	hsa-miR-182-5p	-0.09	-0.17	0.38
CLIC5	ENST00000339561.6	chloride intracellular channel 5	21	1	0	0	1	0	0	0	0	1	hsa-miR-182-5p	-0.28	-0.28	0.74	2005, 2007, 2009, 2011
CLLU1	ENST00000378485.1	chronic lymphocytic leukemia up-regulated 1	5	1	0	1	0	1	0	1	0	0	hsa-miR-182-5p	-0.34	-0.34	0.32	2011
CLOCK	ENST00000309964.4	clock circadian regulator	86	1	1	0	0	0	0	0	0	0	hsa-miR-182-5p	-0.25	-0.25	0.65	2005, 2007, 2009, 2011
CLPTM1L	ENST00000320895.5	CLPTM1-like	14627	1	1	0	0	0	0	0	0	0	hsa-miR-182-5p	-0.48	-0.48	0.79	2007, 2009, 2011
CLSTN2	ENST00000458420.3	calsyntenin 2	119	1	0	1	0	2	0	0	2	2	hsa-miR-182-5p	-0.05	-0.08	0.26
CMTM7	ENST00000334983.5	CKLF-like MARVEL transmembrane domain containing 7	69	1	0	0	1	0	0	0	0	0	hsa-miR-182-5p	-0.17	-0.17	ORF	2009, 2011
CNGA3	ENST00000272602.2	cyclic nucleotide gated channel alpha 3	5	1	1	0	0	0	0	0	0	0	hsa-miR-182-5p	-0.12	-0.12	< 0.1	2011
CNIH4	ENST00000465271.1	cornichon family AMPA receptor auxiliary protein 4	1348	1	0	0	1	0	0	0	0	0	hsa-miR-182-5p	-0.09	-0.24	0.71
CNN3	ENST00000370206.4	calponin 3, acidic	4490	1	0	1	0	0	0	0	0	1	hsa-miR-182-5p	-0.26	-0.32	0.27
CNNM2	ENST00000369878.4	cyclin M2	517	1	0	0	1	0	0	0	0	3	hsa-miR-182-5p	-0.13	-0.2	0.74	2009, 2011
CNNM3	ENST00000377060.3	cyclin M3	934	2	0	1	1	0	0	0	0	0	hsa-miR-182-5p	-0.37	-0.37	0.83	2007, 2009, 2011
CNOT2	ENST00000229195.3	CCR4-NOT transcription complex, subunit 2	1189	1	1	0	0	0	0	0	0	1	hsa-miR-182-5p	0	-0.21	< 0.1
CNOT6	ENST00000393356.1	CCR4-NOT transcription complex, subunit 6	300	1	1	0	0	0	0	0	0	0	hsa-miR-182-5p	-0.06	-0.17	< 0.1	2005, 2007
CNOT6L	ENST00000504123.1	CCR4-NOT transcription complex, subunit 6-like	23	1	0	0	1	0	0	0	0	5	hsa-miR-182-5p	-0.2	-0.25	0.64	2007, 2009, 2011
CNTN1	ENST00000551295.2	contactin 1	40	1	1	0	0	0	0	0	0	0	hsa-miR-182-5p	-0.21	-0.3	0.55
COG3	ENST00000349995.5	component of oligomeric golgi complex 3	53	1	0	0	1	0	0	0	0	0	hsa-miR-182-5p	-0.25	-0.25	0.73	2009, 2011
COL13A1	ENST00000398974.3	collagen, type XIII, alpha 1	628	1	0	0	1	0	0	0	0	0	hsa-miR-182-5p	-0.16	-0.18	0.74	2007
COL25A1	ENST00000399132.1	collagen, type XXV, alpha 1	270	1	1	0	0	2	0	0	2	0	hsa-miR-182-5p	-0.34	-0.36	0.85
COL4A4	ENST00000396625.3	collagen, type IV, alpha 4	133	1	1	0	0	3	1	2	0	1	hsa-miR-182-5p	-0.21	-0.23	0.13	2011
COL5A1	ENST00000371817.3	collagen, type V, alpha 1	3111	1	1	0	0	1	0	1	0	1	hsa-miR-182-5p	-0.02	-0.05	0.44	2009, 2011
COPS5	ENST00000517736.1	COP9 signalosome subunit 5	129	1	1	0	0	0	0	0	0	0	hsa-miR-182-5p	-0.41	-0.41	ORF
CORO1C	ENST00000261401.3	coronin, actin binding protein, 1C	1970	1	1	0	0	1	1	0	0	1	hsa-miR-182-5p	-0.42	-0.5	0.79	2005, 2007, 2009, 2011
CPEB1	ENST00000450751.2	cytoplasmic polyadenylation element binding protein 1	5	1	0	0	1	0	0	0	0	0	hsa-miR-182-5p	-0.18	-0.18	0.73	2007, 2009, 2011
CREB1	ENST00000432329.2	cAMP responsive element binding protein 1	295	1	1	0	0	1	0	0	1	1	hsa-miR-182-5p	-0.31	-0.38	0.78	2005, 2007, 2009, 2011
CREB3L1	ENST00000529193.1	cAMP responsive element binding protein 3-like 1	160	2	1	1	0	0	0	0	0	0	hsa-miR-182-5p	-0.02	-0.7	0.55	2009, 2011
CREB3L2	ENST00000330387.6	cAMP responsive element binding protein 3-like 2	2872	1	0	0	1	1	0	1	0	1	hsa-miR-182-5p	-0.19	-0.2	0.69	2011
CREG2	ENST00000324768.5	cellular repressor of E1A-stimulated genes 2	38	1	0	0	1	0	0	0	0	0	hsa-miR-182-5p	-0.13	-0.15	0.62	2011
CRISP3	ENST00000263045.4	cysteine-rich secretory protein 3	5	1	1	0	0	0	0	0	0	0	hsa-miR-182-5p	-0.42	-0.42	0.22
CRISPLD2	ENST00000262424.5	cysteine-rich secretory protein LCCL domain containing 2	397	2	1	1	0	4	2	0	2	1	hsa-miR-182-5p	-0.12	-0.21	0.33
CRKL	ENST00000354336.3	v-crk avian sarcoma virus CT10 oncogene homolog-like	2142	1	0	0	1	0	0	0	0	0	hsa-miR-182-5p	-0.26	-0.26	0.73	2009, 2011
CRTC1	ENST00000338797.6	CREB regulated transcription coactivator 1	322	1	0	1	0	0	0	0	0	0	hsa-miR-182-5p	-0.11	-0.12	0.47	2009, 2011
CSE1L	ENST00000262982.2	CSE1 chromosome segregation 1-like (yeast)	96	1	0	1	0	0	0	0	0	0	hsa-miR-182-5p	-0.02	-0.13	0.44
CSRNP3	ENST00000314499.7	cysteine-serine-rich nuclear protein 3	24	1	0	0	1	1	0	0	1	2	hsa-miR-182-5p	-0.24	-0.24	0.79	2011
CTC-432M15.3	ENST00000514667.1	Folliculin-interacting protein 1	38	1	1	0	0	0	0	0	0	2	hsa-miR-182-5p	-0.07	-0.07	0.22
CTDP1	ENST00000075430.7	CTD (carboxy-terminal domain, RNA polymerase II, polypeptide A) phosphatase, subunit 1	63	1	0	0	1	0	0	0	0	0	hsa-miR-182-5p	-0.1	-0.1	0.74	2011
CTDSP1	ENST00000273062.2	CTD (carboxy-terminal domain, RNA polymerase II, polypeptide A) small phosphatase 1	1299	1	0	0	1	0	0	0	0	2	hsa-miR-182-5p	-0.27	-0.27	0.72	2007, 2009, 2011
CTDSP2	ENST00000398073.2	CTD (carboxy-terminal domain, RNA polymerase II, polypeptide A) small phosphatase 2	991	1	1	0	0	0	0	0	0	1	hsa-miR-182-5p	-0.37	-0.37	0.67	2009, 2011
CTTN	ENST00000346329.3	cortactin	6158	2	2	0	0	0	0	0	0	0	hsa-miR-182-5p	-0.83	-0.84	0.94	2009, 2011
CUL5	ENST00000393094.2	cullin 5	761	2	1	1	0	1	0	0	1	0	hsa-miR-182-5p	-0.45	-0.47	0.55	2005, 2007, 2009, 2011
CYB561	ENST00000584031.1	cytochrome b561	10	1	1	0	0	0	0	0	0	0	hsa-miR-182-5p	-0.22	-0.22	0.14	2009, 2011
CYB5B	ENST00000512062.1	cytochrome b5 type B (outer mitochondrial membrane)	2472	1	1	0	0	1	0	0	1	1	hsa-miR-182-5p	-0.17	-0.51	0.17	2009, 2011
CYCS	ENST00000305786.2	cytochrome c, somatic	320	1	0	1	0	1	0	1	0	1	hsa-miR-182-5p	-0.26	-0.27	0.38	2009, 2011
CYLD	ENST00000540145.1	cylindromatosis (turban tumor syndrome)	696	1	1	0	0	0	0	0	0	1	hsa-miR-182-5p	-0.03	-0.11	0.7	2011
CYP1B1	ENST00000260630.3	cytochrome P450, family 1, subfamily B, polypeptide 1	111	1	1	0	0	0	0	0	0	0	hsa-miR-182-5p	-0.12	-0.13	0.34	2011
DAAM1	ENST00000395125.1	dishevelled associated activator of morphogenesis 1	167	1	0	0	1	0	0	0	0	1	hsa-miR-182-5p	-0.27	-0.4	0.65
DAB1	ENST00000371236.2	Dab, reelin signal transducer, homolog 1 (Drosophila)	490	2	2	0	0	0	0	0	0	1	hsa-miR-182-5p	-0.37	-0.46	0.93
DAB2IP	ENST00000408936.3	DAB2 interacting protein	1787	1	0	0	1	1	0	0	1	0	hsa-miR-182-5p	-0.2	-0.2	0.66	2005, 2007
DAZAP2	ENST00000412716.3	DAZ associated protein 2	4265	1	1	0	0	0	0	0	0	0	hsa-miR-182-5p	-0.32	-0.32	0.35	2005, 2007, 2009, 2011
DCAF12	ENST00000361264.4	DDB1 and CUL4 associated factor 12	2075	1	0	1	0	0	0	0	0	0	hsa-miR-182-5p	-0.21	-0.21	0.42	2009, 2011
DCBLD1	ENST00000338728.5	discoidin, CUB and LCCL domain containing 1	876	1	1	0	0	1	0	0	1	0	hsa-miR-182-5p	-0.36	-0.38	0.11
DCP2	ENST00000389063.2	decapping mRNA 2	155	1	1	0	0	3	0	2	1	0	hsa-miR-182-5p	-0.04	-0.22	0.42	2009, 2011
DCUN1D1	ENST00000292782.4	DCN1, defective in cullin neddylation 1, domain containing 1	267	2	2	0	0	1	0	1	0	1	hsa-miR-182-5p	-0.53	-0.6	0.96	2003, 2007, 2009, 2011
DCUN1D3	ENST00000324344.4	DCN1, defective in cullin neddylation 1, domain containing 3	53	3	2	0	1	2	0	0	2	0	hsa-miR-182-5p	-0.39	-0.78	0.92	2007
DCX	ENST00000356915.2	doublecortin	5	2	0	1	1	2	0	0	2	2	hsa-miR-182-5p	-0.35	-0.35	0.83	2005, 2007, 2009, 2011
DDAH1	ENST00000535924.2	dimethylarginine dimethylaminohydrolase 1	46	1	0	0	1	0	0	0	0	0	hsa-miR-182-5p	-0.22	-0.22	0.61	2007, 2009, 2011
DDHD1	ENST00000323669.5	DDHD domain containing 1	103	1	0	0	1	0	0	0	0	0	hsa-miR-182-5p	-0.04	-0.11	0.74	2011
DDI2	ENST00000480945.1	DNA-damage inducible 1 homolog 2 (S. cerevisiae)	357	1	1	0	0	1	0	1	0	1	hsa-miR-182-5p	-0.06	-0.32	0.6
DDTL	ENST00000215770.5	D-dopachrome tautomerase-like	7	1	0	1	0	0	0	0	0	1	hsa-miR-182-5p	-0.2	-0.24	< 0.1
DENND2C	ENST00000393276.3	DENN/MADD domain containing 2C	51	1	0	0	1	0	0	0	0	0	hsa-miR-182-5p	-0.21	-0.21	0.74	2011
DENND5B	ENST00000389082.5	DENN/MADD domain containing 5B	832	1	1	0	0	0	0	0	0	0	hsa-miR-182-5p	-0.1	-0.1	0.31	2009, 2011
DENND6A	ENST00000311128.5	DENN/MADD domain containing 6A	139	1	1	0	0	0	0	0	0	1	hsa-miR-182-5p	-0.26	-0.26	0.73	2007, 2009, 2011
DENR	ENST00000280557.6	density-regulated protein	186	1	1	0	0	0	0	0	0	0	hsa-miR-182-5p	-0.49	-0.49	0.79	2005, 2007, 2009, 2011
DEPDC1	ENST00000456315.2	DEP domain containing 1	1068	1	0	0	1	1	0	0	1	1	hsa-miR-182-5p	-0.31	-0.31	0.73	2011
DEPTOR	ENST00000286234.5	DEP domain containing MTOR-interacting protein	18	1	0	0	1	0	0	0	0	0	hsa-miR-182-5p	-0.09	-0.16	0.72
DERL1	ENST00000259512.4	derlin 1	1081	1	0	1	0	0	0	0	0	0	hsa-miR-182-5p	-0.08	-0.13	0.3	2011
DGCR2	ENST00000545799.1	DiGeorge syndrome critical region gene 2	1754	1	0	0	1	1	0	0	1	1	hsa-miR-182-5p	-0.28	-0.3	0.74	2005, 2007, 2009, 2011
DHCR24	ENST00000371269.3	24-dehydrocholesterol reductase	7645	1	0	0	1	0	0	0	0	0	hsa-miR-182-5p	-0.08	-0.08	0.73	2007, 2009, 2011
DHX36	ENST00000496811.1	DEAH (Asp-Glu-Ala-His) box polypeptide 36	108	1	0	0	1	0	0	0	0	0	hsa-miR-182-5p	-0.14	-0.14	0.64
DICER1	ENST00000541352.1	dicer 1, ribonuclease type III	25	1	1	0	0	0	0	0	0	0	hsa-miR-182-5p	-0.24	-0.24	ORF
DIEXF	ENST00000491415.2	digestive organ expansion factor homolog (zebrafish)	493	1	0	1	0	1	0	1	0	0	hsa-miR-182-5p	-0.07	-0.1	0.32
DIXDC1	ENST00000440460.2	DIX domain containing 1	307	1	0	0	1	1	0	0	1	0	hsa-miR-182-5p	-0.23	-0.23	0.75	2005, 2007, 2009, 2011
DKK2	ENST00000285311.3	dickkopf WNT signaling pathway inhibitor 2	5	1	1	0	0	0	0	0	0	0	hsa-miR-182-5p	-0.18	-0.18	0.29	2009, 2011
DLEU1	ENST00000378180.4	deleted in lymphocytic leukemia 1 (non-protein coding)	22	1	0	0	1	0	0	0	0	1	hsa-miR-182-5p	-0.15	-0.46	0.68
DLGAP2	ENST00000421627.2	discs, large (Drosophila) homolog-associated protein 2	5	1	0	0	1	1	0	0	1	0	hsa-miR-182-5p	-0.11	-0.11	0.74	2007, 2009, 2011
DMRT3	ENST00000190165.2	doublesex and mab-3 related transcription factor 3	21	1	0	0	1	0	0	0	0	0	hsa-miR-182-5p	-0.15	-0.25	0.66	2005, 2007
DMXL1	ENST00000311085.8	Dmx-like 1	136	1	1	0	0	1	0	1	0	0	hsa-miR-182-5p	-0.12	-0.36	0.8	2007, 2009, 2011
DNAJB9	ENST00000249356.3	DnaJ (Hsp40) homolog, subfamily B, member 9	282	1	0	1	0	0	0	0	0	0	hsa-miR-182-5p	-0.17	-0.21	0.26	2009, 2011
DNAL1	ENST00000553645.2	dynein, axonemal, light chain 1	81	1	0	0	1	0	0	0	0	1	hsa-miR-182-5p	-0.02	-0.15	0.71	2011
DOCK11	ENST00000276204.6	dedicator of cytokinesis 11	40	2	2	0	0	3	0	2	1	0	hsa-miR-182-5p	-0.07	-0.29	0.2
DOCK4	ENST00000428084.1	dedicator of cytokinesis 4	211	1	0	0	1	0	0	0	0	0	hsa-miR-182-5p	-0.21	-0.21	0.73	2007, 2009, 2011
DOCK9	ENST00000376460.1	dedicator of cytokinesis 9	172	1	1	0	0	0	0	0	0	0	hsa-miR-182-5p	-0.29	-0.29	0.78	2005, 2007, 2009, 2011
DOHH	ENST00000250937.3	deoxyhypusine hydroxylase/monooxygenase	160	1	0	1	0	0	0	0	0	0	hsa-miR-182-5p	-0.01	-0.33	0.35
DOK4	ENST00000566936.1	docking protein 4	183	1	1	0	0	0	0	0	0	0	hsa-miR-182-5p	-0.26	-0.5	0.76	2005, 2007, 2009, 2011
DONSON	ENST00000453626.1	downstream neighbor of SON	103	1	1	0	0	1	0	1	0	0	hsa-miR-182-5p	-0.03	-0.48	0.61
DPY19L3	ENST00000586987.1	dpy-19-like 3 (C. elegans)	146	1	0	0	1	1	0	1	0	0	hsa-miR-182-5p	-0.25	-0.33	0.75	2009, 2011
DR1	ENST00000370272.4	down-regulator of transcription 1, TBP-binding (negative cofactor 2)	2994	1	1	0	0	1	0	0	1	0	hsa-miR-182-5p	-0.29	-0.5	0.79	2005, 2007, 2011
DRGX	ENST00000374139.2	dorsal root ganglia homeobox	5	1	1	0	0	0	0	0	0	0	hsa-miR-182-5p	-0.33	-0.33	0.77
DSCAM	ENST00000400454.1	Down syndrome cell adhesion molecule	5	1	1	0	0	0	0	0	0	0	hsa-miR-182-5p	-0.39	-0.39	0.79	2007, 2009, 2011
DSG2	ENST00000261590.8	desmoglein 2	810	1	1	0	0	2	0	1	1	0	hsa-miR-182-5p	-0.35	-0.37	0.26	2011
DST	ENST00000312431.6	dystonin	439	2	0	2	0	7	2	1	4	1	hsa-miR-182-5p	-0.16	-0.16	ORF
DTD2	ENST00000310850.4	D-tyrosyl-tRNA deacylase 2 (putative)	924	1	0	1	0	0	0	0	0	0	hsa-miR-182-5p	-0.19	-0.19	0.32	2009, 2011
DTNBP1	ENST00000344537.5	dystrobrevin binding protein 1	258	1	0	1	0	0	0	0	0	0	hsa-miR-182-5p	-0.43	-0.43	0.28	2011
DUSP1	ENST00000239223.3	dual specificity phosphatase 1	37211	1	0	1	0	1	0	1	0	1	hsa-miR-182-5p	-0.27	-0.41	0.67
DUSP22	ENST00000419235.2	dual specificity phosphatase 22	1330	1	0	0	1	1	0	1	0	0	hsa-miR-182-5p	-0.47	-0.47	0.7	2009, 2011
DYNC1I1	ENST00000447467.2	dynein, cytoplasmic 1, intermediate chain 1	25	1	0	1	0	0	0	0	0	0	hsa-miR-182-5p	-0.1	-0.25	0.26
DYNC1LI2	ENST00000258198.2	dynein, cytoplasmic 1, light intermediate chain 2	137	1	1	0	0	1	0	0	1	0	hsa-miR-182-5p	-0.12	-0.18	0.77	2007
DYRK1A	ENST00000339659.4	dual-specificity tyrosine-(Y)-phosphorylation regulated kinase 1A	448	1	0	1	0	0	0	0	0	0	hsa-miR-182-5p	-0.12	-0.12	0.27	2005, 2007
DYRK2	ENST00000344096.3	dual-specificity tyrosine-(Y)-phosphorylation regulated kinase 2	1091	1	1	0	0	0	0	0	0	0	hsa-miR-182-5p	-0.06	-0.49	0.79	2009, 2011
EBF1	ENST00000313708.6	early B-cell factor 1	42	1	1	0	0	0	0	0	0	0	hsa-miR-182-5p	-0.36	-0.42	0.78	2009, 2011
EBF3	ENST00000368648.3	early B-cell factor 3	101	2	1	0	1	0	0	0	0	0	hsa-miR-182-5p	-0.46	-0.53	0.94	2007, 2009, 2011
EDNRB	ENST00000377211.4	endothelin receptor type B	5	2	2	0	0	0	0	0	0	0	hsa-miR-182-5p	-0.53	-0.53	0.41	2005, 2007, 2011
EEA1	ENST00000322349.8	early endosome antigen 1	78	1	0	0	1	1	0	0	1	1	hsa-miR-182-5p	-0.23	-0.36	0.74	2007, 2009, 2011
EFNA5	ENST00000333274.6	ephrin-A5	225	2	0	1	1	0	0	0	0	0	hsa-miR-182-5p	-0.24	-0.25	0.78	2009, 2011
EFNB2	ENST00000245323.4	ephrin-B2	25	1	1	0	0	0	0	0	0	0	hsa-miR-182-5p	-0.22	-0.22	0.78	2005, 2007, 2009, 2011
EGLN1	ENST00000366641.3	egl-9 family hypoxia-inducible factor 1	505	1	1	0	0	0	0	0	0	0	hsa-miR-182-5p	-0.42	-0.42	0.63	2011
EGR3	ENST00000317216.2	early growth response 3	21	1	1	0	0	0	0	0	0	1	hsa-miR-182-5p	-0.32	-0.32	0.77	2005, 2007, 2009, 2011
EI24	ENST00000343678.4	etoposide induced 2.4	646	1	0	0	1	0	0	0	0	1	hsa-miR-182-5p	-0.12	-0.12	< 0.1
EIF2AK2	ENST00000233057.4	eukaryotic translation initiation factor 2-alpha kinase 2	292	1	1	0	0	1	0	0	1	0	hsa-miR-182-5p	-0.13	-0.24	0.22
EIF2S1	ENST00000256383.4	eukaryotic translation initiation factor 2, subunit 1 alpha, 35kDa	3360	1	0	0	1	1	0	1	0	0	hsa-miR-182-5p	-0.02	-0.23	0.6	2007, 2009, 2011
EIF3A	ENST00000369144.3	eukaryotic translation initiation factor 3, subunit A	638	1	0	1	0	0	0	0	0	0	hsa-miR-182-5p	-0.22	-0.22	0.7	2005, 2007
EIF3H	ENST00000521861.1	eukaryotic translation initiation factor 3, subunit H	27	1	1	0	0	0	0	0	0	0	hsa-miR-182-5p	-0.12	-0.18	< 0.1
EIF3J	ENST00000261868.5	eukaryotic translation initiation factor 3, subunit J	1646	1	0	0	1	0	0	0	0	1	hsa-miR-182-5p	-0.3	-0.3	0.74	2005, 2007, 2009, 2011
EIF4EBP2	ENST00000373218.4	eukaryotic translation initiation factor 4E binding protein 2	690	1	0	0	1	0	0	0	0	0	hsa-miR-182-5p	-0.2	-0.2	0.74	2007, 2009, 2011
EIF4EBP3	ENST00000310331.2	eukaryotic translation initiation factor 4E binding protein 3	54	1	0	1	0	0	0	0	0	1	hsa-miR-182-5p	-0.17	-0.17	0.35
EIF5	ENST00000216554.3	eukaryotic translation initiation factor 5	970	2	1	0	1	0	0	0	0	0	hsa-miR-182-5p	-0.28	-0.63	0.95	2005, 2007, 2009, 2011
EIF5A2	ENST00000474096.1	eukaryotic translation initiation factor 5A2	443	1	0	1	0	0	0	0	0	0	hsa-miR-182-5p	-0.01	-0.15	0.28	2009
ELAVL2	ENST00000380110.4	ELAV like neuron-specific RNA binding protein 2	78	1	1	0	0	0	0	0	0	1	hsa-miR-182-5p	-0.16	-0.17	0.78	2007, 2009, 2011
ELAVL4	ENST00000371824.1	ELAV like neuron-specific RNA binding protein 4	5	1	1	0	0	1	0	0	1	0	hsa-miR-182-5p	-0.3	-0.3	0.8
ELL	ENST00000262809.4	elongation factor RNA polymerase II	250	1	1	0	0	0	0	0	0	0	hsa-miR-182-5p	-0.27	-0.37	0.79	2005, 2007, 2009, 2011
ELL2	ENST00000237853.4	elongation factor, RNA polymerase II, 2	397	1	1	0	0	0	0	0	0	1	hsa-miR-182-5p	-0.2	-0.21	0.77	2005, 2007, 2009, 2011
ELMO1	ENST00000341056.3	engulfment and cell motility 1	118	1	1	0	0	0	0	0	0	0	hsa-miR-182-5p	-0.6	-0.6	0.79	2007, 2009, 2011
EML5	ENST00000554922.1	echinoderm microtubule associated protein like 5	60	2	0	0	2	0	0	0	0	0	hsa-miR-182-5p	-0.14	-0.21	0.88
ENY2	ENST00000521688.1	enhancer of yellow 2 homolog (Drosophila)	1814	1	1	0	0	0	0	0	0	0	hsa-miR-182-5p	-0.06	-0.29	0.32	2011
EOMES	ENST00000295743.4	eomesodermin	28	2	1	0	1	0	0	0	0	0	hsa-miR-182-5p	-0.42	-0.42	0.88	2009, 2011
EP300	ENST00000263253.7	E1A binding protein p300	785	1	0	0	1	0	0	0	0	0	hsa-miR-182-5p	-0.08	-0.09	0.67	2005, 2007
EPAS1	ENST00000263734.3	endothelial PAS domain protein 1	3689	1	1	0	0	1	1	0	0	1	hsa-miR-182-5p	-0.57	-0.57	0.79	2005, 2007, 2009, 2011
EPB41L4B	ENST00000374557.4	erythrocyte membrane protein band 4.1 like 4B	135	1	0	0	1	0	0	0	0	0	hsa-miR-182-5p	-0.02	-0.19	0.64
EPHA3	ENST00000336596.2	EPH receptor A3	100	1	0	0	1	0	0	0	0	0	hsa-miR-182-5p	-0.14	-0.14	0.66	2007, 2011
EPHA7	ENST00000369303.4	EPH receptor A7	213	1	0	1	0	0	0	0	0	0	hsa-miR-182-5p	-0.06	-0.06	0.36	2005, 2007, 2009, 2011
EPHB1	ENST00000398015.3	EPH receptor B1	27	1	1	0	0	0	0	0	0	0	hsa-miR-182-5p	-0.08	-0.08	0.2	2005, 2007, 2011
EPHX3	ENST00000221730.3	epoxide hydrolase 3	5	1	1	0	0	0	0	0	0	0	hsa-miR-182-5p	-0.26	-0.26	< 0.1
EPT1	ENST00000260585.7	ethanolaminephosphotransferase 1 (CDP-ethanolamine-specific)	449	1	1	0	0	1	0	1	0	3	hsa-miR-182-5p	-0.7	-0.77	0.77	2005, 2007, 2009, 2011
ERBB4	ENST00000342788.4	v-erb-b2 avian erythroblastic leukemia viral oncogene homolog 4	27	1	0	0	1	0	0	0	0	1	hsa-miR-182-5p	-0.16	-0.17	0.74	2009, 2011
ERC1	ENST00000355446.5	ELKS/RAB6-interacting/CAST family member 1	159	1	0	1	0	0	0	0	0	0	hsa-miR-182-5p	-0.02	-0.02	ORF
ERG	ENST00000398905.1	v-ets avian erythroblastosis virus E26 oncogene homolog	184	1	1	0	0	1	0	0	1	1	hsa-miR-182-5p	-0.15	-0.2	0.78	2011
ERLIN1	ENST00000421367.2	ER lipid raft associated 1	86	1	0	0	1	0	0	0	0	0	hsa-miR-182-5p	-0.15	-0.16	0.68	2007, 2009, 2011
ESCO1	ENST00000269214.5	establishment of sister chromatid cohesion N-acetyltransferase 1	94	1	1	0	0	0	0	0	0	0	hsa-miR-182-5p	-0.01	-0.15	0.66
ESRRG	ENST00000361525.3	estrogen-related receptor gamma	5	1	0	0	1	0	0	0	0	0	hsa-miR-182-5p	-0.07	-0.07	0.73	2005, 2007, 2009, 2011
ESYT1	ENST00000394048.5	extended synaptotagmin-like protein 1	401	1	0	0	1	0	0	0	0	1	hsa-miR-182-5p	-0.36	-0.36	0.71	2007, 2009, 2011
ETF1	ENST00000499810.2	eukaryotic translation termination factor 1	31	1	0	0	1	0	0	0	0	0	hsa-miR-182-5p	-0.23	-0.25	0.73	2005, 2007, 2011
ETNK2	ENST00000367201.3	ethanolamine kinase 2	7	1	0	0	1	0	0	0	0	0	hsa-miR-182-5p	-0.1	-0.1	ORF	2007, 2009
ETV3	ENST00000368192.4	ets variant 3	37	1	0	0	1	1	0	0	1	1	hsa-miR-182-5p	-0.3	-0.3	0.74
EVI5	ENST00000370331.1	ecotropic viral integration site 5	172	1	1	0	0	0	0	0	0	0	hsa-miR-182-5p	-0.36	-0.36	0.79	2005, 2007, 2009, 2011
EVI5L	ENST00000270530.4	ecotropic viral integration site 5-like	15	1	0	0	1	0	0	0	0	0	hsa-miR-182-5p	-0.12	-0.12	0.72	2007, 2011
EVX2	ENST00000308618.4	even-skipped homeobox 2	9	1	0	1	0	0	0	0	0	1	hsa-miR-182-5p	-0.16	-0.16	0.45
EXT1	ENST00000378204.2	exostosin glycosyltransferase 1	694	1	0	1	0	0	0	0	0	2	hsa-miR-182-5p	-0.06	-0.25	0.35
EYA3	ENST00000373871.3	eyes absent homolog 3 (Drosophila)	50	1	1	0	0	1	0	1	0	1	hsa-miR-182-5p	-0.08	-0.08	< 0.1	2011
F13A1	ENST00000264870.3	coagulation factor XIII, A1 polypeptide	5	1	0	0	1	1	0	1	0	0	hsa-miR-182-5p	-0.28	-0.28	0.75	2005, 2007, 2009, 2011
FAM107A	ENST00000360997.2	family with sequence similarity 107, member A	12	1	0	1	0	0	0	0	0	0	hsa-miR-182-5p	-0.2	-0.2	0.38	2009, 2011
FAM110B	ENST00000361488.3	family with sequence similarity 110, member B	60	1	0	0	1	0	0	0	0	0	hsa-miR-182-5p	-0.21	-0.21	0.74	2009, 2011
FAM118A	ENST00000216214.3	family with sequence similarity 118, member A	202	2	0	1	1	0	0	0	0	1	hsa-miR-182-5p	-0.25	-0.32	0.81	2009, 2011
FAM122A	ENST00000394264.3	family with sequence similarity 122A	1277	1	0	1	0	2	1	0	1	0	hsa-miR-182-5p	-0.05	-0.45	0.4	2007, 2009, 2011
FAM126B	ENST00000418596.3	family with sequence similarity 126, member B	132	1	1	0	0	0	0	0	0	3	hsa-miR-182-5p	-0.16	-0.17	0.71	2007, 2011
FAM133A	ENST00000538690.1	family with sequence similarity 133, member A	14	1	1	0	0	2	0	0	2	0	hsa-miR-182-5p	-0.47	-0.47	0.44
FAM134B	ENST00000399793.2	family with sequence similarity 134, member B	102	1	1	0	0	0	0	0	0	0	hsa-miR-182-5p	-0.27	-0.38	0.78	2011
FAM13A	ENST00000395002.2	family with sequence similarity 13, member A	441	1	0	0	1	0	0	0	0	1	hsa-miR-182-5p	-0.04	-0.33	0.64	2009, 2011
FAM151B	ENST00000282226.4	family with sequence similarity 151, member B	35	1	1	0	0	1	0	0	1	0	hsa-miR-182-5p	-0.04	-0.3	0.58
FAM160B2	ENST00000289921.7	family with sequence similarity 160, member B2	803	1	0	1	0	0	0	0	0	1	hsa-miR-182-5p	-0.02	-0.02	0.33	2009, 2011
FAM167A	ENST00000284486.4	family with sequence similarity 167, member A	85	1	1	0	0	1	0	0	1	3	hsa-miR-182-5p	-0.35	-0.35	0.54	2005, 2007, 2009, 2011
FAM168A	ENST00000064778.4	family with sequence similarity 168, member A	68	2	1	0	1	1	0	1	0	2	hsa-miR-182-5p	-0.22	-0.34	0.95
FAM171A1	ENST00000378116.4	family with sequence similarity 171, member A1	20	1	1	0	0	0	0	0	0	1	hsa-miR-182-5p	-0.43	-0.43	0.63	2007, 2009, 2011
FAM188A	ENST00000378036.1	family with sequence similarity 188, member A	326	1	1	0	0	0	0	0	0	0	hsa-miR-182-5p	-0.04	-0.53	0.79	2009, 2011
FAM216A	ENST00000377673.5	family with sequence similarity 216, member A	1234	1	0	0	1	0	0	0	0	0	hsa-miR-182-5p	-0.3	-0.3	0.74	2009, 2011
FAM222B	ENST00000582266.1	family with sequence similarity 222, member B	100	1	0	0	1	0	0	0	0	0	hsa-miR-182-5p	-0.29	-0.35	0.71	2007, 2009, 2011
FAM49B	ENST00000519824.2	family with sequence similarity 49, member B	52	1	0	0	1	0	0	0	0	1	hsa-miR-182-5p	-0.31	-0.32	0.74	2007, 2009, 2011
FAM53C	ENST00000513056.1	family with sequence similarity 53, member C	592	1	0	0	1	1	1	0	0	2	hsa-miR-182-5p	-0.22	-0.41	0.74	2005, 2007, 2009, 2011
FAM60A	ENST00000539409.1	family with sequence similarity 60, member A	58	1	0	0	1	1	0	1	0	0	hsa-miR-182-5p	-0.4	-0.4	0.8	2007, 2009, 2011
FAM73A	ENST00000370791.3	family with sequence similarity 73, member A	837	2	0	0	2	0	0	0	0	0	hsa-miR-182-5p	-0.44	-0.45	0.9
FAM78A	ENST00000372269.3	family with sequence similarity 78, member A	7	2	2	0	0	0	0	0	0	0	hsa-miR-182-5p	-0.39	-0.4	0.81	2007, 2009, 2011
FAM8A1	ENST00000259963.3	family with sequence similarity 8, member A1	1064	1	0	0	1	0	0	0	0	0	hsa-miR-182-5p	-0.26	-0.26	0.74	2009, 2011
FAM91A1	ENST00000334705.7	family with sequence similarity 91, member A1	731	1	1	0	0	0	0	0	0	0	hsa-miR-182-5p	-0.15	-0.15	< 0.1	2007, 2009, 2011
FARP1	ENST00000595437.1	FERM, RhoGEF (ARHGEF) and pleckstrin domain protein 1 (chondrocyte-derived)	530	1	0	0	1	0	0	0	0	0	hsa-miR-182-5p	-0.02	-0.17	0.74	2007, 2009, 2011
FAT3	ENST00000298047.6	FAT atypical cadherin 3	30	2	1	0	1	0	0	0	0	1	hsa-miR-182-5p	-0.04	-0.11	0.79	2009, 2011
FBN1	ENST00000316623.5	fibrillin 1	798	1	0	1	0	0	0	0	0	1	hsa-miR-182-5p	-0.06	-0.17	0.26	2007, 2009, 2011
FBXL4	ENST00000369244.2	F-box and leucine-rich repeat protein 4	321	1	1	0	0	0	0	0	0	4	hsa-miR-182-5p	-0.1	-0.16	0.66
FBXO27	ENST00000292853.4	F-box protein 27	53	1	1	0	0	0	0	0	0	1	hsa-miR-182-5p	-0.18	-0.73	0.75	2011
FBXO33	ENST00000298097.7	F-box protein 33	306	1	0	0	1	0	0	0	0	1	hsa-miR-182-5p	-0.11	-0.15	0.73	2005, 2007, 2009, 2011
FBXO41	ENST00000295133.5	F-box protein 41	175	1	0	0	1	1	0	1	0	1	hsa-miR-182-5p	-0.16	-0.16	0.78	2007, 2009, 2011
FBXO42	ENST00000375592.3	F-box protein 42	854	1	1	0	0	1	0	1	0	2	hsa-miR-182-5p	-0.11	-0.22	0.77
FBXW11	ENST00000296933.6	F-box and WD repeat domain containing 11	81	2	0	1	1	1	0	1	0	0	hsa-miR-182-5p	-0.35	-0.37	0.79	2005, 2007, 2009, 2011
FBXW7	ENST00000281708.4	F-box and WD repeat domain containing 7, E3 ubiquitin protein ligase	12	2	0	2	0	0	0	0	0	0	hsa-miR-182-5p	-0.43	-0.43	0.65	2007, 2009, 2011
FEM1B	ENST00000306917.4	fem-1 homolog b (C. elegans)	656	1	0	0	1	2	1	0	1	0	hsa-miR-182-5p	-0.23	-0.34	0.72
FEM1C	ENST00000274457.3	fem-1 homolog c (C. elegans)	222	2	0	1	1	0	0	0	0	0	hsa-miR-182-5p	-0.21	-0.22	0.82	2005, 2007, 2009, 2011
FGD4	ENST00000427716.2	FYVE, RhoGEF and PH domain containing 4	38	1	1	0	0	0	0	0	0	0	hsa-miR-182-5p	-0.2	-0.2	0.79	2011
FGF14	ENST00000376131.4	fibroblast growth factor 14	5	1	0	0	1	1	0	1	0	0	hsa-miR-182-5p	-0.41	-0.41	0.7
FGF9	ENST00000382353.5	fibroblast growth factor 9	136	1	1	0	0	0	0	0	0	1	hsa-miR-182-5p	-0.34	-0.36	0.78	2005, 2007, 2009, 2011
FHL1	ENST00000394155.2	four and a half LIM domains 1	239	1	0	0	1	0	0	0	0	0	hsa-miR-182-5p	-0.18	-0.18	ORF
FIGN	ENST00000333129.3	fidgetin	10	1	1	0	0	1	0	0	1	0	hsa-miR-182-5p	-0.1	-0.18	0.34	2009, 2011
FKBP15	ENST00000238256.3
FLJ00388	ENST00000594280.1		185	1	1	0	0	0	0	0	0	0	hsa-miR-182-5p	-0.7	-0.7	0.78
FLNB	ENST00000357272.4	filamin B, beta	467	1	1	0	0	0	0	0	0	0	hsa-miR-182-5p	-0.03	-0.03	< 0.1	2011
FLOT1	ENST00000376389.3	flotillin 1	809	1	1	0	0	2	0	2	0	0	hsa-miR-182-5p	-0.81	-0.82	0.78	2011
FMR1	ENST00000370471.3	fragile X mental retardation 1	1155	1	1	0	0	0	0	0	0	0	hsa-miR-182-5p	-0.38	-0.38	0.78	2005, 2007, 2009, 2011
FN1	ENST00000357009.2	fibronectin 1	1064	1	0	0	1	0	0	0	0	1	hsa-miR-182-5p	-0.13	-0.16	0.71	2009, 2011
FNBP1	ENST00000355681.3	formin binding protein 1	165	1	1	0	0	1	0	0	1	2	hsa-miR-182-5p	-0.18	-0.46	0.79
FNBP1L	ENST00000370253.2	formin binding protein 1-like	219	1	0	1	0	0	0	0	0	2	hsa-miR-182-5p	-0.11	-0.16	0.39	2007, 2009, 2011
FNDC3B	ENST00000336824.4	fibronectin type III domain containing 3B	509	2	1	0	1	0	0	0	0	1	hsa-miR-182-5p	-0.18	-0.35	0.88	2005, 2007, 2009, 2011
FOSL2	ENST00000379619.1	FOS-like antigen 2	2255	1	1	0	0	2	1	1	0	4	hsa-miR-182-5p	-0.1	-0.2	0.79	2009, 2011
FOXF2	ENST00000259806.1	forkhead box F2	2955	1	1	0	0	1	0	0	1	0	hsa-miR-182-5p	-0.69	-0.69	0.64	2005, 2007, 2009, 2011
FOXK2	ENST00000335255.5	forkhead box K2	450	1	0	0	1	0	0	0	0	0	hsa-miR-182-5p	-0.2	-0.2	0.74	2007, 2009, 2011
FOXN2	ENST00000340553.3	forkhead box N2	441	1	0	1	0	1	0	1	0	0	hsa-miR-182-5p	-0.42	-0.42	0.67	2009, 2011
FOXN3	ENST00000345097.4	forkhead box N3	42	1	1	0	0	1	0	0	1	1	hsa-miR-182-5p	-0.04	-0.38	0.84	2009, 2011
FOXO1	ENST00000379561.5	forkhead box O1	480	1	0	0	1	1	0	0	1	0	hsa-miR-182-5p	-0.21	-0.21	0.72	2007, 2009, 2011
FOXO3	ENST00000343882.6	forkhead box O3	32	2	2	0	0	0	0	0	0	1	hsa-miR-182-5p	-0.37	-0.37	0.95	2005, 2007, 2009, 2011
FOXP2	ENST00000408937.3	forkhead box P2	169	1	0	0	1	0	0	0	0	1	hsa-miR-182-5p	-0.15	-0.15	0.74	2009, 2011
FOXQ1	ENST00000296839.2	forkhead box Q1	181	1	0	0	1	0	0	0	0	0	hsa-miR-182-5p	-0.25	-0.25	0.73	2007, 2009, 2011
FOXRED2	ENST00000397224.4	FAD-dependent oxidoreductase domain containing 2	200	1	1	0	0	0	0	0	0	0	hsa-miR-182-5p	-0.18	-0.18	0.79	2009, 2011
FRMD4A	ENST00000358621.4	FERM domain containing 4A	192	1	0	0	1	0	0	0	0	0	hsa-miR-182-5p	-0.22	-0.22	0.68	2005, 2007, 2009, 2011
FRMD5	ENST00000484674.1	FERM domain containing 5	161	1	0	0	1	1	0	0	1	0	hsa-miR-182-5p	-0.12	-0.35	0.74
FRS2	ENST00000550389.1	fibroblast growth factor receptor substrate 2	176	4	2	1	1	0	0	0	0	1	hsa-miR-182-5p	-0.51	-0.85	> 0.99	2007, 2009, 2011
FTSJ2	ENST00000440306.2	FtsJ RNA methyltransferase homolog 2 (E. coli)	2880	1	1	0	0	0	0	0	0	0	hsa-miR-182-5p	-0.4	-0.4	0.3	2009, 2011
FUT9	ENST00000302103.5	fucosyltransferase 9 (alpha (1,3) fucosyltransferase)	5	1	0	0	1	0	0	0	0	1	hsa-miR-182-5p	-0.16	-0.16	0.74	2007, 2009, 2011
FXR1	ENST00000357559.4	fragile X mental retardation, autosomal homolog 1	434	1	1	0	0	1	0	0	1	1	hsa-miR-182-5p	-0.27	-0.4	0.79	2005, 2007, 2009, 2011
FYCO1	ENST00000296137.2	FYVE and coiled-coil domain containing 1	91	1	0	0	1	1	0	0	1	1	hsa-miR-182-5p	-0.16	-0.17	0.78	2005, 2007, 2009, 2011
FYTTD1	ENST00000241502.4	forty-two-three domain containing 1	891	1	0	0	1	0	0	0	0	0	hsa-miR-182-5p	-0.24	-0.24	0.74	2007, 2011
FZD3	ENST00000240093.3	frizzled family receptor 3	192	3	1	0	2	1	0	0	1	1	hsa-miR-182-5p	-0.53	-0.58	0.97	2005, 2007, 2009, 2011
GABBR1	ENST00000376977.3	gamma-aminobutyric acid (GABA) B receptor, 1	213	1	0	1	0	0	0	0	0	0	hsa-miR-182-5p	-0.11	-0.11	ORF
GABRB1	ENST00000295454.3	gamma-aminobutyric acid (GABA) A receptor, beta 1	5	3	1	0	2	3	0	2	1	4	hsa-miR-182-5p	-0.33	-1.12	0.99
GALNT2	ENST00000366672.4	UDP-N-acetyl-alpha-D-galactosamine:polypeptide N-acetylgalactosaminyltransferase 2 (GalNAc-T2)	2834	1	0	0	1	0	0	0	0	0	hsa-miR-182-5p	-0.09	-0.1	0.7	2007, 2009, 2011
GAN	ENST00000568107.2	gigaxonin	185	1	0	0	1	0	0	0	0	4	hsa-miR-182-5p	-0.13	-0.18	0.74	2011
GAPVD1	ENST00000470056.1	GTPase activating protein and VPS9 domains 1	1805	1	0	0	1	0	0	0	0	0	hsa-miR-182-5p	-0.01	-0.25	0.67
GATA6	ENST00000269216.3	GATA binding protein 6	691	2	1	0	1	1	0	1	0	1	hsa-miR-182-5p	0	-0.13	0.73
GATSL2	ENST00000426327.3	GATS protein-like 2	5	1	0	0	1	1	0	1	0	2	hsa-miR-182-5p	0	-0.25	0.75
GCC1	ENST00000321407.2	GRIP and coiled-coil domain containing 1	26	1	0	0	1	0	0	0	0	0	hsa-miR-182-5p	-0.13	-0.13	0.73	2011
GCNT1	ENST00000376730.4	glucosaminyl (N-acetyl) transferase 1, core 2	93	1	0	0	1	0	0	0	0	0	hsa-miR-182-5p	-0.24	-0.24	0.74	2009, 2011
GCNT4	ENST00000322348.4	glucosaminyl (N-acetyl) transferase 4, core 2	19	1	1	0	0	0	0	0	0	1	hsa-miR-182-5p	-0.17	-0.18	0.78	2009, 2011
GDF6	ENST00000287020.5	growth differentiation factor 6	14	1	1	0	0	0	0	0	0	0	hsa-miR-182-5p	-0.19	-0.19	0.19	2009, 2011
GDNF	ENST00000326524.2	glial cell derived neurotrophic factor	7	1	0	0	1	1	0	1	0	0	hsa-miR-182-5p	-0.3	-0.3	0.75	2011
GID4	ENST00000268719.4	GID complex subunit 4	79	1	0	0	1	0	0	0	0	0	hsa-miR-182-5p	0	-0.07	0.74	2007, 2009, 2011
GIT2	ENST00000355312.3	G protein-coupled receptor kinase interacting ArfGAP 2	924	1	1	0	0	1	0	0	1	1	hsa-miR-182-5p	-0.24	-0.25	0.47	2005, 2007, 2009, 2011
GJA3	ENST00000241125.3	gap junction protein, alpha 3, 46kDa	244	1	1	0	0	0	0	0	0	0	hsa-miR-182-5p	-0.32	-0.32	0.78	2007, 2009, 2011
GJC1	ENST00000426548.1	gap junction protein, gamma 1, 45kDa	195	2	1	0	1	0	0	0	0	0	hsa-miR-182-5p	-0.07	-0.43	0.8	2009, 2011
GK	ENST00000378946.3	glycerol kinase	38	1	1	0	0	1	0	0	1	0	hsa-miR-182-5p	-0.39	-0.41	0.75	2005, 2007, 2009, 2011
GLB1L	ENST00000295759.7	galactosidase, beta 1-like	192	1	1	0	0	0	0	0	0	0	hsa-miR-182-5p	-0.53	-0.54	0.79
GLRA3	ENST00000274093.3	glycine receptor, alpha 3	5	1	1	0	0	1	1	0	0	1	hsa-miR-182-5p	-0.4	-0.4	< 0.1
GLRX2	ENST00000367439.3	glutaredoxin 2	310	1	0	1	0	3	2	1	0	2	hsa-miR-182-5p	-0.03	-0.75	0.31
GMFB	ENST00000358056.3	glia maturation factor, beta	15	1	1	0	0	0	0	0	0	0	hsa-miR-182-5p	-0.1	-0.3	0.6	2005, 2007, 2009, 2011
GMPS	ENST00000496455.2	guanine monphosphate synthase	867	1	1	0	0	0	0	0	0	0	hsa-miR-182-5p	-0.13	-0.14	0.57
GNA13	ENST00000439174.2	guanine nucleotide binding protein (G protein), alpha 13	190	1	1	0	0	1	0	0	1	1	hsa-miR-182-5p	-0.24	-0.28	0.76	2009, 2011
GNAI3	ENST00000369851.4	guanine nucleotide binding protein (G protein), alpha inhibiting activity polypeptide 3	2439	1	0	0	1	0	0	0	0	1	hsa-miR-182-5p	-0.18	-0.19	0.74	2005, 2007, 2009, 2011
GNAQ	ENST00000286548.4	guanine nucleotide binding protein (G protein), q polypeptide	47	2	2	0	0	1	0	0	1	1	hsa-miR-182-5p	-0.39	-0.39	0.83	2005, 2007, 2009, 2011
GNB2L1	ENST00000514455.1	guanine nucleotide binding protein (G protein), beta polypeptide 2-like 1	1980	1	1	0	0	0	0	0	0	0	hsa-miR-182-5p	0	-0.24	0.2
GNE	ENST00000396594.3	glucosamine (UDP-N-acetyl)-2-epimerase/N-acetylmannosamine kinase	22	1	0	0	1	0	0	0	0	0	hsa-miR-182-5p	-0.17	-0.17	0.7	2009, 2011
GPATCH2	ENST00000366934.3	G patch domain containing 2	158	1	1	0	0	0	0	0	0	0	hsa-miR-182-5p	-0.36	-0.36	0.63
GPC1	ENST00000264039.2	glypican 1	1687	1	1	0	0	0	0	0	0	1	hsa-miR-182-5p	-0.48	-0.48	0.79	2009, 2011
GPHN	ENST00000478722.1	gephyrin	122	1	0	0	1	0	0	0	0	0	hsa-miR-182-5p	-0.08	-0.08	ORF	2011
GPR124	ENST00000315215.7	G protein-coupled receptor 124	72	1	0	0	1	0	0	0	0	2	hsa-miR-182-5p	-0.19	-0.19	0.74	2005, 2007, 2009, 2011
GPR135	ENST00000395116.1	G protein-coupled receptor 135	40	2	0	0	2	0	0	0	0	0	hsa-miR-182-5p	-0.46	-0.46	0.9
GPR158	ENST00000376351.3	G protein-coupled receptor 158	5	1	1	0	0	0	0	0	0	0	hsa-miR-182-5p	-0.28	-0.28	< 0.1	2007
GPR173	ENST00000332582.4	G protein-coupled receptor 173	99	1	0	1	0	0	0	0	0	0	hsa-miR-182-5p	-0.04	-0.04	0.32	2011
GPR22	ENST00000304402.4	G protein-coupled receptor 22	5	1	0	0	1	1	0	0	1	0	hsa-miR-182-5p	-0.3	-0.43	0.77	2007, 2011
GPR6	ENST00000275169.3	G protein-coupled receptor 6	5	1	0	0	1	0	0	0	0	0	hsa-miR-182-5p	-0.23	-0.23	0.65	2011
GPR85	ENST00000297146.3	G protein-coupled receptor 85	21	1	1	0	0	0	0	0	0	1	hsa-miR-182-5p	-0.17	-0.39	0.77	2005, 2007, 2009, 2011
GPRASP2	ENST00000543253.1	G protein-coupled receptor associated sorting protein 2	191	1	0	0	1	0	0	0	0	0	hsa-miR-182-5p	-0.27	-0.27	0.74	2007, 2009, 2011
GPRC5A	ENST00000014914.5	G protein-coupled receptor, family C, group 5, member A	341	1	0	0	1	1	0	0	1	0	hsa-miR-182-5p	0	-0.29	0.64
GPRIN3	ENST00000609438.1	GPRIN family member 3	213	1	0	0	1	2	1	0	1	1	hsa-miR-182-5p	-0.1	-0.13	0.74
GRAMD1B	ENST00000529750.1	GRAM domain containing 1B	35	1	0	1	0	0	0	0	0	0	hsa-miR-182-5p	-0.01	-0.08	0.48
GRB2	ENST00000392563.1	growth factor receptor-bound protein 2	2660	1	0	0	1	0	0	0	0	0	hsa-miR-182-5p	-0.25	-0.25	0.54	2005, 2007, 2009, 2011
GRHL2	ENST00000251808.3	grainyhead-like 2 (Drosophila)	5	1	0	0	1	0	0	0	0	3	hsa-miR-182-5p	-0.23	-0.23	0.74	2007, 2009, 2011
GRIA1	ENST00000285900.5	glutamate receptor, ionotropic, AMPA 1	5	1	0	0	1	0	0	0	0	0	hsa-miR-182-5p	-0.19	-0.19	0.73	2009, 2011
GRID1	ENST00000327946.7	glutamate receptor, ionotropic, delta 1	45	1	0	0	1	0	0	0	0	0	hsa-miR-182-5p	-0.02	-0.16	0.74	2007, 2009, 2011
GRID2	ENST00000282020.4	glutamate receptor, ionotropic, delta 2	5	1	0	1	0	0	0	0	0	1	hsa-miR-182-5p	-0.11	-0.11	0.32
GRIK3	ENST00000373091.3	glutamate receptor, ionotropic, kainate 3	7	1	0	1	0	1	0	1	0	3	hsa-miR-182-5p	-0.41	-0.41	0.52	2009, 2011
GRIK4	ENST00000527524.2	glutamate receptor, ionotropic, kainate 4	5	1	0	0	1	0	0	0	0	0	hsa-miR-182-5p	-0.19	-0.19	0.71
GRM5	ENST00000418177.2	glutamate receptor, metabotropic 5	5	2	0	2	0	1	0	1	0	2	hsa-miR-182-5p	-0.35	-0.35	0.67	2005, 2007, 2009, 2011
GSPT1	ENST00000434724.2	G1 to S phase transition 1	1119	1	0	1	0	1	0	1	0	0	hsa-miR-182-5p	-0.27	-0.31	0.38	2011
GTPBP1	ENST00000216044.5	GTP binding protein 1	1765	1	0	0	1	0	0	0	0	0	hsa-miR-182-5p	-0.23	-0.23	0.74	2009, 2011
GUCY1A2	ENST00000526355.2	guanylate cyclase 1, soluble, alpha 2	24	1	0	1	0	0	0	0	0	1	hsa-miR-182-5p	-0.08	-0.09	0.26
GXYLT1	ENST00000398675.3	glucoside xylosyltransferase 1	126	2	2	0	0	1	0	1	0	2	hsa-miR-182-5p	-0.48	-0.49	0.97	2009, 2011
H6PD	ENST00000377403.2	hexose-6-phosphate dehydrogenase (glucose 1-dehydrogenase)	467	1	1	0	0	2	0	1	1	0	hsa-miR-182-5p	-0.08	-0.52	0.73	2011
HAS2	ENST00000303924.4	hyaluronan synthase 2	398	3	0	0	3	0	0	0	0	2	hsa-miR-182-5p	-0.82	-0.83	0.98	2005, 2007, 2011
HBEGF	ENST00000230990.6	heparin-binding EGF-like growth factor	28	1	1	0	0	1	0	0	1	2	hsa-miR-182-5p	-0.66	-0.72	0.56	2007, 2009, 2011
HDAC2	ENST00000519065.1	histone deacetylase 2	1701	1	1	0	0	1	0	0	1	0	hsa-miR-182-5p	-0.01	-0.27	0.29	2009, 2011
HDAC7	ENST00000380610.4	histone deacetylase 7	56	1	0	0	1	0	0	0	0	0	hsa-miR-182-5p	-0.11	-0.12	0.54	2011
HDAC9	ENST00000405010.3	histone deacetylase 9	13	1	1	0	0	0	0	0	0	0	hsa-miR-182-5p	-0.07	-0.19	0.72	2009, 2011
HECW2	ENST00000260983.3	HECT, C2 and WW domain containing E3 ubiquitin protein ligase 2	28	1	0	0	1	1	0	0	1	0	hsa-miR-182-5p	-0.22	-0.27	0.73	2005, 2007
HES1	ENST00000232424.3	hairy and enhancer of split 1, (Drosophila)	199	1	0	0	1	0	0	0	0	0	hsa-miR-182-5p	-0.22	-0.31	0.6	2009, 2011
HHIP	ENST00000296575.3	hedgehog interacting protein	65	2	1	0	1	1	0	0	1	1	hsa-miR-182-5p	-0.17	-0.34	0.9
HIF1AN	ENST00000299163.6	hypoxia inducible factor 1, alpha subunit inhibitor	1545	1	1	0	0	0	0	0	0	3	hsa-miR-182-5p	-0.26	-0.57	0.79	2009, 2011
HIST1H2BH	ENST00000356350.2	histone cluster 1, H2bh	24	1	1	0	0	0	0	0	0	0	hsa-miR-182-5p	-0.27	-0.35	< 0.1
HMCN1	ENST00000367492.2	hemicentin 1	7	1	0	1	0	0	0	0	0	0	hsa-miR-182-5p	-0.16	-0.16	0.26	2009, 2011
HMGCLL1	ENST00000274901.4	3-hydroxymethyl-3-methylglutaryl-CoA lyase-like 1	11	1	0	1	0	0	0	0	0	1	hsa-miR-182-5p	-0.3	-0.3	0.31	2005, 2007, 2009, 2011
HNF4A	ENST00000316099.4	hepatocyte nuclear factor 4, alpha	915	1	1	0	0	0	0	0	0	0	hsa-miR-182-5p	-0.05	-0.24	< 0.1
HOOK3	ENST00000307602.4	hook microtubule-tethering protein 3	403	1	0	0	1	3	1	1	1	2	hsa-miR-182-5p	-0.23	-0.3	0.89	2007, 2009, 2011
HOXA9	ENST00000396345.1	homeobox A9	151	1	1	0	0	0	0	0	0	1	hsa-miR-182-5p	-0.27	-0.63	0.6	2007, 2009, 2011
HSBP1	ENST00000433866.2	heat shock factor binding protein 1	3000	1	1	0	0	1	0	1	0	0	hsa-miR-182-5p	-0.01	-0.41	0.62	2009, 2011
HSDL1	ENST00000219439.4	hydroxysteroid dehydrogenase like 1	699	1	0	1	0	0	0	0	0	0	hsa-miR-182-5p	-0.19	-0.19	0.26	2009
HSPA13	ENST00000285667.3	heat shock protein 70kDa family, member 13	2175	1	0	0	1	0	0	0	0	1	hsa-miR-182-5p	-0.15	-0.17	0.74	2005, 2007, 2009, 2011
IER5L	ENST00000372491.2	immediate early response 5-like	24	1	0	1	0	0	0	0	0	0	hsa-miR-182-5p	-0.09	-0.09	0.3	2009, 2011
IFFO2	ENST00000455833.2	intermediate filament family orphan 2	139	1	0	1	0	1	0	1	0	1	hsa-miR-182-5p	-0.05	-0.05	0.42	2011
IGDCC3	ENST00000327987.4	immunoglobulin superfamily, DCC subclass, member 3	464	1	1	0	0	0	0	0	0	0	hsa-miR-182-5p	-0.29	-0.29	0.79	2007, 2009, 2011
IGF1R	ENST00000268035.6	insulin-like growth factor 1 receptor	561	2	1	0	1	0	0	0	0	0	hsa-miR-182-5p	-0.34	-0.41	0.85	2007, 2009, 2011
IGF2BP1	ENST00000290341.3	insulin-like growth factor 2 mRNA binding protein 1	460	3	0	1	2	0	0	0	0	1	hsa-miR-182-5p	-0.15	-0.23	0.94	2007, 2009, 2011
IGSF10	ENST00000282466.3	immunoglobulin superfamily, member 10	191	1	0	1	0	1	0	1	0	1	hsa-miR-182-5p	-0.07	-0.24	0.54	2011
IGSF3	ENST00000369486.3	immunoglobulin superfamily, member 3	141	2	2	0	0	0	0	0	0	0	hsa-miR-182-5p	-0.09	-0.15	0.81	2005, 2007, 2009, 2011
IKZF1	ENST00000331340.3	IKAROS family zinc finger 1 (Ikaros)	11	1	1	0	0	0	0	0	0	1	hsa-miR-182-5p	-0.02	-0.04	0.3	2009, 2011
IKZF3	ENST00000346872.3	IKAROS family zinc finger 3 (Aiolos)	7	2	2	0	0	1	0	1	0	0	hsa-miR-182-5p	-0.06	-0.19	0.93
IL5RA	ENST00000446632.2	interleukin 5 receptor, alpha	5	1	0	1	0	2	0	0	2	2	hsa-miR-182-5p	-0.13	-0.43	0.27
IMPAD1	ENST00000262644.4	inositol monophosphatase domain containing 1	1488	1	1	0	0	0	0	0	0	0	hsa-miR-182-5p	-0.08	-0.32	0.71	2009, 2011
IMPG2	ENST00000193391.7	interphotoreceptor matrix proteoglycan 2	5	1	1	0	0	0	0	0	0	1	hsa-miR-182-5p	-0.03	-0.03	0.13	2011
INIP	ENST00000374242.4	INTS3 and NABP interacting protein	423	1	0	0	1	0	0	0	0	0	hsa-miR-182-5p	-0.27	-0.27	0.74	2009, 2011
INO80D	ENST00000403263.1	INO80 complex subunit D	5	1	1	0	0	0	0	0	0	0	hsa-miR-182-5p	-0.03	-0.03	< 0.1	2009, 2011
INPP4A	ENST00000409016.4	inositol polyphosphate-4-phosphatase, type I, 107kDa	387	1	0	1	0	0	0	0	0	1	hsa-miR-182-5p	-0.04	-0.05	0.29
INSIG1	ENST00000342407.5	insulin induced gene 1	1776	1	0	1	0	0	0	0	0	0	hsa-miR-182-5p	-0.13	-0.38	0.73	2005, 2007, 2009, 2011
INSIG2	ENST00000245787.4	insulin induced gene 2	562	1	0	0	1	0	0	0	0	1	hsa-miR-182-5p	-0.31	-0.36	0.74
INSL5	ENST00000304526.2	insulin-like 5	5	1	0	1	0	0	0	0	0	0	hsa-miR-182-5p	-0.36	-0.36	0.27	2011
INTS6	ENST00000311234.4	integrator complex subunit 6	433	1	1	0	0	1	0	1	0	1	hsa-miR-182-5p	-0.32	-0.37	0.81	2007, 2009, 2011
IPO9	ENST00000361565.4	importin 9	3549	1	0	0	1	0	0	0	0	0	hsa-miR-182-5p	-0.01	-0.16	0.71	2007, 2009, 2011
IQSEC2	ENST00000375365.2	IQ motif and Sec7 domain 2	5	1	0	1	0	0	0	0	0	0	hsa-miR-182-5p	-0.02	-0.02	ORF
IRAK1BP1	ENST00000607739.1	interleukin-1 receptor-associated kinase 1 binding protein 1	30	1	1	0	0	0	0	0	0	0	hsa-miR-182-5p	-0.16	-0.34	< 0.1
IRF2BPL	ENST00000238647.3	interferon regulatory factor 2 binding protein-like	2145	1	0	1	0	0	0	0	0	0	hsa-miR-182-5p	-0.18	-0.18	0.35	2007, 2009, 2011
IRF6	ENST00000367021.3	interferon regulatory factor 6	28	1	0	0	1	0	0	0	0	2	hsa-miR-182-5p	-0.02	-0.12	0.74	2011
IRS4	ENST00000372129.2	insulin receptor substrate 4	56	1	1	0	0	1	0	0	1	0	hsa-miR-182-5p	-0.01	-0.12	0.73
ISL1	ENST00000230658.7	ISL LIM homeobox 1	67	1	1	0	0	0	0	0	0	0	hsa-miR-182-5p	-0.24	-0.24	0.75	2005, 2007, 2009, 2011
ITGB8	ENST00000222573.4	integrin, beta 8	17	1	1	0	0	0	0	0	0	0	hsa-miR-182-5p	-0.14	-0.14	0.53	2009, 2011
ITPR1	ENST00000302640.8	inositol 1,4,5-trisphosphate receptor, type 1	1022	1	0	0	1	1	0	0	1	0	hsa-miR-182-5p	-0.37	-0.37	0.7	2007
IVNS1ABP	ENST00000367498.3	influenza virus NS1A binding protein	2215	1	0	1	0	0	0	0	0	0	hsa-miR-182-5p	-0.05	-0.29	0.27
JAKMIP2	ENST00000507386.1	janus kinase and microtubule interacting protein 2	26	1	1	0	0	1	0	0	1	0	hsa-miR-182-5p	0	-0.16	0.59
JAZF1	ENST00000283928.5	JAZF zinc finger 1	869	2	0	2	0	0	0	0	0	1	hsa-miR-182-5p	-0.24	-0.54	0.65	2005, 2007, 2009, 2011
JMJD1C	ENST00000399251.1	jumonji domain containing 1C	60	3	0	0	3	0	0	0	0	3	hsa-miR-182-5p	-0.77	-0.81	0.74	2005, 2007, 2009, 2011
KAT7	ENST00000259021.4	K(lysine) acetyltransferase 7	48	1	0	0	1	3	1	0	2	0	hsa-miR-182-5p	-0.21	-0.26	0.74
KCMF1	ENST00000409785.4	potassium channel modulatory factor 1	1285	1	0	1	0	0	0	0	0	1	hsa-miR-182-5p	-0.39	-0.45	0.87	2005, 2007, 2009, 2011
KCNA2	ENST00000485317.1	potassium voltage-gated channel, shaker-related subfamily, member 2	5	1	0	1	0	0	0	0	0	0	hsa-miR-182-5p	-0.09	-0.09	0.27
KCNC3	ENST00000376959.2	potassium voltage-gated channel, Shaw-related subfamily, member 3	5	1	1	0	0	0	0	0	0	0	hsa-miR-182-5p	-0.19	-0.19	0.77
KCNH5	ENST00000322893.7	potassium voltage-gated channel, subfamily H (eag-related), member 5	157	1	0	0	1	0	0	0	0	2	hsa-miR-182-5p	-0.2	-0.21	0.73	2011
KCNJ13	ENST00000409779.1	potassium inwardly-rectifying channel, subfamily J, member 13	5	1	0	0	1	1	0	0	1	0	hsa-miR-182-5p	-0.18	-0.35	< 0.1
KCNJ14	ENST00000391884.1	potassium inwardly-rectifying channel, subfamily J, member 14	29	1	0	0	1	0	0	0	0	0	hsa-miR-182-5p	-0.24	-0.24	0.74	2005, 2007, 2009, 2011
KCNJ5	ENST00000529694.1	potassium inwardly-rectifying channel, subfamily J, member 5	12	1	1	0	0	2	0	0	2	2	hsa-miR-182-5p	-0.15	-0.2	< 0.1
KCNJ6	ENST00000609713.1	potassium inwardly-rectifying channel, subfamily J, member 6	5	2	1	0	1	3	0	2	1	2	hsa-miR-182-5p	-0.62	-0.62	0.87
KCNK10	ENST00000340700.5	potassium channel, subfamily K, member 10	5	1	0	0	1	0	0	0	0	0	hsa-miR-182-5p	-0.14	-0.14	0.74	2005, 2007, 2011
KCNK9	ENST00000520439.1	potassium channel, subfamily K, member 9	5	1	1	0	0	0	0	0	0	0	hsa-miR-182-5p	0	-0.39	0.29
KCNMB2	ENST00000432997.1	potassium large conductance calcium-activated channel, subfamily M, beta member 2	5	1	0	1	0	0	0	0	0	0	hsa-miR-182-5p	-0.19	-0.19	0.28	2009, 2011
KCNN3	ENST00000271915.4	potassium intermediate/small conductance calcium-activated channel, subfamily N, member 3	5	1	1	0	0	0	0	0	0	4	hsa-miR-182-5p	-0.12	-0.12	0.7	2009, 2011
KCTD16	ENST00000507359.3	potassium channel tetramerization domain containing 16	36	1	0	1	0	2	1	1	0	3	hsa-miR-182-5p	-0.03	-0.16	0.33
KCTD2	ENST00000322444.6	potassium channel tetramerization domain containing 2	3328	1	1	0	0	2	0	1	1	1	hsa-miR-182-5p	-0.46	-0.46	0.82	2005, 2007, 2009, 2011
KCTD7	ENST00000275532.3	potassium channel tetramerization domain containing 7	693	1	0	0	1	0	0	0	0	0	hsa-miR-182-5p	-0.12	-0.12	0.73	2005, 2007, 2009, 2011
KDELR1	ENST00000330720.2	KDEL (Lys-Asp-Glu-Leu) endoplasmic reticulum protein retention receptor 1	675	1	1	0	0	0	0	0	0	0	hsa-miR-182-5p	-0.25	-0.31	0.79	2005, 2007, 2009, 2011
KDM2B	ENST00000536437.1	lysine (K)-specific demethylase 2B	647	1	0	1	0	0	0	0	0	1	hsa-miR-182-5p	-0.12	-0.3	0.5	2005, 2007, 2011
KDM5A	ENST00000399788.2	lysine (K)-specific demethylase 5A	118	3	0	2	1	3	0	1	2	0	hsa-miR-182-5p	-0.09	-0.17	0.86	2007
KDM6A	ENST00000377967.4	lysine (K)-specific demethylase 6A	991	1	0	0	1	0	0	0	0	0	hsa-miR-182-5p	-0.01	-0.22	0.67
KIAA0087	ENST00000242109.3	KIAA0087	5	1	1	0	0	0	0	0	0	0	hsa-miR-182-5p	-0.34	-0.34	0.79
KIAA0513	ENST00000566428.1	KIAA0513	5	1	1	0	0	1	0	0	1	2	hsa-miR-182-5p	-0.2	-0.2	0.6	2009, 2011
KIAA1211	ENST00000504228.1	KIAA1211	631	1	0	1	0	0	0	0	0	0	hsa-miR-182-5p	-0.18	-0.18	0.37	2009, 2011
KIAA1217	ENST00000396445.1	KIAA1217	320	1	1	0	0	0	0	0	0	1	hsa-miR-182-5p	-0.23	-0.29	0.73	2007, 2009, 2011
KIAA1244	ENST00000251691.4	KIAA1244	169	2	0	0	2	0	0	0	0	1	hsa-miR-182-5p	-0.21	-0.3	0.92	2011
KIAA1324	ENST00000369939.3	KIAA1324	41	1	0	0	1	0	0	0	0	1	hsa-miR-182-5p	-0.23	-0.24	0.74	2009, 2011
KIAA1324L	ENST00000450689.2	KIAA1324-like	181	1	1	0	0	1	0	1	0	1	hsa-miR-182-5p	-0.23	-0.25	0.79	2009, 2011
KIAA1549	ENST00000440172.1	KIAA1549	508	1	0	1	0	0	0	0	0	1	hsa-miR-182-5p	-0.04	-0.04	< 0.1	2009, 2011
KIAA2022	ENST00000055682.6	KIAA2022	5	2	0	0	2	0	0	0	0	2	hsa-miR-182-5p	-0.31	-0.31	0.93	2007, 2009, 2011
KIF19	ENST00000389916.4	kinesin family member 19	5	1	1	0	0	0	0	0	0	0	hsa-miR-182-5p	-0.18	-0.18	0.72	2009, 2011
KIF26A	ENST00000315264.7	kinesin family member 26A	494	1	1	0	0	0	0	0	0	0	hsa-miR-182-5p	-0.03	-0.03	0.71	2009, 2011
KIF3B	ENST00000375712.3	kinesin family member 3B	182	1	0	1	0	0	0	0	0	0	hsa-miR-182-5p	-0.04	-0.04	0.4	2009, 2011
KIF5A	ENST00000455537.2	kinesin family member 5A	5	1	0	0	1	0	0	0	0	0	hsa-miR-182-5p	-0.23	-0.23	0.73
KLF13	ENST00000307145.3	Kruppel-like factor 13	5	1	1	0	0	0	0	0	0	0	hsa-miR-182-5p	-0.23	-0.23	0.75	2005, 2007, 2009, 2011
KLF15	ENST00000296233.3	Kruppel-like factor 15	7	1	0	1	0	0	0	0	0	0	hsa-miR-182-5p	-0.26	-0.34	0.49	2005, 2007, 2009, 2011
KLF7	ENST00000309446.6	Kruppel-like factor 7 (ubiquitous)	737	2	1	1	0	0	0	0	0	2	hsa-miR-182-5p	-0.38	-0.39	0.62	2005, 2007, 2011
KLHDC10	ENST00000335420.5	kelch domain containing 10	347	1	0	0	1	0	0	0	0	2	hsa-miR-182-5p	-0.36	-0.42	0.7	2011
KLHL13	ENST00000371882.1	kelch-like family member 13	13	1	0	1	0	0	0	0	0	0	hsa-miR-182-5p	-0.04	-0.04	0.3
KLHL18	ENST00000232766.5	kelch-like family member 18	74	1	0	0	1	1	0	1	0	0	hsa-miR-182-5p	-0.17	-0.19	0.74	2005, 2007, 2009, 2011
KLHL2	ENST00000538127.1	kelch-like family member 2	511	1	0	0	1	0	0	0	0	0	hsa-miR-182-5p	-0.2	-0.21	0.67	2005, 2007, 2009, 2011
KLHL28	ENST00000396128.4	kelch-like family member 28	9	1	0	1	0	0	0	0	0	1	hsa-miR-182-5p	-0.2	-0.2	0.28	2011
KLHL31	ENST00000370905.3	kelch-like family member 31	16	1	0	1	0	3	0	1	2	1	hsa-miR-182-5p	-0.41	-0.53	0.32	2011
KLHL38	ENST00000325995.7	kelch-like family member 38	13	1	0	0	1	0	0	0	0	0	hsa-miR-182-5p	0	-0.32	0.6
KLHL7	ENST00000339077.5	kelch-like family member 7	90	1	0	0	1	1	0	0	1	0	hsa-miR-182-5p	-0.23	-0.3	0.73	2007
KLHL8	ENST00000273963.5	kelch-like family member 8	266	1	0	0	1	0	0	0	0	0	hsa-miR-182-5p	-0.2	-0.2	0.6	2009
KLHL9	ENST00000359039.4	kelch-like family member 9	222	1	0	1	0	1	0	0	1	0	hsa-miR-182-5p	-0.15	-0.17	0.41
KMT2A	ENST00000534358.1	lysine (K)-specific methyltransferase 2A	1092	1	1	0	0	0	0	0	0	1	hsa-miR-182-5p	-0.03	-0.03	0.41	2005, 2007, 2009, 2011
KPNA1	ENST00000344337.6	karyopherin alpha 1 (importin alpha 5)	1030	1	0	1	0	0	0	0	0	0	hsa-miR-182-5p	-0.12	-0.15	0.42	2007, 2009, 2011
KPNA3	ENST00000261667.3	karyopherin alpha 3 (importin alpha 4)	104	1	1	0	0	1	1	0	0	1	hsa-miR-182-5p	-0.29	-0.49	0.76	2005, 2007, 2009, 2011
KPNB1	ENST00000290158.4	karyopherin (importin) beta 1	465	1	0	0	1	0	0	0	0	0	hsa-miR-182-5p	-0.2	-0.2	0.73	2007, 2009, 2011
KTN1	ENST00000413890.2	kinectin 1 (kinesin receptor)	469	1	1	0	0	0	0	0	0	0	hsa-miR-182-5p	-0.58	-0.58	0.78	2005, 2007, 2009, 2011
L1CAM	ENST00000370060.1	L1 cell adhesion molecule	439	1	1	0	0	0	0	0	0	0	hsa-miR-182-5p	-0.31	-0.31	0.79	2005, 2007, 2009, 2011
LAMC1	ENST00000258341.4	laminin, gamma 1 (formerly LAMB2)	1082	1	0	0	1	1	1	0	0	2	hsa-miR-182-5p	-0.12	-0.15	0.61	2007, 2009
LARP1	ENST00000336314.4	La ribonucleoprotein domain family, member 1	4979	1	1	0	0	0	0	0	0	1	hsa-miR-182-5p	-0.07	-0.07	0.33	2009, 2011
LASP1	ENST00000318008.6	LIM and SH3 protein 1	552	1	0	1	0	0	0	0	0	1	hsa-miR-182-5p	-0.21	-0.21	0.3	2011
LCA5	ENST00000369846.4	Leber congenital amaurosis 5	8	1	0	1	0	2	0	0	2	0	hsa-miR-182-5p	-0.36	-0.36	0.38	2009, 2011
LCOR	ENST00000371103.3	ligand dependent nuclear receptor corepressor	94	1	0	0	1	0	0	0	0	0	hsa-miR-182-5p	-0.08	-0.09	0.72	2011
LDLRAP1	ENST00000374338.4	low density lipoprotein receptor adaptor protein 1	111	1	0	0	1	0	0	0	0	0	hsa-miR-182-5p	-0.17	-0.17	0.69	2011
LDOC1L	ENST00000341255.3	leucine zipper, down-regulated in cancer 1-like	348	1	0	0	1	1	0	1	0	0	hsa-miR-182-5p	-0.21	-0.21	0.67	2005, 2007, 2009, 2011
LGI1	ENST00000542308.1	leucine-rich, glioma inactivated 1	5	1	0	0	1	0	0	0	0	0	hsa-miR-182-5p	-0.32	-0.32	0.73	2005, 2007, 2009, 2011
LHX1	ENST00000254457.5	LIM homeobox 1	15	2	2	0	0	0	0	0	0	0	hsa-miR-182-5p	-0.94	-0.94	0.92	2011
LHX3	ENST00000371746.3	LIM homeobox 3	5	1	1	0	0	0	0	0	0	0	hsa-miR-182-5p	-0.19	-0.19	0.79	2005, 2007, 2009, 2011
LIMCH1	ENST00000313860.7	LIM and calponin homology domains 1	1058	1	0	1	0	0	0	0	0	1	hsa-miR-182-5p	-0.12	-0.37	0.35	2009, 2011
LIMS1	ENST00000393310.1	LIM and senescent cell antigen-like domains 1	68	1	1	0	0	2	0	1	1	0	hsa-miR-182-5p	-0.03	-0.55	0.77	2011
LIN28A	ENST00000326279.6	lin-28 homolog A (C. elegans)	5	1	0	1	0	1	0	0	1	1	hsa-miR-182-5p	-0.36	-0.36	0.27
LIPG	ENST00000261292.4	lipase, endothelial	40	1	0	0	1	1	0	0	1	1	hsa-miR-182-5p	-0.16	-0.47	0.74	2009, 2011
LMCD1	ENST00000157600.3	LIM and cysteine-rich domains 1	1023	1	0	1	0	1	0	0	1	1	hsa-miR-182-5p	0	-0.38	0.3
LMOD1	ENST00000367288.4	leiomodin 1 (smooth muscle)	148	1	0	0	1	0	0	0	0	1	hsa-miR-182-5p	-0.24	-0.24	0.74	2005, 2007, 2009, 2011
LMTK2	ENST00000297293.5	lemur tyrosine kinase 2	51	2	2	0	0	0	0	0	0	0	hsa-miR-182-5p	-0.1	-0.3	0.95	2011
LPHN1	ENST00000340736.6	latrophilin 1	49	2	1	0	1	0	0	0	0	0	hsa-miR-182-5p	-0.14	-0.21	0.76	2005, 2007, 2009, 2011
LPHN2	ENST00000370715.1	latrophilin 2	407	2	1	0	1	0	0	0	0	0	hsa-miR-182-5p	-0.39	-0.41	0.75	2005, 2007, 2009, 2011
LPHN3	ENST00000512091.2	latrophilin 3	93	2	0	1	1	1	0	0	1	0	hsa-miR-182-5p	-0.19	-0.2	0.35	2005, 2007
LPP	ENST00000312675.4	LIM domain containing preferred translocation partner in lipoma	1894	6	3	2	1	3	1	0	2	6	hsa-miR-182-5p	-0.7	-0.7	> 0.99	2011
LPPR4	ENST00000370185.3	Lipid phosphate phosphatase-related protein type 4	5	1	0	0	1	1	0	1	0	1	hsa-miR-182-5p	-0.38	-0.38	0.77	2005, 2007, 2009, 2011
LRCH2	ENST00000317135.8	leucine-rich repeats and calponin homology (CH) domain containing 2	52	1	0	0	1	3	0	0	3	0	hsa-miR-182-5p	-0.6	-0.6	0.81	2007, 2009, 2011
LRIG2	ENST00000361127.5	leucine-rich repeats and immunoglobulin-like domains 2	348	1	0	0	1	0	0	0	0	2	hsa-miR-182-5p	-0.22	-0.24	0.74
LRP10	ENST00000359591.4	low density lipoprotein receptor-related protein 10	939	1	1	0	0	0	0	0	0	1	hsa-miR-182-5p	-0.18	-0.21	0.73	2009, 2011
LRP12	ENST00000424843.2	low density lipoprotein receptor-related protein 12	378	1	0	1	0	1	0	1	0	0	hsa-miR-182-5p	-0.2	-0.25	0.47
LRP1B	ENST00000389484.3	low density lipoprotein receptor-related protein 1B	26	1	0	1	0	0	0	0	0	0	hsa-miR-182-5p	-0.04	-0.06	0.26
LRRC4	ENST00000249363.3	leucine rich repeat containing 4	26	1	0	0	1	1	0	1	0	0	hsa-miR-182-5p	-0.21	-0.21	0.73	2009, 2011
LRRC7	ENST00000310961.5	leucine rich repeat containing 7	18	2	0	1	1	0	0	0	0	0	hsa-miR-182-5p	-0.34	-0.34	0.83	2009, 2011
LRRC8C	ENST00000370454.4	leucine rich repeat containing 8 family, member C	544	1	0	1	0	0	0	0	0	0	hsa-miR-182-5p	-0.02	-0.09	0.35	2011
LSM14A	ENST00000433627.5	LSM14A, SCD6 homolog A (S. cerevisiae)	362	1	1	0	0	0	0	0	0	0	hsa-miR-182-5p	-0.32	-0.52	0.72	2011
LUZP1	ENST00000418342.1	leucine zipper protein 1	434	1	0	0	1	1	0	1	0	1	hsa-miR-182-5p	-0.18	-0.21	0.8	2007, 2009, 2011
MAF	ENST00000393350.1	v-maf avian musculoaponeurotic fibrosarcoma oncogene homolog	608	1	0	0	1	1	0	1	0	0	hsa-miR-182-5p	-0.24	-0.24	0.66	2007, 2009, 2011
MAGEL2	ENST00000532292.1	MAGE-like 2	5	1	0	0	1	0	0	0	0	0	hsa-miR-182-5p	-0.24	-0.24	0.72	2009, 2011
MAGI1	ENST00000402939.2	membrane associated guanylate kinase, WW and PDZ domain containing 1	253	1	1	0	0	1	1	0	0	1	hsa-miR-182-5p	-0.1	-0.25	0.78	2007, 2009, 2011
MAK	ENST00000313243.2	male germ cell-associated kinase	7	1	1	0	0	0	0	0	0	0	hsa-miR-182-5p	-0.47	-0.47	0.69	2005, 2007, 2009, 2011
MAN1A2	ENST00000356554.3	mannosidase, alpha, class 1A, member 2	603	1	1	0	0	0	0	0	0	1	hsa-miR-182-5p	-0.22	-0.25	0.72
MAP1B	ENST00000296755.7	microtubule-associated protein 1B	259	2	1	0	1	0	0	0	0	0	hsa-miR-182-5p	-0.16	-0.17	0.75	2011
MAP1LC3B	ENST00000268607.5	microtubule-associated protein 1 light chain 3 beta	18	1	0	1	0	1	0	1	0	1	hsa-miR-182-5p	-0.37	-0.48	0.59	2003, 2005, 2007, 2009, 2011
MAP2K6	ENST00000590474.1	mitogen-activated protein kinase kinase 6	235	1	1	0	0	3	0	1	2	4	hsa-miR-182-5p	-0.07	-0.66	0.66
MAP3K3	ENST00000361357.3	mitogen-activated protein kinase kinase kinase 3	144	1	0	0	1	0	0	0	0	0	hsa-miR-182-5p	-0.14	-0.17	0.66	2007, 2009, 2011
MAP4K2	ENST00000294066.2	mitogen-activated protein kinase kinase kinase kinase 2	181	1	0	0	1	1	0	1	0	1	hsa-miR-182-5p	-0.08	-0.33	0.73
MAPK1IP1L	ENST00000395468.4	mitogen-activated protein kinase 1 interacting protein 1-like	4002	2	0	1	1	0	0	0	0	3	hsa-miR-182-5p	-0.09	-0.53	0.77	2009, 2011
MAPRE1	ENST00000375571.5	microtubule-associated protein, RP/EB family, member 1	39	1	0	0	1	0	0	0	0	0	hsa-miR-182-5p	-0.03	-0.28	0.64	2007, 2009, 2011
MAPRE2	ENST00000436190.2	microtubule-associated protein, RP/EB family, member 2	361	1	0	1	0	0	0	0	0	0	hsa-miR-182-5p	-0.19	-0.19	0.52	2009, 2011
MARC1	ENST00000366910.5	mitochondrial amidoxime reducing component 1	1613	1	0	1	0	0	0	0	0	0	hsa-miR-182-5p	0	-0.04	0.36
MARCH3	ENST00000308660.5	membrane-associated ring finger (C3HC4) 3, E3 ubiquitin protein ligase	77	1	0	0	1	0	0	0	0	0	hsa-miR-182-5p	-0.2	-0.2	0.74	2007, 2009, 2011
MBLAC2	ENST00000316610.6	metallo-beta-lactamase domain containing 2	498	1	1	0	0	0	0	0	0	1	hsa-miR-182-5p	-0.35	-0.35	0.59	2009, 2011
MBNL2	ENST00000345429.6	muscleblind-like splicing regulator 2	34	1	1	0	0	0	0	0	0	2	hsa-miR-182-5p	-0.31	-0.53	0.75	2005, 2007, 2009, 2011
MCFD2	ENST00000444761.2	multiple coagulation factor deficiency 2	1648	1	0	1	0	0	0	0	0	1	hsa-miR-182-5p	-0.06	-0.07	0.43	2009, 2011
MCMBP	ENST00000360003.3	minichromosome maintenance complex binding protein	1411	2	0	2	0	0	0	0	0	1	hsa-miR-182-5p	-0.03	-0.34	0.54	2005, 2007, 2009, 2011
MCTP2	ENST00000357742.4	multiple C2 domains, transmembrane 2	59	1	0	0	1	1	0	1	0	0	hsa-miR-182-5p	-0.15	-0.22	0.57	2011
ME2	ENST00000382927.3	malic enzyme 2, NAD(+)-dependent, mitochondrial	594	1	1	0	0	0	0	0	0	0	hsa-miR-182-5p	-0.3	-0.3	0.14	2009, 2011
MECOM	ENST00000460814.1	MDS1 and EVI1 complex locus	138	1	1	0	0	1	0	0	1	0	hsa-miR-182-5p	-0.29	-0.3	0.73	2009, 2011
MED1	ENST00000300651.6	mediator complex subunit 1	87	2	1	0	1	0	0	0	0	0	hsa-miR-182-5p	-0.37	-0.43	0.92	2009, 2011
MED12L	ENST00000474524.1	mediator complex subunit 12-like	30	1	1	0	0	0	0	0	0	0	hsa-miR-182-5p	-0.05	-0.15	0.76	2011
MED14	ENST00000324817.1	mediator complex subunit 14	1038	1	0	0	1	0	0	0	0	1	hsa-miR-182-5p	-0.26	-0.29	0.74	2005, 2007, 2009, 2011
MEF2C	ENST00000340208.5	myocyte enhancer factor 2C	70	1	1	0	0	1	0	0	1	0	hsa-miR-182-5p	-0.25	-0.26	0.27	2005, 2007, 2009, 2011
MEF2D	ENST00000464356.2	myocyte enhancer factor 2D	759	1	1	0	0	0	0	0	0	1	hsa-miR-182-5p	0	-0.05	0.76	2005, 2007, 2009, 2011
MEIS2	ENST00000397624.3	Meis homeobox 2	63	1	0	1	0	1	0	1	0	1	hsa-miR-182-5p	-0.29	-0.29	0.11
MEOX1	ENST00000318579.4	mesenchyme homeobox 1	5	1	1	0	0	0	0	0	0	0	hsa-miR-182-5p	-0.33	-0.33	< 0.1	2011
MET	ENST00000397752.3	met proto-oncogene	1155	1	1	0	0	2	0	2	0	0	hsa-miR-182-5p	-0.3	-0.3	0.12	2011
METTL8	ENST00000375258.4	methyltransferase like 8	124	1	0	0	1	0	0	0	0	0	hsa-miR-182-5p	-0.01	-0.12	0.71	2009, 2011
MFAP3	ENST00000436816.1	microfibrillar-associated protein 3	1139	1	1	0	0	1	1	0	0	0	hsa-miR-182-5p	-0.71	-0.71	0.76	2005, 2007, 2009, 2011
MGAT5	ENST00000409645.1	mannosyl (alpha-1,6-)-glycoprotein beta-1,6-N-acetyl-glucosaminyltransferase	1627	1	0	0	1	2	0	1	1	0	hsa-miR-182-5p	-0.21	-0.21	0.75
MISP	ENST00000215582.6	mitotic spindle positioning	23	1	1	0	0	0	0	0	0	2	hsa-miR-182-5p	-0.35	-0.46	0.67	2011
MITF	ENST00000328528.6	microphthalmia-associated transcription factor	593	2	2	0	0	1	0	0	1	3	hsa-miR-182-5p	-0.73	-0.85	0.94	2011
MKL2	ENST00000318282.5	MKL/myocardin-like 2	992	2	1	1	0	0	0	0	0	3	hsa-miR-182-5p	-0.54	-0.54	0.88	2009, 2011
MLLT1	ENST00000252674.7	myeloid/lymphoid or mixed-lineage leukemia (trithorax homolog, Drosophila); translocated to, 1	33	1	1	0	0	0	0	0	0	0	hsa-miR-182-5p	-0.13	-0.24	0.79	2007, 2009, 2011
MLTK	ENST00000338983.3	Mitogen-activated protein kinase kinase kinase MLT	766	1	0	0	1	1	0	0	1	0	hsa-miR-182-5p	-0.24	-0.24	0.74	2005, 2007, 2009, 2011
MLX	ENST00000435881.2	MLX, MAX dimerization protein	771	1	1	0	0	0	0	0	0	0	hsa-miR-182-5p	-0.29	-0.4	< 0.1	2009, 2011
MMD	ENST00000262065.3	monocyte to macrophage differentiation-associated	558	1	0	1	0	0	0	0	0	1	hsa-miR-182-5p	-0.25	-0.25	0.26	2005, 2007, 2009, 2011
MMP16	ENST00000286614.6	matrix metallopeptidase 16 (membrane-inserted)	12	1	1	0	0	1	0	1	0	1	hsa-miR-182-5p	-0.18	-0.2	0.61	2007, 2011
MOB1B	ENST00000309395.2	MOB kinase activator 1B	54	1	1	0	0	0	0	0	0	1	hsa-miR-182-5p	-0.34	-0.34	0.79	2005, 2007, 2009, 2011
MOB3B	ENST00000262244.5	MOB kinase activator 3B	52	1	0	1	0	0	0	0	0	0	hsa-miR-182-5p	-0.02	-0.02	0.27	2009, 2011
MORC3	ENST00000400485.1	MORC family CW-type zinc finger 3	142	1	0	1	0	0	0	0	0	0	hsa-miR-182-5p	-0.13	-0.13	0.35
MORF4L1	ENST00000331268.5	mortality factor 4 like 1	1137	1	0	0	1	0	0	0	0	0	hsa-miR-182-5p	0	-0.22	0.6	2007, 2009, 2011
MPP1	ENST00000369534.3	membrane protein, palmitoylated 1, 55kDa	2530	1	0	0	1	0	0	0	0	1	hsa-miR-182-5p	-0.37	-0.49	0.62	2009, 2011
MRAS	ENST00000289104.4	muscle RAS oncogene homolog	181	1	0	0	1	0	0	0	0	1	hsa-miR-182-5p	-0.06	-0.27	0.74	2009, 2011
MSL2	ENST00000309993.2	male-specific lethal 2 homolog (Drosophila)	175	1	0	1	0	0	0	0	0	0	hsa-miR-182-5p	-0.03	-0.21	0.3	2007
MTCH2	ENST00000302503.3	mitochondrial carrier 2	4079	1	1	0	0	0	0	0	0	1	hsa-miR-182-5p	-0.28	-0.39	0.7	2005, 2007, 2009, 2011
MTDH	ENST00000336273.3	metadherin	5192	1	0	0	1	0	0	0	0	0	hsa-miR-182-5p	-0.01	-0.12	0.74	2011
MTERFD1	ENST00000523821.1	MTERF domain containing 1	48	1	1	0	0	0	0	0	0	0	hsa-miR-182-5p	-0.42	-0.42	ORF
MTSS1	ENST00000378017.3	metastasis suppressor 1	10	2	1	0	1	1	0	1	0	0	hsa-miR-182-5p	-0.28	-0.59	0.94	2005, 2007, 2009, 2011
MYADM	ENST00000391770.4	myeloid-associated differentiation marker	3436	1	1	0	0	0	0	0	0	1	hsa-miR-182-5p	-0.17	-0.18	0.79	2005, 2007, 2009, 2011
MYB	ENST00000367814.4	v-myb avian myeloblastosis viral oncogene homolog	39	1	0	0	1	0	0	0	0	0	hsa-miR-182-5p	-0.25	-0.25	0.74	2007, 2009, 2011
MYO19	ENST00000431794.3	myosin XIX	615	1	1	0	0	0	0	0	0	0	hsa-miR-182-5p	-0.3	-0.3	0.78	2011
MYO1C	ENST00000359786.5	myosin IC	1073	2	0	1	1	0	0	0	0	0	hsa-miR-182-5p	-0.24	-0.39	0.84	2005, 2007, 2009, 2011
MYO1D	ENST00000318217.5	myosin ID	16	2	0	1	1	0	0	0	0	0	hsa-miR-182-5p	-0.37	-0.37	0.82	2005, 2007, 2009, 2011
MYO9A	ENST00000564571.1	myosin IXA	137	1	0	0	1	1	0	0	1	0	hsa-miR-182-5p	-0.12	-0.14	0.78
MYRIP	ENST00000302541.6	myosin VIIA and Rab interacting protein	9	2	0	1	1	1	1	0	0	0	hsa-miR-182-5p	-0.43	-0.43	0.81	2007, 2009, 2011
MYT1L	ENST00000399161.2	myelin transcription factor 1-like	5	1	0	1	0	0	0	0	0	0	hsa-miR-182-5p	-0.15	-0.15	0.31	2009, 2011
N4BP1	ENST00000262384.3	NEDD4 binding protein 1	105	1	1	0	0	0	0	0	0	0	hsa-miR-182-5p	-0.12	-0.16	0.79	2005, 2007, 2009, 2011
NABP1	ENST00000410026.2	nucleic acid binding protein 1	938	1	0	1	0	4	0	1	3	3	hsa-miR-182-5p	-0.33	-0.84	0.51	2011
NAGPA	ENST00000312251.3	N-acetylglucosamine-1-phosphodiester alpha-N-acetylglucosaminidase	297	1	0	0	1	1	0	1	0	2	hsa-miR-182-5p	-0.4	-0.4	0.75	2005, 2007, 2009, 2011
NAMPT	ENST00000222553.3	nicotinamide phosphoribosyltransferase	375	1	0	0	1	1	0	1	0	0	hsa-miR-182-5p	-0.28	-0.28	0.73	2005, 2007, 2009, 2011
NAP1L1	ENST00000261182.8	nucleosome assembly protein 1-like 1	9072	1	1	0	0	0	0	0	0	1	hsa-miR-182-5p	-0.01	-0.21	0.48	2005, 2007, 2009, 2011
NAT8L	ENST00000331662.3	N-acetyltransferase 8-like (GCN5-related, putative)	220	1	0	0	1	0	0	0	0	1	hsa-miR-182-5p	-0.17	-0.18	0.71	2011
NCALD	ENST00000395923.1	neurocalcin delta	49	1	1	0	0	2	2	0	0	1	hsa-miR-182-5p	-0.82	-0.82	0.79	2005, 2007, 2009, 2011
NCKAP1	ENST00000361354.4	NCK-associated protein 1	700	1	1	0	0	1	0	1	0	3	hsa-miR-182-5p	-0.4	-0.49	0.82	2009, 2011
NCOA4	ENST00000452682.1	nuclear receptor coactivator 4	1665	1	1	0	0	0	0	0	0	0	hsa-miR-182-5p	-0.21	-0.21	0.53	2011
NDNF	ENST00000379692.4	neuron-derived neurotrophic factor	51	1	0	0	1	1	0	1	0	2	hsa-miR-182-5p	0	-0.24	0.8
NDRG1	ENST00000323851.7	N-myc downstream regulated 1	2195	1	0	0	1	0	0	0	0	0	hsa-miR-182-5p	-0.21	-0.21	0.72	2011
NF1	ENST00000358273.4	neurofibromin 1	161	1	1	0	0	0	0	0	0	2	hsa-miR-182-5p	-0.09	-0.17	0.7	2011
NFASC	ENST00000401399.1	neurofascin	10	1	0	1	0	1	0	1	0	2	hsa-miR-182-5p	-0.04	-0.04	0.39	2005, 2007, 2009, 2011
NFIC	ENST00000589123.1	nuclear factor I/C (CCAAT-binding transcription factor)	26	1	1	0	0	2	0	1	1	0	hsa-miR-182-5p	-0.06	-0.06	0.74
NHLRC3	ENST00000470258.1	NHL repeat containing 3	49	1	0	0	1	0	0	0	0	0	hsa-miR-182-5p	-0.14	-0.2	0.56	2009, 2011
NHS	ENST00000380060.3	Nance-Horan syndrome (congenital cataracts and dental anomalies)	72	1	1	0	0	0	0	0	0	0	hsa-miR-182-5p	-0.03	-0.03	0.72	2009, 2011
NID1	ENST00000366595.3	nidogen 1	303	1	1	0	0	0	0	0	0	0	hsa-miR-182-5p	-0.16	-0.17	0.25	2009, 2011
NIPA1	ENST00000337435.4	non imprinted in Prader-Willi/Angelman syndrome 1	805	1	0	0	1	0	0	0	0	0	hsa-miR-182-5p	-0.02	-0.14	0.74	2009, 2011
NIPBL	ENST00000448238.2	Nipped-B homolog (Drosophila)	250	1	0	0	1	0	0	0	0	0	hsa-miR-182-5p	0	-0.16	0.73	2007, 2009, 2011
NKAPL	ENST00000343684.3	NFKB activating protein-like	5	1	0	0	1	0	0	0	0	0	hsa-miR-182-5p	0	-0.04	0.68
NKX2-2	ENST00000377142.4	NK2 homeobox 2	10	1	1	0	0	0	0	0	0	0	hsa-miR-182-5p	-0.31	-0.31	0.52	2005, 2007, 2009, 2011
NLGN2	ENST00000302926.2	neuroligin 2	20	2	0	0	2	0	0	0	0	1	hsa-miR-182-5p	-0.13	-0.24	0.93	2007, 2009, 2011
NMT1	ENST00000592782.1	N-myristoyltransferase 1	1991	1	0	1	0	0	0	0	0	1	hsa-miR-182-5p	-0.03	-0.03	0.29	2009, 2011
NMT2	ENST00000378165.4	N-myristoyltransferase 2	318	1	0	1	0	0	0	0	0	0	hsa-miR-182-5p	-0.06	-0.17	0.31	2009, 2011
NNMT	ENST00000535401.1	nicotinamide N-methyltransferase	522	1	1	0	0	0	0	0	0	2	hsa-miR-182-5p	-0.01	-0.28	0.6
NOP9	ENST00000396802.3	NOP9 nucleolar protein	353	1	0	0	1	0	0	0	0	1	hsa-miR-182-5p	-0.02	-0.02	< 0.1
NOVA2	ENST00000263257.5	neuro-oncological ventral antigen 2	7	3	0	0	3	1	0	1	0	0	hsa-miR-182-5p	-0.3	-0.45	0.98
NPTX1	ENST00000306773.4	neuronal pentraxin I	1876	1	1	0	0	1	0	1	0	0	hsa-miR-182-5p	-0.5	-0.53	0.85	2007, 2009, 2011
NPTX2	ENST00000265634.3	neuronal pentraxin II	56	1	0	0	1	0	0	0	0	0	hsa-miR-182-5p	-0.14	-0.2	0.74	2007, 2009, 2011
NR4A3	ENST00000330847.1	nuclear receptor subfamily 4, group A, member 3	244	1	0	0	1	0	0	0	0	0	hsa-miR-182-5p	-0.11	-0.2	0.7	2005, 2007, 2011
NRCAM	ENST00000379028.3	neuronal cell adhesion molecule	152	1	0	1	0	2	0	2	0	1	hsa-miR-182-5p	-0.34	-0.44	0.5	2005, 2007, 2009, 2011
NRF1	ENST00000393230.2	nuclear respiratory factor 1	321	1	0	1	0	0	0	0	0	0	hsa-miR-182-5p	-0.11	-0.16	0.31	2007, 2009, 2011
NRN1	ENST00000244766.2	neuritin 1	45	1	1	0	0	0	0	0	0	0	hsa-miR-182-5p	-0.29	-0.6	0.76	2009, 2011
NRSN1	ENST00000378491.4	neurensin 1	5	1	0	1	0	0	0	0	0	0	hsa-miR-182-5p	-0.28	-0.28	0.27	2011
NSD1	ENST00000439151.2	nuclear receptor binding SET domain protein 1	685	1	0	1	0	0	0	0	0	2	hsa-miR-182-5p	-0.01	-0.03	0.44	2011
NSG1	ENST00000421177.2	Neuron-specific protein family member 1	25	1	0	0	1	0	0	0	0	1	hsa-miR-182-5p	-0.06	-0.24	0.7	2009, 2011
NSG2	ENST00000303177.3	Neuron-specific protein family member 2	5	1	0	0	1	1	0	0	1	0	hsa-miR-182-5p	-0.37	-0.37	0.74	2009, 2011
NT5DC3	ENST00000392876.3	5'-nucleotidase domain containing 3	235	2	1	0	1	0	0	0	0	0	hsa-miR-182-5p	-0.4	-0.4	0.81	2009, 2011
NTN4	ENST00000343702.4	netrin 4	15	1	0	0	1	0	0	0	0	0	hsa-miR-182-5p	-0.24	-0.24	0.64	2007, 2011
NTNG1	ENST00000370067.1	netrin G1	5	1	0	1	0	2	0	1	1	0	hsa-miR-182-5p	-0.49	-0.49	0.5	2005, 2007
NUAK1	ENST00000261402.2	NUAK family, SNF1-like kinase, 1	489	2	1	0	1	1	0	1	0	1	hsa-miR-182-5p	-0.47	-0.47	0.95	2007, 2009, 2011
NUDCD2	ENST00000302764.4	NudC domain containing 2	308	1	0	1	0	1	0	1	0	0	hsa-miR-182-5p	-0.26	-0.33	0.38
NUDT21	ENST00000300291.5	nudix (nucleoside diphosphate linked moiety X)-type motif 21	629	1	1	0	0	0	0	0	0	1	hsa-miR-182-5p	0	-0.27	0.28	2009, 2011
NUDT3	ENST00000607016.1	nudix (nucleoside diphosphate linked moiety X)-type motif 3	190	1	0	1	0	2	1	1	0	4	hsa-miR-182-5p	-0.24	-0.64	0.49	2011
NUFIP2	ENST00000225388.4	nuclear fragile X mental retardation protein interacting protein 2	440	3	1	2	0	0	0	0	0	0	hsa-miR-182-5p	-0.02	-0.13	0.91	2007, 2009, 2011
NUMB	ENST00000554546.1	numb homolog (Drosophila)	2707	1	1	0	0	0	0	0	0	0	hsa-miR-182-5p	-0.26	-0.26	0.78	2005, 2007, 2009, 2011
NUP37	ENST00000552283.1	nucleoporin 37kDa	458	1	0	0	1	2	1	0	1	0	hsa-miR-182-5p	-0.01	-0.53	0.74
NUP50	ENST00000347635.4	nucleoporin 50kDa	57	2	0	1	1	0	0	0	0	0	hsa-miR-182-5p	-0.26	-0.48	0.89	2007, 2009, 2011
NUS1	ENST00000368494.3	nuclear undecaprenyl pyrophosphate synthase 1 homolog (S. cerevisiae)	302	1	0	0	1	1	0	0	1	0	hsa-miR-182-5p	-0.32	-0.32	0.74	2007, 2009, 2011
NXT2	ENST00000372106.1	nuclear transport factor 2-like export factor 2	390	1	0	1	0	0	0	0	0	0	hsa-miR-182-5p	-0.12	-0.12	0.28	2011
OAS2	ENST00000342315.4	2'-5'-oligoadenylate synthetase 2, 69/71kDa	5	1	1	0	0	0	0	0	0	0	hsa-miR-182-5p	-0.16	-0.16	0.16	2011
OCRL	ENST00000371113.4	oculocerebrorenal syndrome of Lowe	818	1	0	1	0	1	0	1	0	0	hsa-miR-182-5p	-0.2	-0.2	0.36	2005, 2007, 2009, 2011
OGDH	ENST00000222673.5	oxoglutarate (alpha-ketoglutarate) dehydrogenase (lipoamide)	672	1	0	0	1	0	0	0	0	0	hsa-miR-182-5p	-0.17	-0.17	0.74	2009, 2011
OGFRL1	ENST00000370435.4	opioid growth factor receptor-like 1	607	2	1	0	1	0	0	0	0	1	hsa-miR-182-5p	-0.01	-0.35	0.75
OGT	ENST00000373719.3	O-linked N-acetylglucosamine (GlcNAc) transferase	1036	1	0	0	1	0	0	0	0	0	hsa-miR-182-5p	-0.09	-0.17	0.74	2005, 2007, 2009, 2011
ONECUT2	ENST00000491143.2	one cut homeobox 2	847	2	0	1	1	3	0	1	2	4	hsa-miR-182-5p	-0.26	-0.36	0.87	2007, 2009, 2011
ONECUT3	ENST00000382349.4	one cut homeobox 3	5	1	1	0	0	0	0	0	0	1	hsa-miR-182-5p	-0.22	-0.22	0.79
OPHN1	ENST00000355520.5	oligophrenin 1	54	1	0	1	0	2	0	0	2	1	hsa-miR-182-5p	-0.33	-0.33	0.28	2009, 2011
ORC5	ENST00000297431.4	origin recognition complex, subunit 5	407	1	1	0	0	0	0	0	0	0	hsa-miR-182-5p	-0.3	-0.3	0.19
OSBPL10	ENST00000396556.2	oxysterol binding protein-like 10	10	1	1	0	0	0	0	0	0	0	hsa-miR-182-5p	-0.35	-0.35	0.79	2009, 2011
OSBPL2	ENST00000358053.2	oxysterol binding protein-like 2	283	1	1	0	0	0	0	0	0	0	hsa-miR-182-5p	-0.39	-0.4	0.79	2009, 2011
OTC	ENST00000039007.4	ornithine carbamoyltransferase	5	1	1	0	0	1	1	0	0	0	hsa-miR-182-5p	0	-0.45	< 0.1
OTUD6B	ENST00000285420.4	OTU domain containing 6B	18	1	1	0	0	1	0	0	1	0	hsa-miR-182-5p	-0.15	-0.62	0.79	2009, 2011
OXSR1	ENST00000311806.3	oxidative stress responsive 1	1790	1	0	0	1	0	0	0	0	1	hsa-miR-182-5p	-0.23	-0.23	0.74	2005, 2007, 2009, 2011
PABPC1L2A	ENST00000373519.1	poly(A) binding protein, cytoplasmic 1-like 2A	5	1	1	0	0	0	0	0	0	0	hsa-miR-182-5p	-0.2	-0.2	0.43	2009, 2011
PABPC1L2B	ENST00000373521.2	poly(A) binding protein, cytoplasmic 1-like 2B	5	1	1	0	0	0	0	0	0	0	hsa-miR-182-5p	-0.21	-0.21	0.42	2007, 2009, 2011
PACS2	ENST00000447393.1	phosphofurin acidic cluster sorting protein 2	234	1	0	0	1	0	0	0	0	0	hsa-miR-182-5p	-0.02	-0.18	0.73
PAFAH1B1	ENST00000397195.5	platelet-activating factor acetylhydrolase 1b, regulatory subunit 1 (45kDa)	1570	1	1	0	0	0	0	0	0	0	hsa-miR-182-5p	-0.25	-0.29	0.74	2005, 2007, 2009, 2011
PAFAH1B2	ENST00000527958.1	platelet-activating factor acetylhydrolase 1b, catalytic subunit 2 (30kDa)	180	1	0	1	0	0	0	0	0	0	hsa-miR-182-5p	0	-0.17	0.44	2011
PAIP1	ENST00000306846.3	poly(A) binding protein interacting protein 1	165	1	0	0	1	0	0	0	0	0	hsa-miR-182-5p	-0.25	-0.25	0.65	2005, 2007, 2009, 2011
PAIP2	ENST00000394795.2	poly(A) binding protein interacting protein 2	2034	1	1	0	0	0	0	0	0	0	hsa-miR-182-5p	-0.61	-0.61	0.77	2011
PALLD	ENST00000261509.6	palladin, cytoskeletal associated protein	4423	1	1	0	0	1	0	0	1	0	hsa-miR-182-5p	-0.58	-0.58	0.62	2007, 2011
PAN2	ENST00000425394.2	PAN2 poly(A) specific ribonuclease subunit homolog (S. cerevisiae)	310	2	1	1	0	0	0	0	0	0	hsa-miR-182-5p	-0.43	-0.43	0.86	2009, 2011
PAN3	ENST00000282391.5	PAN3 poly(A) specific ribonuclease subunit homolog (S. cerevisiae)	361	1	0	0	1	0	0	0	0	0	hsa-miR-182-5p	-0.21	-0.21	0.73	2005, 2007
PANK3	ENST00000239231.6	pantothenate kinase 3	522	1	1	0	0	1	0	1	0	3	hsa-miR-182-5p	-0.15	-0.48	0.79
PAPPA	ENST00000328252.3	pregnancy-associated plasma protein A, pappalysin 1	350	1	1	0	0	1	0	1	0	1	hsa-miR-182-5p	-0.09	-0.09	0.47	2009, 2011
PAQR5	ENST00000395407.2	progestin and adipoQ receptor family member V	62	1	0	0	1	0	0	0	0	0	hsa-miR-182-5p	-0.06	-0.29	0.68	2011
PARM1	ENST00000513238.1	prostate androgen-regulated mucin-like protein 1	161	1	1	0	0	1	0	0	1	1	hsa-miR-182-5p	-0.27	-0.42	< 0.1	2005, 2007, 2009, 2011
PARPBP	ENST00000378128.3	PARP1 binding protein	456	1	0	1	0	0	0	0	0	1	hsa-miR-182-5p	-0.09	-0.09	ORF	2007
PAX5	ENST00000358127.4	paired box 5	5	1	1	0	0	0	0	0	0	4	hsa-miR-182-5p	-0.33	-0.33	0.79
PAX6	ENST00000419022.1	paired box 6	191	1	0	0	1	0	0	0	0	0	hsa-miR-182-5p	-0.04	-0.26	0.74	2007, 2009, 2011
PBX2	ENST00000375050.4	pre-B-cell leukemia homeobox 2	98	2	1	0	1	0	0	0	0	0	hsa-miR-182-5p	-0.31	-0.55	0.94	2011
PBX3	ENST00000342287.5	pre-B-cell leukemia homeobox 3	1142	1	0	1	0	0	0	0	0	0	hsa-miR-182-5p	-0.23	-0.23	0.33	2011
PC	ENST00000529047.1	pyruvate carboxylase	798	1	1	0	0	0	0	0	0	0	hsa-miR-182-5p	-0.45	-0.45	0.66	2005, 2007, 2009, 2011
PCDH10	ENST00000264360.5	protocadherin 10	9	1	0	0	1	0	0	0	0	0	hsa-miR-182-5p	-0.24	-0.24	0.67	2005, 2007
PCDH18	ENST00000412923.2	protocadherin 18	112	1	1	0	0	0	0	0	0	0	hsa-miR-182-5p	-0.3	-0.3	0.46	2005, 2007, 2009, 2011
PCDH8	ENST00000377942.3	protocadherin 8	11	2	1	1	0	0	0	0	0	1	hsa-miR-182-5p	-0.65	-0.7	0.93	2005, 2007, 2009, 2011
PCGF3	ENST00000362003.5	polycomb group ring finger 3	503	1	0	1	0	0	0	0	0	1	hsa-miR-182-5p	-0.22	-0.36	0.67	2005, 2007, 2009, 2011
PCGF5	ENST00000336126.5	polycomb group ring finger 5	176	1	0	0	1	1	0	1	0	1	hsa-miR-182-5p	-0.23	-0.29	0.59	2007, 2009, 2011
PCMT1	ENST00000367384.2	protein-L-isoaspartate (D-aspartate) O-methyltransferase	573	1	1	0	0	0	0	0	0	0	hsa-miR-182-5p	-0.34	-0.55	0.78	2005, 2007, 2009, 2011
PCMTD1	ENST00000360540.5	protein-L-isoaspartate (D-aspartate) O-methyltransferase domain containing 1	136	1	1	0	0	0	0	0	0	0	hsa-miR-182-5p	-0.2	-0.2	0.63	2007, 2009, 2011
PCNX	ENST00000304743.2	pecanex homolog (Drosophila)	458	2	1	1	0	0	0	0	0	0	hsa-miR-182-5p	-0.49	-0.61	0.85	2007, 2009, 2011
PCSK5	ENST00000376752.4	proprotein convertase subtilisin/kexin type 5	68	1	0	0	1	0	0	0	0	0	hsa-miR-182-5p	-0.16	-0.16	0.74
PDE11A	ENST00000286063.6	phosphodiesterase 11A	7	1	0	1	0	0	0	0	0	1	hsa-miR-182-5p	-0.02	-0.02	0.39	2007, 2009
PDE4D	ENST00000340635.6	phosphodiesterase 4D, cAMP-specific	747	1	1	0	0	0	0	0	0	1	hsa-miR-182-5p	-0.11	-0.13	0.7	2009, 2011
PDE7A	ENST00000401827.3	phosphodiesterase 7A	84	1	0	1	0	0	0	0	0	1	hsa-miR-182-5p	-0.26	-0.26	0.78	2011
PDE7B	ENST00000308191.6	phosphodiesterase 7B	148	1	0	0	1	0	0	0	0	0	hsa-miR-182-5p	-0.32	-0.32	0.74	2005, 2007, 2009, 2011
PDGFRA	ENST00000257290.5	platelet-derived growth factor receptor, alpha polypeptide	39	1	0	0	1	1	0	1	0	1	hsa-miR-182-5p	-0.27	-0.27	0.77	2011
PDK3	ENST00000441463.2	pyruvate dehydrogenase kinase, isozyme 3	659	1	0	1	0	2	0	2	0	0	hsa-miR-182-5p	-0.03	-0.06	0.28
PDK4	ENST00000005178.5	pyruvate dehydrogenase kinase, isozyme 4	5549	1	1	0	0	0	0	0	0	0	hsa-miR-182-5p	-0.15	-0.15	0.35	2009, 2011
PDPN	ENST00000294489.6	podoplanin	264	1	1	0	0	0	0	0	0	1	hsa-miR-182-5p	-0.37	-0.37	< 0.1	2011
PDXDC1	ENST00000396410.4	pyridoxal-dependent decarboxylase domain containing 1	6417	1	1	0	0	0	0	0	0	0	hsa-miR-182-5p	0	-0.22	0.49	2005, 2007, 2009
PDZD2	ENST00000438447.1	PDZ domain containing 2	5	1	1	0	0	0	0	0	0	0	hsa-miR-182-5p	-0.13	-0.13	0.45	2009, 2011
PDZD4	ENST00000164640.4	PDZ domain containing 4	7	1	0	1	0	0	0	0	0	0	hsa-miR-182-5p	-0.2	-0.2	0.44	2007, 2009, 2011
PDZD8	ENST00000334464.5	PDZ domain containing 8	99	1	1	0	0	0	0	0	0	0	hsa-miR-182-5p	-0.29	-0.31	0.79
PEG10	ENST00000482108.1	paternally expressed 10	8778	1	1	0	0	3	0	1	2	2	hsa-miR-182-5p	-0.81	-0.81	0.44	2009, 2011
PFKM	ENST00000312352.7	phosphofructokinase, muscle	7010	1	1	0	0	1	0	0	1	1	hsa-miR-182-5p	-0.09	-0.37	0.2
PFN1	ENST00000225655.5	profilin 1	7729	1	0	0	1	0	0	0	0	0	hsa-miR-182-5p	-0.31	-0.31	0.73	2005, 2007, 2009, 2011
PGRMC2	ENST00000296425.5	progesterone receptor membrane component 2	2089	1	0	0	1	0	0	0	0	1	hsa-miR-182-5p	-0.25	-0.3	0.67	2011
PHF12	ENST00000577226.1	PHD finger protein 12	307	1	1	0	0	0	0	0	0	1	hsa-miR-182-5p	-0.03	-0.03	< 0.1
PHF13	ENST00000377648.4	PHD finger protein 13	1207	1	1	0	0	0	0	0	0	0	hsa-miR-182-5p	-0.27	-0.27	0.79	2005, 2007, 2009, 2011
PHF15	ENST00000395003.1	PHD finger protein 15	387	1	0	0	1	0	0	0	0	0	hsa-miR-182-5p	-0.1	-0.14	0.74	2005, 2007, 2009, 2011
PHF20L1	ENST00000395386.2	PHD finger protein 20-like 1	169	1	0	0	1	0	0	0	0	3	hsa-miR-182-5p	-0.13	-0.26	0.55	2007, 2009
PHF21A	ENST00000257821.4	PHD finger protein 21A	301	1	0	1	0	0	0	0	0	1	hsa-miR-182-5p	-0.27	-0.27	0.69	2007, 2009, 2011
PHF21B	ENST00000403565.1	PHD finger protein 21B	8	1	0	0	1	1	0	1	0	2	hsa-miR-182-5p	-0.43	-0.43	0.67	2005, 2007, 2009, 2011
PHIP	ENST00000275034.4	pleckstrin homology domain interacting protein	668	2	0	0	2	0	0	0	0	0	hsa-miR-182-5p	-0.25	-0.25	0.89	2011
PHLDB1	ENST00000361417.2	pleckstrin homology-like domain, family B, member 1	126	1	0	0	1	0	0	0	0	0	hsa-miR-182-5p	-0.15	-0.19	0.74	2005, 2007, 2009, 2011
PHYHIPL	ENST00000373880.4	phytanoyl-CoA 2-hydroxylase interacting protein-like	26	1	0	0	1	0	0	0	0	0	hsa-miR-182-5p	-0.28	-0.28	0.69	2007, 2009, 2011
PI4K2A	ENST00000370649.3	Phosphatidylinositol 4-kinase type 2-alpha; Uncharacterized protein	1489	1	0	1	0	0	0	0	0	0	hsa-miR-182-5p	-0.08	-0.08	0.32
PI4K2A	ENST00000370631.3	phosphatidylinositol 4-kinase type 2 alpha	1489	1	0	1	0	0	0	0	0	0	hsa-miR-182-5p	-0.08	-0.08	0.32	2009, 2011
PIAS1	ENST00000249636.6	protein inhibitor of activated STAT, 1	368	1	0	0	1	0	0	0	0	0	hsa-miR-182-5p	-0.03	-0.22	0.73
PIK3AP1	ENST00000339364.5	phosphoinositide-3-kinase adaptor protein 1	14	1	1	0	0	1	0	0	1	2	hsa-miR-182-5p	-0.39	-0.4	0.55	2009, 2011
PIK3R1	ENST00000521381.1	phosphoinositide-3-kinase, regulatory subunit 1 (alpha)	217	1	0	0	1	0	0	0	0	1	hsa-miR-182-5p	-0.21	-0.23	0.57	2005, 2007, 2009, 2011
PIP5K1B	ENST00000265382.3	phosphatidylinositol-4-phosphate 5-kinase, type I, beta	69	1	0	1	0	0	0	0	0	0	hsa-miR-182-5p	-0.29	-0.29	0.26
PIRT	ENST00000580256.2	phosphoinositide-interacting regulator of transient receptor potential channels	5	1	0	1	0	0	0	0	0	1	hsa-miR-182-5p	-0.2	-0.2	0.31
PKN2	ENST00000370521.3	protein kinase N2	747	1	1	0	0	0	0	0	0	1	hsa-miR-182-5p	-0.16	-0.16	0.72	2009, 2011
PLAG1	ENST00000316981.3	pleiomorphic adenoma gene 1	58	1	0	1	0	0	0	0	0	1	hsa-miR-182-5p	-0.15	-0.15	0.26
PLCB4	ENST00000378493.1	phospholipase C, beta 4	34	1	0	0	1	2	0	1	1	0	hsa-miR-182-5p	-0.06	-0.42	0.68
PLCE1	ENST00000371380.3	phospholipase C, epsilon 1	7	1	0	0	1	3	0	1	2	1	hsa-miR-182-5p	-0.65	-0.65	0.74
PLCG1	ENST00000244007.3	phospholipase C, gamma 1	69	1	0	0	1	0	0	0	0	1	hsa-miR-182-5p	-0.1	-0.23	0.74	2005, 2007, 2009, 2011
PLCL1	ENST00000428675.1	phospholipase C-like 1	31	1	1	0	0	2	1	1	0	0	hsa-miR-182-5p	0	-0.22	0.35
PLD1	ENST00000342215.6	phospholipase D1, phosphatidylcholine-specific	128	1	1	0	0	0	0	0	0	1	hsa-miR-182-5p	-0.07	-0.07	0.18	2005, 2007, 2009, 2011
PLEKHA7	ENST00000531066.1	pleckstrin homology domain containing, family A member 7	40	1	1	0	0	0	0	0	0	0	hsa-miR-182-5p	-0.31	-0.36	0.79
PLEKHA8	ENST00000449726.1	pleckstrin homology domain containing, family A (phosphoinositide binding specific) member 8	661	1	0	0	1	1	0	1	0	0	hsa-miR-182-5p	-0.21	-0.23	0.74	2011
PLEKHG3	ENST00000247226.7	pleckstrin homology domain containing, family G (with RhoGef domain) member 3	97	1	0	1	0	0	0	0	0	0	hsa-miR-182-5p	-0.16	-0.27	0.47	2009, 2011
PLEKHM1	ENST00000430334.3	pleckstrin homology domain containing, family M (with RUN domain) member 1	90	1	0	0	1	0	0	0	0	0	hsa-miR-182-5p	-0.11	-0.11	0.7	2009, 2011
PLOD2	ENST00000461497.1	procollagen-lysine, 2-oxoglutarate 5-dioxygenase 2	141	1	0	0	1	0	0	0	0	0	hsa-miR-182-5p	-0.09	-0.28	0.73	2005, 2007, 2009, 2011
PLXNA3	ENST00000369682.3	plexin A3	2992	1	0	0	1	1	0	0	1	0	hsa-miR-182-5p	-0.14	-0.2	0.71
PNISR	ENST00000369239.5	PNN-interacting serine/arginine-rich protein	600	1	0	1	0	0	0	0	0	0	hsa-miR-182-5p	-0.01	-0.1	0.27
PNPLA4	ENST00000381042.4	patatin-like phospholipase domain containing 4	357	1	0	1	0	0	0	0	0	0	hsa-miR-182-5p	-0.01	-0.11	0.26	2011
POLH	ENST00000372226.1	polymerase (DNA directed), eta	450	1	0	0	1	0	0	0	0	0	hsa-miR-182-5p	-0.11	-0.11	ORF
POLR3G	ENST00000504930.1	polymerase (RNA) III (DNA directed) polypeptide G (32kD)	67	1	0	0	1	0	0	0	0	0	hsa-miR-182-5p	-0.25	-0.25	0.73	2007, 2009, 2011
POMGNT1	ENST00000396420.3	protein O-linked mannose N-acetylglucosaminyltransferase 1 (beta 1,2-)	2123	1	0	1	0	0	0	0	0	0	hsa-miR-182-5p	-0.04	-0.04	ORF
POU2F1	ENST00000367866.2	POU class 2 homeobox 1	83	2	1	1	0	1	0	1	0	1	hsa-miR-182-5p	-0.07	-0.07	0.79	2011
POU3F3	ENST00000361360.2	POU class 3 homeobox 3	461	1	0	1	0	0	0	0	0	0	hsa-miR-182-5p	-0.12	-0.12	0.43
POU4F1	ENST00000377208.5	POU class 4 homeobox 1	61	1	0	0	1	0	0	0	0	0	hsa-miR-182-5p	-0.04	-0.2	0.74
PP13439	ENST00000331659.2		289	1	1	0	0	0	0	0	0	0	hsa-miR-182-5p	-0.39	-0.4	0.74
PPFIBP2	ENST00000533792.1	PTPRF interacting protein, binding protein 2 (liprin beta 2)	90	1	1	0	0	0	0	0	0	0	hsa-miR-182-5p	-0.15	-0.15	0.32	2009, 2011
PPIL1	ENST00000373699.5	peptidylprolyl isomerase (cyclophilin)-like 1	662	1	1	0	0	0	0	0	0	0	hsa-miR-182-5p	-0.55	-0.55	0.79	2005, 2007, 2009, 2011
PPIL6	ENST00000521072.2	peptidylprolyl isomerase (cyclophilin)-like 6	58	1	1	0	0	0	0	0	0	0	hsa-miR-182-5p	0	-0.03	< 0.1	2009, 2011
PPM1A	ENST00000395076.4	protein phosphatase, Mg2+/Mn2+ dependent, 1A	412	1	1	0	0	0	0	0	0	0	hsa-miR-182-5p	-0.02	-0.21	< 0.1	2011
PPM1F	ENST00000263212.5	protein phosphatase, Mg2+/Mn2+ dependent, 1F	786	1	1	0	0	0	0	0	0	2	hsa-miR-182-5p	-0.12	-0.17	0.75	2009, 2011
PPM1L	ENST00000498165.1	protein phosphatase, Mg2+/Mn2+ dependent, 1L	59	4	1	1	2	2	1	1	0	3	hsa-miR-182-5p	-0.38	-0.71	0.97
PPP1R11	ENST00000376773.1	protein phosphatase 1, regulatory (inhibitor) subunit 11	17	1	0	0	1	0	0	0	0	0	hsa-miR-182-5p	-0.11	-0.3	0.74	2011
PPP1R12A	ENST00000261207.5	protein phosphatase 1, regulatory subunit 12A	276	1	0	0	1	0	0	0	0	0	hsa-miR-182-5p	-0.19	-0.19	0.73	2005, 2007, 2009, 2011
PPP1R12B	ENST00000608999.1	protein phosphatase 1, regulatory subunit 12B	18	1	0	1	0	0	0	0	0	3	hsa-miR-182-5p	-0.01	-0.02	0.3
PPP1R13B	ENST00000423488.2	protein phosphatase 1, regulatory subunit 13B	105	1	0	1	0	0	0	0	0	0	hsa-miR-182-5p	-0.32	-0.32	0.49	2009, 2011
PPP1R13L	ENST00000360957.5	protein phosphatase 1, regulatory subunit 13 like	68	1	1	0	0	0	0	0	0	0	hsa-miR-182-5p	-0.38	-0.38	0.53	2009, 2011
PPP1R1C	ENST00000409137.3	protein phosphatase 1, regulatory (inhibitor) subunit 1C	5	1	1	0	0	2	1	1	0	1	hsa-miR-182-5p	-1.01	-1.01	0.21
PPP1R2	ENST00000328432.3	protein phosphatase 1, regulatory (inhibitor) subunit 2	8	1	0	1	0	0	0	0	0	1	hsa-miR-182-5p	-0.35	-0.35	0.62	2005, 2007, 2009, 2011
PPP1R3D	ENST00000370996.3	protein phosphatase 1, regulatory subunit 3D	132	1	0	1	0	1	1	0	0	0	hsa-miR-182-5p	-0.32	-0.33	0.27	2009, 2011
PPP1R9A	ENST00000289495.5	protein phosphatase 1, regulatory subunit 9A	46	1	0	1	0	1	1	0	0	0	hsa-miR-182-5p	-0.14	-0.33	0.67	2007, 2009, 2011
PPP1R9B	ENST00000316878.6	protein phosphatase 1, regulatory subunit 9B	120	1	0	0	1	0	0	0	0	1	hsa-miR-182-5p	-0.18	-0.18	0.68	2007, 2009, 2011
PPP3CA	ENST00000512215.1	protein phosphatase 3, catalytic subunit, alpha isozyme	259	1	0	0	1	0	0	0	0	0	hsa-miR-182-5p	-0.24	-0.24	0.73	2009, 2011
PPP3R1	ENST00000234310.3	protein phosphatase 3, regulatory subunit B, alpha	117	1	1	0	0	0	0	0	0	2	hsa-miR-182-5p	-0.24	-0.45	0.78	2005, 2007, 2009, 2011
PPP3R2	ENST00000374806.1	protein phosphatase 3, regulatory subunit B, beta	5	1	0	1	0	1	0	0	1	0	hsa-miR-182-5p	-0.28	-0.28	0.28
PPP4R2	ENST00000356692.5	protein phosphatase 4, regulatory subunit 2	310	2	1	0	1	0	0	0	0	0	hsa-miR-182-5p	-0.38	-0.45	0.73
PRAF2	ENST00000376390.4	PRA1 domain family, member 2	1921	1	1	0	0	0	0	0	0	1	hsa-miR-182-5p	-0.47	-0.56	0.56	2009, 2011
PRC1	ENST00000361919.3	protein regulator of cytokinesis 1	288	1	0	0	1	0	0	0	0	0	hsa-miR-182-5p	-0.09	-0.09	ORF	2009, 2011
PRDM1	ENST00000369089.3	PR domain containing 1, with ZNF domain	48	1	0	1	0	0	0	0	0	0	hsa-miR-182-5p	-0.11	-0.14	0.39	2005, 2007, 2009, 2011
PRDM16	ENST00000270722.5	PR domain containing 16	64	1	0	0	1	0	0	0	0	0	hsa-miR-182-5p	-0.12	-0.14	0.74	2009, 2011
PREPL	ENST00000541738.1	prolyl endopeptidase-like	612	2	1	0	1	1	1	0	0	0	hsa-miR-182-5p	-0.45	-0.58	0.93	2007, 2011
PRKAA2	ENST00000371244.4	protein kinase, AMP-activated, alpha 2 catalytic subunit	561	1	1	0	0	0	0	0	0	1	hsa-miR-182-5p	-0.16	-0.18	0.69	2009, 2011
PRKACA	ENST00000308677.4	protein kinase, cAMP-dependent, catalytic, alpha	12	1	0	0	1	0	0	0	0	1	hsa-miR-182-5p	-0.08	-0.14	0.56
PRKACB	ENST00000370689.2	protein kinase, cAMP-dependent, catalytic, beta	344	2	1	1	0	2	0	2	0	0	hsa-miR-182-5p	-0.76	-0.89	0.72	2005, 2007
PRKAR1A	ENST00000589228.1	protein kinase, cAMP-dependent, regulatory, type I, alpha	1257	1	0	0	1	2	0	1	1	0	hsa-miR-182-5p	-0.49	-0.52	0.88	2011
PRKAR2A	ENST00000265563.8	protein kinase, cAMP-dependent, regulatory, type II, alpha	583	1	0	1	0	0	0	0	0	1	hsa-miR-182-5p	-0.12	-0.13	0.41
PRKCE	ENST00000306156.3	protein kinase C, epsilon	164	1	0	0	1	1	0	0	1	0	hsa-miR-182-5p	-0.31	-0.31	0.74	2005, 2007, 2009, 2011
PRKD1	ENST00000331968.5	protein kinase D1	75	1	0	1	0	0	0	0	0	0	hsa-miR-182-5p	-0.26	-0.26	0.65	2005, 2007, 2009, 2011
PRPF4B	ENST00000337659.6	pre-mRNA processing factor 4B	602	1	0	1	0	0	0	0	0	0	hsa-miR-182-5p	-0.19	-0.19	0.3	2005, 2007
PRPS2	ENST00000380668.5	phosphoribosyl pyrophosphate synthetase 2	739	1	1	0	0	0	0	0	0	0	hsa-miR-182-5p	-0.28	-0.28	0.52	2009, 2011
PRR11	ENST00000262293.4	proline rich 11	56	1	0	0	1	1	0	1	0	0	hsa-miR-182-5p	-0.2	-0.22	0.71
PRR14L	ENST00000434485.1	proline rich 14-like	39	1	0	1	0	0	0	0	0	0	hsa-miR-182-5p	-0.02	-0.02	ORF
PRR3	ENST00000376560.3	proline rich 3	1145	1	0	0	1	0	0	0	0	0	hsa-miR-182-5p	-0.27	-0.28	0.74	2011
PRRG3	ENST00000370353.3	proline rich Gla (G-carboxyglutamic acid) 3 (transmembrane)	5	1	1	0	0	2	0	1	1	0	hsa-miR-182-5p	-0.39	-0.39	0.27	2005, 2007, 2009, 2011
PRRT3	ENST00000412055.1	proline-rich transmembrane protein 3	17	1	0	0	1	0	0	0	0	0	hsa-miR-182-5p	-0.25	-0.25	0.74	2007, 2009, 2011
PRRX1	ENST00000367760.3	paired related homeobox 1	57	1	0	1	0	0	0	0	0	3	hsa-miR-182-5p	-0.25	-0.26	< 0.1
PRUNE2	ENST00000376718.3	prune homolog 2 (Drosophila)	121	1	0	1	0	1	1	0	0	2	hsa-miR-182-5p	-0.42	-0.44	0.48	2009, 2011
PSME4	ENST00000404125.1	proteasome (prosome, macropain) activator subunit 4	146	1	0	0	1	0	0	0	0	0	hsa-miR-182-5p	-0.06	-0.26	0.72	2011
PTAR1	ENST00000377200.5	protein prenyltransferase alpha subunit repeat containing 1	161	2	0	1	1	2	0	1	1	1	hsa-miR-182-5p	-0.37	-0.52	0.82	2009, 2011
PTCHD1	ENST00000379361.4	patched domain containing 1	59	1	0	0	1	4	1	1	2	4	hsa-miR-182-5p	-0.2	-0.51	0.73	2009, 2011
PTGER3	ENST00000370924.4	prostaglandin E receptor 3 (subtype EP3)	14	1	0	0	1	0	0	0	0	0	hsa-miR-182-5p	-0.2	-0.2	0.74	2007, 2009, 2011
PTP4A1	ENST00000370651.3	protein tyrosine phosphatase type IVA, member 1	5740	1	0	0	1	0	0	0	0	0	hsa-miR-182-5p	-0.23	-0.23	0.74	2007, 2009, 2011
PTPN4	ENST00000263708.2	protein tyrosine phosphatase, non-receptor type 4 (megakaryocyte)	215	1	1	0	0	1	0	0	1	1	hsa-miR-182-5p	-0.09	-0.12	0.8
PTPRG	ENST00000474889.1	protein tyrosine phosphatase, receptor type, G	696	2	2	0	0	0	0	0	0	0	hsa-miR-182-5p	-0.26	-0.33	0.9	2011
PTPRN2	ENST00000389413.3	protein tyrosine phosphatase, receptor type, N polypeptide 2	15	1	0	0	1	0	0	0	0	0	hsa-miR-182-5p	-0.17	-0.17	0.69	2009, 2011
PURA	ENST00000331327.3	purine-rich element binding protein A	367	1	1	0	0	1	0	0	1	0	hsa-miR-182-5p	-0.19	-0.38	0.61	2011
PYGO2	ENST00000368457.2	pygopus homolog 2 (Drosophila)	35	1	1	0	0	0	0	0	0	0	hsa-miR-182-5p	-0.09	-0.42	0.75	2007, 2009, 2011
QKI	ENST00000392127.2	QKI, KH domain containing, RNA binding	323	4	2	1	1	2	0	0	2	0	hsa-miR-182-5p	-0.29	-0.74	0.95	2011
QSER1	ENST00000399302.2	glutamine and serine rich 1	34	1	0	1	0	0	0	0	0	0	hsa-miR-182-5p	-0.09	-0.1	0.56	2007, 2009, 2011
RAB10	ENST00000264710.4	RAB10, member RAS oncogene family	998	2	2	0	0	1	0	0	1	0	hsa-miR-182-5p	-0.15	-0.77	0.9	2005, 2007, 2009, 2011
RAB11FIP5	ENST00000258098.6	RAB11 family interacting protein 5 (class I)	81	1	0	0	1	0	0	0	0	0	hsa-miR-182-5p	-0.2	-0.21	0.68	2005, 2007, 2011
RAB19	ENST00000275874.5	RAB19, member RAS oncogene family	7	1	1	0	0	0	0	0	0	0	hsa-miR-182-5p	-0.05	-0.23	0.6
RAB21	ENST00000261263.3	RAB21, member RAS oncogene family	1823	1	0	0	1	1	0	1	0	0	hsa-miR-182-5p	-0.04	-0.43	0.65
RAB22A	ENST00000244040.3	RAB22A, member RAS oncogene family	484	1	0	1	0	0	0	0	0	0	hsa-miR-182-5p	-0.02	-0.04	0.46	2009, 2011
RAB23	ENST00000317483.3	RAB23, member RAS oncogene family	32	1	0	0	1	0	0	0	0	1	hsa-miR-182-5p	-0.16	-0.33	0.74	2007, 2009, 2011
RAB27A	ENST00000396307.2	RAB27A, member RAS oncogene family	181	2	1	1	0	0	0	0	0	1	hsa-miR-182-5p	-0.34	-0.35	0.5	2011
RAB2A	ENST00000262646.7	RAB2A, member RAS oncogene family	788	2	0	1	1	0	0	0	0	0	hsa-miR-182-5p	-0.35	-0.52	0.95	2011
RAB35	ENST00000534951.1	RAB35, member RAS oncogene family	1051	1	0	0	1	1	0	0	1	1	hsa-miR-182-5p	-0.09	-0.42	0.76	2011
RAB3B	ENST00000371655.3	RAB3B, member RAS oncogene family	611	1	0	1	0	1	0	1	0	3	hsa-miR-182-5p	-0.03	-0.12	0.33	2011
RAB3C	ENST00000282878.4	RAB3C, member RAS oncogene family	242	2	0	1	1	1	0	1	0	1	hsa-miR-182-5p	-0.18	-0.37	0.88
RAB3GAP2	ENST00000358951.2	RAB3 GTPase activating protein subunit 2 (non-catalytic)	461	2	1	1	0	0	0	0	0	0	hsa-miR-182-5p	-0.09	-0.17	0.65	2009, 2011
RAB6B	ENST00000285208.4	RAB6B, member RAS oncogene family	669	1	1	0	0	0	0	0	0	0	hsa-miR-182-5p	-0.63	-0.63	0.79	2005, 2007, 2009, 2011
RAB9B	ENST00000243298.2	RAB9B, member RAS oncogene family	21	1	0	0	1	1	0	1	0	1	hsa-miR-182-5p	-0.26	-0.26	0.74
RABIF	ENST00000367262.3	RAB interacting factor	948	1	0	0	1	1	1	0	0	1	hsa-miR-182-5p	-0.14	-0.43	0.73	2009, 2011
RAC1	ENST00000348035.4	ras-related C3 botulinum toxin substrate 1 (rho family, small GTP binding protein Rac1)	739	1	1	0	0	0	0	0	0	1	hsa-miR-182-5p	-0.51	-0.52	0.78	2005, 2007, 2009, 2011
RAD23B	ENST00000358015.3	RAD23 homolog B (S. cerevisiae)	1012	1	0	0	1	0	0	0	0	0	hsa-miR-182-5p	-0.22	-0.22	0.74	2005, 2007, 2009, 2011
RAD51	ENST00000423169.2	RAD51 recombinase	838	1	0	0	1	2	0	0	2	0	hsa-miR-182-5p	-0.19	-0.36	< 0.1
RALB	ENST00000272519.5	v-ral simian leukemia viral oncogene homolog B	527	1	0	0	1	0	0	0	0	0	hsa-miR-182-5p	-0.27	-0.27	0.74	2009, 2011
RALGAPB	ENST00000397038.1	Ral GTPase activating protein, beta subunit (non-catalytic)	1120	1	0	1	0	0	0	0	0	0	hsa-miR-182-5p	-0.11	-0.14	0.38	2007, 2009, 2011
RALGDS	ENST00000372050.3	ral guanine nucleotide dissociation stimulator	143	1	0	1	0	0	0	0	0	1	hsa-miR-182-5p	-0.09	-0.09	0.28	2005, 2007, 2009, 2011
RALGPS1	ENST00000259351.5	Ral GEF with PH domain and SH3 binding motif 1	34	1	0	0	1	2	0	0	2	1	hsa-miR-182-5p	-0.2	-0.23	0.75	2007, 2009, 2011
RALGPS2	ENST00000367635.3	Ral GEF with PH domain and SH3 binding motif 2	201	1	1	0	0	0	0	0	0	0	hsa-miR-182-5p	-0.12	-0.12	0.75	2011
RAPGEF4	ENST00000409036.1	Rap guanine nucleotide exchange factor (GEF) 4	60	1	0	0	1	1	0	0	1	2	hsa-miR-182-5p	-0.32	-0.5	0.74	2007
RAPGEF5	ENST00000401957.2	Rap guanine nucleotide exchange factor (GEF) 5	32	1	1	0	0	1	1	0	0	1	hsa-miR-182-5p	-0.59	-0.59	0.53	2007, 2009, 2011
RAPGEF6	ENST00000509018.1	Rap guanine nucleotide exchange factor (GEF) 6	38	1	1	0	0	0	0	0	0	2	hsa-miR-182-5p	-0.06	-0.06	< 0.1
RARG	ENST00000425354.2	retinoic acid receptor, gamma	21	2	1	0	1	0	0	0	0	0	hsa-miR-182-5p	-0.57	-0.57	0.91	2005, 2007, 2009, 2011
RASA1	ENST00000456692.2	RAS p21 protein activator (GTPase activating protein) 1	1700	2	2	0	0	1	0	0	1	0	hsa-miR-182-5p	-0.63	-0.65	0.96	2005, 2007, 2009, 2011
RASA2	ENST00000286364.3	RAS p21 protein activator 2	170	1	1	0	0	1	0	1	0	1	hsa-miR-182-5p	-0.47	-0.47	0.61
RAVER2	ENST00000371072.4	ribonucleoprotein, PTB-binding 2	218	1	0	0	1	0	0	0	0	0	hsa-miR-182-5p	-0.22	-0.22	0.74	2009
RBM48	ENST00000481551.1	RNA binding motif protein 48	220	1	0	0	1	0	0	0	0	0	hsa-miR-182-5p	-0.09	-0.09	ORF
RBM5	ENST00000347869.3	RNA binding motif protein 5	150	1	1	0	0	0	0	0	0	0	hsa-miR-182-5p	-0.35	-0.41	< 0.1	2011
RCAN3	ENST00000374395.4	RCAN family member 3	395	1	0	0	1	0	0	0	0	0	hsa-miR-182-5p	-0.15	-0.16	0.74	2011
RCC2	ENST00000375436.4	regulator of chromosome condensation 2	180	1	0	0	1	0	0	0	0	0	hsa-miR-182-5p	-0.22	-0.22	0.74	2007, 2009, 2011
RD3	ENST00000367002.4	retinal degeneration 3	5	2	1	0	1	0	0	0	0	1	hsa-miR-182-5p	-0.44	-0.44	0.86	2011
RDX	ENST00000343115.4	radixin	44	1	1	0	0	0	0	0	0	0	hsa-miR-182-5p	-0.15	-0.15	0.79	2005, 2007, 2009, 2011
RECK	ENST00000377966.3	reversion-inducing-cysteine-rich protein with kazal motifs	10	1	1	0	0	0	0	0	0	0	hsa-miR-182-5p	-0.46	-0.46	0.52	2007, 2009, 2011
REEP1	ENST00000165698.5	receptor accessory protein 1	49	1	0	0	1	0	0	0	0	0	hsa-miR-182-5p	-0.28	-0.28	0.74	2007, 2009, 2011
REPS2	ENST00000357277.3	RALBP1 associated Eps domain containing 2	36	1	0	0	1	1	0	1	0	2	hsa-miR-182-5p	-0.08	-0.34	0.75	2007, 2009, 2011
REV1	ENST00000393445.3	REV1, polymerase (DNA directed)	1210	1	0	0	1	0	0	0	0	0	hsa-miR-182-5p	-0.31	-0.31	0.74	2007, 2009, 2011
RFTN1	ENST00000432519.1	raftlin, lipid raft linker 1	148	1	0	0	1	1	1	0	0	0	hsa-miR-182-5p	-0.29	-0.29	0.65	2007, 2009, 2011
RGS17	ENST00000367225.2	regulator of G-protein signaling 17	11	4	2	1	1	1	1	0	0	0	hsa-miR-182-5p	-1	-1.08	0.98	2003, 2005, 2007, 2009, 2011
RGS5	ENST00000313961.5	regulator of G-protein signaling 5	56	1	1	0	0	1	1	0	0	3	hsa-miR-182-5p	-0.07	-0.6	< 0.1	2011
RGS7BP	ENST00000334025.2	regulator of G-protein signaling 7 binding protein	5	1	1	0	0	0	0	0	0	0	hsa-miR-182-5p	0	-0.09	0.1
RHD	ENST00000423810.2	Rh blood group, D antigen	5	1	1	0	0	1	0	1	0	0	hsa-miR-182-5p	0	-0.4	< 0.1
RHOBTB1	ENST00000337910.5	Rho-related BTB domain containing 1	229	1	1	0	0	0	0	0	0	1	hsa-miR-182-5p	-0.25	-0.35	0.77	2005, 2007, 2009, 2011
RHOJ	ENST00000316754.3	ras homolog family member J	118	1	1	0	0	0	0	0	0	0	hsa-miR-182-5p	-0.31	-0.37	0.73	2009, 2011
RHOQ	ENST00000238738.4	ras homolog family member Q	179	1	0	0	1	1	0	0	1	0	hsa-miR-182-5p	-0.32	-0.48	0.74	2011
RHPN2	ENST00000254260.3	rhophilin, Rho GTPase binding protein 2	5	1	0	0	1	0	0	0	0	0	hsa-miR-182-5p	-0.22	-0.22	0.67	2009, 2011
RICTOR	ENST00000357387.3	RPTOR independent companion of MTOR, complex 2	441	1	0	0	1	0	0	0	0	1	hsa-miR-182-5p	-0.14	-0.15	0.66	2007, 2009, 2011
RIMBP2	ENST00000261655.4	RIMS binding protein 2	7	1	1	0	0	1	0	0	1	1	hsa-miR-182-5p	-0.1	-0.1	< 0.1	2007, 2011
RIMKLA	ENST00000431473.3	ribosomal modification protein rimK-like family member A	100	1	1	0	0	0	0	0	0	7	hsa-miR-182-5p	-0.03	-0.18	0.12
RIMS3	ENST00000372684.3	regulating synaptic membrane exocytosis 3	24	2	0	1	1	1	0	0	1	0	hsa-miR-182-5p	-0.09	-0.28	0.86	2005, 2007, 2009, 2011
RMND5A	ENST00000283632.4	required for meiotic nuclear division 5 homolog A (S. cerevisiae)	261	1	0	1	0	1	0	1	0	0	hsa-miR-182-5p	-0.3	-0.32	0.57	2009, 2011
RND3	ENST00000375734.2	Rho family GTPase 3	574	1	0	0	1	0	0	0	0	0	hsa-miR-182-5p	-0.31	-0.31	0.67
RNF130	ENST00000261947.4	ring finger protein 130	29	1	0	0	1	0	0	0	0	0	hsa-miR-182-5p	-0.34	-0.36	0.74	2005, 2007
RNF144B	ENST00000259939.3	ring finger protein 144B	17	1	0	1	0	0	0	0	0	0	hsa-miR-182-5p	-0.24	-0.24	0.58	2007, 2009
RNF152	ENST00000312828.3	ring finger protein 152	57	2	1	0	1	2	0	1	1	1	hsa-miR-182-5p	-0.34	-0.73	0.95
RNF183	ENST00000441031.3	ring finger protein 183	24	1	0	0	1	0	0	0	0	0	hsa-miR-182-5p	-0.17	-0.23	0.74	2007, 2009, 2011
RNF208	ENST00000392827.1	ring finger protein 208	30	1	1	0	0	0	0	0	0	0	hsa-miR-182-5p	-0.1	-0.74	0.6	2007, 2009, 2011
RNF217	ENST00000521654.2	ring finger protein 217	92	1	1	0	0	1	0	0	1	4	hsa-miR-182-5p	-0.02	-0.17	0.24
RNF222	ENST00000344001.3	ring finger protein 222	5	1	1	0	0	1	0	0	1	0	hsa-miR-182-5p	-0.61	-0.61	< 0.1	2011
RNF4	ENST00000511859.1	ring finger protein 4	33	1	0	1	0	0	0	0	0	0	hsa-miR-182-5p	-0.2	-0.24	0.26
RNF44	ENST00000274811.4	ring finger protein 44	1623	1	0	1	0	0	0	0	0	0	hsa-miR-182-5p	-0.11	-0.11	0.38	2007, 2011
ROCK1	ENST00000399799.2	Rho-associated, coiled-coil containing protein kinase 1	7	1	0	1	0	3	1	1	1	0	hsa-miR-182-5p	-0.42	-0.42	> 0.99	2007, 2009, 2011
RP1-170O19.20	ENST00000470747.4	Uncharacterized protein	151	1	1	0	0	0	0	0	0	1	hsa-miR-182-5p	-0.3	-0.69	0.79
RP11-181C3.1	ENST00000501499.1	Uncharacterized protein	7	1	0	0	1	0	0	0	0	1	hsa-miR-182-5p	-0.24	-0.24	0.74
RPH3A	ENST00000415485.3	rabphilin 3A homolog (mouse)	5	1	0	0	1	1	0	0	1	0	hsa-miR-182-5p	-0.13	-0.13	0.72	2011
RPL36A-HNRNPH2	ENST00000409170.3	RPL36A-HNRNPH2 readthrough	85	1	0	0	1	0	0	0	0	1	hsa-miR-182-5p	-0.15	-0.16	ORF
RPRD1B	ENST00000373433.4	regulation of nuclear pre-mRNA domain containing 1B	1140	1	1	0	0	0	0	0	0	1	hsa-miR-182-5p	-0.3	-0.3	0.5	2005, 2007, 2009, 2011
RPS6KA6	ENST00000262752.2	ribosomal protein S6 kinase, 90kDa, polypeptide 6	156	2	0	0	2	2	0	2	0	1	hsa-miR-182-5p	-0.22	-0.67	0.94	2011
RRAGD	ENST00000369415.4	Ras-related GTP binding D	644	1	0	1	0	1	0	0	1	2	hsa-miR-182-5p	-0.19	-0.28	0.38
RSU1	ENST00000377921.3	Ras suppressor protein 1	10596	1	0	0	1	0	0	0	0	1	hsa-miR-182-5p	-0.01	-0.1	0.74	2009, 2011
RTN4	ENST00000394609.2	reticulon 4	34030	1	0	1	0	0	0	0	0	0	hsa-miR-182-5p	-0.37	-0.37	0.4	2005, 2007, 2009, 2011
RUNDC3B	ENST00000338056.3	RUN domain containing 3B	41	1	0	0	1	0	0	0	0	0	hsa-miR-182-5p	-0.21	-0.21	0.74	2011
RWDD4	ENST00000326397.5	RWD domain containing 4	5	1	0	0	1	0	0	0	0	2	hsa-miR-182-5p	-0.31	-0.31	0.69	2007, 2009, 2011
S100PBP	ENST00000373475.5	S100P binding protein	428	1	1	0	0	1	0	0	1	0	hsa-miR-182-5p	-0.24	-0.28	0.69	2009, 2011
S1PR1	ENST00000305352.6	sphingosine-1-phosphate receptor 1	251	1	0	0	1	0	0	0	0	0	hsa-miR-182-5p	0	-0.15	0.74
S1PR2	ENST00000590320.1	sphingosine-1-phosphate receptor 2	10	1	0	0	1	0	0	0	0	0	hsa-miR-182-5p	-0.13	-0.13	0.74	2009, 2011
SALL4	ENST00000217086.4	sal-like 4 (Drosophila)	155	1	0	1	0	0	0	0	0	2	hsa-miR-182-5p	-0.25	-0.26	0.49
SAMD12	ENST00000409003.4	sterile alpha motif domain containing 12	57	1	0	1	0	2	0	0	2	5	hsa-miR-182-5p	-0.48	-0.48	0.29	2011
SAMD4A	ENST00000392067.3	sterile alpha motif domain containing 4A	449	1	0	1	0	0	0	0	0	1	hsa-miR-182-5p	-0.1	-0.12	0.51	2011
SAP30L	ENST00000297109.6	SAP30-like	335	1	0	0	1	2	0	1	1	1	hsa-miR-182-5p	-0.11	-0.29	0.79	2011
SAR1B	ENST00000402673.2	SAR1 homolog B (S. cerevisiae)	1404	3	0	1	2	0	0	0	0	0	hsa-miR-182-5p	-0.01	-0.42	0.92	2011
SATB2	ENST00000417098.1	SATB homeobox 2	820	1	0	1	0	0	0	0	0	1	hsa-miR-182-5p	-0.22	-0.24	0.32	2007
SBDS	ENST00000246868.2	Shwachman-Bodian-Diamond syndrome	5	1	0	0	1	0	0	0	0	0	hsa-miR-182-5p	-0.31	-0.31	0.73	2011
SC5D	ENST00000264027.4	sterol-C5-desaturase	1299	1	1	0	0	0	0	0	0	1	hsa-miR-182-5p	-0.45	-0.52	0.76	2009, 2011
SCARB2	ENST00000264896.2	scavenger receptor class B, member 2	5609	1	1	0	0	0	0	0	0	0	hsa-miR-182-5p	-0.01	-0.21	0.11	2009, 2011
SCML4	ENST00000369022.2	sex comb on midleg-like 4 (Drosophila)	10	1	1	0	0	0	0	0	0	0	hsa-miR-182-5p	-0.52	-0.52	0.79	2009, 2011
SCN1A	ENST00000423058.2	sodium channel, voltage-gated, type I, alpha subunit	21	1	0	0	1	0	0	0	0	0	hsa-miR-182-5p	-0.12	-0.12	0.74	2011
SCN2A	ENST00000375437.2	sodium channel, voltage-gated, type II, alpha subunit	7	1	0	0	1	0	0	0	0	0	hsa-miR-182-5p	-0.21	-0.21	0.73	2007, 2009, 2011
SCN3A	ENST00000360093.3	sodium channel, voltage-gated, type III, alpha subunit	5	1	0	0	1	0	0	0	0	0	hsa-miR-182-5p	-0.14	-0.14	0.73	2005, 2007, 2009, 2011
SCN8A	ENST00000354534.6	sodium channel, voltage gated, type VIII, alpha subunit	44	1	1	0	0	0	0	0	0	1	hsa-miR-182-5p	-0.03	-0.03	< 0.1
SCN9A	ENST00000409672.1	sodium channel, voltage-gated, type IX, alpha subunit	240	1	0	0	1	1	0	1	0	2	hsa-miR-182-5p	-0.19	-0.34	0.78	2011
SCRT1	ENST00000332135.4	scratch homolog 1, zinc finger protein (Drosophila)	5	2	0	1	1	1	0	0	1	0	hsa-miR-182-5p	-0.23	-0.23	0.84	2011
SCUBE3	ENST00000274938.7	signal peptide, CUB domain, EGF-like 3	47	1	0	0	1	1	1	0	0	1	hsa-miR-182-5p	-0.23	-0.24	0.57	2005, 2007
SDC1	ENST00000254351.4	syndecan 1	3152	1	0	1	0	0	0	0	0	0	hsa-miR-182-5p	-0.09	-0.14	0.28	2009, 2011
SDC2	ENST00000302190.4	syndecan 2	774	1	0	0	1	2	1	0	1	0	hsa-miR-182-5p	-0.1	-0.73	0.74	2007, 2011
SEMA5A	ENST00000382496.5	sema domain, seven thrombospondin repeats (type 1 and type 1-like), transmembrane domain (TM) and short cytoplasmic domain, (semaphorin) 5A	98	1	0	0	1	1	0	0	1	0	hsa-miR-182-5p	-0.17	-0.17	0.75	2009, 2011
SEMA6D	ENST00000355997.3	sema domain, transmembrane domain (TM), and cytoplasmic domain, (semaphorin) 6D	179	1	1	0	0	0	0	0	0	0	hsa-miR-182-5p	-0.16	-0.16	ORF
SEPHS1	ENST00000545675.1	selenophosphate synthetase 1	281	2	1	1	0	1	0	1	0	0	hsa-miR-182-5p	-0.33	-0.39	0.85	2009, 2011
SEPT7	ENST00000435235.1	septin 7	97	1	0	1	0	0	0	0	0	0	hsa-miR-182-5p	-0.32	-0.32	0.8	2005, 2007, 2009, 2011
SEPT9	ENST00000431235.2	septin 9	7738	1	1	0	0	1	0	1	0	0	hsa-miR-182-5p	-0.43	-0.43	0.24	2007, 2009, 2011
SESN2	ENST00000253063.3	sestrin 2	854	1	1	0	0	0	0	0	0	1	hsa-miR-182-5p	-0.14	-0.14	0.11	2009, 2011
SESN3	ENST00000536441.1	sestrin 3	260	3	0	1	2	1	0	0	1	0	hsa-miR-182-5p	-0.04	-0.54	0.97
SETD7	ENST00000274031.3	SET domain containing (lysine methyltransferase) 7	76	2	1	0	1	0	0	0	0	1	hsa-miR-182-5p	-0.47	-0.58	0.85	2007, 2009, 2011
SEZ6L2	ENST00000346932.5	seizure related 6 homolog (mouse)-like 2	223	1	1	0	0	0	0	0	0	0	hsa-miR-182-5p	-0.12	-0.25	0.69	2009, 2011
SF3B3	ENST00000302516.5	splicing factor 3b, subunit 3, 130kDa	2541	1	0	1	0	1	0	0	1	1	hsa-miR-182-5p	0	-0.11	0.47	2011
SFXN5	ENST00000272433.2	sideroflexin 5	56	1	1	0	0	0	0	0	0	0	hsa-miR-182-5p	-0.06	-0.13	0.2	2009, 2011
SGK3	ENST00000345714.4	serum/glucocorticoid regulated kinase family, member 3	56	1	0	0	1	0	0	0	0	0	hsa-miR-182-5p	-0.02	-0.23	0.69	2009, 2011
SGMS1	ENST00000361781.2	sphingomyelin synthase 1	100	1	0	1	0	0	0	0	0	0	hsa-miR-182-5p	-0.26	-0.27	0.44	2007, 2009, 2011
SGMS2	ENST00000394684.4	sphingomyelin synthase 2	111	2	0	1	1	2	0	1	1	1	hsa-miR-182-5p	-0.57	-0.79	0.89	2009, 2011
SGOL1	ENST00000442720.1	shugoshin-like 1 (S. pombe)	766	1	0	1	0	0	0	0	0	0	hsa-miR-182-5p	0	-0.13	0.26
SH3BGRL	ENST00000373212.5	SH3 domain binding glutamic acid-rich protein like	2034	1	1	0	0	0	0	0	0	2	hsa-miR-182-5p	-0.57	-0.64	0.2	2009, 2011
SH3BGRL2	ENST00000369838.4	SH3 domain binding glutamic acid-rich protein like 2	32	1	1	0	0	2	0	2	0	2	hsa-miR-182-5p	-0.19	-0.85	0.69	2009, 2011
SH3BGRL3	ENST00000319041.6	SH3 domain binding glutamic acid-rich protein like 3	8719	1	0	0	1	0	0	0	0	0	hsa-miR-182-5p	-0.2	-0.2	0.72	2005, 2007, 2009, 2011
SH3BP4	ENST00000392011.2	SH3-domain binding protein 4	783	2	1	1	0	0	0	0	0	1	hsa-miR-182-5p	-0.2	-0.2	0.6	2003, 2005, 2007, 2009, 2011
SH3BP5	ENST00000383791.3	SH3-domain binding protein 5 (BTK-associated)	4289	1	0	0	1	0	0	0	0	1	hsa-miR-182-5p	-0.43	-0.43	0.74	2009, 2011
SH3GLB2	ENST00000372564.3	SH3-domain GRB2-like endophilin B2	535	1	1	0	0	0	0	0	0	0	hsa-miR-182-5p	-0.32	-0.32	0.75	2009, 2011
SH3KBP1	ENST00000397821.3	SH3-domain kinase binding protein 1	109	1	0	0	1	0	0	0	0	0	hsa-miR-182-5p	-0.23	-0.23	0.74	2007, 2009, 2011
SH3PXD2B	ENST00000311601.5	SH3 and PX domains 2B	123	1	0	0	1	2	0	0	2	2	hsa-miR-182-5p	-0.35	-0.35	0.8	2007, 2009, 2011
SH3RF2	ENST00000511217.1	SH3 domain containing ring finger 2	53	1	1	0	0	0	0	0	0	1	hsa-miR-182-5p	-0.21	-0.24	0.57
SHANK2	ENST00000449833.2	SH3 and multiple ankyrin repeat domains 2	26	1	0	1	0	0	0	0	0	3	hsa-miR-182-5p	-0.05	-0.08	0.27	2009, 2011
SHC4	ENST00000332408.4	SHC (Src homology 2 domain containing) family, member 4	61	1	1	0	0	0	0	0	0	0	hsa-miR-182-5p	-0.47	-0.47	0.79	2007, 2009, 2011
SHOC2	ENST00000369452.4	soc-2 suppressor of clear homolog (C. elegans)	437	1	0	1	0	0	0	0	0	1	hsa-miR-182-5p	-0.29	-0.34	0.6
SHOX	ENST00000381578.1	short stature homeobox	5	1	0	1	0	0	0	0	0	1	hsa-miR-182-5p	-0.18	-0.18	0.55	2009, 2011
SHROOM4	ENST00000376020.2	shroom family member 4	5	1	0	1	0	3	1	2	0	3	hsa-miR-182-5p	-0.1	-0.13	0.49
SIK1	ENST00000270162.6	salt-inducible kinase 1	2163	1	0	0	1	0	0	0	0	0	hsa-miR-182-5p	-0.22	-0.22	0.73	2005, 2007, 2009, 2011
SIK2	ENST00000304987.3	salt-inducible kinase 2	378	1	0	0	1	1	0	1	0	0	hsa-miR-182-5p	-0.1	-0.16	0.73	2011
SKAP2	ENST00000345317.2	src kinase associated phosphoprotein 2	1085	1	0	1	0	0	0	0	0	0	hsa-miR-182-5p	-0.06	-0.06	0.37	2007, 2009, 2011
SKIL	ENST00000458537.3	SKI-like oncogene	210	1	0	1	0	1	0	0	1	1	hsa-miR-182-5p	-0.17	-0.31	0.32
SLAIN2	ENST00000264313.6	SLAIN motif family, member 2	859	2	1	0	1	0	0	0	0	1	hsa-miR-182-5p	-0.26	-0.42	0.95	2009, 2011
SLC16A9	ENST00000395348.3	solute carrier family 16, member 9	7	1	0	0	1	0	0	0	0	0	hsa-miR-182-5p	-0.29	-0.29	0.72	2009, 2011
SLC18A2	ENST00000298472.5	solute carrier family 18 (vesicular monoamine transporter), member 2	5	1	0	1	0	0	0	0	0	0	hsa-miR-182-5p	-0.11	-0.11	0.28	2011
SLC1A1	ENST00000262352.3	solute carrier family 1 (neuronal/epithelial high affinity glutamate transporter, system Xag), member 1	138	2	0	0	2	0	0	0	0	0	hsa-miR-182-5p	-0.45	-0.48	0.93	2007, 2009, 2011
SLC1A2	ENST00000278379.3	solute carrier family 1 (glial high affinity glutamate transporter), member 2	5	1	1	0	0	3	1	1	1	1	hsa-miR-182-5p	-0.21	-0.21	0.66	2005, 2007, 2009, 2011
SLC22A23	ENST00000436008.2	solute carrier family 22, member 23	353	1	0	0	1	0	0	0	0	0	hsa-miR-182-5p	-0.12	-0.13	0.74	2011
SLC23A2	ENST00000338244.1	solute carrier family 23 (ascorbic acid transporter), member 2	121	1	1	0	0	1	1	0	0	0	hsa-miR-182-5p	-0.17	-0.17	0.13	2011
SLC24A2	ENST00000341998.2	solute carrier family 24 (sodium/potassium/calcium exchanger), member 2	5	1	1	0	0	0	0	0	0	3	hsa-miR-182-5p	-0.03	-0.03	< 0.1	2011
SLC25A10	ENST00000331531.5	solute carrier family 25 (mitochondrial carrier; dicarboxylate transporter), member 10	2354	1	1	0	0	0	0	0	0	0	hsa-miR-182-5p	-0.32	-0.32	0.13
SLC25A10	ENST00000571730.1	Mitochondrial dicarboxylate carrier; Uncharacterized protein; cDNA FLJ60124, highly similar to Mitochondrial dicarboxylate carrier	2354	1	1	0	0	0	0	0	0	0	hsa-miR-182-5p	-0.28	-0.28	0.13
SLC25A16	ENST00000609923.1	solute carrier family 25 (mitochondrial carrier; Graves disease autoantigen), member 16	206	1	0	0	1	0	0	0	0	0	hsa-miR-182-5p	-0.29	-0.29	0.74	2009, 2011
SLC25A51	ENST00000380590.3	solute carrier family 25, member 51	170	1	1	0	0	0	0	0	0	0	hsa-miR-182-5p	-0.22	-0.23	0.55
SLC26A9	ENST00000367135.3	solute carrier family 26 (anion exchanger), member 9	18	1	0	0	1	0	0	0	0	1	hsa-miR-182-5p	-0.1	-0.1	0.74	2009, 2011
SLC2A8	ENST00000373360.3	solute carrier family 2 (facilitated glucose transporter), member 8	324	1	1	0	0	0	0	0	0	0	hsa-miR-182-5p	-0.53	-0.53	0.78	2009, 2011
SLC30A1	ENST00000367001.4	solute carrier family 30 (zinc transporter), member 1	831	1	0	1	0	0	0	0	0	0	hsa-miR-182-5p	-0.28	-0.28	0.45	2011
SLC30A10	ENST00000366926.3	solute carrier family 30, member 10	66	1	1	0	0	0	0	0	0	0	hsa-miR-182-5p	-0.03	-0.18	< 0.1
SLC30A7	ENST00000370112.4	solute carrier family 30 (zinc transporter), member 7	204	1	1	0	0	1	0	1	0	1	hsa-miR-182-5p	-0.2	-0.61	0.75	2011
SLC30A9	ENST00000264451.7	solute carrier family 30 (zinc transporter), member 9	396	1	1	0	0	0	0	0	0	1	hsa-miR-182-5p	-0.05	-0.28	0.76
SLC33A1	ENST00000392845.3	solute carrier family 33 (acetyl-CoA transporter), member 1	145	1	0	0	1	2	0	0	2	1	hsa-miR-182-5p	-0.36	-0.51	0.77	2005, 2007, 2009, 2011
SLC35A1	ENST00000369552.4	solute carrier family 35 (CMP-sialic acid transporter), member A1	671	1	0	0	1	0	0	0	0	0	hsa-miR-182-5p	-0.19	-0.19	0.71	2007, 2009, 2011
SLC35A2	ENST00000376521.1	solute carrier family 35 (UDP-galactose transporter), member A2	2121	1	0	0	1	0	0	0	0	0	hsa-miR-182-5p	-0.31	-0.31	0.74	2009, 2011
SLC35B4	ENST00000378509.4	solute carrier family 35 (UDP-xylose/UDP-N-acetylglucosamine transporter), member B4	899	1	1	0	0	1	0	1	0	0	hsa-miR-182-5p	-0.09	-0.42	0.83	2011
SLC35C1	ENST00000314134.3	solute carrier family 35 (GDP-fucose transporter), member C1	856	1	1	0	0	0	0	0	0	0	hsa-miR-182-5p	-0.39	-0.39	0.76	2011
SLC35G1	ENST00000371408.3	solute carrier family 35, member G1	227	1	0	0	1	2	1	1	0	0	hsa-miR-182-5p	-0.8	-0.8	0.72	2007, 2011
SLC39A1	ENST00000356205.4	solute carrier family 39 (zinc transporter), member 1	1193	2	0	0	2	0	0	0	0	1	hsa-miR-182-5p	-0.49	-0.49	0.92	2005, 2007, 2009, 2011
SLC39A13	ENST00000524928.1	solute carrier family 39 (zinc transporter), member 13	845	1	0	0	1	0	0	0	0	0	hsa-miR-182-5p	-0.07	-0.07	0.62	2005, 2007, 2011
SLC39A9	ENST00000031146.4	solute carrier family 39, member 9	824	1	1	0	0	1	1	0	0	0	hsa-miR-182-5p	-0.54	-0.65	0.54	2005, 2007, 2009, 2011
SLC43A2	ENST00000301335.5	solute carrier family 43 (amino acid system L transporter), member 2	68	1	1	0	0	1	0	1	0	1	hsa-miR-182-5p	-0.16	-0.17	0.79	2005, 2007, 2009, 2011
SLC44A2	ENST00000335757.5	solute carrier family 44 (choline transporter), member 2	720	1	1	0	0	0	0	0	0	1	hsa-miR-182-5p	-0.18	-0.37	0.78	2007, 2009, 2011
SLC4A1	ENST00000262418.6	solute carrier family 4 (anion exchanger), member 1	5	1	0	1	0	0	0	0	0	0	hsa-miR-182-5p	-0.15	-0.15	0.37	2009, 2011
SLC4A7	ENST00000295736.5	solute carrier family 4, sodium bicarbonate cotransporter, member 7	146	1	0	1	0	1	0	0	1	0	hsa-miR-182-5p	-0.09	-0.12	0.35	2005, 2007, 2009, 2011
SLC6A6	ENST00000454876.2	solute carrier family 6 (neurotransmitter transporter), member 6	280	2	0	0	2	0	0	0	0	1	hsa-miR-182-5p	-0.37	-0.38	0.92	2005, 2007, 2009, 2011
SLC6A9	ENST00000372310.3	solute carrier family 6 (neurotransmitter transporter, glycine), member 9	74	1	0	0	1	0	0	0	0	1	hsa-miR-182-5p	-0.19	-0.21	0.64	2007, 2009, 2011
SLC7A14	ENST00000231706.5	solute carrier family 7, member 14	5	1	1	0	0	2	0	1	1	1	hsa-miR-182-5p	-0.22	-0.22	0.82	2011
SLC7A8	ENST00000316902.7	solute carrier family 7 (amino acid transporter light chain, L system), member 8	15	1	0	0	1	0	0	0	0	3	hsa-miR-182-5p	-0.18	-0.18	0.74	2007, 2009, 2011
SLC8A1	ENST00000406785.2	solute carrier family 8 (sodium/calcium exchanger), member 1	61	1	0	0	1	0	0	0	0	2	hsa-miR-182-5p	-0.01	-0.07	0.74
SLC9A2	ENST00000233969.2	solute carrier family 9, subfamily A (NHE2, cation proton antiporter 2), member 2	27	1	0	0	1	1	0	0	1	0	hsa-miR-182-5p	-0.26	-0.26	0.7	2007, 2009, 2011
SLCO3A1	ENST00000318445.6	solute carrier organic anion transporter family, member 3A1	133	1	1	0	0	1	0	0	1	0	hsa-miR-182-5p	-0.41	-0.41	0.83	2007, 2011
SLFN12	ENST00000394562.1	schlafen family member 12	255	1	0	0	1	3	1	0	2	0	hsa-miR-182-5p	-0.09	-0.53	0.73
SLITRK4	ENST00000381779.4	SLIT and NTRK-like family, member 4	86	1	1	0	0	0	0	0	0	1	hsa-miR-182-5p	-0.26	-0.26	0.76	2005, 2007, 2009, 2011
SMAD1	ENST00000302085.4	SMAD family member 1	240	1	1	0	0	0	0	0	0	0	hsa-miR-182-5p	-0.39	-0.4	0.72	2005, 2007, 2009, 2011
SMAD7	ENST00000262158.2	SMAD family member 7	142	1	0	0	1	0	0	0	0	0	hsa-miR-182-5p	-0.27	-0.28	0.74	2005, 2007, 2009, 2011
SMARCA5	ENST00000283131.3	SWI/SNF related, matrix associated, actin dependent regulator of chromatin, subfamily a, member 5	478	1	1	0	0	0	0	0	0	0	hsa-miR-182-5p	0	-0.04	0.17	2011
SMCR8	ENST00000406438.3	Smith-Magenis syndrome chromosome region, candidate 8	219	1	0	0	1	0	0	0	0	0	hsa-miR-182-5p	-0.15	-0.15	0.74	2007, 2009, 2011
SMG5	ENST00000361813.5	SMG5 nonsense mediated mRNA decay factor	1093	1	0	1	0	0	0	0	0	0	hsa-miR-182-5p	-0.02	-0.02	0.27	2011
SMIM13	ENST00000416247.2	small integral membrane protein 13	199	1	1	0	0	1	0	0	1	1	hsa-miR-182-5p	-0.36	-0.66	0.71	2011
SNAP23	ENST00000249647.3	synaptosomal-associated protein, 23kDa	99	1	1	0	0	0	0	0	0	0	hsa-miR-182-5p	-0.31	-0.31	0.68	2005, 2007, 2009, 2011
SNX17	ENST00000233575.2	sorting nexin 17	479	1	0	0	1	1	0	1	0	0	hsa-miR-182-5p	-0.36	-0.42	0.78	2005, 2007, 2009, 2011
SNX22	ENST00000325881.4	sorting nexin 22	5	1	1	0	0	0	0	0	0	0	hsa-miR-182-5p	-0.25	-0.25	ORF
SNX30	ENST00000374232.3	sorting nexin family member 30	33	4	2	0	2	1	0	0	1	0	hsa-miR-182-5p	-0.52	-0.61	> 0.99	2009, 2011
SNX4	ENST00000251775.4	sorting nexin 4	454	1	1	0	0	0	0	0	0	1	hsa-miR-182-5p	-0.34	-0.38	< 0.1	2005, 2007, 2009, 2011
SOCS5	ENST00000306503.5	suppressor of cytokine signaling 5	72	1	0	1	0	0	0	0	0	0	hsa-miR-182-5p	-0.02	-0.02	0.34
SOCS7	ENST00000577233.1	suppressor of cytokine signaling 7	15	1	0	1	0	2	0	1	1	0	hsa-miR-182-5p	-0.04	-0.1	0.49	2011
SORT1	ENST00000256637.6	sortilin 1	2111	2	0	1	1	0	0	0	0	1	hsa-miR-182-5p	-0.28	-0.31	0.81	2007, 2009, 2011
SOS1	ENST00000426016.1	son of sevenless homolog 1 (Drosophila)	189	1	0	0	1	0	0	0	0	1	hsa-miR-182-5p	-0.01	-0.1	0.67	2011
SOWAHB	ENST00000334306.2	sosondowah ankyrin repeat domain family member B	25	1	0	1	0	1	0	0	1	0	hsa-miR-182-5p	-0.12	-0.43	0.41
SOX11	ENST00000322002.3	SRY (sex determining region Y)-box 11	1100	1	0	1	0	0	0	0	0	0	hsa-miR-182-5p	-0.25	-0.25	0.38	2009, 2011
SOX2	ENST00000325404.1	SRY (sex determining region Y)-box 2	506	1	0	1	0	0	0	0	0	0	hsa-miR-182-5p	-0.28	-0.28	0.41	2005, 2007, 2009, 2011
SOX5	ENST00000546136.1	SRY (sex determining region Y)-box 5	43	1	0	0	1	0	0	0	0	2	hsa-miR-182-5p	-0.09	-0.28	0.73	2007, 2009, 2011
SOX6	ENST00000316399.6	SRY (sex determining region Y)-box 6	22	2	0	0	2	0	0	0	0	2	hsa-miR-182-5p	-0.18	-0.57	0.93	2007, 2009, 2011
SP3	ENST00000310015.6	Sp3 transcription factor	285	1	1	0	0	2	0	0	2	2	hsa-miR-182-5p	-0.57	-0.97	0.79	2005, 2007, 2009, 2011
SPAG1	ENST00000251809.3	sperm associated antigen 1	169	1	1	0	0	0	0	0	0	0	hsa-miR-182-5p	-0.38	-0.41	0.48	2009, 2011
SPAST	ENST00000315285.3	spastin	239	1	0	0	1	1	0	0	1	0	hsa-miR-182-5p	-0.32	-0.32	0.76	2009, 2011
SPATA13	ENST00000382108.3	spermatogenesis associated 13	900	2	2	0	0	0	0	0	0	0	hsa-miR-182-5p	-0.1	-0.41	0.93	2011
SPATS2L	ENST00000358677.5	spermatogenesis associated, serine-rich 2-like	3387	2	0	1	1	0	0	0	0	1	hsa-miR-182-5p	-0.22	-0.4	0.86	2005, 2007, 2009, 2011
SPCS1	ENST00000233025.7	signal peptidase complex subunit 1 homolog (S. cerevisiae)	13730	1	1	0	0	1	0	0	1	0	hsa-miR-182-5p	0	-0.33	0.34
SPEN	ENST00000375759.3	spen homolog, transcriptional regulator (Drosophila)	7	1	0	0	1	0	0	0	0	1	hsa-miR-182-5p	-0.17	-0.17	0.74	2007, 2009, 2011
SPIN1	ENST00000375859.3	spindlin 1	686	2	0	0	2	2	1	1	0	1	hsa-miR-182-5p	-0.44	-0.9	0.94	2007, 2009, 2011
SPIN3	ENST00000374919.3	spindlin family, member 3	12	1	1	0	0	0	0	0	0	0	hsa-miR-182-5p	-0.54	-0.54	0.79	2009, 2011
SPPL2A	ENST00000261854.5	signal peptide peptidase like 2A	240	1	1	0	0	0	0	0	0	1	hsa-miR-182-5p	-0.18	-0.56	0.78
SPRTN	ENST00000391858.4	SprT-like N-terminal domain	1128	1	0	1	0	0	0	0	0	0	hsa-miR-182-5p	-0.09	-0.1	ORF
SPRY3	ENST00000302805.2	sprouty homolog 3 (Drosophila)	5	1	0	0	1	3	1	0	2	0	hsa-miR-182-5p	-0.28	-0.28	0.74	2009, 2011
SPRY4	ENST00000344120.4	sprouty homolog 4 (Drosophila)	110	1	0	1	0	0	0	0	0	0	hsa-miR-182-5p	-0.19	-0.19	0.36	2005, 2007, 2009, 2011
SPSB4	ENST00000310546.2	splA/ryanodine receptor domain and SOCS box containing 4	419	1	0	1	0	0	0	0	0	0	hsa-miR-182-5p	-0.14	-0.14	0.28	2011
SPTBN2	ENST00000529997.1	spectrin, beta, non-erythrocytic 2	910	1	0	1	0	0	0	0	0	1	hsa-miR-182-5p	-0.02	-0.02	0.48
SPTSSB	ENST00000359175.4	serine palmitoyltransferase, small subunit B	15	1	0	0	1	1	0	0	1	0	hsa-miR-182-5p	-0.45	-0.45	0.74	2009, 2011
SREK1	ENST00000334121.6	splicing regulatory glutamine/lysine-rich protein 1	316	1	0	1	0	1	0	1	0	0	hsa-miR-182-5p	-0.17	-0.28	0.49
SRSF6	ENST00000244020.3	serine/arginine-rich splicing factor 6	1914	1	1	0	0	0	0	0	0	0	hsa-miR-182-5p	-0.44	-0.45	0.79	2009, 2011
SS18L1	ENST00000331758.3	synovial sarcoma translocation gene on chromosome 18-like 1	274	1	0	1	0	0	0	0	0	1	hsa-miR-182-5p	-0.14	-0.17	0.37	2005, 2007, 2009, 2011
ST3GAL2	ENST00000342907.2	ST3 beta-galactoside alpha-2,3-sialyltransferase 2	102	1	0	0	1	0	0	0	0	0	hsa-miR-182-5p	-0.02	-0.21	0.74	2009, 2011
ST6GALNAC3	ENST00000328299.3	ST6 (alpha-N-acetyl-neuraminyl-2,3-beta-galactosyl-1,3)-N-acetylgalactosaminide alpha-2,6-sialyltransferase 3	41	1	0	0	1	1	0	1	0	0	hsa-miR-182-5p	-0.32	-0.32	0.79	2009, 2011
STAG1	ENST00000383202.2	stromal antigen 1	94	1	0	0	1	1	0	0	1	0	hsa-miR-182-5p	-0.22	-0.26	0.72	2007, 2011
STAM2	ENST00000263904.4	signal transducing adaptor molecule (SH3 domain and ITAM motif) 2	296	1	0	0	1	0	0	0	0	1	hsa-miR-182-5p	-0.04	-0.23	0.74	2011
STARD13	ENST00000336934.5	StAR-related lipid transfer (START) domain containing 13	314	2	0	2	0	0	0	0	0	0	hsa-miR-182-5p	-0.21	-0.34	0.52	2005, 2007, 2009, 2011
STK17A	ENST00000319357.5	serine/threonine kinase 17a	350	2	0	1	1	1	0	0	1	1	hsa-miR-182-5p	-0.51	-0.67	0.82	2009, 2011
STK17B	ENST00000263955.4	serine/threonine kinase 17b	113	1	0	0	1	0	0	0	0	0	hsa-miR-182-5p	-0.13	-0.17	0.74	2011
STK19	ENST00000375331.2	serine/threonine kinase 19	5	1	1	0	0	0	0	0	0	1	hsa-miR-182-5p	-0.63	-0.63	< 0.1	2011
STK35	ENST00000381482.3	serine/threonine kinase 35	263	1	0	0	1	0	0	0	0	1	hsa-miR-182-5p	-0.15	-0.15	0.66	2011
STK38	ENST00000229812.7	serine/threonine kinase 38	156	1	0	1	0	0	0	0	0	2	hsa-miR-182-5p	-0.09	-0.09	0.3
STMND1	ENST00000536551.1	stathmin domain containing 1	45	1	0	0	1	0	0	0	0	0	hsa-miR-182-5p	-0.33	-0.33	0.69	2011
STOX2	ENST00000308497.4	storkhead box 2	379	3	0	2	1	0	0	0	0	2	hsa-miR-182-5p	-0.36	-0.36	0.9	2007
SV2C	ENST00000502798.2	synaptic vesicle glycoprotein 2C	30	2	1	0	1	0	0	0	0	1	hsa-miR-182-5p	-0.47	-0.53	0.94
SWAP70	ENST00000318950.6	SWAP switching B-cell complex 70kDa subunit	492	1	0	1	0	0	0	0	0	0	hsa-miR-182-5p	-0.19	-0.19	0.27
SYNCRIP	ENST00000355238.6	synaptotagmin binding, cytoplasmic RNA interacting protein	4864	3	1	2	0	1	0	1	0	0	hsa-miR-182-5p	-0.29	-0.52	0.62	2011
SYNE2	ENST00000358025.3	spectrin repeat containing, nuclear envelope 2	27	1	0	0	1	1	0	1	0	0	hsa-miR-182-5p	-0.21	-0.23	0.54	2005, 2007, 2009, 2011
SYNGR2	ENST00000589711.1	synaptogyrin 2	466	1	0	0	1	0	0	0	0	1	hsa-miR-182-5p	-0.22	-0.25	0.62
SYPL1	ENST00000470347.1	synaptophysin-like 1	2423	1	0	1	0	0	0	0	0	0	hsa-miR-182-5p	-0.23	-0.23	0.31	2007, 2009, 2011
TACC1	ENST00000330691.6	transforming, acidic coiled-coil containing protein 1	186	1	1	0	0	1	0	1	0	2	hsa-miR-182-5p	-0.11	-0.32	0.56	2005, 2007, 2009, 2011
TAF15	ENST00000588240.1	TAF15 RNA polymerase II, TATA box binding protein (TBP)-associated factor, 68kDa	225	1	1	0	0	0	0	0	0	0	hsa-miR-182-5p	-0.64	-0.64	0.68	2011
TAF4	ENST00000252996.4	TAF4 RNA polymerase II, TATA box binding protein (TBP)-associated factor, 135kDa	61	1	0	0	1	0	0	0	0	0	hsa-miR-182-5p	-0.17	-0.17	0.7	2005, 2007, 2009
TAF4B	ENST00000269142.5	TAF4b RNA polymerase II, TATA box binding protein (TBP)-associated factor, 105kDa	52	1	0	0	1	1	1	0	0	0	hsa-miR-182-5p	-0.32	-0.32	0.74	2009, 2011
TAOK1	ENST00000261716.3	TAO kinase 1	164	1	0	0	1	0	0	0	0	0	hsa-miR-182-5p	-0.11	-0.11	0.71	2005, 2007, 2009, 2011
TAPT1	ENST00000405303.2	transmembrane anterior posterior transformation 1	105	2	1	0	1	0	0	0	0	0	hsa-miR-182-5p	-0.28	-0.36	0.75	2007, 2009, 2011
TARBP1	ENST00000040877.1	TAR (HIV-1) RNA binding protein 1	596	1	0	0	1	0	0	0	0	0	hsa-miR-182-5p	-0.32	-0.32	0.56
TAT	ENST00000355962.4	tyrosine aminotransferase	5	1	0	1	0	1	1	0	0	0	hsa-miR-182-5p	-0.32	-0.32	0.37	2011
TBC1D12	ENST00000225235.4	TBC1 domain family, member 12	172	1	1	0	0	1	0	1	0	1	hsa-miR-182-5p	-0.02	-0.19	0.19
TBL1X	ENST00000407597.2	transducin (beta)-like 1X-linked	125	1	0	0	1	0	0	0	0	0	hsa-miR-182-5p	-0.18	-0.18	0.74	2007, 2009, 2011
TBR1	ENST00000389554.3	T-box, brain, 1	5	2	0	0	2	0	0	0	0	0	hsa-miR-182-5p	-0.35	-0.35	0.87
TBX1	ENST00000332710.4	T-box 1	9	1	0	0	1	0	0	0	0	0	hsa-miR-182-5p	-0.17	-0.17	0.73	2011
TBXA2R	ENST00000375190.4	thromboxane A2 receptor	169	1	1	0	0	0	0	0	0	0	hsa-miR-182-5p	-0.31	-0.32	0.4	2011
TCF19	ENST00000376257.3	transcription factor 19	881	1	0	0	1	0	0	0	0	1	hsa-miR-182-5p	-0.29	-0.29	0.73	2011
TCF7L2	ENST00000355717.4	transcription factor 7-like 2 (T-cell specific, HMG-box)	650	1	0	0	1	0	0	0	0	0	hsa-miR-182-5p	-0.18	-0.18	0.74	2011
TCP11L2	ENST00000547153.1	t-complex 11, testis-specific-like 2	29	1	0	1	0	0	0	0	0	0	hsa-miR-182-5p	-0.13	-0.2	0.27
TEAD1	ENST00000361905.4	TEA domain family member 1 (SV40 transcriptional enhancer factor)	740	1	0	0	1	0	0	0	0	0	hsa-miR-182-5p	-0.11	-0.11	0.74	2005, 2007, 2009, 2011
TECTB	ENST00000369422.3	tectorin beta	5	1	1	0	0	2	1	0	1	0	hsa-miR-182-5p	-0.6	-0.6	0.73
TENM4	ENST00000278550.7	teneurin transmembrane protein 4	34	2	1	0	1	0	0	0	0	1	hsa-miR-182-5p	-0.07	-0.11	0.73	2009, 2011
TEX2	ENST00000258991.3	testis expressed 2	127	1	0	1	0	0	0	0	0	0	hsa-miR-182-5p	-0.15	-0.15	0.35	2007, 2009
TFAP2B	ENST00000393655.3	transcription factor AP-2 beta (activating enhancer binding protein 2 beta)	23	1	0	0	1	1	0	0	1	0	hsa-miR-182-5p	-0.08	-0.39	0.65
TGFBR2	ENST00000359013.4	transforming growth factor, beta receptor II (70/80kDa)	2168	1	1	0	0	2*	0	0	1	2	hsa-miR-182-5p	0	-0.04	< 0.1
THAP1	ENST00000345117.2	THAP domain containing, apoptosis associated protein 1	196	1	0	1	0	0	0	0	0	0	hsa-miR-182-5p	-0.02	-0.21	0.37
THBS1	ENST00000260356.5	thrombospondin 1	46844	1	0	1	0	1	1	0	0	0	hsa-miR-182-5p	-0.25	-0.39	0.37
THBS2	ENST00000366787.3	thrombospondin 2	372	1	1	0	0	1	0	0	1	1	hsa-miR-182-5p	-0.27	-0.47	0.79	2005, 2007, 2009, 2011
TIAM1	ENST00000286827.3	T-cell lymphoma invasion and metastasis 1	20	1	0	0	1	0	0	0	0	1	hsa-miR-182-5p	-0.06	-0.24	0.7	2009, 2011
TLCD2	ENST00000330676.6	TLC domain containing 2	107	1	0	1	0	0	0	0	0	0	hsa-miR-182-5p	-0.1	-0.1	0.43	2011
TLN1	ENST00000314888.9	talin 1	266	1	0	0	1	1	0	1	0	1	hsa-miR-182-5p	-0.11	-0.14	0.75	2007
TMED2	ENST00000262225.3	transmembrane emp24 domain trafficking protein 2	3025	1	0	0	1	0	0	0	0	1	hsa-miR-182-5p	-0.28	-0.28	0.71
TMEM106A	ENST00000331615.3	transmembrane protein 106A	22	1	1	0	0	1	0	0	1	0	hsa-miR-182-5p	-0.22	-0.22	< 0.1	2009, 2011
TMEM115	ENST00000266025.3	transmembrane protein 115	1346	1	1	0	0	0	0	0	0	1	hsa-miR-182-5p	-0.39	-0.4	0.78	2007, 2009, 2011
TMEM127	ENST00000258439.3	transmembrane protein 127	296	1	0	0	1	1	0	0	1	0	hsa-miR-182-5p	-0.12	-0.17	0.74	2011
TMEM150C	ENST00000515780.2	transmembrane protein 150C	8	1	1	0	0	0	0	0	0	1	hsa-miR-182-5p	-0.3	-0.3	0.49	2009, 2011
TMEM170B	ENST00000379426.1	transmembrane protein 170B	489	1	0	0	1	0	0	0	0	1	hsa-miR-182-5p	-0.21	-0.22	0.74	2009, 2011
TMEM178B	ENST00000565468.1	transmembrane protein 178B	129	1	0	0	1	0	0	0	0	2	hsa-miR-182-5p	-0.23	-0.23	0.73	2011
TMEM198	ENST00000373883.3	transmembrane protein 198	80	1	0	0	1	0	0	0	0	2	hsa-miR-182-5p	-0.33	-0.33	0.73	2007, 2009, 2011
TMEM218	ENST00000532156.1	transmembrane protein 218	553	1	0	0	1	1	1	0	0	2	hsa-miR-182-5p	-0.69	-0.78	< 0.1
TMEM231	ENST00000258173.6	transmembrane protein 231	243	1	1	0	0	1	1	0	0	1	hsa-miR-182-5p	-0.05	-0.42	< 0.1
TMEM245	ENST00000374586.3	transmembrane protein 245	1320	1	1	0	0	0	0	0	0	1	hsa-miR-182-5p	-0.18	-0.19	0.51	2009, 2011
TMEM246	ENST00000374847.1	transmembrane protein 246	367	1	0	0	1	0	0	0	0	0	hsa-miR-182-5p	-0.21	-0.21	0.66
TMEM41A	ENST00000296254.3	transmembrane protein 41A	382	1	0	1	0	0	0	0	0	0	hsa-miR-182-5p	-0.02	-0.07	0.32	2011
TMEM47	ENST00000275954.3	transmembrane protein 47	129	1	1	0	0	1	1	0	0	0	hsa-miR-182-5p	-0.42	-0.45	0.2	2007, 2009, 2011
TMEM50B	ENST00000542230.2	transmembrane protein 50B	528	1	1	0	0	0	0	0	0	0	hsa-miR-182-5p	-0.64	-0.64	0.79	2007, 2009, 2011
TMEM67	ENST00000453321.3	transmembrane protein 67	219	1	1	0	0	0	0	0	0	0	hsa-miR-182-5p	-0.01	-0.16	< 0.1	2011
TMEM68	ENST00000523073.1	transmembrane protein 68	77	1	0	1	0	0	0	0	0	0	hsa-miR-182-5p	-0.04	-0.19	0.38	2007, 2009, 2011
TMEM86A	ENST00000280734.2	transmembrane protein 86A	5	1	0	0	1	0	0	0	0	0	hsa-miR-182-5p	-0.19	-0.19	0.74	2007, 2009, 2011
TMOD1	ENST00000259365.4	tropomodulin 1	115	1	1	0	0	0	0	0	0	1	hsa-miR-182-5p	-0.12	-0.23	< 0.1	2005, 2007
TMOD2	ENST00000249700.4	tropomodulin 2 (neuronal)	117	1	0	1	0	1	0	1	0	1	hsa-miR-182-5p	-0.23	-0.26	0.55	2009, 2011
TNFAIP8	ENST00000504771.2	tumor necrosis factor, alpha-induced protein 8	608	1	1	0	0	0	0	0	0	1	hsa-miR-182-5p	-0.54	-0.54	0.73	2009, 2011
TNFSF11	ENST00000405262.2	tumor necrosis factor (ligand) superfamily, member 11	12	1	1	0	0	0	0	0	0	0	hsa-miR-182-5p	-0.35	-0.35	0.15	2009, 2011
TNKS2	ENST00000371627.4	tankyrase, TRF1-interacting ankyrin-related ADP-ribose polymerase 2	205	1	0	0	1	0	0	0	0	0	hsa-miR-182-5p	-0.13	-0.17	0.63	2005, 2007
TNPO1	ENST00000337273.5	transportin 1	2041	2	0	1	1	0	0	0	0	0	hsa-miR-182-5p	-0.23	-0.26	0.75	2007, 2011
TNRC6A	ENST00000395799.3	trinucleotide repeat containing 6A	267	1	0	0	1	0	0	0	0	0	hsa-miR-182-5p	-0.2	-0.2	0.73	2007, 2009, 2011
TNS1	ENST00000171887.4	tensin 1	591	1	1	0	0	1	0	0	1	0	hsa-miR-182-5p	-0.31	-0.31	0.9	2009, 2011
TNS3	ENST00000311160.9	tensin 3	28	2	0	0	2	0	0	0	0	1	hsa-miR-182-5p	-0.42	-0.42	0.89	2007, 2009, 2011
TOB1	ENST00000499247.2	transducer of ERBB2, 1	102	1	0	1	0	0	0	0	0	0	hsa-miR-182-5p	-0.29	-0.29	0.4	2005, 2007, 2009, 2011
TOPBP1	ENST00000260810.5	topoisomerase (DNA) II binding protein 1	102	1	0	1	0	0	0	0	0	0	hsa-miR-182-5p	-0.14	-0.18	0.47	2005, 2007, 2011
TOX	ENST00000361421.1	thymocyte selection-associated high mobility group box	139	1	0	0	1	0	0	0	0	0	hsa-miR-182-5p	-0.2	-0.2	0.73	2005, 2007, 2009, 2011
TOX2	ENST00000372999.1	TOX high mobility group box family member 2	21	1	0	0	1	0	0	0	0	0	hsa-miR-182-5p	-0.05	-0.05	0.65	2009, 2011
TOX3	ENST00000407228.3	TOX high mobility group box family member 3	59	1	1	0	0	0	0	0	0	0	hsa-miR-182-5p	-0.34	-0.34	0.77	2007, 2009, 2011
TP53INP1	ENST00000448464.2	tumor protein p53 inducible nuclear protein 1	39	1	1	0	0	0	0	0	0	1	hsa-miR-182-5p	-0.14	-0.41	0.79	2005, 2007, 2009, 2011
TP53INP2	ENST00000374810.3	tumor protein p53 inducible nuclear protein 2	12	1	1	0	0	0	0	0	0	0	hsa-miR-182-5p	-0.31	-0.31	0.79	2005, 2007, 2009, 2011
TP73	ENST00000378280.1	tumor protein p73	831	1	0	0	1	0	0	0	0	0	hsa-miR-182-5p	-0.14	-0.14	0.73	2011
TPD52	ENST00000379096.5	tumor protein D52	4585	1	0	0	1	1	0	1	0	1	hsa-miR-182-5p	-0.46	-0.51	0.75	2005, 2007, 2011
TPST2	ENST00000338754.4	tyrosylprotein sulfotransferase 2	1220	1	0	1	0	0	0	0	0	0	hsa-miR-182-5p	-0.27	-0.27	0.29
TRABD2B	ENST00000606738.2	TraB domain containing 2B	244	1	1	0	0	3	1	1	1	0	hsa-miR-182-5p	-0.33	-0.43	0.79	2011
TRIB3	ENST00000217233.3	tribbles pseudokinase 3	730	1	0	0	1	0	0	0	0	2	hsa-miR-182-5p	-0.23	-0.23	0.71	2007, 2009, 2011
TRIM37	ENST00000262294.7	tripartite motif containing 37	1070	1	1	0	0	0	0	0	0	0	hsa-miR-182-5p	-0.31	-0.31	0.31	2009, 2011
TRIM52	ENST00000327767.4	tripartite motif containing 52	43	1	1	0	0	2	1	0	1	0	hsa-miR-182-5p	-0.6	-0.6	0.25
TRIM66	ENST00000299550.6	tripartite motif containing 66	33	1	1	0	0	0	0	0	0	1	hsa-miR-182-5p	-0.05	-0.07	0.74	2011
TRIM71	ENST00000383763.5	tripartite motif containing 71, E3 ubiquitin protein ligase	67	2	0	0	2	0	0	0	0	0	hsa-miR-182-5p	-0.19	-0.28	0.93
TRIM8	ENST00000302424.7	tripartite motif containing 8	525	1	0	1	0	0	0	0	0	0	hsa-miR-182-5p	-0.15	-0.17	0.27	2005, 2007
TRIO	ENST00000344204.4	trio Rho guanine nucleotide exchange factor	365	1	0	0	1	0	0	0	0	1	hsa-miR-182-5p	-0.14	-0.28	0.7
TRIQK	ENST00000521988.1	triple QxxK/R motif containing	210	1	0	1	0	2	0	1	1	0	hsa-miR-182-5p	-0.7	-0.77	0.52	2011
TRMT1L	ENST00000367504.3	tRNA methyltransferase 1 homolog (S. cerevisiae)-like	410	1	0	0	1	0	0	0	0	0	hsa-miR-182-5p	-0.15	-0.15	ORF
TRPC4AP	ENST00000451813.2	transient receptor potential cation channel, subfamily C, member 4 associated protein	242	1	0	1	0	0	0	0	0	0	hsa-miR-182-5p	-0.28	-0.28	0.36	2009
TSKU	ENST00000333090.4	tsukushi, small leucine rich proteoglycan	293	1	0	0	1	1	0	0	1	1	hsa-miR-182-5p	-0.3	-0.44	0.74	2007, 2011
TSNAX	ENST00000366639.4	translin-associated factor X	936	1	1	0	0	0	0	0	0	1	hsa-miR-182-5p	-0.39	-0.41	0.66	2005, 2007, 2009, 2011
TSPAN14	ENST00000429989.3	tetraspanin 14	239	1	0	0	1	1	0	1	0	3	hsa-miR-182-5p	-0.24	-0.39	0.75	2007, 2009, 2011
TSPAN4	ENST00000397396.1	tetraspanin 4	3943	1	0	0	1	0	0	0	0	0	hsa-miR-182-5p	-0.26	-0.26	0.74	2011
TSPAN9	ENST00000537971.1	tetraspanin 9	1410	1	1	0	0	0	0	0	0	0	hsa-miR-182-5p	-0.36	-0.36	0.79	2007, 2009, 2011
TTC39A	ENST00000530004.1	tetratricopeptide repeat domain 39A	174	1	0	1	0	4	0	0	4	1	hsa-miR-182-5p	-0.39	-0.67	0.62	2009
TTYH3	ENST00000258796.7	tweety family member 3	188	1	0	0	1	0	0	0	0	2	hsa-miR-182-5p	-0.14	-0.14	0.74	2007, 2009, 2011
TUBD1	ENST00000346141.6	tubulin, delta 1	157	1	0	0	1	0	0	0	0	1	hsa-miR-182-5p	0	-0.21	0.73
TWISTNB	ENST00000222567.5	TWIST neighbor	133	1	1	0	0	0	0	0	0	0	hsa-miR-182-5p	-0.29	-0.33	0.31	2011
TXNL1	ENST00000217515.6	thioredoxin-like 1	1779	1	0	1	0	0	0	0	0	0	hsa-miR-182-5p	-0.16	-0.38	0.8	2007, 2011
TXNRD1	ENST00000378070.4	thioredoxin reductase 1	1255	1	0	1	0	0	0	0	0	0	hsa-miR-182-5p	-0.07	-0.07	0.34
U2SURP	ENST00000397933.2	U2 snRNP-associated SURP domain containing	1353	1	1	0	0	0	0	0	0	0	hsa-miR-182-5p	-0.01	-0.17	0.32	2009, 2011
UBASH3B	ENST00000284273.5	ubiquitin associated and SH3 domain containing B	281	1	1	0	0	0	0	0	0	1	hsa-miR-182-5p	-0.16	-0.19	0.45	2009, 2011
UBE2D4	ENST00000222402.3	ubiquitin-conjugating enzyme E2D 4 (putative)	20	1	0	0	1	0	0	0	0	0	hsa-miR-182-5p	-0.26	-0.26	0.59	2009, 2011
UBE2F	ENST00000272930.4	ubiquitin-conjugating enzyme E2F (putative)	905	1	1	0	0	0	0	0	0	0	hsa-miR-182-5p	-0.02	-0.37	0.41
UBE2K	ENST00000261427.5	ubiquitin-conjugating enzyme E2K	762	1	0	0	1	0	0	0	0	1	hsa-miR-182-5p	-0.07	-0.38	0.74	2009, 2011
UBE2L3	ENST00000342192.4	ubiquitin-conjugating enzyme E2L 3	1318	1	0	0	1	0	0	0	0	1	hsa-miR-182-5p	-0.07	-0.37	0.74	2005, 2007, 2009, 2011
UBE2Q2	ENST00000267938.4	ubiquitin-conjugating enzyme E2Q family member 2	106	1	1	0	0	0	0	0	0	0	hsa-miR-182-5p	-0.36	-0.4	0.36	2007, 2009, 2011
UBE2R2	ENST00000263228.3	ubiquitin-conjugating enzyme E2R 2	2442	1	0	1	0	0	0	0	0	0	hsa-miR-182-5p	-0.28	-0.28	0.62	2005, 2007, 2009, 2011
UBE2W	ENST00000517608.1	ubiquitin-conjugating enzyme E2W (putative)	102	1	1	0	0	0	0	0	0	0	hsa-miR-182-5p	-0.28	-0.28	0.79	2009, 2011
UBE3C	ENST00000348165.5	ubiquitin protein ligase E3C	1332	1	0	1	0	0	0	0	0	1	hsa-miR-182-5p	-0.14	-0.14	0.28	2005, 2007, 2009, 2011
UBXN10	ENST00000375099.3	UBX domain protein 10	5	1	0	1	0	0	0	0	0	0	hsa-miR-182-5p	-0.14	-0.14	0.47	2005, 2007, 2009
UBXN7	ENST00000296328.4	UBX domain protein 7	95	1	0	1	0	1	0	0	1	2	hsa-miR-182-5p	-0.06	-0.17	0.28
UCK2	ENST00000367879.4	uridine-cytidine kinase 2	437	1	0	0	1	0	0	0	0	1	hsa-miR-182-5p	-0.09	-0.25	0.74	2011
UNC13A	ENST00000519716.2	unc-13 homolog A (C. elegans)	5	1	0	1	0	0	0	0	0	1	hsa-miR-182-5p	-0.12	-0.12	0.44	2011
UNC13C	ENST00000545554.1	unc-13 homolog C (C. elegans)	14	1	0	0	1	2	0	0	2	1	hsa-miR-182-5p	-0.52	-0.52	0.73	2007, 2009, 2011
UNC5D	ENST00000287272.2	unc-5 homolog D (C. elegans)	37	1	0	0	1	4	0	2	2	1	hsa-miR-182-5p	-0.21	-0.28	0.8	2005, 2007
UNKL	ENST00000389221.4	unkempt homolog (Drosophila)-like	308	1	1	0	0	0	0	0	0	0	hsa-miR-182-5p	0	-0.05	0.79	2009, 2011
USP13	ENST00000263966.3	ubiquitin specific peptidase 13 (isopeptidase T-3)	379	1	1	0	0	2	0	2	0	0	hsa-miR-182-5p	-0.44	-0.53	0.79	2011
USP15	ENST00000353364.3	ubiquitin specific peptidase 15	286	1	0	0	1	1	0	0	1	0	hsa-miR-182-5p	-0.02	-0.24	0.74	2009, 2011
USP24	ENST00000294383.6	ubiquitin specific peptidase 24	306	1	0	1	0	0	0	0	0	1	hsa-miR-182-5p	0	-0.05	0.4	2009, 2011
USP36	ENST00000542802.3	ubiquitin specific peptidase 36	192	1	0	1	0	0	0	0	0	1	hsa-miR-182-5p	-0.02	-0.04	0.41
USP5	ENST00000229268.8	ubiquitin specific peptidase 5 (isopeptidase T)	104	1	0	0	1	0	0	0	0	0	hsa-miR-182-5p	-0.31	-0.31	0.74	2005, 2007, 2009, 2011
USP6NL	ENST00000609104.1	USP6 N-terminal like	183	1	1	0	0	0	0	0	0	0	hsa-miR-182-5p	-0.41	-0.41	0.79	2009, 2011
VAMP3	ENST00000054666.6	vesicle-associated membrane protein 3	515	2	1	0	1	0	0	0	0	0	hsa-miR-182-5p	-0.54	-0.87	0.92	2007, 2009, 2011
VANGL2	ENST00000368061.2	VANGL planar cell polarity protein 2	560	1	0	0	1	1	0	1	0	0	hsa-miR-182-5p	-0.15	-0.15	0.73	2009, 2011
VAT1	ENST00000355653.3	vesicle amine transport 1	2844	1	0	0	1	0	0	0	0	2	hsa-miR-182-5p	-0.19	-0.19	0.72	2005, 2007, 2009, 2011
VAT1L	ENST00000302536.2	vesicle amine transport 1-like	123	2	1	0	1	1	0	1	0	1	hsa-miR-182-5p	-0.56	-0.56	0.89	2005, 2007, 2009, 2011
VAV2	ENST00000406606.3	vav 2 guanine nucleotide exchange factor	477	1	0	1	0	1	1	0	0	0	hsa-miR-182-5p	-0.07	-0.18	0.33	2005, 2007, 2009, 2011
VCL	ENST00000372755.3	vinculin	189	1	0	0	1	1	0	1	0	1	hsa-miR-182-5p	-0.14	-0.27	0.74	2011
VEZT	ENST00000436874.1	vezatin, adherens junctions transmembrane protein	1054	2	1	1	0	0	0	0	0	0	hsa-miR-182-5p	-0.01	-0.26	0.46	2009, 2011
VGLL3	ENST00000398399.2	vestigial like 3 (Drosophila)	187	1	1	0	0	1	0	1	0	0	hsa-miR-182-5p	-0.08	-0.28	0.82	2007, 2009, 2011
VLDLR	ENST00000382100.3	very low density lipoprotein receptor	977	1	1	0	0	1	0	0	1	0	hsa-miR-182-5p	-0.45	-0.46	0.79	2007, 2009, 2011
VPS26B	ENST00000281187.5	vacuolar protein sorting 26 homolog B (S. pombe)	1236	1	1	0	0	0	0	0	0	1	hsa-miR-182-5p	-0.26	-0.28	0.74	2007, 2009, 2011
VPS53	ENST00000437048.2	vacuolar protein sorting 53 homolog (S. cerevisiae)	1332	1	1	0	0	1	0	1	0	1	hsa-miR-182-5p	-0.01	-0.05	0.7	2011
WASF2	ENST00000536657.1	WAS protein family, member 2	311	1	1	0	0	0	0	0	0	3	hsa-miR-182-5p	-0.3	-0.31	0.77	2005, 2007, 2009, 2011
WASL	ENST00000223023.4	Wiskott-Aldrich syndrome-like	230	1	1	0	0	0	0	0	0	1	hsa-miR-182-5p	-0.26	-0.27	< 0.1
WDR45	ENST00000553851.1	WD repeat domain 45	1921	1	1	0	0	0	0	0	0	1	hsa-miR-182-5p	-0.41	-0.49	0.48
WDR47	ENST00000400794.3	WD repeat domain 47	185	1	1	0	0	0	0	0	0	0	hsa-miR-182-5p	-0.14	-0.14	0.75	2005, 2007, 2009, 2011
WDR5	ENST00000425041.1	WD repeat domain 5	889	1	0	1	0	0	0	0	0	0	hsa-miR-182-5p	-0.29	-0.29	0.36	2009, 2011
WDR76	ENST00000263795.6	WD repeat domain 76	1720	1	1	0	0	1	0	0	1	1	hsa-miR-182-5p	-0.04	-0.34	0.3	2011
WDR82	ENST00000296490.3	WD repeat domain 82	319	1	0	0	1	1	0	1	0	0	hsa-miR-182-5p	-0.3	-0.3	0.77	2007, 2009, 2011
WHAMM	ENST00000286760.4	WAS protein homolog associated with actin, golgi membranes and microtubules	834	1	0	0	1	0	0	0	0	0	hsa-miR-182-5p	0	-0.17	0.63
WHSC1	ENST00000382895.3	Wolf-Hirschhorn syndrome candidate 1	1148	1	1	0	0	0	0	0	0	1	hsa-miR-182-5p	-0.08	-0.08	0.5	2011
WIPF1	ENST00000392547.2	WAS/WASL interacting protein family, member 1	304	1	1	0	0	0	0	0	0	0	hsa-miR-182-5p	-0.02	-0.18	0.46	2011
WIPI2	ENST00000288828.4	WD repeat domain, phosphoinositide interacting 2	1038	1	1	0	0	0	0	0	0	1	hsa-miR-182-5p	-0.49	-0.56	0.79	2007, 2009, 2011
WNK2	ENST00000395475.2	WNK lysine deficient protein kinase 2	134	1	0	0	1	0	0	0	0	0	hsa-miR-182-5p	-0.14	-0.14	ORF
WNT2B	ENST00000369686.5	wingless-type MMTV integration site family, member 2B	5	1	1	0	0	0	0	0	0	1	hsa-miR-182-5p	-0.06	-0.06	0.46
WSB1	ENST00000262394.2	WD repeat and SOCS box containing 1	175	1	1	0	0	0	0	0	0	0	hsa-miR-182-5p	-0.03	-0.08	0.12	2011
WWC2	ENST00000403733.3	WW and C2 domain containing 2	717	1	1	0	0	1	1	0	0	1	hsa-miR-182-5p	-0.1	-0.21	< 0.1	2009, 2011
XBP1	ENST00000216037.6	X-box binding protein 1	478	1	0	1	0	0	0	0	0	0	hsa-miR-182-5p	-0.2	-0.2	ORF
XKR4	ENST00000327381.6	XK, Kell blood group complex subunit-related family, member 4	5	1	0	0	1	2	0	0	2	4	hsa-miR-182-5p	-0.21	-0.21	0.74	2007, 2009, 2011
XPR1	ENST00000367590.4	xenotropic and polytropic retrovirus receptor 1	544	1	0	1	0	0	0	0	0	0	hsa-miR-182-5p	-0.35	-0.35	0.64	2005, 2007, 2009, 2011
YAF2	ENST00000327791.4	YY1 associated factor 2	413	1	0	1	0	0	0	0	0	1	hsa-miR-182-5p	-0.22	-0.38	0.7	2005, 2007, 2009, 2011
YES1	ENST00000577961.1	v-yes-1 Yamaguchi sarcoma viral oncogene homolog 1	168	1	0	0	1	1	0	1	0	0	hsa-miR-182-5p	-0.37	-0.37	0.79	2005, 2007, 2009, 2011
YIPF4	ENST00000238831.4	Yip1 domain family, member 4	3482	1	0	0	1	0	0	0	0	0	hsa-miR-182-5p	-0.13	-0.2	0.74	2007, 2009
YWHAE	ENST00000264335.8	tyrosine 3-monooxygenase/tryptophan 5-monooxygenase activation protein, epsilon polypeptide	144	1	0	0	1	0	0	0	0	0	hsa-miR-182-5p	-0.26	-0.3	0.67
YWHAG	ENST00000307630.3	tyrosine 3-monooxygenase/tryptophan 5-monooxygenase activation protein, gamma polypeptide	5623	1	1	0	0	0	0	0	0	0	hsa-miR-182-5p	-0.43	-0.43	0.78	2005, 2007, 2009, 2011
ZADH2	ENST00000322342.3	zinc binding alcohol dehydrogenase domain containing 2	207	2	0	0	2	0	0	0	0	0	hsa-miR-182-5p	-0.21	-0.39	0.93	2005, 2007, 2009, 2011
ZBED3	ENST00000255198.2	zinc finger, BED-type containing 3	399	1	1	0	0	0	0	0	0	4	hsa-miR-182-5p	-0.07	-0.33	< 0.1
ZBTB20	ENST00000462705.1	zinc finger and BTB domain containing 20	5	3	2	0	1	4	1	1	2	4	hsa-miR-182-5p	0	-0.35	0.97
ZBTB37	ENST00000367701.5	zinc finger and BTB domain containing 37	213	1	1	0	0	3	0	2	1	0	hsa-miR-182-5p	-0.19	-0.2	0.72	2009, 2011
ZBTB40	ENST00000404138.1	zinc finger and BTB domain containing 40	124	1	0	0	1	0	0	0	0	1	hsa-miR-182-5p	-0.14	-0.16	0.61	2009, 2011
ZBTB41	ENST00000367405.4	zinc finger and BTB domain containing 41	33	2	0	0	2	0	0	0	0	0	hsa-miR-182-5p	-0.25	-0.3	0.91	2007, 2009, 2011
ZBTB6	ENST00000373659.3	zinc finger and BTB domain containing 6	55	1	0	0	1	0	0	0	0	0	hsa-miR-182-5p	-0.21	-0.25	0.54
ZBTB7A	ENST00000322357.4	zinc finger and BTB domain containing 7A	37	1	1	0	0	0	0	0	0	0	hsa-miR-182-5p	-0.13	-0.13	0.79
ZBTB8A	ENST00000316459.4	zinc finger and BTB domain containing 8A	287	1	0	1	0	0	0	0	0	2	hsa-miR-182-5p	-0.16	-0.2	0.29	2009, 2011
ZC2HC1C	ENST00000238686.8	zinc finger, C2HC-type containing 1C	48	1	0	0	1	0	0	0	0	0	hsa-miR-182-5p	-0.15	-0.15	0.68
ZC3H15	ENST00000337859.6	zinc finger CCCH-type containing 15	395	1	0	1	0	0	0	0	0	0	hsa-miR-182-5p	-0.42	-0.42	0.72	2007
ZC3H6	ENST00000343936.4	zinc finger CCCH-type containing 6	10	1	1	0	0	0	0	0	0	0	hsa-miR-182-5p	-0.08	-0.08	0.75	2009, 2011
ZCCHC11	ENST00000257177.4	zinc finger, CCHC domain containing 11	97	1	0	0	1	1	0	1	0	0	hsa-miR-182-5p	-0.22	-0.24	0.74	2007
ZCCHC14	ENST00000268616.4	zinc finger, CCHC domain containing 14	64	1	1	0	0	0	0	0	0	0	hsa-miR-182-5p	-0.25	-0.26	0.79	2005, 2007, 2009, 2011
ZCCHC3	ENST00000382352.3	zinc finger, CCHC domain containing 3	1328	1	0	0	1	0	0	0	0	0	hsa-miR-182-5p	-0.28	-0.28	0.66	2011
ZDHHC5	ENST00000287169.3	zinc finger, DHHC-type containing 5	1505	1	0	0	1	0	0	0	0	0	hsa-miR-182-5p	-0.01	-0.24	0.74	2005, 2007, 2009, 2011
ZFAND4	ENST00000344646.5	zinc finger, AN1-type domain 4	74	1	1	0	0	0	0	0	0	0	hsa-miR-182-5p	-0.52	-0.52	0.7	2005, 2007, 2011
ZFAND5	ENST00000237937.3	zinc finger, AN1-type domain 5	2522	1	0	0	1	0	0	0	0	0	hsa-miR-182-5p	-0.31	-0.31	0.74	2007, 2009, 2011
ZFC3H1	ENST00000378743.3	zinc finger, C3H1-type containing	129	1	1	0	0	0	0	0	0	0	hsa-miR-182-5p	-0.41	-0.41	0.63	2007, 2009, 2011
ZFP3	ENST00000318833.3	ZFP3 zinc finger protein	29	1	1	0	0	0	0	0	0	0	hsa-miR-182-5p	-0.03	-0.03	0.27	2009, 2011
ZFP30	ENST00000392144.1	ZFP30 zinc finger protein	41	1	1	0	0	0	0	0	0	0	hsa-miR-182-5p	-0.18	-0.18	0.18	2009, 2011
ZFP36L1	ENST00000555997.1	ZFP36 ring finger protein-like 1	231	2	1	0	1	0	0	0	0	0	hsa-miR-182-5p	-0.81	-0.95	0.9	2007, 2009, 2011
ZFP36L2	ENST00000282388.3	ZFP36 ring finger protein-like 2	317	1	0	0	1	0	0	0	0	1	hsa-miR-182-5p	-0.05	-0.16	0.65
ZHX1	ENST00000395571.3	zinc fingers and homeoboxes 1	88	1	0	0	1	0	0	0	0	0	hsa-miR-182-5p	-0.18	-0.18	0.7	2007, 2009, 2011
ZHX2	ENST00000314393.4	zinc fingers and homeoboxes 2	414	1	0	0	1	0	0	0	0	1	hsa-miR-182-5p	-0.4	-0.4	0.74	2007, 2009, 2011
ZHX3	ENST00000309060.3	zinc fingers and homeoboxes 3	131	1	1	0	0	1	0	1	0	1	hsa-miR-182-5p	-0.01	-0.05	0.34	2009, 2011
ZIC2	ENST00000376335.3	Zic family member 2	1173	1	0	0	1	0	0	0	0	0	hsa-miR-182-5p	-0.16	-0.16	0.74	2007, 2009, 2011
ZIC3	ENST00000287538.5	Zic family member 3	9	1	0	0	1	0	0	0	0	0	hsa-miR-182-5p	-0.21	-0.21	0.73	2005, 2007, 2009, 2011
ZMPSTE24	ENST00000372759.3	zinc metallopeptidase STE24	513	1	0	1	0	0	0	0	0	0	hsa-miR-182-5p	-0.19	-0.23	0.33	2011
ZNF189	ENST00000374861.3	zinc finger protein 189	202	1	0	0	1	0	0	0	0	1	hsa-miR-182-5p	-0.22	-0.22	0.72
ZNF24	ENST00000589881.1	zinc finger protein 24	1796	1	1	0	0	2	0	1	1	2	hsa-miR-182-5p	-0.03	-0.36	0.31	2011
ZNF280B	ENST00000360412.2	zinc finger protein 280B	7	2	1	1	0	0	0	0	0	0	hsa-miR-182-5p	-0.36	-0.49	0.84	2011
ZNF292	ENST00000369577.3	zinc finger protein 292	230	1	0	1	0	0	0	0	0	1	hsa-miR-182-5p	-0.01	-0.07	0.35
ZNF398	ENST00000420008.2	zinc finger protein 398	305	1	0	0	1	2	0	2	0	0	hsa-miR-182-5p	-0.36	-0.48	0.78	2009, 2011
ZNF451	ENST00000370708.4	zinc finger protein 451	190	1	1	0	0	0	0	0	0	0	hsa-miR-182-5p	-0.22	-0.23	0.64
ZNF496	ENST00000294753.4	zinc finger protein 496	391	1	0	0	1	0	0	0	0	0	hsa-miR-182-5p	-0.17	-0.17	0.57
ZNF532	ENST00000336078.4	zinc finger protein 532	5	1	0	0	1	0	0	0	0	0	hsa-miR-182-5p	-0.06	-0.06	0.74	2005, 2007, 2009, 2011
ZNF697	ENST00000421812.2	zinc finger protein 697	43	2	1	0	1	0	0	0	0	0	hsa-miR-182-5p	-0.44	-0.44	0.93	2007, 2009, 2011
ZNF704	ENST00000327835.3	zinc finger protein 704	124	4	1	1	2	1	0	1	0	0	hsa-miR-182-5p	-0.22	-0.35	0.98	2007, 2009, 2011
ZNF706	ENST00000311212.4	zinc finger protein 706	325	1	1	0	0	0	0	0	0	0	hsa-miR-182-5p	-0.07	-0.42	0.12	2011
ZNF827	ENST00000379448.4	zinc finger protein 827	17	1	0	1	0	0	0	0	0	0	hsa-miR-182-5p	0	-0.18	0.39
ZNRF1	ENST00000335325.4	zinc and ring finger 1, E3 ubiquitin protein ligase	519	1	1	0	0	0	0	0	0	0	hsa-miR-182-5p	-0.38	-0.39	0.79	2005, 2007, 2009, 2011
ZZEF1	ENST00000381638.2	zinc finger, ZZ-type with EF-hand domain 1	83	1	1	0	0	0	0	0	0	1	hsa-miR-182-5p	-0.24	-0.28	< 0.1	2009, 2011

## Sheet: miR-183-5p_1
Ortholog of target gene	Representative transcript	Gene name	3P-seq tags + 5	Conserved sites total	Conserved 8mer sites	Conserved 7mer-m8 sites	Conserved 7mer-A1 sites	Poorly conserved sites total	Poorly conserved 8mer sites	Poorly conserved 7mer-m8 sites	Poorly conserved 7mer-A1 sites	6mer sites	Representative miRNA	Cumulative weighted context++ score	Total context++ score	Aggregate PCT	Previous TargetScan publication(s)
AAK1	ENST00000409085.4	AP2 associated kinase 1	27	1	0	1	0	3	0	2	1	3	hsa-miR-183-5p.1	-0.21	-0.24	0.17	2007, 2009, 2011
ABCA1	ENST00000374736.3	ATP-binding cassette, sub-family A (ABC1), member 1	184	1	0	1	0	1	0	1	0	1	hsa-miR-183-5p.1	-0.18	-0.18	0.37	2005, 2007, 2009, 2011
ABCB10	ENST00000344517.4	ATP-binding cassette, sub-family B (MDR/TAP), member 10	53	1	1	0	0	1	0	0	1	0	hsa-miR-183-5p.1	-0.18	-0.46	< 0.1	2009, 2011
ABI2	ENST00000295851.5	abl-interactor 2	877	1	0	1	0	1	0	0	1	6	hsa-miR-183-5p.1	-0.12	-0.46	0.78	2009, 2011
ACTR1A	ENST00000487599.1	ARP1 actin-related protein 1 homolog A, centractin alpha (yeast)	190	1	0	1	0	0	0	0	0	2	hsa-miR-183-5p.1	-0.27	-0.35	0.32
ACVR2A	ENST00000241416.7	activin A receptor, type IIA	109	1	0	1	0	1	0	0	1	0	hsa-miR-183-5p.1	-0.05	-0.32	0.44	2007
ACVR2B	ENST00000352511.4	activin A receptor, type IIB	21	2	1	0	1	1	0	0	1	4	hsa-miR-183-5p.1	-0.23	-0.57	0.94	2007, 2009, 2011
AFF4	ENST00000265343.5	AF4/FMR2 family, member 4	2755	1	0	0	1	0	0	0	0	2	hsa-miR-183-5p.1	-0.08	-0.08	0.53	2009, 2011
AGO2	ENST00000220592.5	argonaute RISC catalytic component 2	350	2	1	1	0	2	0	2	0	4	hsa-miR-183-5p.1	-0.21	-3.96	0.97	2007, 2009, 2011
AGPAT5	ENST00000285518.6	1-acylglycerol-3-phosphate O-acyltransferase 5	879	1	1	0	0	0	0	0	0	0	hsa-miR-183-5p.1	-0.27	-0.39	0.87	2009, 2011
AJAP1	ENST00000378191.4	adherens junctions associated protein 1	5	1	0	1	0	0	0	0	0	3	hsa-miR-183-5p.1	-0.26	-0.26	0.78	2009, 2011
AKAP12	ENST00000402676.2	A kinase (PRKA) anchor protein 12	913	1	1	0	0	2	1	1	0	1	hsa-miR-183-5p.1	-0.51	-0.56	0.23	2009, 2011
AL590483.1	ENST00000598000.1	Uncharacterized protein; cDNA FLJ42623 fis, clone BRACE3015894	5	2	0	1	1	0	0	0	0	0	hsa-miR-183-5p.1	-0.23	-0.23	0.58
AMD1	ENST00000368885.3	adenosylmethionine decarboxylase 1	725	1	1	0	0	0	0	0	0	1	hsa-miR-183-5p.1	-0.18	-0.42	0.85	2005, 2007
AMMECR1L	ENST00000272647.5	AMMECR1-like	21	1	0	1	0	1	0	1	0	1	hsa-miR-183-5p.1	-0.33	-0.33	0.19	2007
ANGEL2	ENST00000535388.1	angel homolog 2 (Drosophila)	218	1	1	0	0	0	0	0	0	1	hsa-miR-183-5p.1	-0.56	-0.56	< 0.1
ANKMY2	ENST00000306999.2	ankyrin repeat and MYND domain containing 2	75	1	1	0	0	1	0	0	1	0	hsa-miR-183-5p.1	-0.51	-0.54	0.5	2009, 2011
ANKRD13C	ENST00000370944.4	ankyrin repeat domain 13C	369	1	0	1	0	0	0	0	0	0	hsa-miR-183-5p.1	-0.45	-0.45	0.73	2007, 2009, 2011
AP3M1	ENST00000355264.4	adaptor-related protein complex 3, mu 1 subunit	601	1	0	1	0	0	0	0	0	1	hsa-miR-183-5p.1	-0.39	-0.39	0.78	2005, 2007, 2009, 2011
AP3M2	ENST00000174653.3	adaptor-related protein complex 3, mu 2 subunit	792	1	0	1	0	0	0	0	0	0	hsa-miR-183-5p.1	-0.23	-0.23	0.28
APPBP2	ENST00000083182.3	amyloid beta precursor protein (cytoplasmic tail) binding protein 2	907	1	0	1	0	1	1	0	0	2	hsa-miR-183-5p.1	-0.13	-0.25	0.15
ARFGAP2	ENST00000426335.2	ADP-ribosylation factor GTPase activating protein 2	3549	1	0	1	0	1	0	0	1	0	hsa-miR-183-5p.1	-0.36	-0.36	0.34	2005, 2007, 2011
ARHGAP18	ENST00000368149.2	Rho GTPase activating protein 18	176	1	0	1	0	0	0	0	0	1	hsa-miR-183-5p.1	-0.25	-0.35	0.78	2009, 2011
ARHGAP21	ENST00000396432.2	Rho GTPase activating protein 21	10	1	1	0	0	0	0	0	0	0	hsa-miR-183-5p.1	-0.38	-0.38	0.82	2005, 2007, 2009, 2011
ARHGAP26	ENST00000378004.3	Rho GTPase activating protein 26	131	1	0	1	0	1	1	0	0	6	hsa-miR-183-5p.1	-0.18	-0.33	0.57	2009, 2011
ARHGAP6	ENST00000380736.1	Rho GTPase activating protein 6	12	1	0	1	0	1	0	0	1	0	hsa-miR-183-5p.1	-0.46	-0.46	0.44
ARHGEF18	ENST00000319670.9	Rho/Rac guanine nucleotide exchange factor (GEF) 18	2596	1	0	1	0	0	0	0	0	0	hsa-miR-183-5p.1	-0.3	-0.3	0.78	2005, 2007, 2009, 2011
ARHGEF37	ENST00000333677.6	Rho guanine nucleotide exchange factor (GEF) 37	5	1	0	1	0	0	0	0	0	0	hsa-miR-183-5p.1	-0.35	-0.35	0.67	2009, 2011
ARID4B	ENST00000349213.3	AT rich interactive domain 4B (RBP1-like)	940	1	0	0	1	0	0	0	0	1	hsa-miR-183-5p.1	-0.15	-0.15	0.41	2005, 2007, 2011
ARPP19	ENST00000566423.1	cAMP-regulated phosphoprotein, 19kDa	1316	1	0	1	0	1	0	0	1	0	hsa-miR-183-5p.1	-0.54	-0.61	0.78	2005, 2007, 2009, 2011
ATF2	ENST00000487334.2	activating transcription factor 2	123	2	0	2	0	0	0	0	0	0	hsa-miR-183-5p.1	-0.41	-0.74	0.78
ATP13A3	ENST00000439040.1	ATPase type 13A3	243	1	1	0	0	0	0	0	0	1	hsa-miR-183-5p.1	-0.19	-0.19	0.23	2009, 2011
ATP2B4	ENST00000367218.3	ATPase, Ca++ transporting, plasma membrane 4	7311	2	0	0	2	2	0	1	1	1	hsa-miR-183-5p.1	-0.41	-0.41	0.68	2005, 2007, 2009, 2011
ATP2C1	ENST00000505330.1	ATPase, Ca++ transporting, type 2C, member 1	771	1	1	0	0	0	0	0	0	1	hsa-miR-183-5p.1	-0.44	-0.48	0.8	2009, 2011
ATRN	ENST00000262919.5	attractin	39	1	1	0	0	0	0	0	0	2	hsa-miR-183-5p.1	-0.14	-0.14	0.46	2009, 2011
AUTS2	ENST00000342771.4	autism susceptibility candidate 2	198	1	0	1	0	0	0	0	0	0	hsa-miR-183-5p.1	-0.17	-0.34	0.72	2009, 2011
AZIN1	ENST00000337198.5	antizyme inhibitor 1	2287	1	0	0	1	1	0	0	1	3	hsa-miR-183-5p.1	-0.02	-0.29	0.53	2007
B3GAT2	ENST00000230053.6	beta-1,3-glucuronyltransferase 2 (glucuronosyltransferase S)	39	1	1	0	0	1	0	1	0	0	hsa-miR-183-5p.1	-0.04	-0.33	< 0.1
BACH2	ENST00000257749.4	BTB and CNC homology 1, basic leucine zipper transcription factor 2	74	1	0	1	0	0	0	0	0	3	hsa-miR-183-5p.1	-0.23	-0.25	0.42	2005, 2007, 2009, 2011
BAZ1B	ENST00000339594.4	bromodomain adjacent to zinc finger domain, 1B	40	1	1	0	0	0	0	0	0	0	hsa-miR-183-5p.1	-0.19	-0.19	0.11	2005, 2007, 2009, 2011
BCL11B	ENST00000357195.3	B-cell CLL/lymphoma 11B (zinc finger protein)	73	2	0	0	2	2	0	2	0	2	hsa-miR-183-5p.1	-0.1	-0.1	0.71	2005, 2007, 2009, 2011
BEND3	ENST00000369042.1	BEN domain containing 3	13	1	0	1	0	0	0	0	0	0	hsa-miR-183-5p.1	-0.28	-0.28	0.25
BMI1	ENST00000376663.3	BMI1 polycomb ring finger oncogene	200	1	0	0	1	0	0	0	0	1	hsa-miR-183-5p.1	-0.12	-0.12	0.49	2007, 2009, 2011
BMP2K	ENST00000335016.5	BMP2 inducible kinase	164	1	0	1	0	1	0	0	1	0	hsa-miR-183-5p.1	-0.36	-0.37	0.69
BNC2	ENST00000380672.4	basonuclin 2	770	2	0	0	2	0	0	0	0	1	hsa-miR-183-5p.1	-0.13	-0.13	0.78	2005, 2007, 2009, 2011
BNIP3L	ENST00000380629.2	BCL2/adenovirus E1B 19kDa interacting protein 3-like	191	1	0	1	0	0	0	0	0	1	hsa-miR-183-5p.1	-0.02	-0.51	0.64	2005, 2007, 2009, 2011
BRD4	ENST00000263377.2	bromodomain containing 4	849	1	0	1	0	0	0	0	0	0	hsa-miR-183-5p.1	-0.15	-0.15	0.77
BRMS1L	ENST00000216807.7	breast cancer metastasis-suppressor 1-like	230	1	0	1	0	0	0	0	0	2	hsa-miR-183-5p.1	-0.41	-0.41	0.78	2005, 2007, 2009, 2011
BTG1	ENST00000256015.3	B-cell translocation gene 1, anti-proliferative	1677	1	1	0	0	0	0	0	0	1	hsa-miR-183-5p.1	-0.65	-0.66	0.88	2005, 2007, 2009, 2011
BVES	ENST00000314641.5	blood vessel epicardial substance	30	1	0	1	0	0	0	0	0	2	hsa-miR-183-5p.1	-0.24	-0.5	0.19	2011
BZW1	ENST00000409600.1	basic leucine zipper and W2 domains 1	470	1	0	1	0	2	1	1	0	1	hsa-miR-183-5p.1	-0.32	-0.72	0.78	2005, 2007, 2009
C11orf57	ENST00000532163.1	chromosome 11 open reading frame 57	207	1	0	1	0	0	0	0	0	3	hsa-miR-183-5p.1	-0.43	-0.49	0.38	2011
C16orf72	ENST00000327827.7	chromosome 16 open reading frame 72	379	2	0	1	1	0	0	0	0	0	hsa-miR-183-5p.1	-0.42	-0.65	0.9	2007, 2009, 2011
C2orf44	ENST00000406895.3	chromosome 2 open reading frame 44	104	1	1	0	0	1	0	1	0	1	hsa-miR-183-5p.1	-0.55	-0.55	< 0.1	2011
C5orf24	ENST00000394976.3	chromosome 5 open reading frame 24	2668	1	0	1	0	1	0	0	1	0	hsa-miR-183-5p.1	-0.23	-0.24	0.27
C8orf47	ENST00000318528.3	chromosome 8 open reading frame 47	63	1	0	1	0	0	0	0	0	0	hsa-miR-183-5p.1	-0.2	-0.35	0.54
CAB39	ENST00000258418.5	calcium binding protein 39	27	1	0	1	0	0	0	0	0	1	hsa-miR-183-5p.1	-0.09	-0.16	0.28	2011
CACNA1E	ENST00000526775.1	calcium channel, voltage-dependent, R type, alpha 1E subunit	5	2	0	1	1	1	0	1	0	3	hsa-miR-183-5p.1	-0.39	-0.39	0.85	2005, 2007, 2009, 2011
CALN1	ENST00000329008.5	calneuron 1	5	1	0	0	1	2	0	1	1	3	hsa-miR-183-5p.1	-0.12	-0.12	0.55	2009, 2011
CAMK2D	ENST00000296402.5	calcium/calmodulin-dependent protein kinase II delta	938	1	0	0	1	0	0	0	0	1	hsa-miR-183-5p.1	-0.17	-0.17	0.53	2009, 2011
CAND1	ENST00000545606.1	cullin-associated and neddylation-dissociated 1	1568	1	0	1	0	0	0	0	0	1	hsa-miR-183-5p.1	-0.09	-0.23	0.71
CBL	ENST00000264033.4	Cbl proto-oncogene, E3 ubiquitin protein ligase	309	2	0	2	0	0	0	0	0	1	hsa-miR-183-5p.1	-0.08	-0.08	0.39
CCDC176	ENST00000394009.3	coiled-coil domain containing 176	61	1	0	0	1	0	0	0	0	0	hsa-miR-183-5p.1	-0.11	-0.11	ORF	2007
CCDC50	ENST00000392455.3	coiled-coil domain containing 50	961	1	1	0	0	0	0	0	0	3	hsa-miR-183-5p.1	-0.12	-0.31	< 0.1	2011
CCNB1	ENST00000256442.5	cyclin B1	6970	1	0	1	0	3	0	1	2	2	hsa-miR-183-5p.1	-0.42	-0.8	0.2
CCND2	ENST00000261254.3	cyclin D2	66	1	0	0	1	0	0	0	0	0	hsa-miR-183-5p.1	-0.06	-0.07	0.53	2005, 2007, 2011
CDC73	ENST00000367435.3	cell division cycle 73	579	1	0	1	0	1	0	1	0	6	hsa-miR-183-5p.1	-0.04	-0.38	0.24
CDH9	ENST00000231021.4	cadherin 9, type 2 (T1-cadherin)	7	1	0	0	1	0	0	0	0	0	hsa-miR-183-5p.1	-0.17	-0.17	0.28	2005, 2007
CDK5R1	ENST00000313401.3	cyclin-dependent kinase 5, regulatory subunit 1 (p35)	335	1	0	1	0	1	0	0	1	1	hsa-miR-183-5p.1	-0.43	-0.43	0.78	2005, 2007, 2009, 2011
CDYL2	ENST00000570137.2	chromodomain protein, Y-like 2	239	1	0	1	0	0	0	0	0	0	hsa-miR-183-5p.1	-0.17	-0.23	0.27
CELF1	ENST00000395290.2	CUGBP, Elav-like family member 1	153	1	1	0	0	0	0	0	0	0	hsa-miR-183-5p.1	-0.33	-0.33	0.81	2011
CELF2	ENST00000315874.4	CUGBP, Elav-like family member 2	56	1	1	0	0	1	0	1	0	0	hsa-miR-183-5p.1	-0.34	-0.41	0.59	2005, 2007, 2009, 2011
CELF6	ENST00000287202.5	CUGBP, Elav-like family member 6	5	1	1	0	0	0	0	0	0	2	hsa-miR-183-5p.1	-0.31	-0.31	0.54	2005, 2007, 2009, 2011
CELSR3	ENST00000164024.4	cadherin, EGF LAG seven-pass G-type receptor 3	13	1	0	1	0	0	0	0	0	0	hsa-miR-183-5p.1	-0.17	-0.17	0.47	2005, 2007, 2009, 2011
CEP170B	ENST00000414716.3	centrosomal protein 170B	326	1	1	0	0	2	0	1	1	0	hsa-miR-183-5p.1	-0.47	-0.47	0.85	2009, 2011
CEP97	ENST00000341893.3	centrosomal protein 97kDa	290	2	1	1	0	1	0	1	0	0	hsa-miR-183-5p.1	-0.36	-0.46	0.82
CERS6	ENST00000305747.6	ceramide synthase 6	1932	1	0	1	0	1	0	0	1	1	hsa-miR-183-5p.1	-0.19	-0.24	0.14	2009, 2011
CHD2	ENST00000394196.4	chromodomain helicase DNA binding protein 2	1237	1	1	0	0	0	0	0	0	0	hsa-miR-183-5p.1	-0.28	-0.28	0.88	2007, 2009, 2011
CLCN3	ENST00000513761.1	chloride channel, voltage-sensitive 3	1142	1	0	1	0	0	0	0	0	2	hsa-miR-183-5p.1	-0.4	-0.4	0.77	2005, 2007, 2009, 2011
CLIC4	ENST00000374379.4	chloride intracellular channel 4	226	1	0	1	0	1	0	0	1	1	hsa-miR-183-5p.1	-0.3	-0.4	0.25	2009, 2011
CLVS2	ENST00000275162.5	clavesin 2	19	1	0	1	0	0	0	0	0	1	hsa-miR-183-5p.1	-0.37	-0.37	0.72
CNOT6L	ENST00000504123.1	CCR4-NOT transcription complex, subunit 6-like	23	1	0	1	0	0	0	0	0	6	hsa-miR-183-5p.1	-0.09	-0.29	0.25	2007, 2009, 2011
COL25A1	ENST00000399132.1	collagen, type XXV, alpha 1	270	1	0	1	0	1	0	0	1	1	hsa-miR-183-5p.1	-0.39	-0.43	0.65
COMMD3-BMI1	ENST00000602390.1	COMMD3-BMI1 readthrough	195	1	0	0	1	0	0	0	0	1	hsa-miR-183-5p.1	-0.11	-0.11	0.49	2011
CPEB1	ENST00000450751.2	cytoplasmic polyadenylation element binding protein 1	5	1	0	0	1	0	0	0	0	0	hsa-miR-183-5p.1	-0.2	-0.2	0.5	2005, 2007, 2009, 2011
CPEB2	ENST00000538197.1	cytoplasmic polyadenylation element binding protein 2	367	1	0	0	1	0	0	0	0	0	hsa-miR-183-5p.1	-0.01	-0.01	0.46	2005, 2007, 2009, 2011
CRK	ENST00000398970.5	v-crk avian sarcoma virus CT10 oncogene homolog	1841	1	0	1	0	0	0	0	0	1	hsa-miR-183-5p.1	-0.47	-0.5	0.77
CSMD1	ENST00000400186.3	CUB and Sushi multiple domains 1	5	1	1	0	0	1	0	1	0	1	hsa-miR-183-5p.1	-0.39	-0.53	0.85	2009, 2011
CSNK1G1	ENST00000303052.7	casein kinase 1, gamma 1	149	1	0	1	0	0	0	0	0	4	hsa-miR-183-5p.1	-0.21	-0.21	0.25	2007, 2009, 2011
CSNK1G3	ENST00000360683.2	casein kinase 1, gamma 3	28	1	0	1	0	0	0	0	0	0	hsa-miR-183-5p.1	-0.12	-0.22	0.24	2005, 2007
CSNK2A1	ENST00000349736.5	casein kinase 2, alpha 1 polypeptide	1927	2	0	1	1	0	0	0	0	1	hsa-miR-183-5p.1	-0.04	-0.42	0.87
CTDSP1	ENST00000273062.2	CTD (carboxy-terminal domain, RNA polymerase II, polypeptide A) small phosphatase 1	1299	1	1	0	0	1	0	1	0	1	hsa-miR-183-5p.1	-0.65	-0.65	0.79	2005, 2007, 2009, 2011
CTDSPL	ENST00000443503.2	CTD (carboxy-terminal domain, RNA polymerase II, polypeptide A) small phosphatase-like	372	1	1	0	0	2	0	1	1	0	hsa-miR-183-5p.1	-0.52	-0.64	0.64	2005, 2007, 2009, 2011
CTNNA2	ENST00000496558.1	catenin (cadherin-associated protein), alpha 2	5	1	0	1	0	0	0	0	0	2	hsa-miR-183-5p.1	-0.39	-0.42	0.49	2005, 2007
CX3CL1	ENST00000006053.6	chemokine (C-X3-C motif) ligand 1	218	1	0	1	0	0	0	0	0	0	hsa-miR-183-5p.1	-0.37	-0.4	0.52	2009, 2011
CYYR1	ENST00000299340.4	cysteine/tyrosine-rich 1	5	1	1	0	0	0	0	0	0	0	hsa-miR-183-5p.1	-0.65	-0.65	0.39	2009, 2011
DAAM1	ENST00000395125.1	dishevelled associated activator of morphogenesis 1	167	1	0	1	0	0	0	0	0	1	hsa-miR-183-5p.1	-0.22	-0.32	0.52
DAB1	ENST00000371236.2	Dab, reelin signal transducer, homolog 1 (Drosophila)	490	1	0	1	0	0	0	0	0	3	hsa-miR-183-5p.1	-0.22	-0.34	0.26
DAGLA	ENST00000257215.5	diacylglycerol lipase, alpha	1262	1	0	1	0	0	0	0	0	0	hsa-miR-183-5p.1	-0.29	-0.29	0.78	2007, 2009, 2011
DAP	ENST00000230895.6	death-associated protein	8552	1	0	1	0	0	0	0	0	2	hsa-miR-183-5p.1	-0.28	-0.31	< 0.1	2005, 2007
DCX	ENST00000356915.2	doublecortin	5	1	0	1	0	0	0	0	0	1	hsa-miR-183-5p.1	-0.32	-0.32	0.78	2005, 2007, 2009, 2011
DDI2	ENST00000480945.1	DNA-damage inducible 1 homolog 2 (S. cerevisiae)	357	1	0	1	0	1	0	1	0	2	hsa-miR-183-5p.1	-0.02	-0.3	0.4
DDIT4	ENST00000307365.3	DNA-damage-inducible transcript 4	2454	1	0	1	0	0	0	0	0	0	hsa-miR-183-5p.1	-0.17	-0.2	0.33	2009, 2011
DDX3X	ENST00000399959.2	DEAD (Asp-Glu-Ala-Asp) box helicase 3, X-linked	965	1	0	0	1	0	0	0	0	0	hsa-miR-183-5p.1	-0.02	-0.07	0.46	2005, 2007
DGCR2	ENST00000545799.1	DiGeorge syndrome critical region gene 2	1754	1	1	0	0	0	0	0	0	2	hsa-miR-183-5p.1	-0.37	-0.38	0.8	2005, 2007, 2009, 2011
DGKH	ENST00000261491.5	diacylglycerol kinase, eta	46	1	1	0	0	5	0	2	3	2	hsa-miR-183-5p.1	-0.14	-0.21	0.86
DIP2A	ENST00000318711.7	DIP2 disco-interacting protein 2 homolog A (Drosophila)	298	1	0	1	0	1	0	1	0	1	hsa-miR-183-5p.1	-0.25	-0.34	0.66	2009, 2011
DKFZP761J1410	ENST00000251473.5	Lipid phosphate phosphatase-related protein type 2	345	1	0	1	0	0	0	0	0	0	hsa-miR-183-5p.1	-0.27	-0.27	0.5	2009, 2011
DMXL1	ENST00000311085.8	Dmx-like 1	136	1	1	0	0	0	0	0	0	1	hsa-miR-183-5p.1	-0.12	-0.29	0.81	2009, 2011
DNAJA1	ENST00000330899.4	DnaJ (Hsp40) homolog, subfamily A, member 1	789	1	0	1	0	0	0	0	0	0	hsa-miR-183-5p.1	-0.33	-0.43	0.33
DNAJB4	ENST00000370763.5	DnaJ (Hsp40) homolog, subfamily B, member 4	633	1	0	0	1	3	0	2	1	3	hsa-miR-183-5p.1	-0.2	-0.61	0.44
DOCK4	ENST00000428084.1	dedicator of cytokinesis 4	211	1	0	0	1	0	0	0	0	0	hsa-miR-183-5p.1	-0.07	-0.07	0.41
DPP8	ENST00000341861.5	dipeptidyl-peptidase 8	1293	1	0	1	0	0	0	0	0	3	hsa-miR-183-5p.1	-0.32	-0.32	0.77	2009, 2011
DTNA	ENST00000283365.9	dystrobrevin, alpha	144	1	1	0	0	0	0	0	0	0	hsa-miR-183-5p.1	-0.24	-0.24	0.83	2005, 2007, 2009, 2011
DUSP10	ENST00000366899.3	dual specificity phosphatase 10	70	1	1	0	0	0	0	0	0	1	hsa-miR-183-5p.1	-0.63	-0.63	0.87	2005, 2007, 2009, 2011
DUSP13	ENST00000372702.3	dual specificity phosphatase 13	5	1	0	1	0	0	0	0	0	1	hsa-miR-183-5p.1	-0.14	-0.14	ORF
EEF2	ENST00000309311.6	eukaryotic translation elongation factor 2	25580	2	0	2	0	0	0	0	0	0	hsa-miR-183-5p.1	-0.65	-0.65	0.82	2009, 2011
EGR1	ENST00000239938.4	early growth response 1	1956	1	0	1	0	0	0	0	0	0	hsa-miR-183-5p.1	-0.19	-0.19	0.5	2005, 2007
EI24	ENST00000343678.4	etoposide induced 2.4	646	1	0	1	0	0	0	0	0	1	hsa-miR-183-5p.1	-0.46	-0.46	0.77	2009, 2011
EIF4A2	ENST00000323963.5	eukaryotic translation initiation factor 4A2	304	1	0	0	1	0	0	0	0	0	hsa-miR-183-5p.1	-0.16	-0.2	0.44	2005, 2007
EIF5B	ENST00000289371.6	eukaryotic translation initiation factor 5B	188	1	0	0	1	1	0	0	1	0	hsa-miR-183-5p.1	-0.02	-0.21	< 0.1
EMC3	ENST00000245046.2	ER membrane protein complex subunit 3	4423	1	0	1	0	0	0	0	0	0	hsa-miR-183-5p.1	-0.01	-0.26	0.17
EML4	ENST00000318522.5	echinoderm microtubule associated protein like 4	62	1	0	1	0	0	0	0	0	1	hsa-miR-183-5p.1	-0.08	-0.22	0.48	2005, 2007, 2009, 2011
ENAH	ENST00000366844.3	enabled homolog (Drosophila)	415	1	1	0	0	2	0	2	0	0	hsa-miR-183-5p.1	-0.39	-0.66	0.88	2005, 2007, 2009, 2011
ENY2	ENST00000521688.1	enhancer of yellow 2 homolog (Drosophila)	1814	1	0	0	1	0	0	0	0	0	hsa-miR-183-5p.1	-0.32	-0.32	0.53	2007, 2011
EPHA4	ENST00000281821.2	EPH receptor A4	64	2	1	1	0	0	0	0	0	1	hsa-miR-183-5p.1	-0.4	-0.42	0.69	2005, 2007, 2009, 2011
EPHA7	ENST00000369303.4	EPH receptor A7	213	1	0	1	0	0	0	0	0	0	hsa-miR-183-5p.1	-0.32	-0.32	0.37
EPHX4	ENST00000370383.4	epoxide hydrolase 4	55	1	1	0	0	0	0	0	0	0	hsa-miR-183-5p.1	-0.42	-0.65	0.38
ERBB2IP	ENST00000284037.5	erbb2 interacting protein	177	1	1	0	0	1	0	0	1	0	hsa-miR-183-5p.1	-0.1	-0.33	0.78	2009, 2011
ERN1	ENST00000433197.3	endoplasmic reticulum to nucleus signaling 1	182	1	0	1	0	0	0	0	0	0	hsa-miR-183-5p.1	-0.38	-0.39	0.78
ERP44	ENST00000262455.6	endoplasmic reticulum protein 44	1530	1	0	1	0	0	0	0	0	0	hsa-miR-183-5p.1	-0.01	-0.33	0.77	2005, 2007, 2009, 2011
EVI5	ENST00000370331.1	ecotropic viral integration site 5	172	1	0	0	1	0	0	0	0	1	hsa-miR-183-5p.1	-0.14	-0.14	0.53	2009, 2011
EZR	ENST00000337147.7	ezrin	3757	1	1	0	0	0	0	0	0	2	hsa-miR-183-5p.1	-0.47	-0.59	0.85	2005, 2007, 2009, 2011
FAM168A	ENST00000064778.4	family with sequence similarity 168, member A	68	1	0	1	0	0	0	0	0	1	hsa-miR-183-5p.1	-0.13	-0.18	0.15
FAM169A	ENST00000380515.3	family with sequence similarity 169, member A	90	1	0	1	0	1	0	0	1	0	hsa-miR-183-5p.1	-0.27	-0.28	< 0.1
FAM175B	ENST00000298492.5	family with sequence similarity 175, member B	525	2	0	1	1	0	0	0	0	2	hsa-miR-183-5p.1	-0.52	-0.63	0.87	2005, 2007, 2011
FAM217B	ENST00000358293.3	family with sequence similarity 217, member B	175	1	1	0	0	2	0	1	1	0	hsa-miR-183-5p.1	-0.5	-0.5	< 0.1	2009, 2011
FAT1	ENST00000441802.2	FAT atypical cadherin 1	39	1	0	1	0	1	0	1	0	0	hsa-miR-183-5p.1	-0.33	-0.36	0.28
FBN2	ENST00000262464.4	fibrillin 2	167	1	0	0	1	0	0	0	0	0	hsa-miR-183-5p.1	-0.07	-0.07	0.34
FCHO2	ENST00000430046.2	FCH domain only 2	158	1	1	0	0	0	0	0	0	2	hsa-miR-183-5p.1	-0.36	-0.36	0.54	2005, 2007, 2009, 2011
FGF9	ENST00000382353.5	fibroblast growth factor 9	136	1	0	0	1	0	0	0	0	0	hsa-miR-183-5p.1	-0.05	-0.05	0.4	2005, 2007, 2009, 2011
FHDC1	ENST00000260008.3	FH2 domain containing 1	53	1	1	0	0	0	0	0	0	0	hsa-miR-183-5p.1	-0.24	-0.24	0.26	2011
FLRT3	ENST00000378053.3	fibronectin leucine rich transmembrane protein 3	11	1	0	0	1	0	0	0	0	2	hsa-miR-183-5p.1	-0.2	-0.21	0.53	2005, 2007, 2009, 2011
FN1	ENST00000357009.2	fibronectin 1	1064	1	0	1	0	1	0	1	0	0	hsa-miR-183-5p.1	-0.27	-0.32	ORF
FNDC3B	ENST00000336824.4	fibronectin type III domain containing 3B	509	1	0	0	1	0	0	0	0	3	hsa-miR-183-5p.1	-0.06	-0.12	0.46	2005, 2007, 2009, 2011
FOXN2	ENST00000340553.3	forkhead box N2	441	2	0	2	0	0	0	0	0	3	hsa-miR-183-5p.1	-0.58	-0.58	0.92	2007, 2009, 2011
FOXO1	ENST00000379561.5	forkhead box O1	480	1	0	1	0	1	0	1	0	0	hsa-miR-183-5p.1	-0.4	-0.4	0.37	2005, 2007, 2009, 2011
FOXP1	ENST00000318789.4	forkhead box P1	264	1	0	1	0	0	0	0	0	1	hsa-miR-183-5p.1	-0.33	-0.33	0.73	2005, 2007, 2009, 2011
FRMD5	ENST00000484674.1	FERM domain containing 5	161	1	0	1	0	0	0	0	0	2	hsa-miR-183-5p.1	-0.13	-0.4	0.78
FRMD6	ENST00000395718.2	FERM domain containing 6	508	1	1	0	0	1	0	1	0	0	hsa-miR-183-5p.1	-0.7	-0.7	0.7	2007, 2009, 2011
FRS2	ENST00000550389.1	fibroblast growth factor receptor substrate 2	176	2	0	2	0	1	0	0	1	0	hsa-miR-183-5p.1	-0.48	-0.62	0.26
FUNDC2	ENST00000369498.3	FUN14 domain containing 2	130	1	1	0	0	2	0	1	1	3	hsa-miR-183-5p.1	-0.07	-0.7	< 0.1
G3BP1	ENST00000394123.3	GTPase activating protein (SH3 domain) binding protein 1	688	1	0	0	1	0	0	0	0	3	hsa-miR-183-5p.1	-0.02	-0.04	0.51
GABPB2	ENST00000368918.3	GA binding protein transcription factor, beta subunit 2	35	1	1	0	0	0	0	0	0	1	hsa-miR-183-5p.1	-0.21	-0.3	0.56
GALNTL6	ENST00000506823.1	UDP-N-acetyl-alpha-D-galactosamine:polypeptide N-acetylgalactosaminyltransferase-like 6	26	1	0	1	0	0	0	0	0	2	hsa-miR-183-5p.1	-0.34	-0.34	0.6	2009
GAN	ENST00000568107.2	gigaxonin	185	1	0	1	0	0	0	0	0	4	hsa-miR-183-5p.1	-0.15	-0.15	0.19
GATAD2B	ENST00000368655.4	GATA zinc finger domain containing 2B	48	1	0	1	0	0	0	0	0	0	hsa-miR-183-5p.1	-0.13	-0.24	0.64	2011
GCLM	ENST00000370238.3	glutamate-cysteine ligase, modifier subunit	809	1	1	0	0	0	0	0	0	0	hsa-miR-183-5p.1	-0.24	-0.61	0.78	2009, 2011
GJD2	ENST00000290374.4	gap junction protein, delta 2, 36kDa	5	1	1	0	0	0	0	0	0	1	hsa-miR-183-5p.1	-0.57	-0.57	0.86
GLRA3	ENST00000274093.3	glycine receptor, alpha 3	5	1	1	0	0	1	0	0	1	0	hsa-miR-183-5p.1	-0.39	-0.39	0.86
GMFB	ENST00000358056.3	glia maturation factor, beta	15	1	1	0	0	1	0	0	1	2	hsa-miR-183-5p.1	-0.15	-0.43	0.42	2009, 2011
GNAQ	ENST00000286548.4	guanine nucleotide binding protein (G protein), q polypeptide	47	1	0	1	0	0	0	0	0	2	hsa-miR-183-5p.1	-0.3	-0.3	0.58	2009, 2011
GNB1	ENST00000378609.4	guanine nucleotide binding protein (G protein), beta polypeptide 1	3695	1	0	0	1	0	0	0	0	1	hsa-miR-183-5p.1	-0.13	-0.17	0.42	2005, 2007, 2011
GNG12	ENST00000370982.3	guanine nucleotide binding protein (G protein), gamma 12	1362	1	1	0	0	0	0	0	0	0	hsa-miR-183-5p.1	-0.52	-0.55	0.43	2009, 2011
GNG5	ENST00000370645.4	guanine nucleotide binding protein (G protein), gamma 5	3132	1	1	0	0	0	0	0	0	0	hsa-miR-183-5p.1	-0.88	-0.88	0.56	2005, 2007, 2009, 2011
GOLGA7	ENST00000405786.2	golgin A7	34	1	0	1	0	0	0	0	0	0	hsa-miR-183-5p.1	-0.35	-0.35	0.42	2009
GOLPH3	ENST00000265070.6	golgi phosphoprotein 3 (coat-protein)	1157	1	0	0	1	1	0	1	0	1	hsa-miR-183-5p.1	-0.4	-0.4	0.32
GPAM	ENST00000348367.4	glycerol-3-phosphate acyltransferase, mitochondrial	153	1	0	1	0	1	0	1	0	0	hsa-miR-183-5p.1	-0.31	-0.31	0.6	2009, 2011
GPCPD1	ENST00000379019.4	glycerophosphocholine phosphodiesterase GDE1 homolog (S. cerevisiae)	155	1	0	1	0	0	0	0	0	1	hsa-miR-183-5p.1	-0.3	-0.3	0.78	2009, 2011
GPR3	ENST00000374024.3	G protein-coupled receptor 3	5	1	0	1	0	0	0	0	0	0	hsa-miR-183-5p.1	-0.32	-0.32	0.17	2011
GREM2	ENST00000318160.4	gremlin 2, DAN family BMP antagonist	631	1	1	0	0	0	0	0	0	3	hsa-miR-183-5p.1	-0.02	-0.34	0.14	2007, 2009, 2011
GSE1	ENST00000253458.7	Gse1 coiled-coil protein	133	1	0	1	0	0	0	0	0	3	hsa-miR-183-5p.1	-0.25	-0.25	0.78	2005, 2007, 2009, 2011
GTF2H1	ENST00000265963.4	general transcription factor IIH, polypeptide 1, 62kDa	121	1	1	0	0	0	0	0	0	0	hsa-miR-183-5p.1	-0.03	-0.49	0.32	2011
H3F3B	ENST00000591890.1	H3 histone, family 3B (H3.3B)	336	1	0	1	0	1	0	0	1	0	hsa-miR-183-5p.1	-0.32	-0.4	< 0.1
HBEGF	ENST00000230990.6	heparin-binding EGF-like growth factor	28	1	0	1	0	0	0	0	0	2	hsa-miR-183-5p.1	-0.21	-0.51	0.28	2005, 2007
HCN1	ENST00000303230.4	hyperpolarization activated cyclic nucleotide-gated potassium channel 1	5	1	0	0	1	2	2	0	0	0	hsa-miR-183-5p.1	-0.16	-0.4	0.52
HEATR1	ENST00000366582.3	HEAT repeat containing 1	282	1	0	1	0	0	0	0	0	0	hsa-miR-183-5p.1	-0.19	-0.19	0.34	2011
HECTD2	ENST00000371667.1	HECT domain containing E3 ubiquitin protein ligase 2	1514	1	0	1	0	0	0	0	0	0	hsa-miR-183-5p.1	-0.29	-0.29	0.26	2005, 2007
HLF	ENST00000226067.5	hepatic leukemia factor	15	1	0	1	0	0	0	0	0	1	hsa-miR-183-5p.1	-0.23	-0.23	0.5	2009, 2011
HLTF	ENST00000465259.1	helicase-like transcription factor	127	1	1	0	0	0	0	0	0	0	hsa-miR-183-5p.1	-0.04	-0.27	< 0.1
HOXA9	ENST00000396345.1	homeobox A9	151	1	1	0	0	0	0	0	0	1	hsa-miR-183-5p.1	-0.04	-0.33	< 0.1
HS3ST1	ENST00000002596.5	heparan sulfate (glucosamine) 3-O-sulfotransferase 1	9	1	0	0	1	1	0	0	1	1	hsa-miR-183-5p.1	-0.25	-0.26	0.53	2005, 2007, 2009, 2011
HSPA9	ENST00000297185.3	heat shock 70kDa protein 9 (mortalin)	573	1	0	1	0	0	0	0	0	2	hsa-miR-183-5p.1	-0.16	-0.26	0.47
HSPH1	ENST00000320027.5	heat shock 105kDa/110kDa protein 1	4109	1	0	0	1	0	0	0	0	0	hsa-miR-183-5p.1	-0.23	-0.23	0.53
HTR2A	ENST00000378688.4	5-hydroxytryptamine (serotonin) receptor 2A, G protein-coupled	5	1	1	0	0	1	0	0	1	1	hsa-miR-183-5p.1	-0.51	-0.51	0.57
ICA1	ENST00000402384.3	islet cell autoantigen 1, 69kDa	378	1	0	1	0	0	0	0	0	0	hsa-miR-183-5p.1	-0.61	-0.61	0.78	2009, 2011
ICK	ENST00000350082.5	intestinal cell (MAK-like) kinase	18	1	0	1	0	0	0	0	0	1	hsa-miR-183-5p.1	-0.15	-0.33	0.74	2005, 2007, 2009, 2011
IDH2	ENST00000330062.3	isocitrate dehydrogenase 2 (NADP+), mitochondrial	296	1	1	0	0	0	0	0	0	0	hsa-miR-183-5p.1	-0.65	-0.67	0.85	2005, 2007, 2009, 2011
INSIG1	ENST00000342407.5	insulin induced gene 1	1776	1	0	0	1	0	0	0	0	1	hsa-miR-183-5p.1	-0.24	-0.26	0.53	2005, 2007, 2009, 2011
IPPK	ENST00000287996.3	inositol 1,3,4,5,6-pentakisphosphate 2-kinase	211	1	1	0	0	0	0	0	0	0	hsa-miR-183-5p.1	-0.03	-0.55	0.88	2009, 2011
IRS1	ENST00000305123.5	insulin receptor substrate 1	804	1	1	0	0	1	0	0	1	3	hsa-miR-183-5p.1	-0.42	-0.51	0.68	2005, 2007, 2011
ISY1-RAB43	ENST00000418265.1	ISY1-RAB43 readthrough	5	1	0	1	0	0	0	0	0	1	hsa-miR-183-5p.1	-0.24	-0.24	< 0.1
ITGB1	ENST00000396033.2	integrin, beta 1 (fibronectin receptor, beta polypeptide, antigen CD29 includes MDF2, MSK12)	2098	1	0	1	0	1	1	0	0	1	hsa-miR-183-5p.1	-0.7	-0.7	0.37	2005, 2007, 2011
ITGB8	ENST00000222573.4	integrin, beta 8	17	1	0	0	1	1	1	0	0	1	hsa-miR-183-5p.1	-0.24	-0.29	0.37	2009, 2011
KANK1	ENST00000382303.1	KN motif and ankyrin repeat domains 1	6	1	0	0	1	0	0	0	0	0	hsa-miR-183-5p.1	-0.18	-0.18	0.45	2005, 2007, 2009, 2011
KAZALD1	ENST00000370200.5	Kazal-type serine peptidase inhibitor domain 1	186	1	0	1	0	0	0	0	0	0	hsa-miR-183-5p.1	-0.05	-0.14	0.47
KCNJ14	ENST00000391884.1	potassium inwardly-rectifying channel, subfamily J, member 14	29	1	0	1	0	0	0	0	0	1	hsa-miR-183-5p.1	-0.39	-0.39	0.7	2005, 2007, 2009, 2011
KCNK10	ENST00000340700.5	potassium channel, subfamily K, member 10	5	2	1	1	0	0	0	0	0	0	hsa-miR-183-5p.1	-0.77	-0.77	0.97	2005, 2007, 2009, 2011
KCNK2	ENST00000444842.2	potassium channel, subfamily K, member 2	258	1	1	0	0	0	0	0	0	0	hsa-miR-183-5p.1	-0.47	-0.47	0.66	2005, 2007, 2009, 2011
KCTD15	ENST00000284006.6	potassium channel tetramerization domain containing 15	2483	1	0	0	1	0	0	0	0	0	hsa-miR-183-5p.1	-0.13	-0.14	0.53	2009, 2011
KCTD2	ENST00000322444.6	potassium channel tetramerization domain containing 2	3328	1	0	1	0	1	0	1	0	0	hsa-miR-183-5p.1	-0.3	-0.3	0.27
KDM2B	ENST00000536437.1	lysine (K)-specific demethylase 2B	647	1	0	1	0	0	0	0	0	1	hsa-miR-183-5p.1	-0.16	-0.42	0.78	2009, 2011
KHDRBS2	ENST00000281156.4	KH domain containing, RNA binding, signal transduction associated 2	5	1	0	0	1	0	0	0	0	0	hsa-miR-183-5p.1	-0.17	-0.17	0.47	2005, 2007, 2011
KIAA0101	ENST00000558008.1	KIAA0101	6821	1	1	0	0	1	0	0	1	1	hsa-miR-183-5p.1	-0.65	-0.81	0.77	2009, 2011
KIAA0355	ENST00000299505.6	KIAA0355	538	1	0	1	0	0	0	0	0	0	hsa-miR-183-5p.1	-0.38	-0.38	0.75	2005, 2007, 2009, 2011
KIAA0368	ENST00000338205.5	KIAA0368	57	1	0	1	0	0	0	0	0	0	hsa-miR-183-5p.1	-0.29	-0.29	0.78	2007, 2009, 2011
KIAA1324L	ENST00000450689.2	KIAA1324-like	181	1	0	0	1	0	0	0	0	1	hsa-miR-183-5p.1	-0.1	-0.11	0.49	2007, 2011
KIAA2018	ENST00000316407.4	KIAA2018	23	1	1	0	0	0	0	0	0	1	hsa-miR-183-5p.1	-0.13	-0.13	0.12	2009, 2011
KIF13A	ENST00000378814.5	kinesin family member 13A	725	1	1	0	0	0	0	0	0	1	hsa-miR-183-5p.1	-0.13	-0.14	< 0.1
KIF2A	ENST00000381103.2	kinesin heavy chain member 2A	905	1	1	0	0	0	0	0	0	0	hsa-miR-183-5p.1	-0.48	-0.5	0.88	2009, 2011
KLF7	ENST00000309446.6	Kruppel-like factor 7 (ubiquitous)	737	1	0	0	1	0	0	0	0	1	hsa-miR-183-5p.1	-0.06	-0.06	0.36
KLHL23	ENST00000392647.2	kelch-like family member 23	791	1	1	0	0	0	0	0	0	2	hsa-miR-183-5p.1	-0.31	-0.31	< 0.1
KLHL24	ENST00000454652.2	kelch-like family member 24	143	1	1	0	0	1	0	1	0	0	hsa-miR-183-5p.1	-0.44	-0.5	0.16	2009
KLHL28	ENST00000396128.4	kelch-like family member 28	9	1	1	0	0	0	0	0	0	0	hsa-miR-183-5p.1	-0.48	-0.48	0.67	2007, 2009, 2011
KLHL3	ENST00000541417.1	kelch-like family member 3	40	1	0	1	0	1	0	1	0	2	hsa-miR-183-5p.1	-0.35	-0.41	0.34	2007, 2009, 2011
KPNA4	ENST00000334256.4	karyopherin alpha 4 (importin alpha 3)	111	1	0	0	1	1	0	1	0	2	hsa-miR-183-5p.1	-0.1	-0.11	0.53	2005, 2007, 2011
L3MBTL3	ENST00000529410.1	l(3)mbt-like 3 (Drosophila)	60	1	1	0	0	0	0	0	0	0	hsa-miR-183-5p.1	-0.57	-0.57	0.66	2005, 2007, 2009, 2011
LCMT2	ENST00000567039.1	leucine carboxyl methyltransferase 2	274	1	0	1	0	0	0	0	0	0	hsa-miR-183-5p.1	-0.28	-0.28	ORF
LHFPL2	ENST00000515007.2	lipoma HMGIC fusion partner-like 2	16	1	1	0	0	0	0	0	0	2	hsa-miR-183-5p.1	-0.6	-0.6	0.87	2009, 2011
LIN52	ENST00000555028.1	lin-52 homolog (C. elegans)	116	1	1	0	0	0	0	0	0	0	hsa-miR-183-5p.1	-0.49	-0.49	< 0.1
LIN54	ENST00000395282.2	lin-54 homolog (C. elegans)	228	1	0	1	0	0	0	0	0	1	hsa-miR-183-5p.1	-0.18	-0.18	ORF
LMO3	ENST00000354662.1	LIM domain only 3 (rhombotin-like 2)	7	1	0	1	0	0	0	0	0	0	hsa-miR-183-5p.1	-0.21	-0.33	0.32	2005, 2007, 2009, 2011
LNPEP	ENST00000231368.5	leucyl/cystinyl aminopeptidase	28	1	0	0	1	2	0	0	2	2	hsa-miR-183-5p.1	-0.03	-0.2	0.47
LPHN1	ENST00000340736.6	latrophilin 1	49	1	0	1	0	0	0	0	0	1	hsa-miR-183-5p.1	-0.17	-0.28	0.75	2007, 2009, 2011
LPHN2	ENST00000370715.1	latrophilin 2	407	1	0	1	0	0	0	0	0	1	hsa-miR-183-5p.1	-0.16	-0.16	< 0.1
LRP1B	ENST00000389484.3	low density lipoprotein receptor-related protein 1B	26	1	0	0	1	0	0	0	0	0	hsa-miR-183-5p.1	-0.22	-0.28	0.37	2005, 2007
LRP6	ENST00000261349.4	low density lipoprotein receptor-related protein 6	157	1	1	0	0	1	0	0	1	1	hsa-miR-183-5p.1	-0.4	-0.41	0.88	2005, 2007, 2009, 2011
LRRC1	ENST00000370888.1	leucine rich repeat containing 1	343	1	0	1	0	0	0	0	0	0	hsa-miR-183-5p.1	-0.11	-0.25	0.18	2009
LRRC4C	ENST00000278198.2	leucine rich repeat containing 4C	5	1	0	0	1	0	0	0	0	0	hsa-miR-183-5p.1	0	-0.18	0.53
LSAMP	ENST00000490035.2	limbic system-associated membrane protein	19	1	0	1	0	1	0	1	0	3	hsa-miR-183-5p.1	-0.07	-0.28	0.38
LSM11	ENST00000286307.5	LSM11, U7 small nuclear RNA associated	1458	1	0	1	0	1	0	1	0	0	hsa-miR-183-5p.1	-0.49	-0.52	0.67
MACROD2	ENST00000217246.4	MACRO domain containing 2	5	1	1	0	0	0	0	0	0	2	hsa-miR-183-5p.1	-0.5	-0.5	0.76	2009, 2011
MAL2	ENST00000276681.6	mal, T-cell differentiation protein 2 (gene/pseudogene)	2056	1	1	0	0	1	0	1	0	0	hsa-miR-183-5p.1	-0.69	-0.8	0.86	2003, 2005, 2007, 2009, 2011
MAP3K2	ENST00000409947.1	mitogen-activated protein kinase kinase kinase 2	187	1	1	0	0	1	0	0	1	2	hsa-miR-183-5p.1	-0.32	-0.33	0.71	2011
MAP3K4	ENST00000366919.2	mitogen-activated protein kinase kinase kinase 4	241	1	0	1	0	0	0	0	0	0	hsa-miR-183-5p.1	-0.34	-0.34	0.7	2005, 2007, 2009, 2011
MAP4K5	ENST00000013125.4	mitogen-activated protein kinase kinase kinase kinase 5	634	1	0	1	0	0	0	0	0	0	hsa-miR-183-5p.1	-0.21	-0.22	0.37	2011
MAP7D2	ENST00000379651.3	MAP7 domain containing 2	490	1	0	0	1	0	0	0	0	0	hsa-miR-183-5p.1	-0.11	-0.11	0.46	2007, 2009, 2011
MAPK1IP1L	ENST00000395468.4	mitogen-activated protein kinase 1 interacting protein 1-like	4002	1	0	1	0	0	0	0	0	1	hsa-miR-183-5p.1	-0.21	-0.23	0.14	2011
MAPK4	ENST00000592595.1	mitogen-activated protein kinase 4	77	1	0	1	0	1	0	0	1	0	hsa-miR-183-5p.1	-0.31	-0.39	0.76	2009, 2011
MAPK8IP1	ENST00000241014.2	mitogen-activated protein kinase 8 interacting protein 1	80	1	0	1	0	0	0	0	0	0	hsa-miR-183-5p.1	-0.45	-0.45	0.52	2005, 2007, 2009, 2011
MARK2	ENST00000402010.2	MAP/microtubule affinity-regulating kinase 2	845	1	0	1	0	0	0	0	0	0	hsa-miR-183-5p.1	-0.16	-0.16	0.29	2011
MBNL1	ENST00000357472.3	muscleblind-like splicing regulator 1	135	1	1	0	0	0	0	0	0	3	hsa-miR-183-5p.1	-0.53	-0.53	0.8	2005, 2007, 2009, 2011
MDM4	ENST00000391947.2	Mdm4 p53 binding protein homolog (mouse)	443	1	0	0	1	2	0	1	1	5	hsa-miR-183-5p.1	-0.49	-0.51	< 0.1	2011
MED1	ENST00000300651.6	mediator complex subunit 1	87	1	0	1	0	0	0	0	0	1	hsa-miR-183-5p.1	-0.19	-0.21	0.54	2009, 2011
MED12L	ENST00000474524.1	mediator complex subunit 12-like	30	2	0	1	1	0	0	0	0	0	hsa-miR-183-5p.1	-0.08	-0.22	0.51	2011
MED13	ENST00000397786.2	mediator complex subunit 13	561	1	0	0	1	0	0	0	0	0	hsa-miR-183-5p.1	0	-0.06	0.41	2007, 2011
MEF2C	ENST00000340208.5	myocyte enhancer factor 2C	70	2	1	1	0	0	0	0	0	0	hsa-miR-183-5p.1	-0.04	-0.55	0.7	2005, 2007, 2009, 2011
MFAP3	ENST00000436816.1	microfibrillar-associated protein 3	1139	1	1	0	0	1	0	1	0	1	hsa-miR-183-5p.1	-0.32	-0.34	0.16	2011
MIB1	ENST00000261537.6	mindbomb E3 ubiquitin protein ligase 1	897	1	0	1	0	0	0	0	0	1	hsa-miR-183-5p.1	-0.2	-0.21	0.35
MKL2	ENST00000318282.5	MKL/myocardin-like 2	992	1	0	0	1	0	0	0	0	0	hsa-miR-183-5p.1	-0.08	-0.08	0.53	2009, 2011
MRVI1	ENST00000421747.1	murine retrovirus integration site 1 homolog	26	1	0	1	0	0	0	0	0	0	hsa-miR-183-5p.1	-0.26	-0.26	0.74	2009, 2011
MSI2	ENST00000284073.2	musashi RNA-binding protein 2	283	1	1	0	0	0	0	0	0	2	hsa-miR-183-5p.1	-0.03	-0.1	0.75
MTA1	ENST00000331320.7	metastasis associated 1	8	1	0	1	0	0	0	0	0	0	hsa-miR-183-5p.1	-0.47	-0.47	0.77	2009, 2011
MTDH	ENST00000336273.3	metadherin	5192	1	0	0	1	0	0	0	0	0	hsa-miR-183-5p.1	-0.11	-0.11	0.53	2011
MTMR6	ENST00000381801.5	myotubularin related protein 6	838	1	0	1	0	0	0	0	0	2	hsa-miR-183-5p.1	-0.41	-0.42	0.77	2005, 2007, 2009, 2011
MUC15	ENST00000455601.2	mucin 15, cell surface associated	7	1	0	0	1	0	0	0	0	0	hsa-miR-183-5p.1	-0.09	-0.09	ORF
MXD4	ENST00000337190.2	MAX dimerization protein 4	1173	1	0	1	0	0	0	0	0	2	hsa-miR-183-5p.1	-0.36	-0.36	0.42	2005, 2007, 2009, 2011
MYO5B	ENST00000285039.7	myosin VB	12	1	1	0	0	0	0	0	0	0	hsa-miR-183-5p.1	-0.15	-0.15	0.42	2009, 2011
NABP1	ENST00000410026.2	nucleic acid binding protein 1	938	1	0	1	0	0	0	0	0	6	hsa-miR-183-5p.1	-0.02	-0.38	0.36
NADK2	ENST00000397338.1	NAD kinase 2, mitochondrial	1039	1	0	1	0	0	0	0	0	0	hsa-miR-183-5p.1	-0.17	-0.29	0.12	2011
NCK2	ENST00000451463.2	NCK adaptor protein 2	178	1	0	1	0	0	0	0	0	1	hsa-miR-183-5p.1	-0.41	-0.42	0.62	2005, 2007, 2009, 2011
NCKAP1	ENST00000361354.4	NCK-associated protein 1	700	1	0	0	1	0	0	0	0	3	hsa-miR-183-5p.1	-0.15	-0.16	0.53
NCS1	ENST00000372398.3	neuronal calcium sensor 1	1083	1	0	1	0	0	0	0	0	0	hsa-miR-183-5p.1	-0.33	-0.33	0.75	2005, 2007, 2009, 2011
NFE2L1	ENST00000585291.1	nuclear factor, erythroid 2-like 1	1605	1	0	0	1	0	0	0	0	0	hsa-miR-183-5p.1	-0.1	-0.2	0.53	2005, 2007, 2009, 2011
NPAS3	ENST00000346562.2	neuronal PAS domain protein 3	9	3	0	1	2	0	0	0	0	0	hsa-miR-183-5p.1	-0.43	-0.43	0.89	2005, 2007, 2011
NR3C1	ENST00000394464.2	nuclear receptor subfamily 3, group C, member 1 (glucocorticoid receptor)	682	1	1	0	0	0	0	0	0	1	hsa-miR-183-5p.1	-0.24	-0.28	0.73	2005, 2007, 2009, 2011
NR4A2	ENST00000339562.4	nuclear receptor subfamily 4, group A, member 2	1631	1	0	0	1	0	0	0	0	0	hsa-miR-183-5p.1	-0.2	-0.21	0.44	2005, 2007, 2009, 2011
NR4A3	ENST00000330847.1	nuclear receptor subfamily 4, group A, member 3	244	1	0	0	1	0	0	0	0	0	hsa-miR-183-5p.1	-0.21	-0.21	0.42
NRAS	ENST00000369535.4	neuroblastoma RAS viral (v-ras) oncogene homolog	551	1	0	1	0	0	0	0	0	1	hsa-miR-183-5p.1	-0.14	-0.41	0.19
NRBF2	ENST00000277746.6	nuclear receptor binding factor 2	11	1	0	0	1	0	0	0	0	0	hsa-miR-183-5p.1	-0.26	-0.26	0.38	2005, 2007
NRG1	ENST00000341377.5	neuregulin 1	113	1	1	0	0	0	0	0	0	0	hsa-miR-183-5p.1	-0.39	-0.4	0.83	2011
NRP1	ENST00000374875.1	neuropilin 1	586	1	0	1	0	0	0	0	0	2	hsa-miR-183-5p.1	-0.1	-0.1	0.2
NRP2	ENST00000360409.3	neuropilin 2	146	1	0	0	1	0	0	0	0	2	hsa-miR-183-5p.1	-0.13	-0.13	0.53	2005, 2007, 2011
NRXN3	ENST00000281127.7	neurexin 3	14	1	0	0	1	2	1	0	1	3	hsa-miR-183-5p.1	-0.13	-0.31	0.53	2005, 2007, 2011
NTN4	ENST00000343702.4	netrin 4	15	1	1	0	0	0	0	0	0	0	hsa-miR-183-5p.1	-0.14	-0.46	< 0.1	2011
NTNG1	ENST00000370067.1	netrin G1	5	1	0	0	1	0	0	0	0	0	hsa-miR-183-5p.1	-0.01	-0.01	0.31
NUDT4	ENST00000337179.5	nudix (nucleoside diphosphate linked moiety X)-type motif 4	41	2	1	1	0	1	0	1	0	3	hsa-miR-183-5p.1	-1.18	-1.18	0.92	2009, 2011
NUFIP2	ENST00000225388.4	nuclear fragile X mental retardation protein interacting protein 2	440	1	0	1	0	0	0	0	0	1	hsa-miR-183-5p.1	-0.04	-0.26	0.77	2009, 2011
NXF1	ENST00000531709.2	nuclear RNA export factor 1	1017	1	0	1	0	0	0	0	0	0	hsa-miR-183-5p.1	-0.17	-0.17	0.23
OSBPL8	ENST00000393249.2	oxysterol binding protein-like 8	141	1	1	0	0	0	0	0	0	4	hsa-miR-183-5p.1	-0.03	-0.36	0.87	2005, 2007, 2009, 2011
P2RY1	ENST00000305097.3	purinergic receptor P2Y, G-protein coupled, 1	58	1	0	1	0	1	0	0	1	0	hsa-miR-183-5p.1	-0.24	-0.28	0.28
PAIP2	ENST00000394795.2	poly(A) binding protein interacting protein 2	2034	1	0	0	1	0	0	0	0	0	hsa-miR-183-5p.1	-0.02	-0.09	0.35
PALM2	ENST00000448454.2	paralemmin 2	35	1	0	1	0	1	0	0	1	5	hsa-miR-183-5p.1	-0.2	-0.25	0.78	2007, 2009, 2011
PAM	ENST00000438793.3	peptidylglycine alpha-amidating monooxygenase	17149	1	0	1	0	0	0	0	0	0	hsa-miR-183-5p.1	-0.43	-0.43	0.73	2005, 2007, 2011
PANK3	ENST00000239231.6	pantothenate kinase 3	522	1	0	0	1	2	1	0	1	4	hsa-miR-183-5p.1	-0.45	-0.72	0.56	2009, 2011
PAX5	ENST00000358127.4	paired box 5	5	1	0	0	1	2	0	1	1	2	hsa-miR-183-5p.1	-0.29	-0.29	0.53
PCGF5	ENST00000336126.5	polycomb group ring finger 5	176	1	0	1	0	1	0	0	1	0	hsa-miR-183-5p.1	-0.41	-0.5	0.77	2009, 2011
PCYOX1	ENST00000264441.5	prenylcysteine oxidase 1	407	2	0	2	0	0	0	0	0	3	hsa-miR-183-5p.1	-0.41	-0.46	< 0.1
PDCD4	ENST00000280154.7	programmed cell death 4 (neoplastic transformation inhibitor)	612	1	0	1	0	1	0	1	0	0	hsa-miR-183-5p.1	-0.41	-0.59	0.78	2005, 2007, 2009, 2011
PDCD6	ENST00000505221.1	programmed cell death 6	4780	1	0	1	0	0	0	0	0	0	hsa-miR-183-5p.1	-0.38	-0.38	0.13	2007, 2009, 2011
PDE3A	ENST00000359062.3	phosphodiesterase 3A, cGMP-inhibited	1182	1	0	1	0	1	0	0	1	2	hsa-miR-183-5p.1	-0.19	-0.25	0.43
PDE4D	ENST00000340635.6	phosphodiesterase 4D, cAMP-specific	747	2	0	1	1	0	0	0	0	1	hsa-miR-183-5p.1	-0.34	-0.39	0.9	2005, 2007, 2009, 2011
PDE7A	ENST00000401827.3	phosphodiesterase 7A	84	1	0	0	1	1	0	1	0	0	hsa-miR-183-5p.1	-0.1	-0.26	0.53
PEX19	ENST00000368072.5	peroxisomal biogenesis factor 19	1804	1	1	0	0	0	0	0	0	0	hsa-miR-183-5p.1	-0.56	-0.56	0.83	2005, 2007, 2009, 2011
PEX6	ENST00000244546.4	peroxisomal biogenesis factor 6	178	1	0	1	0	0	0	0	0	0	hsa-miR-183-5p.1	-0.3	-0.3	ORF
PFN2	ENST00000239940.7	profilin 2	2184	2	1	0	1	0	0	0	0	1	hsa-miR-183-5p.1	-0.78	-0.81	0.51	2007, 2009, 2011
PGRMC2	ENST00000296425.5	progesterone receptor membrane component 2	2089	1	0	0	1	0	0	0	0	0	hsa-miR-183-5p.1	-0.12	-0.13	0.53	2009, 2011
PHB2	ENST00000546111.1	prohibitin 2	120	1	0	0	1	0	0	0	0	0	hsa-miR-183-5p.1	0	-0.04	0.52
PHF15	ENST00000395003.1	PHD finger protein 15	387	1	0	1	0	1	0	1	0	2	hsa-miR-183-5p.1	-0.33	-0.47	0.78	2005, 2007, 2009, 2011
PHF3	ENST00000262043.3	PHD finger protein 3	505	1	0	1	0	0	0	0	0	0	hsa-miR-183-5p.1	-0.38	-0.38	0.78	2009, 2011
PHF6	ENST00000332070.3	PHD finger protein 6	630	1	1	0	0	0	0	0	0	1	hsa-miR-183-5p.1	-0.17	-0.17	< 0.1	2005, 2007, 2011
PIGA	ENST00000542278.1	phosphatidylinositol glycan anchor biosynthesis, class A	104	1	0	1	0	0	0	0	0	0	hsa-miR-183-5p.1	-0.16	-0.16	0.14
PIGX	ENST00000314118.4	phosphatidylinositol glycan anchor biosynthesis, class X	198	2	2	0	0	1	0	0	1	2	hsa-miR-183-5p.1	-0.28	-1.01	< 0.1	2009, 2011
PIP4K2B	ENST00000269554.3	phosphatidylinositol-5-phosphate 4-kinase, type II, beta	148	1	0	0	1	0	0	0	0	0	hsa-miR-183-5p.1	-0.09	-0.1	0.47	2011
PKD2	ENST00000237596.2	polycystic kidney disease 2 (autosomal dominant)	915	1	1	0	0	0	0	0	0	0	hsa-miR-183-5p.1	-0.3	-0.3	0.75	2009, 2011
PKNOX2	ENST00000298282.9	PBX/knotted 1 homeobox 2	46	1	0	0	1	0	0	0	0	0	hsa-miR-183-5p.1	-0.01	-0.13	0.49	2005, 2007, 2009, 2011
PKP4	ENST00000389757.3	plakophilin 4	373	2	0	2	0	0	0	0	0	1	hsa-miR-183-5p.1	-0.18	-0.5	0.82	2005, 2007, 2009, 2011
PLAG1	ENST00000316981.3	pleiomorphic adenoma gene 1	58	1	0	1	0	0	0	0	0	1	hsa-miR-183-5p.1	-0.27	-0.33	0.72	2005, 2007, 2009, 2011
PLAGL2	ENST00000246229.4	pleiomorphic adenoma gene-like 2	254	1	0	1	0	0	0	0	0	2	hsa-miR-183-5p.1	-0.03	-0.33	0.75	2005, 2007, 2009, 2011
PLCB4	ENST00000378493.1	phospholipase C, beta 4	34	1	0	1	0	0	0	0	0	1	hsa-miR-183-5p.1	-0.03	-0.25	0.62	2005, 2007, 2009, 2011
PLCXD3	ENST00000377801.3	phosphatidylinositol-specific phospholipase C, X domain containing 3	81	1	0	0	1	1	0	0	1	2	hsa-miR-183-5p.1	-0.11	-0.11	0.53	2005, 2007, 2009, 2011
PLEKHA3	ENST00000234453.5	pleckstrin homology domain containing, family A (phosphoinositide binding specific) member 3	767	1	0	1	0	1	0	0	1	3	hsa-miR-183-5p.1	-0.33	-0.38	0.78	2005, 2007
PLEKHA5	ENST00000429027.2	pleckstrin homology domain containing, family A member 5	175	1	0	1	0	0	0	0	0	0	hsa-miR-183-5p.1	-0.39	-0.39	0.54	2005, 2007, 2009, 2011
PLXNA4	ENST00000321063.4	plexin A4	9	1	0	1	0	0	0	0	0	0	hsa-miR-183-5p.1	-0.11	-0.11	0.54	2009, 2011
PNPT1	ENST00000447944.2	polyribonucleotide nucleotidyltransferase 1	562	1	0	1	0	0	0	0	0	0	hsa-miR-183-5p.1	-0.41	-0.46	0.31	2009, 2011
PPM1E	ENST00000308249.2	protein phosphatase, Mg2+/Mn2+ dependent, 1E	178	1	0	1	0	0	0	0	0	1	hsa-miR-183-5p.1	-0.23	-0.31	0.66	2005, 2007, 2011
PPP2CA	ENST00000481195.1	protein phosphatase 2, catalytic subunit, alpha isozyme	11344	1	1	0	0	1	0	1	0	1	hsa-miR-183-5p.1	-0.7	-0.84	0.88	2005, 2007, 2009, 2011
PPP2CB	ENST00000221138.4	protein phosphatase 2, catalytic subunit, beta isozyme	11	1	1	0	0	0	0	0	0	0	hsa-miR-183-5p.1	-0.6	-0.6	0.78	2005, 2007, 2009, 2011
PPP2R2A	ENST00000380737.3	protein phosphatase 2, regulatory subunit B, alpha	236	1	0	1	0	0	0	0	0	0	hsa-miR-183-5p.1	-0.29	-0.29	0.68	2005, 2007, 2009, 2011
PPP2R5C	ENST00000422945.2	protein phosphatase 2, regulatory subunit B', gamma	1584	1	1	0	0	0	0	0	0	1	hsa-miR-183-5p.1	-0.47	-0.48	0.78	2005, 2007, 2009, 2011
PPP6C	ENST00000373547.4	protein phosphatase 6, catalytic subunit	346	1	0	0	1	1	0	0	1	2	hsa-miR-183-5p.1	-0.07	-0.26	0.45
PRDM5	ENST00000515109.1	PR domain containing 5	22	1	0	0	1	0	0	0	0	0	hsa-miR-183-5p.1	-0.08	-0.08	ORF
PRKACB	ENST00000370689.2	protein kinase, cAMP-dependent, catalytic, beta	344	1	1	0	0	0	0	0	0	2	hsa-miR-183-5p.1	-0.26	-0.26	< 0.1
PRKAR2A	ENST00000265563.8	protein kinase, cAMP-dependent, regulatory, type II, alpha	583	1	0	0	1	0	0	0	0	2	hsa-miR-183-5p.1	-0.15	-0.16	0.28
PRKCA	ENST00000413366.3	protein kinase C, alpha	726	1	0	1	0	0	0	0	0	1	hsa-miR-183-5p.1	-0.2	-0.21	0.78	2005, 2007, 2009, 2011
PRKCI	ENST00000295797.4	protein kinase C, iota	103	1	0	1	0	0	0	0	0	1	hsa-miR-183-5p.1	-0.52	-0.54	0.76	2009, 2011
PRRC1	ENST00000296666.8	proline-rich coiled-coil 1	2351	1	0	1	0	0	0	0	0	1	hsa-miR-183-5p.1	-0.28	-0.36	0.18
PRUNE2	ENST00000376718.3	prune homolog 2 (Drosophila)	121	1	0	1	0	0	0	0	0	0	hsa-miR-183-5p.1	-0.28	-0.28	0.67	2009, 2011
PSD3	ENST00000327040.8	pleckstrin and Sec7 domain containing 3	133	1	1	0	0	0	0	0	0	1	hsa-miR-183-5p.1	-0.01	-0.08	0.74	2009, 2011
PSEN2	ENST00000340188.4	presenilin 2 (Alzheimer disease 4)	613	1	1	0	0	0	0	0	0	0	hsa-miR-183-5p.1	-0.84	-0.84	0.88	2005, 2007, 2009, 2011
PTCH1	ENST00000430669.2	patched 1	123	1	0	0	1	0	0	0	0	2	hsa-miR-183-5p.1	-0.15	-0.17	0.5	2011
PTDSS1	ENST00000517309.1	phosphatidylserine synthase 1	91	1	0	1	0	0	0	0	0	0	hsa-miR-183-5p.1	-0.33	-0.33	0.7	2005, 2007, 2009, 2011
PTPDC1	ENST00000375360.3	protein tyrosine phosphatase domain containing 1	46	1	0	0	1	0	0	0	0	0	hsa-miR-183-5p.1	-0.13	-0.23	0.53	2009, 2011
PTPN4	ENST00000263708.2	protein tyrosine phosphatase, non-receptor type 4 (megakaryocyte)	215	2	1	1	0	0	0	0	0	2	hsa-miR-183-5p.1	-0.42	-0.45	0.97	2005, 2007, 2009, 2011
PTS	ENST00000525803.1	6-pyruvoyltetrahydropterin synthase	1526	1	1	0	0	0	0	0	0	0	hsa-miR-183-5p.1	-0.72	-0.72	ORF
QKI	ENST00000392127.2	QKI, KH domain containing, RNA binding	323	2	0	2	0	2	0	0	2	0	hsa-miR-183-5p.1	-0.21	-0.57	0.83	2011
RAB11FIP4	ENST00000325874.8	RAB11 family interacting protein 4 (class II)	169	1	0	1	0	1	0	0	1	0	hsa-miR-183-5p.1	-0.1	-0.26	0.74	2005, 2007, 2009, 2011
RAB15	ENST00000436278.2	RAB15, member RAS oncogene family	23	1	0	1	0	1	0	1	0	1	hsa-miR-183-5p.1	-0.32	-0.36	0.16
RAB21	ENST00000261263.3	RAB21, member RAS oncogene family	1823	1	0	0	1	1	0	0	1	2	hsa-miR-183-5p.1	-0.14	-0.26	0.53	2005, 2007, 2011
RAB30	ENST00000533486.1	RAB30, member RAS oncogene family	274	1	1	0	0	0	0	0	0	3	hsa-miR-183-5p.1	-0.51	-0.53	0.81
RAB43	ENST00000476465.1	RAB43, member RAS oncogene family	5	1	0	1	0	0	0	0	0	1	hsa-miR-183-5p.1	-0.3	-0.34	< 0.1
RAB8B	ENST00000321437.4	RAB8B, member RAS oncogene family	45	1	1	0	0	0	0	0	0	0	hsa-miR-183-5p.1	-0.19	-0.32	< 0.1	2007, 2009, 2011
RABGAP1L	ENST00000489615.1	RAB GTPase activating protein 1-like	364	1	1	0	0	0	0	0	0	1	hsa-miR-183-5p.1	-0.41	-0.41	0.7
RALA	ENST00000005257.2	v-ral simian leukemia viral oncogene homolog A (ras related)	21	1	1	0	0	0	0	0	0	3	hsa-miR-183-5p.1	-0.33	-0.64	0.69	2005, 2007, 2009, 2011
RAP2C	ENST00000342983.2	RAP2C, member of RAS oncogene family	604	1	0	0	1	0	0	0	0	0	hsa-miR-183-5p.1	-0.15	-0.15	0.34	2005, 2007
RAPGEF4	ENST00000409036.1	Rap guanine nucleotide exchange factor (GEF) 4	60	1	0	1	0	0	0	0	0	2	hsa-miR-183-5p.1	-0.34	-0.34	0.16
RBMS1	ENST00000348849.3	RNA binding motif, single stranded interacting protein 1	90	1	1	0	0	0	0	0	0	0	hsa-miR-183-5p.1	-0.46	-0.46	0.83	2011
RCAN3	ENST00000374395.4	RCAN family member 3	395	1	1	0	0	0	0	0	0	0	hsa-miR-183-5p.1	-0.2	-0.26	0.46
RCN2	ENST00000394885.3	reticulocalbin 2, EF-hand calcium binding domain	4448	1	1	0	0	2	0	1	1	1	hsa-miR-183-5p.1	-0.74	-0.89	0.85	2005, 2007, 2011
REPS2	ENST00000357277.3	RALBP1 associated Eps domain containing 2	36	1	0	1	0	0	0	0	0	0	hsa-miR-183-5p.1	-0.05	-0.36	0.77	2009, 2011
REV1	ENST00000393445.3	REV1, polymerase (DNA directed)	1210	1	1	0	0	1	0	0	1	0	hsa-miR-183-5p.1	-0.58	-0.74	0.88	2009, 2011
RFX3	ENST00000382004.3	regulatory factor X, 3 (influences HLA class II expression)	37	1	0	1	0	0	0	0	0	2	hsa-miR-183-5p.1	-0.14	-0.26	0.72
RGS17	ENST00000367225.2	regulator of G-protein signaling 17	11	1	0	0	1	1	0	1	0	1	hsa-miR-183-5p.1	-0.1	-0.17	0.3
RHOBTB1	ENST00000337910.5	Rho-related BTB domain containing 1	229	1	0	1	0	0	0	0	0	4	hsa-miR-183-5p.1	-0.26	-0.3	0.15	2005, 2007, 2009, 2011
RHPN2	ENST00000254260.3	rhophilin, Rho GTPase binding protein 2	5	1	1	0	0	0	0	0	0	0	hsa-miR-183-5p.1	-0.63	-0.63	0.56	2009, 2011
RIMBP2	ENST00000261655.4	RIMS binding protein 2	7	1	0	1	0	1	0	0	1	0	hsa-miR-183-5p.1	-0.26	-0.27	0.52	2007, 2009, 2011
RNF138	ENST00000261593.3	ring finger protein 138, E3 ubiquitin protein ligase	376	1	0	1	0	0	0	0	0	0	hsa-miR-183-5p.1	-0.31	-0.31	0.51	2005, 2007, 2009, 2011
RNF146	ENST00000356799.2	ring finger protein 146	1504	1	0	1	0	0	0	0	0	0	hsa-miR-183-5p.1	-0.36	-0.36	ORF
RNF157	ENST00000269391.6	ring finger protein 157	163	1	0	1	0	0	0	0	0	0	hsa-miR-183-5p.1	-0.17	-0.18	0.25	2011
RNF168	ENST00000318037.3	ring finger protein 168, E3 ubiquitin protein ligase	748	1	0	1	0	0	0	0	0	0	hsa-miR-183-5p.1	-0.29	-0.29	0.29
RNF2	ENST00000367510.3	ring finger protein 2	414	1	0	1	0	0	0	0	0	0	hsa-miR-183-5p.1	-0.25	-0.38	0.66	2009, 2011
RNF217	ENST00000521654.2	ring finger protein 217	92	1	0	1	0	1	0	0	1	2	hsa-miR-183-5p.1	-0.06	-0.27	0.48
ROBO2	ENST00000461745.1	roundabout, axon guidance receptor, homolog 2 (Drosophila)	22	1	1	0	0	1	0	1	0	0	hsa-miR-183-5p.1	-0.31	-0.37	0.87	2009, 2011
RORA	ENST00000335670.6	RAR-related orphan receptor A	102	1	1	0	0	1	0	0	1	3	hsa-miR-183-5p.1	-0.27	-0.32	0.82	2011
RP1-170O19.20	ENST00000470747.4	Uncharacterized protein	151	1	1	0	0	0	0	0	0	0	hsa-miR-183-5p.1	-0.01	-0.33	0.3
RP11-113D6.10	ENST00000527059.1	Putative mitochondrial carrier protein LOC494141	5	1	0	1	0	0	0	0	0	1	hsa-miR-183-5p.1	-0.33	-0.33	0.21
RPA3-AS1	ENST00000406829.1	RPA3 antisense RNA 1	22	1	1	0	0	0	0	0	0	2	hsa-miR-183-5p.1	-0.65	-0.65	< 0.1
RPL35	ENST00000373570.4	ribosomal protein L35	5542	1	0	1	0	0	0	0	0	0	hsa-miR-183-5p.1	-0.31	-0.31	ORF
RPS6KA3	ENST00000379565.3	ribosomal protein S6 kinase, 90kDa, polypeptide 3	769	2	0	1	1	1	0	0	1	2	hsa-miR-183-5p.1	-0.35	-0.4	0.88	2005, 2007, 2009, 2011
RREB1	ENST00000379938.2	ras responsive element binding protein 1	340	1	1	0	0	0	0	0	0	0	hsa-miR-183-5p.1	-0.14	-0.14	0.57	2009, 2011
RSF1	ENST00000308488.6	remodeling and spacing factor 1	216	1	0	1	0	0	0	0	0	2	hsa-miR-183-5p.1	-0.17	-0.23	0.37
RUNX1T1	ENST00000523629.1	runt-related transcription factor 1; translocated to, 1 (cyclin D-related)	9	1	0	0	1	1	0	1	0	0	hsa-miR-183-5p.1	-0.14	-0.14	0.44	2005, 2007
RYBP	ENST00000477973.2	RING1 and YY1 binding protein	342	1	0	1	0	0	0	0	0	2	hsa-miR-183-5p.1	-0.26	-0.29	0.37
SACS	ENST00000402364.1	spastic ataxia of Charlevoix-Saguenay (sacsin)	450	1	1	0	0	0	0	0	0	0	hsa-miR-183-5p.1	-0.41	-0.41	0.62	2005, 2007, 2009, 2011
SAMD4A	ENST00000392067.3	sterile alpha motif domain containing 4A	449	1	0	1	0	0	0	0	0	1	hsa-miR-183-5p.1	-0.2	-0.23	0.26	2011
SCN2A	ENST00000375437.2	sodium channel, voltage-gated, type II, alpha subunit	7	1	0	0	1	0	0	0	0	1	hsa-miR-183-5p.1	-0.06	-0.07	0.47	2011
SCN3A	ENST00000360093.3	sodium channel, voltage-gated, type III, alpha subunit	5	1	0	0	1	0	0	0	0	1	hsa-miR-183-5p.1	-0.08	-0.08	0.31	2005, 2007
SCYL3	ENST00000367771.6	SCY1-like 3 (S. cerevisiae)	124	1	0	1	0	0	0	0	0	0	hsa-miR-183-5p.1	-0.4	-0.4	0.78	2005, 2007, 2009, 2011
SEC24D	ENST00000429811.2	SEC24 family, member D (S. cerevisiae)	50	1	0	1	0	0	0	0	0	0	hsa-miR-183-5p.1	-0.29	-0.29	ORF
SEL1L	ENST00000336735.4	sel-1 suppressor of lin-12-like (C. elegans)	1271	1	1	0	0	0	0	0	0	1	hsa-miR-183-5p.1	-0.3	-0.3	0.67	2009, 2011
SEMA3E	ENST00000307792.3	sema domain, immunoglobulin domain (Ig), short basic domain, secreted, (semaphorin) 3E	54	1	1	0	0	0	0	0	0	1	hsa-miR-183-5p.1	-0.02	-0.21	0.14
SEMA6D	ENST00000355997.3	sema domain, transmembrane domain (TM), and cytoplasmic domain, (semaphorin) 6D	179	1	0	1	0	0	0	0	0	1	hsa-miR-183-5p.1	-0.19	-0.19	< 0.1
SEPT7	ENST00000435235.1	septin 7	97	1	0	0	1	0	0	0	0	1	hsa-miR-183-5p.1	-0.18	-0.19	0.53	2005, 2007, 2009, 2011
SERP1	ENST00000239944.2	stress-associated endoplasmic reticulum protein 1	3242	1	1	0	0	1	0	0	1	0	hsa-miR-183-5p.1	-0.51	-0.63	0.33	2005, 2007, 2011
SESN1	ENST00000436639.2	sestrin 1	96	1	0	1	0	0	0	0	0	1	hsa-miR-183-5p.1	-0.38	-0.38	0.59	2009, 2011
SGMS1	ENST00000361781.2	sphingomyelin synthase 1	100	1	0	0	1	0	0	0	0	0	hsa-miR-183-5p.1	-0.17	-0.17	0.42
SH3BGRL2	ENST00000369838.4	SH3 domain binding glutamic acid-rich protein like 2	32	1	0	1	0	1	0	1	0	3	hsa-miR-183-5p.1	-0.18	-0.55	0.13	2011
SHH	ENST00000297261.2	sonic hedgehog	32	1	0	1	0	1	0	1	0	1	hsa-miR-183-5p.1	-0.13	-0.36	0.75
SIDT2	ENST00000324225.4	SID1 transmembrane family, member 2	341	1	0	1	0	0	0	0	0	1	hsa-miR-183-5p.1	-0.27	-0.27	0.68	2007, 2009, 2011
SIK3	ENST00000375300.1	SIK family kinase 3	134	1	0	1	0	0	0	0	0	2	hsa-miR-183-5p.1	-0.06	-0.31	0.78	2009, 2011
SIN3A	ENST00000394947.3	SIN3 transcription regulator family member A	1142	1	0	1	0	0	0	0	0	0	hsa-miR-183-5p.1	-0.33	-0.33	0.77	2005, 2007, 2011
SIRPA	ENST00000400068.3	signal-regulatory protein alpha	1235	1	0	1	0	0	0	0	0	0	hsa-miR-183-5p.1	-0.35	-0.41	0.61	2009, 2011
SKIL	ENST00000458537.3	SKI-like oncogene	210	1	1	0	0	0	0	0	0	0	hsa-miR-183-5p.1	-0.09	-0.13	0.47
SLAIN1	ENST00000418532.1	SLAIN motif family, member 1	842	1	1	0	0	1	0	0	1	0	hsa-miR-183-5p.1	-0.73	-0.73	0.8	2007, 2009, 2011
SLC1A2	ENST00000278379.3	solute carrier family 1 (glial high affinity glutamate transporter), member 2	5	1	1	0	0	0	0	0	0	3	hsa-miR-183-5p.1	-0.16	-0.16	0.29	2009, 2011
SLC25A15	ENST00000338625.4	solute carrier family 25 (mitochondrial carrier; ornithine transporter) member 15	345	1	0	1	0	2	0	1	1	1	hsa-miR-183-5p.1	-0.62	-0.68	0.43	2011
SLC25A36	ENST00000446041.2	solute carrier family 25 (pyrimidine nucleotide carrier ), member 36	264	1	0	1	0	2	0	1	1	3	hsa-miR-183-5p.1	-0.26	-0.58	0.37	2009, 2011
SLC30A6	ENST00000282587.5	solute carrier family 30 (zinc transporter), member 6	711	1	0	1	0	0	0	0	0	0	hsa-miR-183-5p.1	-0.12	-0.15	0.12
SLC30A8	ENST00000427715.2	solute carrier family 30 (zinc transporter), member 8	5	1	0	1	0	1	0	1	0	0	hsa-miR-183-5p.1	-0.25	-0.25	0.21	2009, 2011
SLC35A1	ENST00000369552.4	solute carrier family 35 (CMP-sialic acid transporter), member A1	671	1	0	1	0	0	0	0	0	0	hsa-miR-183-5p.1	-0.45	-0.46	0.46	2005, 2007, 2009, 2011
SLC44A1	ENST00000374720.3	solute carrier family 44 (choline transporter), member 1	407	1	0	1	0	0	0	0	0	2	hsa-miR-183-5p.1	-0.36	-0.39	0.65	2007, 2011
SLC6A6	ENST00000454876.2	solute carrier family 6 (neurotransmitter transporter), member 6	280	1	0	1	0	0	0	0	0	0	hsa-miR-183-5p.1	-0.28	-0.29	0.78	2007, 2009, 2011
SLC8A2	ENST00000236877.6	solute carrier family 8 (sodium/calcium exchanger), member 2	5	1	0	0	1	0	0	0	0	0	hsa-miR-183-5p.1	-0.19	-0.19	0.53	2005, 2007, 2009, 2011
SLITRK1	ENST00000377084.2	SLIT and NTRK-like family, member 1	5	1	0	1	0	0	0	0	0	1	hsa-miR-183-5p.1	-0.28	-0.28	0.62	2005, 2007, 2009, 2011
SLITRK3	ENST00000475390.1	SLIT and NTRK-like family, member 3	5	1	0	1	0	0	0	0	0	1	hsa-miR-183-5p.1	-0.32	-0.32	0.78	2005, 2007, 2009, 2011
SMAD4	ENST00000398417.2	SMAD family member 4	403	1	0	1	0	1	0	0	1	1	hsa-miR-183-5p.1	-0.39	-0.44	0.13	2011
SMCO4	ENST00000525141.1	single-pass membrane protein with coiled-coil domains 4	220	1	1	0	0	0	0	0	0	0	hsa-miR-183-5p.1	-0.53	-0.7	0.38	2007, 2009, 2011
SMIM14	ENST00000295958.5	small integral membrane protein 14	601	1	0	1	0	0	0	0	0	2	hsa-miR-183-5p.1	-0.35	-0.46	0.78
SMLR1	ENST00000541421.2	small leucine-rich protein 1	35	1	0	0	1	0	0	0	0	1	hsa-miR-183-5p.1	-0.02	-0.16	0.52	2011
SMPD3	ENST00000219334.5	sphingomyelin phosphodiesterase 3, neutral membrane (neutral sphingomyelinase II)	9	1	0	1	0	0	0	0	0	0	hsa-miR-183-5p.1	-0.33	-0.33	0.78	2005, 2007, 2009, 2011
SNCB	ENST00000310112.3	synuclein, beta	5	1	0	1	0	0	0	0	0	0	hsa-miR-183-5p.1	-0.18	-0.18	0.18	2005, 2007
SNX1	ENST00000353874.4	sorting nexin 1	1296	1	0	1	0	0	0	0	0	1	hsa-miR-183-5p.1	-0.31	-0.31	0.78	2005, 2007, 2009, 2011
SNX13	ENST00000428135.3	sorting nexin 13	112	1	0	1	0	0	0	0	0	0	hsa-miR-183-5p.1	-0.04	-0.25	0.58	2011
SNX30	ENST00000374232.3	sorting nexin family member 30	33	1	0	1	0	0	0	0	0	2	hsa-miR-183-5p.1	-0.24	-0.27	0.17
SOBP	ENST00000317357.5	sine oculis binding protein homolog (Drosophila)	22	1	0	0	1	0	0	0	0	0	hsa-miR-183-5p.1	-0.14	-0.15	0.5	2007, 2009, 2011
SOCS6	ENST00000397942.3	suppressor of cytokine signaling 6	140	2	0	1	1	2	0	0	2	3	hsa-miR-183-5p.1	-0.37	-0.51	0.88	2007, 2009, 2011
SOX6	ENST00000316399.6	SRY (sex determining region Y)-box 6	22	1	0	1	0	1	0	0	1	4	hsa-miR-183-5p.1	-0.09	-0.25	0.59	2005, 2007
SPATA17	ENST00000366933.4	spermatogenesis associated 17	12	1	1	0	0	0	0	0	0	0	hsa-miR-183-5p.1	-0.09	-0.23	< 0.1
SPATS2	ENST00000553127.1	spermatogenesis associated, serine-rich 2	779	1	0	1	0	0	0	0	0	0	hsa-miR-183-5p.1	-0.19	-0.43	0.49	2009
SPECC1	ENST00000395530.2	sperm antigen with calponin homology and coiled-coil domains 1	128	1	0	1	0	1	0	1	0	3	hsa-miR-183-5p.1	-0.01	-0.28	0.27
SPOPL	ENST00000280098.4	speckle-type POZ protein-like	216	1	1	0	0	0	0	0	0	0	hsa-miR-183-5p.1	-0.26	-0.3	0.36	2005, 2007, 2009, 2011
SPRED1	ENST00000299084.4	sprouty-related, EVH1 domain containing 1	547	1	0	1	0	0	0	0	0	0	hsa-miR-183-5p.1	-0.06	-0.23	0.2	2011
SPRY3	ENST00000302805.2	sprouty homolog 3 (Drosophila)	5	2	1	0	1	0	0	0	0	0	hsa-miR-183-5p.1	-0.35	-0.35	0.94	2005, 2007, 2009, 2011
SREK1IP1	ENST00000513458.4	SREK1-interacting protein 1	145	1	1	0	0	1	0	1	0	2	hsa-miR-183-5p.1	-0.47	-0.85	0.82	2009, 2011
SRSF10	ENST00000343255.5	serine/arginine-rich splicing factor 10	1920	1	0	1	0	0	0	0	0	3	hsa-miR-183-5p.1	-0.35	-0.4	0.66
SRSF11	ENST00000370950.3	serine/arginine-rich splicing factor 11	1201	1	0	1	0	1	0	0	1	1	hsa-miR-183-5p.1	-0.31	-0.43	0.67	2007, 2009, 2011
SRSF2	ENST00000392485.2	serine/arginine-rich splicing factor 2	9241	1	0	1	0	0	0	0	0	0	hsa-miR-183-5p.1	-0.47	-0.47	0.66	2005, 2007, 2009, 2011
SSBP2	ENST00000320672.4	single-stranded DNA binding protein 2	1996	1	0	0	1	2	0	1	1	0	hsa-miR-183-5p.1	0	-0.35	0.52
STC1	ENST00000290271.2	stanniocalcin 1	2932	1	0	1	0	1	0	0	1	2	hsa-miR-183-5p.1	-0.45	-0.53	0.56	2005, 2007, 2009, 2011
STIM2	ENST00000467011.1	stromal interaction molecule 2	380	1	0	0	1	0	0	0	0	0	hsa-miR-183-5p.1	-0.04	-0.04	0.41	2005, 2007
STK38L	ENST00000389032.3	serine/threonine kinase 38 like	705	1	0	1	0	0	0	0	0	0	hsa-miR-183-5p.1	-0.28	-0.38	0.65	2005, 2007, 2009, 2011
STX10	ENST00000242770.5	syntaxin 10	389	1	0	1	0	0	0	0	0	0	hsa-miR-183-5p.1	-0.18	-0.18	ORF
STX7	ENST00000367941.2	syntaxin 7	1395	1	0	1	0	1	0	0	1	2	hsa-miR-183-5p.1	-0.3	-0.41	0.67	2011
STYX	ENST00000354586.4	serine/threonine/tyrosine interacting protein	250	1	0	1	0	1	0	0	1	0	hsa-miR-183-5p.1	-0.07	-0.39	0.67	2011
SUCO	ENST00000367723.4	SUN domain containing ossification factor	86	1	0	1	0	0	0	0	0	0	hsa-miR-183-5p.1	-0.25	-0.29	0.41
SYT1	ENST00000457153.2	synaptotagmin I	13	1	0	0	1	0	0	0	0	2	hsa-miR-183-5p.1	-0.06	-0.06	0.49	2011
SYT17	ENST00000355377.2	synaptotagmin XVII	38	1	0	1	0	0	0	0	0	0	hsa-miR-183-5p.1	-0.36	-0.58	0.57
TAB3	ENST00000378933.1	TGF-beta activated kinase 1/MAP3K7 binding protein 3	201	1	1	0	0	0	0	0	0	2	hsa-miR-183-5p.1	-0.34	-0.34	< 0.1	2009, 2011
TAOK1	ENST00000261716.3	TAO kinase 1	164	2	0	1	1	0	0	0	0	2	hsa-miR-183-5p.1	-0.29	-0.29	0.88	2009, 2011
TCF12	ENST00000267811.5	transcription factor 12	101	2	0	1	1	0	0	0	0	0	hsa-miR-183-5p.1	-0.35	-0.49	0.84	2005, 2007, 2009, 2011
TCF4	ENST00000354452.3	transcription factor 4	394	1	0	1	0	2	0	0	2	0	hsa-miR-183-5p.1	-0.41	-0.49	0.79	2009, 2011
TCF7L2	ENST00000355717.4	transcription factor 7-like 2 (T-cell specific, HMG-box)	650	1	0	1	0	1	0	1	0	0	hsa-miR-183-5p.1	-0.58	-0.58	0.67	2011
TEAD1	ENST00000361905.4	TEA domain family member 1 (SV40 transcriptional enhancer factor)	740	1	0	0	1	0	0	0	0	1	hsa-miR-183-5p.1	-0.06	-0.06	0.52	2009, 2011
TET1	ENST00000373644.4	tet methylcytosine dioxygenase 1	5	2	0	1	1	0	0	0	0	0	hsa-miR-183-5p.1	-0.28	-0.28	0.86	2005, 2007, 2009, 2011
TET3	ENST00000409262.3	tet methylcytosine dioxygenase 3	1437	1	0	1	0	0	0	0	0	0	hsa-miR-183-5p.1	-0.14	-0.14	0.2	2009, 2011
THSD7A	ENST00000423059.4	thrombospondin, type I, domain containing 7A	5	1	0	0	1	1	0	1	0	1	hsa-miR-183-5p.1	-0.2	-0.2	0.55	2011
THSD7B	ENST00000409968.1	thrombospondin, type I, domain containing 7B	5	1	0	1	0	0	0	0	0	1	hsa-miR-183-5p.1	-0.3	-0.3	0.45	2007, 2011
TIAM1	ENST00000286827.3	T-cell lymphoma invasion and metastasis 1	20	1	0	1	0	0	0	0	0	1	hsa-miR-183-5p.1	-0.01	-0.05	< 0.1	2007, 2009
TLE4	ENST00000376544.3	transducin-like enhancer of split 4 (E(sp1) homolog, Drosophila)	369	1	0	1	0	0	0	0	0	0	hsa-miR-183-5p.1	-0.07	-0.14	0.16	2007
TMCC3	ENST00000261226.4	transmembrane and coiled-coil domain family 3	70	1	0	1	0	0	0	0	0	1	hsa-miR-183-5p.1	-0.24	-0.4	0.69	2011
TMED7	ENST00000456936.3	transmembrane emp24 protein transport domain containing 7	1571	1	1	0	0	2	0	1	1	2	hsa-miR-183-5p.1	-0.36	-0.75	0.79	2005, 2007, 2009, 2011
TMED8	ENST00000216468.7	transmembrane emp24 protein transport domain containing 8	53	1	0	0	1	1	0	1	0	1	hsa-miR-183-5p.1	-0.27	-0.3	0.31
TMEM150A	ENST00000306353.3	transmembrane protein 150A	814	1	0	1	0	0	0	0	0	0	hsa-miR-183-5p.1	-0.29	-0.3	0.58	2009, 2011
TMEM170A	ENST00000357613.4	transmembrane protein 170A	70	1	0	1	0	0	0	0	0	1	hsa-miR-183-5p.1	-0.18	-0.29	0.67
TMEM184C	ENST00000296582.3	transmembrane protein 184C	94	1	1	0	0	1	1	0	0	3	hsa-miR-183-5p.1	-0.66	-1	0.86	2009, 2011
TMSB4X	ENST00000451311.2	thymosin beta 4, X-linked	5	1	0	1	0	0	0	0	0	0	hsa-miR-183-5p.1	-0.59	-0.59	0.61	2007, 2009, 2011
TMSB4Y	ENST00000284856.3	thymosin beta 4, Y-linked	5	1	0	1	0	0	0	0	0	0	hsa-miR-183-5p.1	-0.52	-0.52	0.78	2005, 2007, 2009, 2011
TNRC6B	ENST00000335727.9	trinucleotide repeat containing 6B	69	1	0	0	1	0	0	0	0	3	hsa-miR-183-5p.1	-0.01	-0.01	0.41	2009, 2011
TOMM70A	ENST00000284320.5	translocase of outer mitochondrial membrane 70 homolog A (S. cerevisiae)	639	1	0	1	0	1	0	1	0	0	hsa-miR-183-5p.1	-0.14	-0.51	0.48	2009, 2011
TOX4	ENST00000405508.1	TOX high mobility group box family member 4	309	1	0	0	1	0	0	0	0	0	hsa-miR-183-5p.1	-0.04	-0.12	ORF	2007
TPM1	ENST00000267996.7	tropomyosin 1 (alpha)	21798	1	0	1	0	0	0	0	0	0	hsa-miR-183-5p.1	-0.41	-0.41	0.46	2007, 2011
TPM3	ENST00000368531.2	tropomyosin 3	669	1	0	1	0	0	0	0	0	1	hsa-miR-183-5p.1	-0.33	-0.34	0.66	2011
TRHDE	ENST00000261180.4	thyrotropin-releasing hormone degrading enzyme	34	1	0	1	0	0	0	0	0	3	hsa-miR-183-5p.1	-0.14	-0.26	0.73	2009, 2011
TRIM2	ENST00000338700.5	tripartite motif containing 2	22	1	0	0	1	0	0	0	0	2	hsa-miR-183-5p.1	-0.1	-0.1	0.46	2005, 2007, 2009, 2011
TRIM24	ENST00000343526.4	tripartite motif containing 24	182	1	1	0	0	2	1	0	1	1	hsa-miR-183-5p.1	-0.33	-0.63	0.24
TSC1	ENST00000298552.3	tuberous sclerosis 1	838	1	0	0	1	1	1	0	0	0	hsa-miR-183-5p.1	-0.1	-0.1	0.53	2011
TSC22D2	ENST00000361875.3	TSC22 domain family, member 2	1062	1	1	0	0	0	0	0	0	3	hsa-miR-183-5p.1	0	-0.23	< 0.1
TTC7B	ENST00000328459.6	tetratricopeptide repeat domain 7B	20	1	1	0	0	1	0	1	0	0	hsa-miR-183-5p.1	-0.68	-0.68	0.72	2007, 2009, 2011
TUB	ENST00000305253.4	tubby bipartite transcription factor	743	1	0	1	0	0	0	0	0	0	hsa-miR-183-5p.1	-0.12	-0.12	0.21	2005, 2007, 2009, 2011
TXNDC5	ENST00000539054.1	thioredoxin domain containing 5 (endoplasmic reticulum)	1190	1	0	0	1	0	0	0	0	0	hsa-miR-183-5p.1	-0.05	-0.09	0.38	2011
UBA3	ENST00000415609.2	ubiquitin-like modifier activating enzyme 3	96	1	1	0	0	0	0	0	0	0	hsa-miR-183-5p.1	-0.27	-0.47	< 0.1
UBE2V2	ENST00000523111.2	ubiquitin-conjugating enzyme E2 variant 2	1770	1	0	1	0	0	0	0	0	1	hsa-miR-183-5p.1	-0.08	-0.34	0.78
UBFD1	ENST00000395878.3	ubiquitin family domain containing 1	6826	1	0	0	1	0	0	0	0	1	hsa-miR-183-5p.1	-0.11	-0.11	0.3	2009, 2011
UBP1	ENST00000283629.3	upstream binding protein 1 (LBP-1a)	1418	1	0	0	1	0	0	0	0	0	hsa-miR-183-5p.1	-0.08	-0.08	0.41
UBXN10	ENST00000375099.3	UBX domain protein 10	5	1	0	1	0	0	0	0	0	1	hsa-miR-183-5p.1	-0.19	-0.19	0.12
UCHL3	ENST00000377595.3	ubiquitin carboxyl-terminal esterase L3 (ubiquitin thiolesterase)	2830	1	0	0	1	0	0	0	0	1	hsa-miR-183-5p.1	-0.32	-0.32	0.53	2005, 2007
UNC13B	ENST00000378495.3	unc-13 homolog B (C. elegans)	1019	1	0	1	0	0	0	0	0	0	hsa-miR-183-5p.1	-0.42	-0.44	0.78	2005, 2007, 2009, 2011
UQCRB	ENST00000517523.1	ubiquinol-cytochrome c reductase binding protein	1173	1	0	0	1	0	0	0	0	0	hsa-miR-183-5p.1	0	-0.18	0.52
USP47	ENST00000339865.5	ubiquitin specific peptidase 47	665	1	0	1	0	0	0	0	0	2	hsa-miR-183-5p.1	-0.27	-0.28	0.78	2005, 2007, 2009, 2011
VANGL1	ENST00000355485.2	VANGL planar cell polarity protein 1	721	1	1	0	0	1	0	1	0	1	hsa-miR-183-5p.1	-0.3	-0.33	< 0.1	2007, 2009, 2011
VPS37C	ENST00000301765.5	vacuolar protein sorting 37 homolog C (S. cerevisiae)	3267	1	0	0	1	1	0	1	0	0	hsa-miR-183-5p.1	-0.35	-0.35	0.43	2011
VSX2	ENST00000261980.2	visual system homeobox 2	5	1	0	1	0	1	0	1	0	3	hsa-miR-183-5p.1	-0.46	-0.46	0.78	2009, 2011
XKR7	ENST00000562532.2	XK, Kell blood group complex subunit-related family, member 7	5	1	0	1	0	2	0	2	0	0	hsa-miR-183-5p.1	-0.45	-0.45	0.76
XPOT	ENST00000332707.5	exportin, tRNA	887	1	0	1	0	0	0	0	0	0	hsa-miR-183-5p.1	-0.34	-0.34	0.78	2009, 2011
XPR1	ENST00000367590.4	xenotropic and polytropic retrovirus receptor 1	544	1	0	1	0	0	0	0	0	2	hsa-miR-183-5p.1	-0.07	-0.36	0.6	2011
YAF2	ENST00000327791.4	YY1 associated factor 2	413	1	0	1	0	1	0	0	1	0	hsa-miR-183-5p.1	-0.41	-0.53	0.78	2009, 2011
YOD1	ENST00000315927.4	YOD1 deubiquitinase	55	1	0	1	0	1	0	0	1	3	hsa-miR-183-5p.1	-0.05	-0.3	0.64	2007, 2009, 2011
YPEL5	ENST00000379520.3	yippee-like 5 (Drosophila)	307	1	1	0	0	0	0	0	0	0	hsa-miR-183-5p.1	-0.45	-0.45	0.64	2005, 2007, 2009, 2011
YTHDF3	ENST00000539294.1	YTH domain family, member 3	444	1	0	0	1	0	0	0	0	1	hsa-miR-183-5p.1	-0.15	-0.17	0.47	2005, 2007
ZBTB34	ENST00000319119.4	zinc finger and BTB domain containing 34	726	1	0	0	1	0	0	0	0	1	hsa-miR-183-5p.1	-0.18	-0.18	0.41
ZDHHC6	ENST00000369405.3	zinc finger, DHHC-type containing 6	2991	1	0	1	0	0	0	0	0	0	hsa-miR-183-5p.1	-0.38	-0.4	0.58	2005, 2007, 2009, 2011
ZEB1	ENST00000361642.5	zinc finger E-box binding homeobox 1	59	1	0	1	0	0	0	0	0	1	hsa-miR-183-5p.1	-0.26	-0.26	0.69	2011
ZFPM2	ENST00000407775.2	zinc finger protein, FOG family member 2	595	1	0	1	0	0	0	0	0	0	hsa-miR-183-5p.1	-0.38	-0.38	0.72	2005, 2007, 2009, 2011
ZFYVE26	ENST00000347230.4	zinc finger, FYVE domain containing 26	104	1	0	1	0	0	0	0	0	0	hsa-miR-183-5p.1	-0.35	-0.35	0.76	2005, 2007, 2009, 2011
ZHX3	ENST00000309060.3	zinc fingers and homeoboxes 3	131	1	1	0	0	0	0	0	0	2	hsa-miR-183-5p.1	-0.03	-0.25	0.34	2009, 2011
ZIC3	ENST00000287538.5	Zic family member 3	9	1	0	0	1	0	0	0	0	0	hsa-miR-183-5p.1	-0.17	-0.17	0.4	2005, 2007, 2011
ZMYM2	ENST00000382869.3	zinc finger, MYM-type 2	172	1	0	1	0	1	0	0	1	2	hsa-miR-183-5p.1	-0.41	-0.44	0.71	2007, 2009, 2011
ZNF207	ENST00000394670.4	zinc finger protein 207	839	1	0	0	1	0	0	0	0	1	hsa-miR-183-5p.1	-0.02	-0.03	< 0.1
ZNF292	ENST00000369577.3	zinc finger protein 292	230	1	0	0	1	0	0	0	0	1	hsa-miR-183-5p.1	-0.14	-0.15	0.53	2009, 2011
ZNF592	ENST00000299927.3	zinc finger protein 592	1128	1	0	1	0	0	0	0	0	1	hsa-miR-183-5p.1	-0.18	-0.21	0.58	2005, 2007, 2009, 2011
ZNF770	ENST00000356321.4	zinc finger protein 770	52	1	1	0	0	1	0	0	1	2	hsa-miR-183-5p.1	-0.43	-0.43	0.68	2009, 2011
ZNF827	ENST00000379448.4	zinc finger protein 827	17	1	0	1	0	0	0	0	0	2	hsa-miR-183-5p.1	-0.06	-0.1	0.13

## Sheet: miR-183-5p_2
Ortholog of target gene	Representative transcript	Gene name	3P-seq tags + 5	Conserved sites total	Conserved 8mer sites	Conserved 7mer-m8 sites	Conserved 7mer-A1 sites	Poorly conserved sites total	Poorly conserved 8mer sites	Poorly conserved 7mer-m8 sites	Poorly conserved 7mer-A1 sites	6mer sites	Representative miRNA	Cumulative weighted context++ score	Total context++ score	Aggregate PCT	Previous TargetScan publication(s)
AAK1	ENST00000409085.4	AP2 associated kinase 1	27	1	0	1	0	4	0	3	1	4	hsa-miR-183-5p.2	-0.17	-0.21	0.54
ABAT	ENST00000268251.8	4-aminobutyrate aminotransferase	66	1	1	0	0	2	0	2	0	2	hsa-miR-183-5p.2	-0.48	-1.03	> 0.99
ABCA1	ENST00000374736.3	ATP-binding cassette, sub-family A (ABC1), member 1	184	1	1	0	0	0	0	0	0	3	hsa-miR-183-5p.2	-0.4	-0.4	0.63
ABCA2	ENST00000341511.6	ATP-binding cassette, sub-family A (ABC1), member 2	125	1	0	0	1	0	0	0	0	0	hsa-miR-183-5p.2	-0.23	-0.23	0.59
ABHD14A-ACY1	ENST00000463937.1	ABHD14A-ACY1 readthrough (NMD candidate)	1268	1	1	0	0	0	0	0	0	0	hsa-miR-183-5p.2	-0.63	-0.63	0.14
ABI2	ENST00000295851.5	abl-interactor 2	877	1	1	0	0	1	0	0	1	4	hsa-miR-183-5p.2	-0.11	-0.44	0.28
ACO1	ENST00000309951.6	aconitase 1, soluble	738	1	0	1	0	1	0	0	1	1	hsa-miR-183-5p.2	-0.47	-0.49	0.52
ACTR1A	ENST00000487599.1	ARP1 actin-related protein 1 homolog A, centractin alpha (yeast)	190	1	0	1	0	1	1	0	0	1	hsa-miR-183-5p.2	-0.18	-0.63	0.31
ACTR3	ENST00000263238.2	ARP3 actin-related protein 3 homolog (yeast)	816	1	0	1	0	0	0	0	0	0	hsa-miR-183-5p.2	-0.35	-0.35	0.72
ACVR2A	ENST00000241416.7	activin A receptor, type IIA	109	1	1	0	0	0	0	0	0	1	hsa-miR-183-5p.2	-0.06	-0.35	0.21
ACVR2B	ENST00000352511.4	activin A receptor, type IIB	21	2	1	1	0	0	0	0	0	1	hsa-miR-183-5p.2	-0.18	-0.42	> 0.99
ACY1	ENST00000476854.1	aminoacylase 1	1268	1	1	0	0	0	0	0	0	0	hsa-miR-183-5p.2	-0.67	-0.67	0.14
ADAM23	ENST00000264377.3	ADAM metallopeptidase domain 23	113	1	1	0	0	0	0	0	0	0	hsa-miR-183-5p.2	-0.15	-0.34	0.56
ADCK3	ENST00000366779.1	aarF domain containing kinase 3	1106	1	1	0	0	0	0	0	0	0	hsa-miR-183-5p.2	-0.34	-0.34	0.2
ADCY6	ENST00000357869.3	adenylate cyclase 6	6	3	0	1	2	2	0	1	1	1	hsa-miR-183-5p.2	-0.68	-0.68	0.93
ADCY9	ENST00000294016.3	adenylate cyclase 9	166	1	0	1	0	0	0	0	0	1	hsa-miR-183-5p.2	-0.37	-0.41	> 0.99
ADK	ENST00000372734.3	adenosine kinase	1098	1	0	1	0	1	0	0	1	0	hsa-miR-183-5p.2	-0.45	-0.67	0.33
AGAP2-AS1	ENST00000542466.2	AGAP2 antisense RNA 1	5	1	0	1	0	0	0	0	0	0	hsa-miR-183-5p.2	-0.2	-0.2	ORF
AGO2	ENST00000220592.5	argonaute RISC catalytic component 2	350	1	0	1	0	4	0	2	2	4	hsa-miR-183-5p.2	-0.21	-3.41	0.77
AGO4	ENST00000373210.3	argonaute RISC catalytic component 4	96	1	0	0	1	0	0	0	0	0	hsa-miR-183-5p.2	-0.01	-0.23	0.38
AHR	ENST00000242057.4	aryl hydrocarbon receptor	25	1	1	0	0	0	0	0	0	1	hsa-miR-183-5p.2	-0.34	-0.34	0.47
AIFM3	ENST00000399167.2	apoptosis-inducing factor, mitochondrion-associated, 3	16	1	0	0	1	0	0	0	0	0	hsa-miR-183-5p.2	-0.13	-0.13	0.43
AJAP1	ENST00000378191.4	adherens junctions associated protein 1	5	1	0	0	1	0	0	0	0	3	hsa-miR-183-5p.2	-0.33	-0.33	> 0.99
AK3	ENST00000381809.3	adenylate kinase 3	323	1	0	0	1	2	0	1	1	1	hsa-miR-183-5p.2	-0.54	-0.6	0.62
ALDH6A1	ENST00000553458.1	aldehyde dehydrogenase 6 family, member A1	196	1	0	0	1	0	0	0	0	1	hsa-miR-183-5p.2	-0.03	-0.34	0.53
ALK	ENST00000389048.3	anaplastic lymphoma receptor tyrosine kinase	5	1	0	0	1	0	0	0	0	0	hsa-miR-183-5p.2	-0.26	-0.26	0.45
AMMECR1L	ENST00000272647.5	AMMECR1-like	21	1	0	1	0	0	0	0	0	1	hsa-miR-183-5p.2	-0.26	-0.26	0.39
ANGEL2	ENST00000535388.1	angel homolog 2 (Drosophila)	218	1	0	1	0	0	0	0	0	0	hsa-miR-183-5p.2	-0.35	-0.35	ORF
ANKIB1	ENST00000265742.3	ankyrin repeat and IBR domain containing 1	127	1	0	0	1	0	0	0	0	1	hsa-miR-183-5p.2	-0.21	-0.21	0.54
ANKRD26	ENST00000376070.3	ankyrin repeat domain 26	95	1	0	1	0	0	0	0	0	1	hsa-miR-183-5p.2	-0.18	-0.29	0.25
ANKRD27	ENST00000306065.4	ankyrin repeat domain 27 (VPS9 domain)	349	1	0	0	1	0	0	0	0	0	hsa-miR-183-5p.2	-0.31	-0.31	> 0.99
ANKRD28	ENST00000399451.2	ankyrin repeat domain 28	798	1	0	1	0	0	0	0	0	0	hsa-miR-183-5p.2	-0.1	-0.1	0.37
ANKRD52	ENST00000267116.7	ankyrin repeat domain 52	2913	1	0	0	1	0	0	0	0	1	hsa-miR-183-5p.2	-0.09	-0.09	0.46
AP2B1	ENST00000262325.7	adaptor-related protein complex 2, beta 1 subunit	353	1	0	0	1	0	0	0	0	0	hsa-miR-183-5p.2	-0.26	-0.26	0.77
AP3M2	ENST00000174653.3	adaptor-related protein complex 3, mu 2 subunit	792	1	0	1	0	0	0	0	0	0	hsa-miR-183-5p.2	-0.22	-0.22	0.27
AP4E1	ENST00000261842.5	adaptor-related protein complex 4, epsilon 1 subunit	57	1	0	0	1	0	0	0	0	1	hsa-miR-183-5p.2	-0.14	-0.14	0.4
AP5M1	ENST00000261558.3	adaptor-related protein complex 5, mu 1 subunit	198	1	1	0	0	3	1	1	1	2	hsa-miR-183-5p.2	-0.13	-0.72	0.44
APPBP2	ENST00000083182.3	amyloid beta precursor protein (cytoplasmic tail) binding protein 2	907	1	0	1	0	1	0	1	0	2	hsa-miR-183-5p.2	-0.09	-0.38	0.82
APPL1	ENST00000288266.3	adaptor protein, phosphotyrosine interaction, PH domain and leucine zipper containing 1	908	1	0	0	1	1	0	0	1	0	hsa-miR-183-5p.2	-0.29	-0.3	0.78
APTX	ENST00000436040.2	aprataxin	310	1	0	1	0	0	0	0	0	1	hsa-miR-183-5p.2	-0.17	-0.18	< 0.1
ARF1	ENST00000540651.1	ADP-ribosylation factor 1	235	1	0	1	0	0	0	0	0	0	hsa-miR-183-5p.2	-0.13	-0.13	0.29
ARF3	ENST00000256682.4	ADP-ribosylation factor 3	1093	1	0	1	0	1	0	1	0	0	hsa-miR-183-5p.2	-0.14	-0.31	0.42
ARHGAP19-SLIT1	ENST00000453547.2	ARHGAP19-SLIT1 readthrough (NMD candidate)	15	2	0	2	0	2	0	0	2	6	hsa-miR-183-5p.2	-0.42	-0.42	< 0.1
ARHGAP24	ENST00000395184.1	Rho GTPase activating protein 24	9	1	0	0	1	0	0	0	0	0	hsa-miR-183-5p.2	-0.11	-0.19	0.8
ARHGAP26	ENST00000378004.3	Rho GTPase activating protein 26	131	1	0	1	0	0	0	0	0	2	hsa-miR-183-5p.2	-0.15	-0.27	0.62
ARHGEF12	ENST00000397843.2	Rho guanine nucleotide exchange factor (GEF) 12	815	2	0	0	2	0	0	0	0	0	hsa-miR-183-5p.2	-0.21	-0.23	0.98
ARHGEF37	ENST00000333677.6	Rho guanine nucleotide exchange factor (GEF) 37	5	1	0	1	0	0	0	0	0	1	hsa-miR-183-5p.2	-0.32	-0.32	0.56
ARID5B	ENST00000279873.7	AT rich interactive domain 5B (MRF1-like)	397	1	0	0	1	0	0	0	0	0	hsa-miR-183-5p.2	-0.15	-0.15	0.58
ARL4D	ENST00000320033.4	ADP-ribosylation factor-like 4D	3401	1	1	0	0	0	0	0	0	1	hsa-miR-183-5p.2	-0.7	-0.71	0.28
ARPC5L	ENST00000353214.2	actin related protein 2/3 complex, subunit 5-like	851	1	1	0	0	0	0	0	0	0	hsa-miR-183-5p.2	-0.15	-0.83	0.29
ARPP19	ENST00000566423.1	cAMP-regulated phosphoprotein, 19kDa	1316	1	0	0	1	0	0	0	0	2	hsa-miR-183-5p.2	-0.21	-0.4	> 0.99
ASH1L	ENST00000368346.3	ash1 (absent, small, or homeotic)-like (Drosophila)	56	1	0	0	1	0	0	0	0	0	hsa-miR-183-5p.2	-0.13	-0.13	0.41
ASPN	ENST00000375543.1	asporin	5	1	1	0	0	0	0	0	0	0	hsa-miR-183-5p.2	-0.48	-0.48	ORF
ATG16L1	ENST00000392017.4	autophagy related 16-like 1 (S. cerevisiae)	552	1	1	0	0	1	0	0	1	0	hsa-miR-183-5p.2	-0.34	-0.34	0.57
ATG9A	ENST00000396761.2	autophagy related 9A	50	2	0	0	2	0	0	0	0	0	hsa-miR-183-5p.2	-0.23	-0.23	0.65
ATP13A3	ENST00000439040.1	ATPase type 13A3	243	1	0	1	0	0	0	0	0	0	hsa-miR-183-5p.2	-0.13	-0.13	0.3
ATP2B4	ENST00000367218.3	ATPase, Ca++ transporting, plasma membrane 4	7311	1	0	0	1	2	0	2	0	1	hsa-miR-183-5p.2	-0.35	-0.35	0.6
ATP2C1	ENST00000505330.1	ATPase, Ca++ transporting, type 2C, member 1	771	1	0	1	0	0	0	0	0	0	hsa-miR-183-5p.2	-0.28	-0.31	0.52
ATPAF1	ENST00000576409.1	ATP synthase mitochondrial F1 complex assembly factor 1	1637	1	1	0	0	0	0	0	0	0	hsa-miR-183-5p.2	-0.16	-0.19	0.22
ATXN1	ENST00000244769.4	ataxin 1	106	2	1	0	1	0	0	0	0	1	hsa-miR-183-5p.2	-0.29	-0.6	0.82
ATXN3	ENST00000545170.1	ataxin 3	115	2	1	0	1	1	1	0	0	2	hsa-miR-183-5p.2	-0.35	-0.55	0.65
AVIL	ENST00000537081.1	advillin	10	1	1	0	0	0	0	0	0	0	hsa-miR-183-5p.2	-0.58	-0.58	0.29
AZIN1	ENST00000337198.5	antizyme inhibitor 1	2287	1	0	0	1	0	0	0	0	1	hsa-miR-183-5p.2	-0.02	-0.26	> 0.99
B3GALT2	ENST00000367434.4	UDP-Gal:betaGlcNAc beta 1,3-galactosyltransferase, polypeptide 2	5	1	1	0	0	0	0	0	0	0	hsa-miR-183-5p.2	-0.49	-0.49	0.31
B4GALNT1	ENST00000341156.4	beta-1,4-N-acetyl-galactosaminyl transferase 1	23	2	2	0	0	0	0	0	0	0	hsa-miR-183-5p.2	-0.8	-0.93	0.79
BACH2	ENST00000257749.4	BTB and CNC homology 1, basic leucine zipper transcription factor 2	74	1	1	0	0	0	0	0	0	1	hsa-miR-183-5p.2	-0.12	-0.14	0.19
BAI3	ENST00000370598.1	brain-specific angiogenesis inhibitor 3	5	1	0	0	1	0	0	0	0	0	hsa-miR-183-5p.2	-0.24	-0.24	0.55
BASP1	ENST00000322611.3	brain abundant, membrane attached signal protein 1	239	1	0	0	1	0	0	0	0	0	hsa-miR-183-5p.2	-0.15	-0.15	0.39
BAZ1B	ENST00000339594.4	bromodomain adjacent to zinc finger domain, 1B	40	1	0	1	0	0	0	0	0	0	hsa-miR-183-5p.2	-0.1	-0.1	0.27
BBX	ENST00000415149.2	bobby sox homolog (Drosophila)	141	1	0	1	0	0	0	0	0	0	hsa-miR-183-5p.2	-0.15	-0.18	0.25
BCL2L11	ENST00000393256.3	BCL2-like 11 (apoptosis facilitator)	105	1	0	1	0	0	0	0	0	3	hsa-miR-183-5p.2	-0.23	-0.29	0.41
BCR	ENST00000305877.8	breakpoint cluster region	5	1	0	0	1	0	0	0	0	0	hsa-miR-183-5p.2	-0.24	-0.24	0.98
BDH1	ENST00000392378.2	3-hydroxybutyrate dehydrogenase, type 1	39	1	1	0	0	1	0	1	0	2	hsa-miR-183-5p.2	-0.07	-0.51	0.19
BEND3	ENST00000369042.1	BEN domain containing 3	13	1	0	1	0	0	0	0	0	1	hsa-miR-183-5p.2	-0.26	-0.26	0.33
BHLHE22	ENST00000321870.1	basic helix-loop-helix family, member e22	27	1	0	0	1	0	0	0	0	0	hsa-miR-183-5p.2	-0.21	-0.21	0.43
BICD2	ENST00000356884.6	bicaudal D homolog 2 (Drosophila)	38	1	0	0	1	0	0	0	0	0	hsa-miR-183-5p.2	-0.07	-0.17	0.6
BMP2K	ENST00000335016.5	BMP2 inducible kinase	164	2	0	1	1	0	0	0	0	0	hsa-miR-183-5p.2	-0.49	-0.51	0.77
BRCA1	ENST00000468300.1	breast cancer 1, early onset	396	1	0	1	0	0	0	0	0	0	hsa-miR-183-5p.2	-0.12	-0.12	ORF
BRINP2	ENST00000361539.4	bone morphogenetic protein/retinoic acid inducible neural-specific 2	5	1	1	0	0	0	0	0	0	0	hsa-miR-183-5p.2	-0.57	-0.57	0.64
BRPF3	ENST00000357641.6	bromodomain and PHD finger containing, 3	7032	2	0	0	2	0	0	0	0	0	hsa-miR-183-5p.2	-0.41	-0.41	0.92
BRWD1	ENST00000342449.3	bromodomain and WD repeat domain containing 1	96	1	0	0	1	1	0	0	1	0	hsa-miR-183-5p.2	-0.14	-0.2	0.72
BRWD3	ENST00000373275.4	bromodomain and WD repeat domain containing 3	506	1	0	0	1	0	0	0	0	0	hsa-miR-183-5p.2	-0.14	-0.15	0.95
BSDC1	ENST00000341071.7	BSD domain containing 1	714	1	0	0	1	1	0	1	0	1	hsa-miR-183-5p.2	-0.19	-0.19	0.42
BTBD11	ENST00000280758.5	BTB (POZ) domain containing 11	9	1	0	1	0	0	0	0	0	1	hsa-miR-183-5p.2	-0.19	-0.19	0.34
BTBD3	ENST00000254977.3	BTB (POZ) domain containing 3	3798	1	1	0	0	0	0	0	0	0	hsa-miR-183-5p.2	-0.67	-0.7	0.52
BTG1	ENST00000256015.3	B-cell translocation gene 1, anti-proliferative	1677	1	0	1	0	0	0	0	0	0	hsa-miR-183-5p.2	-0.43	-0.43	> 0.99
BZW1	ENST00000409600.1	basic leucine zipper and W2 domains 1	470	1	0	1	0	0	0	0	0	3	hsa-miR-183-5p.2	-0.06	-0.23	0.36
C12orf52	ENST00000548278.1	chromosome 12 open reading frame 52	1319	1	1	0	0	0	0	0	0	2	hsa-miR-183-5p.2	-0.64	-0.67	0.73
C13orf45	ENST00000318245.4	chromosome 13 open reading frame 45	5	1	0	1	0	0	0	0	0	0	hsa-miR-183-5p.2	-0.25	-0.25	0.35
C1GALT1	ENST00000223122.3	core 1 synthase, glycoprotein-N-acetylgalactosamine 3-beta-galactosyltransferase, 1	44	1	0	0	1	1	0	1	0	0	hsa-miR-183-5p.2	-0.07	-0.34	0.51
C20orf194	ENST00000453730.2	chromosome 20 open reading frame 194	1083	1	0	0	1	0	0	0	0	1	hsa-miR-183-5p.2	-0.34	-0.34	> 0.99
CABLES1	ENST00000256925.7	Cdk5 and Abl enzyme substrate 1	341	1	0	0	1	0	0	0	0	0	hsa-miR-183-5p.2	-0.3	-0.31	> 0.99
CACNA1C	ENST00000399655.1	calcium channel, voltage-dependent, L type, alpha 1C subunit	69	1	0	0	1	0	0	0	0	2	hsa-miR-183-5p.2	-0.23	-0.35	> 0.99
CACNA1E	ENST00000526775.1	calcium channel, voltage-dependent, R type, alpha 1E subunit	5	1	0	1	0	3	0	2	1	3	hsa-miR-183-5p.2	-0.35	-0.35	0.69
CACNA2D2	ENST00000423994.2	calcium channel, voltage-dependent, alpha 2/delta subunit 2	19	1	1	0	0	1	0	0	1	2	hsa-miR-183-5p.2	-0.37	-0.41	0.49
CACNB1	ENST00000394303.3	calcium channel, voltage-dependent, beta 1 subunit	81	2	0	0	2	0	0	0	0	1	hsa-miR-183-5p.2	-0.51	-0.51	0.71
CACNB4	ENST00000539935.1	calcium channel, voltage-dependent, beta 4 subunit	57	1	1	0	0	0	0	0	0	0	hsa-miR-183-5p.2	-0.44	-0.44	0.34
CADM2	ENST00000383699.3	cell adhesion molecule 2	5	1	0	1	0	0	0	0	0	0	hsa-miR-183-5p.2	-0.2	-0.2	0.53
CALN1	ENST00000329008.5	calneuron 1	5	1	0	1	0	0	0	0	0	1	hsa-miR-183-5p.2	-0.02	-0.02	0.39
CAMK2D	ENST00000296402.5	calcium/calmodulin-dependent protein kinase II delta	938	1	0	1	0	0	0	0	0	0	hsa-miR-183-5p.2	-0.28	-0.28	0.7
CAMK2N1	ENST00000375078.3	calcium/calmodulin-dependent protein kinase II inhibitor 1	6631	1	1	0	0	1	0	1	0	1	hsa-miR-183-5p.2	-0.77	-0.92	> 0.99
CAPNS1	ENST00000587718.1	calpain, small subunit 1	2973	1	0	0	1	0	0	0	0	1	hsa-miR-183-5p.2	-0.32	-0.32	0.45
CASP2	ENST00000310447.5	caspase 2, apoptosis-related cysteine peptidase	274	1	0	0	1	1	0	1	0	0	hsa-miR-183-5p.2	-0.42	-0.47	> 0.99
CBX5	ENST00000209875.4	chromobox homolog 5	360	1	0	0	1	0	0	0	0	1	hsa-miR-183-5p.2	-0.11	-0.2	0.93
CBX6	ENST00000407418.3	chromobox homolog 6	215	1	1	0	0	0	0	0	0	2	hsa-miR-183-5p.2	-0.29	-0.29	0.61
CCDC50	ENST00000392455.3	coiled-coil domain containing 50	961	1	0	0	1	1	0	1	0	0	hsa-miR-183-5p.2	-0.09	-0.33	0.42
CCDC88C	ENST00000389857.6	coiled-coil domain containing 88C	42	1	0	0	1	0	0	0	0	1	hsa-miR-183-5p.2	-0.29	-0.29	0.8
CCNG2	ENST00000316355.5	cyclin G2	1056	1	0	0	1	0	0	0	0	1	hsa-miR-183-5p.2	-0.29	-0.32	> 0.99
CD164	ENST00000368961.5	CD164 molecule, sialomucin	2038	1	0	0	1	0	0	0	0	1	hsa-miR-183-5p.2	-0.29	-0.35	0.38
CD83	ENST00000379153.3	CD83 molecule	414	1	0	1	0	0	0	0	0	0	hsa-miR-183-5p.2	-0.29	-0.29	0.25
CDC27	ENST00000066544.3	cell division cycle 27	438	2	0	2	0	0	0	0	0	4	hsa-miR-183-5p.2	-0.38	-0.64	0.74
CDC42BPB	ENST00000361246.2	CDC42 binding protein kinase beta (DMPK-like)	615	1	1	0	0	0	0	0	0	0	hsa-miR-183-5p.2	-0.18	-0.18	> 0.99
CDC42BPG	ENST00000342711.5	CDC42 binding protein kinase gamma (DMPK-like)	68	2	1	0	1	0	0	0	0	0	hsa-miR-183-5p.2	-0.4	-0.41	0.79
CDH20	ENST00000262717.4	cadherin 20, type 2	5	1	0	0	1	0	0	0	0	0	hsa-miR-183-5p.2	-0.21	-0.21	0.53
CDH4	ENST00000360469.5	cadherin 4, type 1, R-cadherin (retinal)	33	1	0	1	0	2	0	2	0	4	hsa-miR-183-5p.2	-0.21	-0.21	> 0.99
CDH7	ENST00000397968.2	cadherin 7, type 2	42	1	0	0	1	0	0	0	0	0	hsa-miR-183-5p.2	-0.19	-0.22	0.82
CDK13	ENST00000181839.4	cyclin-dependent kinase 13	32	1	0	0	1	0	0	0	0	0	hsa-miR-183-5p.2	-0.15	-0.21	0.54
CDK5R2	ENST00000302625.4	cyclin-dependent kinase 5, regulatory subunit 2 (p39)	24	1	0	0	1	0	0	0	0	1	hsa-miR-183-5p.2	-0.2	-0.2	0.46
CDYL2	ENST00000570137.2	chromodomain protein, Y-like 2	239	1	0	0	1	0	0	0	0	1	hsa-miR-183-5p.2	-0.17	-0.22	> 0.99
CELF2	ENST00000315874.4	CUGBP, Elav-like family member 2	56	2	1	1	0	0	0	0	0	3	hsa-miR-183-5p.2	-0.69	-0.71	0.8
CELSR1	ENST00000262738.3	cadherin, EGF LAG seven-pass G-type receptor 1	1359	1	1	0	0	0	0	0	0	0	hsa-miR-183-5p.2	-0.4	-0.4	0.64
CELSR2	ENST00000271332.3	cadherin, EGF LAG seven-pass G-type receptor 2	2475	1	1	0	0	0	0	0	0	0	hsa-miR-183-5p.2	-0.15	-0.15	0.38
CEP170B	ENST00000414716.3	centrosomal protein 170B	326	2	0	0	2	0	0	0	0	2	hsa-miR-183-5p.2	-0.56	-0.56	0.91
CHD2	ENST00000394196.4	chromodomain helicase DNA binding protein 2	1237	1	0	1	0	1	0	1	0	2	hsa-miR-183-5p.2	-0.22	-0.22	0.91
CHD5	ENST00000262450.3	chromodomain helicase DNA binding protein 5	5	1	0	1	0	1	0	1	0	0	hsa-miR-183-5p.2	-0.16	-0.16	0.77
CHIC1	ENST00000373504.6	cysteine-rich hydrophobic domain 1	16	1	0	0	1	0	0	0	0	1	hsa-miR-183-5p.2	-0.13	-0.34	0.61
CHMP4A	ENST00000347519.6	charged multivesicular body protein 4A	564	1	1	0	0	0	0	0	0	0	hsa-miR-183-5p.2	-0.56	-0.67	0.5
CHMP7	ENST00000313219.7	charged multivesicular body protein 7	124	1	0	1	0	0	0	0	0	0	hsa-miR-183-5p.2	-0.37	-0.37	0.48
CHST1	ENST00000308064.2	carbohydrate (keratan sulfate Gal-6) sulfotransferase 1	5	1	0	0	1	0	0	0	0	1	hsa-miR-183-5p.2	-0.4	-0.49	> 0.99
CHST10	ENST00000264249.3	carbohydrate sulfotransferase 10	33	1	0	0	1	1	0	1	0	0	hsa-miR-183-5p.2	-0.16	-0.55	0.92
CLCN5	ENST00000376088.3	chloride channel, voltage-sensitive 5	154	1	0	0	1	0	0	0	0	0	hsa-miR-183-5p.2	-0.06	-0.13	0.47
CLVS2	ENST00000275162.5	clavesin 2	19	1	1	0	0	0	0	0	0	1	hsa-miR-183-5p.2	-0.7	-0.7	> 0.99
CMTM7	ENST00000334983.5	CKLF-like MARVEL transmembrane domain containing 7	69	1	0	0	1	0	0	0	0	0	hsa-miR-183-5p.2	-0.25	-0.25	ORF
CNNM2	ENST00000369878.4	cyclin M2	517	1	1	0	0	0	0	0	0	2	hsa-miR-183-5p.2	-0.01	-0.03	0.13
CNNM3	ENST00000377060.3	cyclin M3	934	1	0	0	1	0	0	0	0	1	hsa-miR-183-5p.2	-0.27	-0.27	0.94
CNOT6L	ENST00000504123.1	CCR4-NOT transcription complex, subunit 6-like	23	2	1	1	0	0	0	0	0	1	hsa-miR-183-5p.2	-0.1	-0.54	0.52
CNTNAP2	ENST00000361727.3	contactin associated protein-like 2	29	1	1	0	0	0	0	0	0	1	hsa-miR-183-5p.2	-0.18	-0.23	0.17
COA4	ENST00000355693.4	cytochrome c oxidase assembly factor 4 homolog (S. cerevisiae)	5127	1	0	0	1	0	0	0	0	0	hsa-miR-183-5p.2	-0.35	-0.35	0.58
COBL	ENST00000265136.7	cordon-bleu WH2 repeat protein	205	2	0	1	1	0	0	0	0	0	hsa-miR-183-5p.2	-0.23	-0.61	> 0.99
COL13A1	ENST00000398974.3	collagen, type XIII, alpha 1	628	1	0	0	1	0	0	0	0	0	hsa-miR-183-5p.2	-0.25	-0.29	> 0.99
COL25A1	ENST00000399132.1	collagen, type XXV, alpha 1	270	2	0	1	1	1	0	0	1	0	hsa-miR-183-5p.2	-0.52	-0.56	0.74
CPEB1	ENST00000450751.2	cytoplasmic polyadenylation element binding protein 1	5	1	0	0	1	0	0	0	0	0	hsa-miR-183-5p.2	-0.22	-0.22	0.62
CPEB4	ENST00000265085.5	cytoplasmic polyadenylation element binding protein 4	472	1	1	0	0	0	0	0	0	0	hsa-miR-183-5p.2	-0.21	-0.21	0.52
CPLX3	ENST00000395018.4	complexin 3	5	1	1	0	0	0	0	0	0	0	hsa-miR-183-5p.2	-0.28	-0.28	0.27
CPNE3	ENST00000198765.4	copine III	756	1	1	0	0	1	0	1	0	1	hsa-miR-183-5p.2	-0.3	-0.31	0.21
CREB3L2	ENST00000330387.6	cAMP responsive element binding protein 3-like 2	2872	1	1	0	0	1	0	1	0	0	hsa-miR-183-5p.2	-0.41	-0.41	0.43
CRIPT	ENST00000238892.3	cysteine-rich PDZ-binding protein	1213	1	0	1	0	0	0	0	0	1	hsa-miR-183-5p.2	-0.07	-0.36	0.29
[truncated: 645 more rows]
